# Supplementary material for: VIGET: A web portal for study of vaccine-induced host responses based on Reactome pathways and ImmPort data
Source: Front Immunol. 2023 Mar 21;14:1141030. doi: 10.3389/fimmu.2023.1141030 (PMC10172660; doi:10.3389/fimmu.2023.1141030)
Supplement: Supplementary Table 1 — GSE gene expression annotation results after batch analysis. [file Table_1.xlsx]

## Sheet: 07_2021_Result_Summary
GSE_ID	Selected	Outliers	Reason for not selected	Other Notes	Further actions	Batches	Batch_Action
GSE13485	TRUE
GSE13699	TRUE			There is batch effect because of two platforms. Reduced but not completely removed after PCA.
GSE18323	TRUE			Batch effect removed completely after PCA.
GSE22121	FALSE			Very sparse data. Cannot get PCA plot.	Excluded: Too sparse
GSE22768	TRUE	1 or 2		Maybe one or two outliers
GSE29619	TRUE	1		Batch effect removed completelely with one outlier
GSE30101	TRUE			There are three batches. However, only one platform used. The platform correction cannot be done.	Need more investigation	Three batches: 1). GSM744835 - GSM744888, 54 samples; 2). GSM744942 - GSM745143, 149 samples; 3). GSM745214 - GSM745344, 130 samples	Need batch annotation based on the batches listed in the left cell. The first batch is just for Fluzone, while the second two batches are mixed.
GSE40719	TRUE	1 or 2
GSE47353	TRUE
GSE48024	TRUE	1		Batch removed completely after PCA.
GSE52002	TRUE
GSE52245	TRUE
GSE58898	TRUE
GSE59714	TRUE			Two batches with effect that cannot be removed	Need more investigation	Two batches: 1). GSM1441830 - GSM1441985, 156 samples; 2). GSM1441196 - GSM1441267, 72 samples. They were collected from two sub GSE datasets.	Need batch annotation based on the batches listed in the left cell.
GSE59743	TRUE
GSE62110	TRUE	2 or 3		Need to pay attention to outliers with different mean values
GSE64361	TRUE	2 or 3
GSE64514	TRUE	1
GSE65440	FALSE			Batch effect with weird plot	Need more investigation	Batch effect is difficult to figure out. Discard
GSE65442	TRUE	2			More invegatitation	Two batches: 1). GSM1441474 - GSM1441590, 117, B cells; 2). GSM1441591 - GSM1441829, 239 samples, CD4 cells	No batch annotation since the batch is from cell types, which will be considered
GSE74817	TRUE	3		Batch effect		Three batches: 1). GSM1934006 - GSM1934088, 83 samples; 2). GSM1934468 - GSM1934644, 177 samples; 3). GSM1934103 - GSM1934388, 151 samples. From three GSE datasets, but may have some filtering.	Annotated with three different vaccines. No batch annotated is needed.
GSE79396	TRUE			Weird PCA without center and scaling
GSE82152	TRUE
GSE86331	TRUE			Batch effect in scaled and centered PCA	More investigation	See batch in the scaled plot, but not in unscaled. Do without correction.	No action
GSE92884	TRUE
GSE95584	TRUE	2		Batch effect	More invegativation	two batches: 1). GSM1445664 - GSM1445821, 158 samples, CD4 samples; 2). GSM1445586 - GSM1445663, 78 samples, B cells	Since they are two cell types that will be considered, no batch annotation needed.
GSE101709	TRUE	3 or 4
GSE101710	TRUE	1 or 2
GSE125921	TRUE	1
GSE136163	TRUE
