# Supplementary material for: VIGET: A web portal for study of vaccine-induced host responses based on Reactome pathways and ImmPort data
Source: Front Immunol. 2023 Mar 21;14:1141030. doi: 10.3389/fimmu.2023.1141030 (PMC10172660; doi:10.3389/fimmu.2023.1141030)
Supplement: Supplementary Table 2 — Detailed information about individual vaccines that are arranged based on the vaccine ontology. Note: Some of the studies may cover multiple vaccines and therefore may be counted for more than one vaccine (or row) in this table. [file Table_2.xlsx]

## Sheet: Sheet1
Vaccine	VO_ID	Category	Races	minAge	MaxAge	minDays	maxDays	Cell_Types	Cell_Subtypes	GSMs	GSEs	GPLs	Studies
2008-2009 trivalent influenza vaccine	VO_0004809	inactivated influenza vaccine	1	18.2	40.2	0	14	1	1	848	1	2	1
2011?2012 trivalent inactivated vaccine (A/California/7/09 (H1N1,), A/Perth /16/2009 (H3N2), and B/Brisbane/60/2008)	VO_0004810	inactivated influenza vaccine	3	0.5	13	0	30	1	1	64	1	1	1
ACWY Vax	VO_0003138	subunit vaccine	1	30	70	0	35	1	1	44	1	1	1
FluMist	VO_0000044	live attenuated influenza vaccine	3	0	47	0	7	1	5	127	1	2	1
Fluarix	VO_0000045	inactivated influenza vaccine	3	0	47	0	7	2	6	230	2	3	3
Fluvirin	VO_0000046	inactivated influenza vaccine	4	18	85	-7	70	1	176	292	1	1	1
Fluzone	VO_0000047	inactivated influenza vaccine	6	18	90	-7	28	3	1	417	3	3	3
Influenza virus vaccine	VO_0000642	viral vaccine	5	21	90	0	43	3	5	1189	6	2	5
MRKAd5 HIV-1 gag/pol/nef	VO_0003133	HIV Virus Vaccine	2	22	43	0	7	1	1	50	1	1	1
MVA85A	VO_0003120	Mycobacterium tuberculosis vaccine	1	18	55	0	7	1	1	96	1	1	1
Menactra	VO_0000071	Neisseria meningitidis vaccine	1	18	45	0	7	1	1	51	1	1	1
Meningococcal Polysaccharide Vaccine, Groups A & C, Menomune A/C	VO_0010725	Neisseria meningitidis vaccine	1	18	45	0	7	1	1	39	1	1	1
Menveo	VO_0001246	Neisseria meningitidis vaccine	1	30	70	0	35	1	1	15	1	1	1
Plasmodium falciparum vaccine	VO_0000087	malarial vaccine	1	18	65	0	79	1	1	254	1	2	1
Pneumovax 23 (USA)	VO_0000088	Streptoccoal pneumoniae vaccine	3	22	49	-7	28	1	1	167	1	1	1
Stamaril	VO_0003139	Yellow Fever Virus Vaccine	2	18	45	0	28	1	1	196	2	2	2
Trivalent inactivated influenza	VO_0000642	inactivated influenza vaccine	3	22	90	0	41	1	1	79	1	1	1
YF-Vax	VO_0000121	Yellow Fever Virus Vaccine	1	19	49	3	84	1	1	144	1	1	1
Yellow fever 17D vaccine vector	VO_0000122	Yellow Fever Virus Vaccine	1	18	65	0	60	2	1	142	1	2	1
Zostavax	VO_0000124	Varicella-Zoster Virus Vaccine	6	25	79	0	7	3	1	344	2	2	3
live attenuated influenza vaccine	VO_0001178	Influenza Virus Vaccine	4	3	14	0	30	1	1	71	1	1	1
