# Supplementary material for: VIGET: A web portal for study of vaccine-induced host responses based on Reactome pathways and ImmPort data
Source: Front Immunol. 2023 Mar 21;14:1141030. doi: 10.3389/fimmu.2023.1141030 (PMC10172660; doi:10.3389/fimmu.2023.1141030)
Supplement: Supplementary Table 3 — Differential gene expression analysis results between one week, two weeks and four weeks post vaccination vs. 0 week, respectively. [file Table_3.xlsx]

## Sheet: OneWeek_GeneExpressionAnalysis
Gene Name	Average Expression	Log2FC	pValue	Adjusted pValue
XAF1	9.70478	1.99958	6.55074e-34	7.96963e-30
OAS2	7.90733	1.43776	2.72523e-31	1.65776e-27
RSAD2	8.84146	3.02925	7.20322e-31	2.41064e-27
MX1	11.5778	2.0581	7.92582e-31	2.41064e-27
PARP9	9.1536	1.31818	5.39979e-30	1.31388e-26
OASL	8.27861	1.50044	2.20696e-29	4.47499e-26
EIF2AK2	8.92298	0.673435	1.18492e-28	2.05939e-25
IFI44	9.98202	2.56245	2.64346e-28	4.02004e-25
EPSTI1	10.3533	2.01913	1.21202e-27	1.63838e-24
ISG15	10.7372	2.43561	5.78601e-27	7.03926e-24
IFI27	8.93863	2.97487	6.75576e-27	7.24637e-24
OAS1	8.90242	1.88657	7.14749e-27	7.24637e-24
IRF7	9.24855	1.1689	4.37089e-26	4.09048e-23
PARP14	9.04673	1.02204	2.37547e-25	2.06429e-22
SAMD9L	8.76759	1.50335	3.47434e-25	2.81792e-22
PARP12	10.0782	1.09584	4.67963e-25	3.55827e-22
DDX60	8.99415	1.54759	1.7269e-24	1.23585e-21
HERC5	10.2414	1.8491	2.57902e-24	1.74313e-21
IFIT5	7.78054	0.890961	3.804e-24	2.43576e-21
LGALS3BP	7.59525	1.06045	5.50465e-24	3.34848e-21
DHX58	7.70375	1.10453	7.05516e-24	4.08729e-21
RGL1	6.81142	0.822061	2.17246e-23	1.20137e-20
BLVRA	9.06168	0.67915	6.16345e-23	3.2602e-20
IFIT1	8.90423	2.37966	6.77812e-23	3.43594e-20
IRF9	10.176	0.596583	1.11846e-22	5.44286e-20
IFI6	10.9914	1.67122	1.23092e-22	5.75975e-20
UBE2L6	9.78534	0.972441	3.86981e-22	1.74371e-19
IFITM1	12.8397	0.744712	7.14382e-22	3.10399e-19
DDX58	7.83224	0.996858	1.37436e-21	5.7657e-19
LY6E	9.95099	1.48365	2.13959e-21	8.67675e-19
ZBP1	8.71325	1.01164	2.49718e-21	9.80021e-19
RTP4	7.27887	1.05898	3.51552e-21	1.33656e-18
IFIH1	9.15874	1.23335	4.65127e-21	1.71477e-18
CCR1	8.56601	1.01983	5.00347e-21	1.79036e-18
PHF11	10.4674	0.587895	1.31662e-20	4.57659e-18
MX2	9.10957	1.13836	1.42958e-20	4.83117e-18
SERPING1	7.20785	1.66132	2.70966e-20	8.90966e-18
IFIT2	9.79579	1.57342	1.1837e-19	3.78971e-17
FBXO6	8.4476	0.885106	1.38071e-19	4.3071e-17
PLSCR1	8.90366	1.01842	2.6954e-19	8.19805e-17
JUP	7.29885	0.701165	4.16583e-19	1.21243e-16
SP100	7.56385	0.440135	4.18562e-19	1.21243e-16
ADAR	10.0357	0.42489	4.28528e-19	1.21243e-16
LAMP3	6.84956	1.37776	7.67137e-19	2.12114e-16
SPATS2L	7.21511	1.30167	7.86561e-19	2.12651e-16
ADAP2	8.1044	0.467702	8.12473e-19	2.14881e-16
STAT2	9.0949	0.734799	1.50306e-18	3.89069e-16
GBP1	9.1507	1.21843	5.70194e-18	1.4452e-15
CMPK2	7.80242	1.49983	7.84744e-18	1.94841e-15
GPBAR1	8.6479	0.63579	1.1121e-17	2.70596e-15
CDKN1C	8.381	0.824622	2.31594e-17	5.52465e-15
MYD88	9.63997	0.522409	2.66267e-17	6.22962e-15
IFI16	9.77447	0.671483	4.88934e-17	1.12233e-14
BST2	9.68185	0.699493	5.67531e-17	1.27863e-14
RRAS	8.15763	0.565235	1.08323e-16	2.39611e-14
CHMP5	7.89932	0.632564	1.1668e-16	2.53486e-14
TRIM22	10.3231	1.03242	2.99868e-16	6.40035e-14
REC8	8.46249	0.472439	5.47129e-16	1.14765e-13
SIGLEC1	7.49284	1.66654	5.84355e-16	1.20496e-13
C3AR1	8.39843	0.780233	8.0052e-16	1.62319e-13
TNFSF13B	10.9976	0.68444	8.91152e-16	1.77734e-13
DRAP1	9.48785	0.57421	1.04874e-15	2.05789e-13
SAMD4A	6.54547	0.555943	1.38026e-15	2.66544e-13
TNFSF10	10.2476	0.967577	1.52527e-15	2.89945e-13
SCARB2	8.52428	0.568985	1.60333e-15	3.00094e-13
SHISA5	9.07967	0.428316	1.96802e-15	3.62771e-13
ABI3	8.41358	0.407437	2.27724e-15	4.13506e-13
HSH2D	8.37455	0.578446	3.1017e-15	5.54931e-13
TDRD7	8.25874	0.660009	3.17053e-15	5.59024e-13
LGALS13	7.96136	0.316282	5.69248e-15	9.89354e-13
TRIM5	6.63441	0.461118	6.7701e-15	1.16007e-12
MOV10	7.48675	0.60425	9.9924e-15	1.68844e-12
APOL6	7.08141	0.453828	1.21613e-14	2.02678e-12
SEC14L2	8.32789	0.279822	1.8001e-14	2.95946e-12
TRIM38	9.31075	0.32792	2.13481e-14	3.46294e-12
LCP2	10.1488	0.269319	2.54125e-14	4.06801e-12
TENT5A	9.74048	0.650973	4.16565e-14	6.58172e-12
C1QA	6.66591	0.57193	4.95943e-14	7.73544e-12
SEC14L3	6.8447	0.200651	7.43562e-14	1.14508e-11
ACP2	6.95722	0.334419	8.91379e-14	1.35556e-11
HES4	7.72673	1.1923	1.08114e-13	1.62385e-11
TCN2	6.87902	0.495346	1.25203e-13	1.85758e-11
MS4A4A	7.83228	0.651348	1.73139e-13	2.53784e-11
OTOF	6.31871	0.468551	2.24168e-13	3.2467e-11
METTL9	8.35673	-0.206566	2.48354e-13	3.55468e-11
CD300C	7.66028	0.413819	3.59473e-13	5.08529e-11
WARS1	10.0201	0.609293	4.41758e-13	6.1775e-11
HELZ2	7.86779	0.742269	4.47184e-13	6.18232e-11
RTCB	8.61508	0.40912	5.393e-13	7.37205e-11
PARP10	7.82934	0.509544	6.79631e-13	9.1871e-11
TRIM21	8.34028	0.429395	6.93646e-13	9.27351e-11
GRN	10.1964	0.445721	7.3561e-13	9.72764e-11
PNPT1	8.93854	0.576049	9.1249e-13	1.19369e-10
PSMB8	10.1617	0.298561	1.06215e-12	1.3747e-10
ITGAE	8.09945	-0.307061	1.1685e-12	1.49641e-10
NAGK	10.2788	0.484383	1.35695e-12	1.71965e-10
KLHDC7B	6.67724	0.516683	1.84554e-12	2.31472e-10
RIN2	7.5104	0.390158	1.87338e-12	2.32566e-10
EIF3H	10.905	-0.246564	2.39298e-12	2.94071e-10
NT5C3A	9.59	0.342822	2.70632e-12	3.29251e-10
NCOA7	7.38611	0.559878	3.01061e-12	3.62644e-10
C1QB	6.59461	0.607738	3.33381e-12	3.97639e-10
SLC27A3	8.72423	0.533459	5.13702e-12	6.06767e-10
COQ8A	7.77327	-0.212705	5.35466e-12	6.22449e-10
ADA2	9.31063	0.434936	5.37212e-12	6.22449e-10
CD38	7.64966	0.835484	6.68783e-12	7.67586e-10
TMEM8B	6.79552	-0.194698	8.2907e-12	9.4266e-10
GNGT2	6.83337	0.282868	9.43581e-12	1.06293e-09
CXCL10	6.30806	0.698973	1.32018e-11	1.47352e-09
ISG20	11.3741	0.525491	1.45786e-11	1.61239e-09
WDR19	6.49815	-0.192771	1.74184e-11	1.90912e-09
SASH1	6.85489	0.369787	1.90274e-11	2.06685e-09
ASCL2	7.38828	0.315981	2.41286e-11	2.59778e-09
NMI	9.86887	0.454659	2.45552e-11	2.62051e-09
TYMP	8.06135	0.697242	2.90689e-11	3.07524e-09
TRIM25	7.58085	0.32305	3.46821e-11	3.63744e-09
SAMD9	7.90709	0.665271	3.7043e-11	3.85184e-09
CASP5	6.48852	0.488456	3.89002e-11	4.01067e-09
CALHM6	8.76969	0.603722	4.32097e-11	4.41756e-09
FBL	10.3071	-0.353128	5.18094e-11	5.25261e-09
HLA-DOA	7.1982	-0.283521	5.57977e-11	5.6102e-09
DHRS9	6.8049	0.403613	5.82303e-11	5.8068e-09
ATF5	7.31487	0.352817	6.27773e-11	6.20934e-09
OSBPL5	7.69862	0.332773	8.7257e-11	8.56104e-09
IFI30	12.3535	0.398575	9.4486e-11	9.19613e-09
RPS23	9.19037	-0.493542	1.0489e-10	1.01277e-08
MT2A	9.85105	0.82879	1.07021e-10	1.02521e-08
FCN1	12.8096	0.287737	1.12334e-10	1.0677e-08
RIPK3	7.22983	0.29398	1.14103e-10	1.07611e-08
GBP4	7.80412	0.672119	1.27624e-10	1.19437e-08
KLHDC2	9.38518	-0.283343	1.38179e-10	1.28327e-08
CAPN2	8.39494	0.185252	1.69514e-10	1.56236e-08
EIF2S3	10.4174	-0.24558	2.00371e-10	1.83287e-08
TRAFD1	8.39781	0.437952	2.06668e-10	1.87636e-08
DUSP6	9.03552	0.715212	2.74709e-10	2.47564e-08
BATF2	5.8969	0.420382	2.99598e-10	2.68008e-08
KLRB1	9.98268	-0.479573	3.341e-10	2.9669e-08
GBP5	9.64189	0.6713	3.42052e-10	3.01551e-08
ZCCHC2	7.18692	0.377437	3.54568e-10	3.10336e-08
LAG3	6.9567	0.392754	3.84444e-10	3.33252e-08
IRS2	8.61813	-0.420641	3.86228e-10	3.33252e-08
CUL1	8.96436	0.383072	3.95226e-10	3.38614e-08
RAB8A	10.2707	0.365433	4.13882e-10	3.50739e-08
SP110	9.70793	0.528783	4.15144e-10	3.50739e-08
EPHB2	6.12126	0.18059	4.4402e-10	3.72548e-08
UCHL3	8.20992	0.224391	4.67231e-10	3.89338e-08
TCF7L2	7.26546	0.279566	5.33756e-10	4.41747e-08
ZNF329	7.39785	-0.311349	5.6639e-10	4.65588e-08
FPR3	5.96504	0.263112	6.53092e-10	5.33256e-08
ANKRD22	6.69141	1.01844	7.49072e-10	6.07547e-08
CCNY	8.81609	-0.181696	9.30088e-10	7.49368e-08
EPB41L3	8.18753	0.54334	9.70556e-10	7.76828e-08
LTA4H	11.1511	-0.352635	1.05068e-09	8.35458e-08
RPL22	9.58005	-0.314425	1.06519e-09	8.41503e-08
GLMP	8.01838	0.30993	1.11817e-09	8.77653e-08
PHACTR2	8.02235	0.360723	1.21e-09	9.41247e-08
PEA15	8.5654	0.205347	1.21466e-09	9.41247e-08
KRT10	9.04784	-0.274937	1.31237e-09	1.01052e-07
CD44	9.1761	-0.206109	1.50221e-09	1.14943e-07
ODF3B	7.53527	0.316383	1.71696e-09	1.30553e-07
RNF31	8.14045	0.309707	1.73538e-09	1.31134e-07
CX3CR1	9.35037	0.852067	1.7785e-09	1.33563e-07
OSBPL10	6.43179	-0.200026	1.84643e-09	1.37814e-07
TMEM140	8.66912	0.472223	2.13046e-09	1.58044e-07
TRIM14	7.32562	0.278331	2.28601e-09	1.68555e-07
GNG7	7.5616	-0.347864	2.3134e-09	1.69547e-07
TIMM10	8.55599	0.525462	2.72436e-09	1.98471e-07
ELP2	8.3228	-0.192558	3.41209e-09	2.47092e-07
QDPR	8.05762	0.168159	3.65807e-09	2.63338e-07
GIMAP4	11.059	0.57053	3.68612e-09	2.63796e-07
ID3	7.05433	-0.278613	4.20186e-09	2.98946e-07
ZNFX1	8.80957	0.360233	4.80347e-09	3.39762e-07
S100A12	9.82294	-0.544294	5.56812e-09	3.91571e-07
LAIR1	8.55655	0.273362	5.60339e-09	3.91787e-07
APMAP	9.32473	-0.287975	5.77654e-09	4.01585e-07
RUBCNL	7.72897	-0.461082	5.86296e-09	4.05277e-07
FAM168B	7.01505	-0.216204	6.00173e-09	4.12526e-07
TRIM69	6.61854	0.383723	7.03567e-09	4.80876e-07
ZFYVE26	7.54665	0.270365	7.50804e-09	5.10295e-07
CMTM2	8.16297	-0.631253	7.60361e-09	5.13919e-07
ABHD5	7.35049	-0.382366	8.22381e-09	5.52767e-07
CNDP2	9.88101	0.312051	8.33492e-09	5.57157e-07
HOMER2	7.05457	-0.271993	8.43096e-09	5.60498e-07
TOR1A	8.34058	0.166213	8.73717e-09	5.77698e-07
LDLR	7.52563	0.317041	9.41983e-09	6.19468e-07
LHFPL2	6.6662	0.283081	1.01749e-08	6.65525e-07
SPTLC2	7.79261	0.366199	1.0594e-08	6.89236e-07
HESX1	5.7427	0.584017	1.07768e-08	6.97399e-07
RNASE2	9.01796	0.49922	1.12296e-08	7.22851e-07
TOP1MT	6.90143	-0.189007	1.15519e-08	7.39685e-07
FRAT1	7.33854	-0.251653	1.16699e-08	7.43327e-07
UNC93B1	7.04241	0.468135	1.18277e-08	7.49456e-07
BLK	7.57872	-0.311571	1.19822e-08	7.5531e-07
PADI4	8.89277	-0.321104	1.28304e-08	8.0461e-07
ADPRH	6.12494	0.154608	1.32174e-08	8.24633e-07
MARCO	7.5	0.341028	1.43902e-08	8.90053e-07
RBCK1	8.5858	0.278145	1.44123e-08	8.90053e-07
SLC9A9	6.81761	0.166852	1.57477e-08	9.67609e-07
TRMO	8.37931	-0.196971	1.64729e-08	1.00708e-06
MRPS18C	6.8602	0.243581	2.2578e-08	1.37342e-06
NUP62	8.16974	0.217599	2.27644e-08	1.37787e-06
EIF3D	10.7789	-0.250683	2.29532e-08	1.38242e-06
ARRB1	7.38291	0.264209	2.51351e-08	1.50275e-06
C2	6.25553	0.253999	2.51982e-08	1.50275e-06
EIF2D	8.18777	-0.270089	2.79877e-08	1.66097e-06
MPC2	8.14287	-0.186755	3.01635e-08	1.7814e-06
CXCR5	6.88246	-0.203104	3.15523e-08	1.85442e-06
TPST1	6.52786	-0.21641	3.20483e-08	1.87452e-06
PINK1	7.97229	-0.280394	3.2252e-08	1.87741e-06
BRCA2	5.3482	0.140951	3.31199e-08	1.91874e-06
TMX4	7.97749	-0.270794	3.33755e-08	1.92439e-06
TMEM184B	7.25399	-0.235091	3.59068e-08	2.06058e-06
PML	6.57091	0.153753	3.69094e-08	2.10817e-06
HMOX1	8.52789	0.37018	3.89074e-08	2.2119e-06
ICAM2	9.71429	0.395558	4.02837e-08	2.2795e-06
GMPR	8.56024	0.57042	4.30074e-08	2.42235e-06
MARCKS	9.57373	0.611661	4.36378e-08	2.44653e-06
DPH5	7.54834	-0.289851	4.40834e-08	2.4531e-06
PCED1A	7.04121	-0.130202	4.41582e-08	2.4531e-06
ACTA2	7.43643	0.249332	4.45218e-08	2.46206e-06
PATL1	7.6924	0.220494	4.57086e-08	2.51625e-06
TBC1D14	8.75081	-0.274674	5.18313e-08	2.84045e-06
CRTAP	7.32837	-0.156928	5.30098e-08	2.892e-06
RACK1	13.6051	-0.205423	5.74584e-08	3.11153e-06
PYGL	8.91788	-0.440807	5.75451e-08	3.11153e-06
SIL1	7.76974	0.218903	5.81836e-08	3.13213e-06
GCH1	9.17022	0.313039	5.97759e-08	3.20367e-06
TRIP6	7.18796	0.195913	6.05726e-08	3.23213e-06
MLKL	9.68741	0.303569	6.24628e-08	3.31844e-06
NLRC5	8.69861	0.230269	6.49752e-08	3.43546e-06
CCL2	5.77744	0.928834	6.55025e-08	3.43546e-06
KCNMB1	6.40921	0.181815	6.55126e-08	3.43546e-06
NTNG2	6.41609	0.241355	6.60191e-08	3.44716e-06
TTYH3	7.51049	0.240542	6.6853e-08	3.47578e-06
SLC31A2	9.0833	0.413575	7.13387e-08	3.69322e-06
GUCY1A1	6.49973	0.309023	7.25214e-08	3.73854e-06
GADD45B	9.28035	0.314089	7.39222e-08	3.79467e-06
H4C8	6.43898	0.422475	7.67453e-08	3.92304e-06
KLHL21	7.90531	-0.239716	7.94396e-08	4.04377e-06
SLC3A2	8.14493	0.211292	9.06796e-08	4.58644e-06
TOMM7	11.4741	-0.346702	9.08542e-08	4.58644e-06
DTD1	7.76701	-0.163356	9.19976e-08	4.62497e-06
EIF3E	12.0483	-0.223053	9.25559e-08	4.63389e-06
TMEM51	6.63443	0.34342	9.65929e-08	4.81618e-06
ATOX1	8.682	0.280491	9.72823e-08	4.83076e-06
SMCO4	8.82935	0.500312	9.793e-08	4.84316e-06
FLVCR2	7.07913	0.22731	1.05758e-07	5.2091e-06
TOPORS	7.69993	-0.261043	1.08102e-07	5.30309e-06
HPSE	8.03043	0.40057	1.1588e-07	5.66183e-06
KDM3A	8.72191	-0.270381	1.24077e-07	6.01977e-06
RRM2	6.66194	0.394589	1.24196e-07	6.01977e-06
CASP1	9.56866	0.317217	1.24921e-07	6.03093e-06
TTC32	8.22727	-0.188808	1.28761e-07	6.19174e-06
PHF20	7.71801	-0.133751	1.29344e-07	6.19527e-06
CHRNB1	6.06579	0.17008	1.31527e-07	6.2565e-06
SECTM1	7.26535	0.332919	1.31651e-07	6.2565e-06
COX4I1	12.1738	-0.160453	1.34023e-07	6.34446e-06
ZC3HAV1	9.17039	0.294662	1.41011e-07	6.624e-06
MAN2A2	8.0633	-0.210291	1.41017e-07	6.624e-06
CBR1	7.14751	0.250228	1.4446e-07	6.75961e-06
IGBP1	9.81009	-0.149741	1.4914e-07	6.95185e-06
UBQLNL	6.15298	0.205502	1.50306e-07	6.97946e-06
AGPAT3	7.45511	0.193781	1.51956e-07	7.02925e-06
DAPK2	6.48438	-0.194383	1.56043e-07	7.16477e-06
PIK3AP1	8.24452	0.385086	1.56063e-07	7.16477e-06
TUSC2	7.1946	-0.109562	1.59943e-07	7.2907e-06
NUDT16L1	8.2637	-0.166732	1.60005e-07	7.2907e-06
SQOR	9.77474	0.229857	1.78236e-07	8.09111e-06
STOM	8.90109	0.311706	1.85114e-07	8.3721e-06
PDRG1	7.71495	-0.181639	1.92105e-07	8.65609e-06
PSME1	10.7835	0.154173	1.94272e-07	8.72144e-06
ZNF211	7.73517	-0.149151	2.09594e-07	9.37473e-06
CERK	8.47849	-0.154945	2.11099e-07	9.40742e-06
TAPBP	7.18801	0.156856	2.17199e-07	9.64396e-06
KDM5B	7.33394	-0.21633	2.31253e-07	1.02306e-05
HTRA1	6.03437	-0.153098	2.33468e-07	1.02912e-05
SRBD1	7.92104	0.380336	2.39565e-07	1.05218e-05
KBTBD7	6.80043	-0.308711	2.44066e-07	1.0681e-05
TCTN1	6.61588	-0.193717	2.47955e-07	1.08123e-05
DOK2	8.70812	0.196628	2.53647e-07	1.1021e-05
ACOT9	8.30423	0.290991	2.68291e-07	1.16158e-05
CHORDC1	8.57356	-0.180675	2.84537e-07	1.22532e-05
CAMK1	7.49685	0.312717	2.85028e-07	1.22532e-05
EEF2	12.2873	-0.369937	2.93576e-07	1.25762e-05
TMCO3	7.38559	-0.276088	2.9508e-07	1.25963e-05
POLR1E	7.34008	-0.216098	3.06676e-07	1.30455e-05
GPD2	6.59956	0.229218	3.48503e-07	1.47731e-05
YEATS2	8.08929	0.220469	3.75681e-07	1.58699e-05
IPO4	7.33722	0.190463	3.80558e-07	1.60203e-05
YBEY	7.44176	-0.18156	3.98098e-07	1.67009e-05
EIF3K	10.9923	-0.205048	4.04941e-07	1.69296e-05
ASPHD2	7.47709	0.230152	4.06341e-07	1.69299e-05
SLC25A3	10.9166	-0.132034	4.10586e-07	1.70484e-05
C16orf72	7.96712	-0.195548	4.28473e-07	1.77306e-05
CD86	8.08159	0.234277	4.4096e-07	1.81855e-05
DPEP3	6.33193	-0.279144	4.43671e-07	1.82227e-05
IRF5	7.09475	0.193555	4.44858e-07	1.82227e-05
SORL1	10.6196	-0.346255	4.50093e-07	1.83753e-05
TMEM123	11.0777	0.569078	4.55486e-07	1.85333e-05
ARHGEF3	9.44623	0.305775	4.67887e-07	1.89744e-05
SNTB1	6.39321	0.21848	4.709e-07	1.90331e-05
NDUFC2	7.32731	-0.104509	5.01063e-07	2.01852e-05
TMEM62	6.97627	0.212333	5.03522e-07	2.02173e-05
SUSD1	8.62097	0.247101	5.16695e-07	2.05841e-05
CCNA1	5.60585	0.223387	5.17184e-07	2.05841e-05
PSTK	6.03665	-0.134634	5.17732e-07	2.05841e-05
VSIG4	6.42005	-0.218128	5.35477e-07	2.12202e-05
ADAMTS5	5.3017	-0.111047	5.44534e-07	2.15091e-05
SP140	7.6116	0.241793	5.48726e-07	2.16045e-05
EEPD1	6.37563	-0.117685	5.60978e-07	2.20157e-05
RPL38	13.1227	-0.192566	5.66149e-07	2.21472e-05
ATP5MJ	8.78601	-0.164246	5.70174e-07	2.22331e-05
QPCT	8.92602	-0.399924	5.77972e-07	2.24081e-05
MTHFD2	8.54172	0.301407	5.78829e-07	2.24081e-05
ST3GAL5	8.71866	0.210613	5.80187e-07	2.24081e-05
MARCHF1	8.35428	0.43026	5.89288e-07	2.26876e-05
PSTPIP2	8.76597	0.29581	5.98922e-07	2.29858e-05
CKB	6.67936	0.18455	6.04234e-07	2.31167e-05
TFIP11	8.04327	-0.179632	6.10171e-07	2.32707e-05
TPX2	5.68394	0.211861	6.34082e-07	2.4107e-05
UTRN	7.56811	0.195114	6.91283e-07	2.61998e-05
STK35	7.431	-0.158704	7.2354e-07	2.73372e-05
ATP13A1	8.23386	0.324279	7.4572e-07	2.80112e-05
KIAA0319L	7.92504	0.253901	7.45984e-07	2.80112e-05
RAB10	9.35947	0.386164	7.5874e-07	2.84025e-05
CYBRD1	6.66705	-0.236541	7.62679e-07	2.84624e-05
SSR2	9.77513	-0.20882	7.78358e-07	2.89587e-05
PNRC1	9.15191	-0.237503	8.34733e-07	3.09615e-05
PTPRU	6.26982	0.113418	8.43322e-07	3.1185e-05
TIAL1	8.14986	-0.103418	8.50347e-07	3.12854e-05
SBK1	8.10288	0.191477	8.51583e-07	3.12854e-05
TMEM255A	5.68865	0.536858	8.53752e-07	3.12854e-05
RPL14	11.2539	-0.376318	8.64157e-07	3.15716e-05
SCAMP2	7.74297	0.177904	8.72841e-07	3.17934e-05
DDR2	8.15104	-0.11636	8.96262e-07	3.2549e-05
NLRP12	7.80773	-0.261153	9.28006e-07	3.36015e-05
MOAP1	9.63772	-0.242112	9.37219e-07	3.38345e-05
HLA-A	11.3079	0.161631	9.50878e-07	3.4226e-05
ATP5MG	10.1682	-0.180367	9.65524e-07	3.46506e-05
ASNSD1	8.70854	-0.209895	9.98716e-07	3.56463e-05
FANCL	6.84921	0.286951	9.99127e-07	3.56463e-05
BTN3A1	7.82652	0.148105	1.03576e-06	3.68451e-05
KYAT3	8.29582	-0.12265	1.04609e-06	3.71042e-05
CYBB	9.48791	0.302228	1.06832e-06	3.77824e-05
COL4A4	5.2694	-0.0939651	1.07405e-06	3.78752e-05
AXL	5.92113	0.189792	1.08105e-06	3.79841e-05
ANAPC16	9.09619	-0.248153	1.08339e-06	3.79841e-05
TTC21A	6.50809	0.209323	1.08884e-06	3.80655e-05
TPP1	9.04042	0.211655	1.12539e-06	3.92308e-05
SCIMP	7.12673	0.314341	1.18317e-06	4.11269e-05
PROK2	9.18027	-0.54212	1.27041e-06	4.40337e-05
KBTBD11	7.82039	-0.162737	1.27791e-06	4.41678e-05
MRPL42	6.90687	0.264277	1.29526e-06	4.46404e-05
ZNF551	6.91494	-0.186679	1.30664e-06	4.49057e-05
CALR	8.09222	0.200057	1.3211e-06	4.52747e-05
ARHGAP18	7.096	0.335873	1.33926e-06	4.57681e-05
DSC3	6.21508	-0.186864	1.38738e-06	4.72799e-05
NOA1	8.92826	-0.168077	1.39475e-06	4.7398e-05
PARL	9.39976	-0.12806	1.40398e-06	4.75789e-05
P2RY10	8.00969	-0.27557	1.62049e-06	5.47636e-05
ANXA2	8.97909	0.243887	1.65132e-06	5.56509e-05
H1-10	8.7385	0.259601	1.69257e-06	5.68834e-05
MGLL	7.20359	0.238861	1.78973e-06	5.9983e-05
STXBP5	7.00113	-0.209826	1.79783e-06	6.0089e-05
SETD7	5.91748	-0.135641	1.83071e-06	6.10204e-05
B9D2	7.71793	-0.224457	1.97516e-06	6.56551e-05
ABHD14B	7.24665	-0.257351	1.98178e-06	6.56958e-05
ASB8	8.02292	-0.143894	1.99468e-06	6.59437e-05
IL4R	8.79047	-0.196068	2.01132e-06	6.61765e-05
BTK	9.01963	0.21922	2.0126e-06	6.61765e-05
CXCL11	5.33341	0.410788	2.07611e-06	6.80808e-05
CLK4	7.28183	-0.161906	2.10274e-06	6.87686e-05
NAGA	8.05766	0.244086	2.10994e-06	6.88192e-05
CD68	9.73411	0.354266	2.24431e-06	7.3006e-05
CTSA	9.3822	0.272019	2.25644e-06	7.32048e-05
FGGY	6.24595	-0.101676	2.3019e-06	7.44813e-05
SORT1	7.48285	0.216367	2.31166e-06	7.45984e-05
SUSD6	9.74847	-0.25049	2.34404e-06	7.54433e-05
GLS2	6.7332	-0.134188	2.35682e-06	7.56544e-05
ADAM28	6.22844	-0.133851	2.442e-06	7.81824e-05
H2BC5	7.17476	0.434841	2.46529e-06	7.85287e-05
PRF1	10.3156	0.401878	2.46572e-06	7.85287e-05
ABHD15	7.39362	-0.160732	2.50192e-06	7.94736e-05
H3C10	8.42412	0.504291	2.53165e-06	8.02086e-05
STARD10	6.57279	-0.208664	2.54248e-06	8.03424e-05
ARHGAP24	6.56413	-0.197774	2.55043e-06	8.03849e-05
HMCES	7.64602	-0.123587	2.58486e-06	8.12595e-05
NID1	6.5812	0.227251	2.60902e-06	8.18076e-05
PI3	6.8801	-0.549573	2.67611e-06	8.36955e-05
RBM5	9.5776	-0.138817	2.75274e-06	8.58715e-05
GLRX	9.80081	0.24112	2.78208e-06	8.65647e-05
SLC12A6	7.1753	-0.280312	2.79962e-06	8.68881e-05
ERICH3	5.07675	0.150925	2.91137e-06	9.01265e-05
FAM110A	8.48391	0.211969	2.92312e-06	9.02607e-05
NEPRO	7.14486	-0.127033	3.05626e-06	9.41329e-05
NOD1	7.07907	0.116165	3.08087e-06	9.44522e-05
ASH2L	8.89043	0.203776	3.08216e-06	9.44522e-05
QSOX2	7.41544	-0.168274	3.18873e-06	9.73624e-05
CEACAM1	6.55826	0.31041	3.19313e-06	9.73624e-05
CD300A	10.049	0.281101	3.25951e-06	9.91379e-05
EEF1A2	6.02974	-0.114495	3.32279e-06	0.000100811
PTGDS	7.90043	0.248675	3.33369e-06	0.00010089
NIBAN3	6.75348	-0.247075	3.36066e-06	0.000101454
TNNT1	6.91313	0.194188	3.39146e-06	0.000101928
CASP7	7.2371	0.197064	3.39313e-06	0.000101928
TGFBR2	8.45447	-0.164286	3.40462e-06	0.000102021
RMI2	6.53825	0.1516	3.44625e-06	0.000103015
CARD6	6.75565	0.282177	3.5094e-06	0.000104646
IDS	8.57901	-0.184907	3.53579e-06	0.000104967
TTC21B	6.41046	-0.132398	3.53744e-06	0.000104967
UBA7	9.35482	0.295438	3.612e-06	0.000106919
RBBP8	7.59474	0.255264	3.69166e-06	0.000108803
CCNB1IP1	8.27041	-0.168012	3.69963e-06	0.000108803
GBP2	11.0676	0.285169	3.70249e-06	0.000108803
CDC123	8.94755	-0.242661	3.75171e-06	0.000109984
GALM	7.43738	0.336945	3.78328e-06	0.000110643
RPH3A	6.12	-0.191183	3.94052e-06	0.000114965
B3GLCT	5.99839	-0.1383	4.13133e-06	0.000120243
ALPL	7.0942	-0.451137	4.18627e-06	0.000121552
EXTL3	7.18091	-0.183776	4.37002e-06	0.000126585
MPZL3	6.35464	-0.196198	4.51794e-06	0.000130559
H2BC17	5.54363	0.153717	4.56682e-06	0.000131659
RPS20	10.0234	-0.277456	4.65468e-06	0.000133568
UFC1	9.72918	-0.180275	4.65501e-06	0.000133568
LAMTOR4	10.497	-0.222392	4.70865e-06	0.000134789
WDR91	7.00142	-0.121184	4.72888e-06	0.000135051
IGF2R	9.43676	-0.299268	4.765e-06	0.00013556
COQ10A	8.0629	-0.168652	4.76899e-06	0.00013556
CREB3L2	7.29866	0.157626	4.81324e-06	0.000136256
MICU1	7.6751	0.15497	4.81589e-06	0.000136256
MKI67	5.82326	0.104241	5.01621e-06	0.000141595
MEF2D	7.66242	-0.2143	5.13461e-06	0.000144601
FUCA1	8.30246	0.282284	5.20898e-06	0.000146357
EGLN1	7.06019	-0.209558	5.49402e-06	0.00015401
C1RL	7.50028	-0.155323	5.65015e-06	0.000158022
SEPTIN4	5.69351	0.149854	5.68439e-06	0.000158615
PTRHD1	8.24009	-0.170244	5.7775e-06	0.000160845
CBX7	8.93097	-0.277383	5.8483e-06	0.000162444
RANBP6	7.69568	-0.135876	5.9806e-06	0.00016574
PSMB10	10.9037	0.195291	6.26307e-06	0.000173174
EBF1	6.5114	-0.31023	6.31841e-06	0.000174308
MAIP1	7.88959	0.205279	6.35387e-06	0.000174889
PCK2	6.67065	0.119271	6.3881e-06	0.000175435
RAB2A	8.15707	-0.147057	6.44426e-06	0.000176315
LDHB	11.4046	-0.284432	6.44913e-06	0.000176315
PHF10	8.7251	-0.144862	6.49236e-06	0.000177099
MSR1	5.83047	0.228937	6.68346e-06	0.000181782
MMGT1	8.57602	-0.170732	6.69391e-06	0.000181782
PGAP1	5.82597	0.302085	6.73807e-06	0.000182435
TLR10	6.32651	-0.224496	6.74798e-06	0.000182435
HLA-F	10.7077	0.187415	6.82739e-06	0.000184173
EIF4EBP2	7.63504	-0.11836	7.10804e-06	0.000191319
EXT1	7.31653	0.224927	7.18775e-06	0.000193038
CSDE1	9.04063	-0.133174	7.27021e-06	0.000194822
IFT57	6.43168	-0.128447	7.36565e-06	0.000196946
RPL10L	6.49727	-0.177737	7.5763e-06	0.000202134
ENO3	6.43597	-0.209959	7.62527e-06	0.000202996
SERPINA1	8.67142	0.229694	7.65009e-06	0.000203212
C4orf33	7.28292	0.270944	7.83902e-06	0.000207777
AMFR	7.64998	-0.137122	7.86692e-06	0.000208063
SLC35F6	7.10379	0.118707	7.89621e-06	0.000208385
CPEB3	6.54236	0.187286	7.96132e-06	0.000209648
MGAM	6.67706	-0.269043	8.10523e-06	0.000212977
DPEP2	9.70453	-0.349372	8.12457e-06	0.000213025
CYP2J2	5.83269	0.163235	8.15714e-06	0.000213419
OSBPL2	8.66387	-0.155502	8.24805e-06	0.000215334
H2AC6	9.56913	0.458766	8.30062e-06	0.000216243
BMP6	7.04744	0.369415	8.37201e-06	0.000216782
DNPEP	7.61891	0.147451	8.37327e-06	0.000216782
ADCY7	8.06492	0.20109	8.37479e-06	0.000216782
COCH	6.25886	-0.24033	8.40775e-06	0.000217173
PF4	9.6468	0.281736	8.44768e-06	0.000217742
NELL2	7.44959	-0.165985	8.85593e-06	0.000227783
LINC02910	6.05816	-0.15577	9.05822e-06	0.000232494
CARHSP1	8.35309	-0.215696	9.09365e-06	0.000232912
FBXO3	6.93323	-0.139835	9.18987e-06	0.000234882
DSTYK	6.90634	-0.155276	9.30094e-06	0.000237223
FFAR2	8.24538	0.590478	9.34177e-06	0.000237766
PPTC7	8.48503	-0.210595	9.4299e-06	0.000239508
NOD2	8.17357	0.213075	9.79497e-06	0.000247953
FGD2	7.39716	0.234007	9.80318e-06	0.000247953
CAMK2G	7.56267	-0.157629	9.83384e-06	0.000248213
MTMR3	6.90477	-0.109846	9.97625e-06	0.000251286
TNFRSF10D	6.6471	-0.161418	1.02871e-05	0.000258202
DUSP5	8.55661	0.392664	1.02933e-05	0.000258202
PSMA4	9.62757	0.238517	1.03826e-05	0.000259621
SLC25A44	8.10383	-0.189294	1.04071e-05	0.000259621
PNPO	7.98934	0.167116	1.04139e-05	0.000259621
FIBP	9.02227	0.190045	1.05502e-05	0.000262482
BCL6	9.15527	-0.288009	1.07778e-05	0.000267597
ABTB1	7.91105	-0.195755	1.09409e-05	0.000271093
TMEM67	5.15741	-0.052341	1.10244e-05	0.000272608
GIMAP6	7.75548	0.320638	1.11951e-05	0.000276267
RPLP2	12.0173	-0.12148	1.13832e-05	0.00028034
PRDM10	6.72171	-0.0976605	1.15306e-05	0.000283397
NR2C1	7.05602	-0.103022	1.16466e-05	0.000285671
CA4	6.49379	-0.405365	1.16859e-05	0.000285839
SNRNP200	8.82926	-0.126769	1.17005e-05	0.000285839
RASSF2	8.8558	-0.162888	1.18561e-05	0.000289062
ARHGAP12	6.72642	-0.120584	1.19675e-05	0.000290844
HBP1	8.4971	-0.201911	1.19771e-05	0.000290844
PLEKHO1	9.4703	0.256099	1.24811e-05	0.00030248
FAM210B	9.44039	-0.258679	1.25217e-05	0.000302861
EFHC1	6.29818	-0.11293	1.29129e-05	0.000311692
G3BP1	8.64607	0.256296	1.2938e-05	0.000311692
GIMAP8	8.76058	0.288158	1.30338e-05	0.000313377
MRPS27	7.62218	-0.19557	1.32168e-05	0.000317151
NDRG3	7.39677	-0.155274	1.33962e-05	0.000320824
TNS3	7.35658	0.302179	1.34695e-05	0.000321945
ZNF256	6.67432	-0.141762	1.37095e-05	0.000327039
RUFY1	8.3109	0.200954	1.3776e-05	0.000327982
TAPT1	7.23634	-0.131669	1.3812e-05	0.000328004
SZRD1	7.83606	0.139491	1.38309e-05	0.000328004
CLEC12A	9.49383	0.348178	1.3874e-05	0.000328387
FCRLA	6.96668	-0.263305	1.40641e-05	0.000331999
NPPC	6.2682	0.0988513	1.40812e-05	0.000331999
PANX2	6.79201	-0.303729	1.43056e-05	0.000336637
IDH2	8.04364	0.233185	1.4458e-05	0.000339567
FAM8A1	9.64866	0.233536	1.4673e-05	0.000343954
FOXO1	8.39181	-0.198101	1.47256e-05	0.000344523
LRRC75A	6.13415	-0.167775	1.52312e-05	0.000355667
ZNF593	7.28899	0.178695	1.54951e-05	0.000361137
NRIP1	8.15103	0.297075	1.59207e-05	0.000370346
KPTN	6.91345	0.147194	1.598e-05	0.000371016
HEBP2	9.44576	-0.196512	1.62562e-05	0.000376711
CD1C	7.44333	-0.295836	1.6352e-05	0.00037821
TESC	9.51129	-0.229132	1.65215e-05	0.000381406
CPQ	8.00482	-0.191878	1.66132e-05	0.000382796
BMPR2	6.90067	0.102469	1.68462e-05	0.000387431
ZNF830	7.34339	-0.156001	1.69342e-05	0.00038872
NRCAM	5.92523	-0.106185	1.71404e-05	0.000392712
APOL1	7.03674	0.164305	1.78433e-05	0.000407406
JADE1	7.56413	-0.155078	1.78487e-05	0.000407406
ZHX3	6.33234	-0.0772742	1.80978e-05	0.000412319
FANCI	6.32707	0.100587	1.84995e-05	0.000420683
PRKD2	7.5692	0.131276	1.87106e-05	0.000424689
SAMM50	8.53464	-0.161555	1.98434e-05	0.000449562
FAU	12.8764	-0.168034	2.00036e-05	0.00045235
CA2	8.57683	0.392227	2.07384e-05	0.000468061
HADHA	8.61291	-0.152722	2.07754e-05	0.000468061
DESI1	7.40463	0.199038	2.08764e-05	0.00046917
CYTL1	5.80203	-0.128678	2.09017e-05	0.00046917
OXER1	6.9204	-0.134028	2.12064e-05	0.000475133
SLAMF7	7.31471	0.273965	2.15886e-05	0.000482807
MED9	7.36873	-0.134704	2.20866e-05	0.000493038
XPC	8.85674	-0.144883	2.25035e-05	0.000501425
SGCB	5.89716	-0.0756397	2.25886e-05	0.000502401
MFNG	9.29558	-0.165082	2.36028e-05	0.000523999
WNT7A	6.50509	-0.174657	2.40342e-05	0.000532604
GPR160	7.67159	-0.171456	2.4198e-05	0.00053526
RHOC	8.0834	0.160941	2.43077e-05	0.00053671
DDX27	8.62521	-0.14318	2.43545e-05	0.000536771
XRCC4	6.4384	0.204866	2.45276e-05	0.000539608
SRGAP3	6.93827	0.211072	2.48287e-05	0.000545246
TAGLN	7.87212	0.194518	2.54368e-05	0.000557593
GCC1	7.99022	-0.133847	2.56137e-05	0.00056046
MRPL33	9.30422	-0.15633	2.59217e-05	0.000566183
RGS18	7.73167	0.240044	2.62156e-05	0.000571576
CCNI	11.6928	-0.158281	2.64283e-05	0.000575182
CARD16	8.78483	0.21222	2.66523e-05	0.000579021
DNASE2	8.18174	0.161122	2.67246e-05	0.000579557
RGS2	12.0722	-0.336765	2.68154e-05	0.000580055
CYTH3	6.3306	-0.0934397	2.68429e-05	0.000580055
SLC39A11	7.19199	0.173714	2.71129e-05	0.00058485
SIN3A	8.11473	-0.137377	2.72675e-05	0.000587145
MTSS1	7.6315	0.172149	2.73896e-05	0.000588731
VHL	8.86649	-0.142681	2.76422e-05	0.000593113
ZNF671	7.45035	-0.118227	2.77339e-05	0.000594032
CRY1	7.47848	-0.151733	2.7891e-05	0.000596347
MCM4	6.13918	0.161566	2.80941e-05	0.000599636
MBD4	9.20629	-0.119695	2.83585e-05	0.000604221
SH3BP4	5.99331	-0.193296	2.85288e-05	0.000606785
TUBGCP5	6.79599	-0.138838	2.88383e-05	0.000612298
TPMT	7.47742	0.140178	2.91228e-05	0.000617261
YPEL3	9.84172	-0.225841	2.92873e-05	0.000619668
SYPL1	8.23074	-0.141323	2.95567e-05	0.000623453
TGFA	6.12854	-0.0863638	2.95687e-05	0.000623453
CFAP20	8.28715	-0.162152	2.96573e-05	0.00062424
TJP2	6.51446	0.10372	2.97487e-05	0.000625083
ZNF711	5.625	-0.129588	3.02185e-05	0.000633859
PDE5A	6.35425	0.187658	3.07157e-05	0.00064318
KATNIP	7.54993	-0.155211	3.08916e-05	0.000645752
PSMB4	10.54	-0.123957	3.15528e-05	0.000658442
POLE2	5.93976	0.15076	3.17173e-05	0.00066074
USP14	8.0256	-0.173755	3.21315e-05	0.000668226
PKD1	6.75027	-0.110434	3.22805e-05	0.000669966
TP53INP1	8.68686	-0.202589	3.23253e-05	0.000669966
EAPP	8.95158	-0.171329	3.23962e-05	0.000670293
PRKAG2	7.65168	0.252123	3.2709e-05	0.000675617
CFD	11.465	0.321401	3.27718e-05	0.000675765
POLR3F	6.9115	-0.167224	3.29151e-05	0.000677572
MT1F	8.54041	0.19599	3.38498e-05	0.000695636
PSMA1	8.75037	-0.171757	3.40603e-05	0.000698782
DNMT1	8.98403	0.183303	3.41476e-05	0.000699394
TMEM60	8.45391	0.236613	3.43605e-05	0.000702572
CYCS	7.21501	-0.184392	3.61039e-05	0.000736979
DUSP10	6.87285	-0.269779	3.69289e-05	0.000752558
MMP9	7.70245	-0.568297	3.70144e-05	0.000753039
NPHP3	7.61976	-0.143795	3.80358e-05	0.000772526
TXNL1	8.6088	-0.149451	3.81789e-05	0.00077414
ERGIC3	8.39131	-0.184805	3.832e-05	0.00077571
VPS51	9.97688	-0.270774	3.89145e-05	0.000786436
TEPSIN	7.63178	-0.136003	3.9283e-05	0.000792565
PGM1	8.90041	-0.142064	3.96757e-05	0.000799163
PIGX	7.47143	-0.213408	4.09522e-05	0.000823511
TXNDC12	9.66891	-0.33025	4.12977e-05	0.000829088
NUCB1	9.49591	0.155798	4.1553e-05	0.000832189
DOCK3	5.62517	-0.187091	4.16545e-05	0.000832189
MEX3D	5.91557	-0.101061	4.16573e-05	0.000832189
ASB6	7.10985	-0.117718	4.23184e-05	0.00084401
PLA2G4C	5.73523	0.134721	4.2398e-05	0.000844213
TMCC3	7.35086	-0.396374	4.29441e-05	0.000853688
M6PR	9.31579	0.295634	4.32371e-05	0.000858111
GSDMD	8.7638	0.200801	4.3878e-05	0.000869413
BCL2L14	5.62626	0.126033	4.53126e-05	0.000896378
RHBDF2	7.96886	0.142835	4.54414e-05	0.000896541
LPAR6	8.69125	0.260108	4.54682e-05	0.000896541
COMMD6	8.65829	-0.162671	4.67494e-05	0.000920312
CDKN1A	9.28693	0.28324	4.68506e-05	0.000920815
ADNP	8.38892	-0.136688	4.76074e-05	0.000934179
RPGRIP1	6.5446	-0.188142	4.8203e-05	0.000944345
ZSCAN18	7.73379	-0.170582	4.83613e-05	0.000945922
SLC35A4	7.63242	0.201751	4.86389e-05	0.000949825
UVRAG	7.46011	0.189616	4.88535e-05	0.000952486
LYAR	8.60472	0.156903	5.00422e-05	0.000974102
CUX1	7.48833	0.126919	5.14122e-05	0.000999171
VAPA	7.48832	-0.0887416	5.15723e-05	0.00100068
ZRANB1	7.29627	-0.173321	5.18682e-05	0.00100482
IFNLR1	6.91577	-0.117552	5.24256e-05	0.00101401
ZG16B	6.54993	0.180535	5.30721e-05	0.00102378
C2orf88	8.27369	0.365348	5.31596e-05	0.00102378
GUCY1B1	6.92351	0.266533	5.31833e-05	0.00102378
RGL2	8.49995	-0.234755	5.32825e-05	0.00102407
HSDL1	6.83522	-0.106286	5.34769e-05	0.001026
VEGFC	5.59543	0.127312	5.35516e-05	0.001026
SIRT1	7.30837	-0.188141	5.40778e-05	0.00103445
C1orf162	11.1886	0.291835	5.47791e-05	0.00104622
TTC8	5.74829	-0.174932	5.49844e-05	0.0010485
TMEM179B	9.76574	0.137881	5.52474e-05	0.00105186
AKIRIN1	7.83305	-0.180725	5.58462e-05	0.0010616
GINS2	6.15594	0.281001	5.60975e-05	0.00106471
SLC18B1	7.86379	0.168587	5.67386e-05	0.00107521
RNF125	8.36502	-0.231247	5.80376e-05	0.00109811
ADGRG3	6.59042	-0.331454	5.91626e-05	0.00111766
FEM1C	7.93116	-0.151286	5.93713e-05	0.00111986
NEIL1	6.86025	-0.116025	5.96274e-05	0.00112295
MRPS18A	7.70663	0.158439	6.03963e-05	0.00113463
LITAF	12.0692	-0.232978	6.04342e-05	0.00113463
RPL30	13.1669	-0.205199	6.05361e-05	0.00113479
SLC41A3	7.46716	-0.10936	6.09341e-05	0.0011405
HECA	8.6768	-0.214179	6.25198e-05	0.00116838
TPRG1L	9.42491	-0.218652	6.31681e-05	0.00117868
CDC14B	6.74319	0.237783	6.36691e-05	0.00118622
UBTD1	6.66197	-0.161798	6.55647e-05	0.00121966
ZNF222	6.37177	-0.174113	6.58594e-05	0.00122328
MMD	9.04728	0.294888	6.64412e-05	0.0012322
CDR2	7.67849	-0.133033	6.68089e-05	0.00123713
H4C3	11.6094	-0.316239	6.75418e-05	0.0012488
ARHGAP17	8.06912	0.132689	6.8453e-05	0.00126373
DDRGK1	8.34603	0.133055	6.87902e-05	0.00126803
RHNO1	7.25096	-0.10939	6.93741e-05	0.00127686
PRKRA	6.71954	-0.109238	7.03817e-05	0.00129345
RNF216	7.48471	-0.0953134	7.06444e-05	0.00129632
YIF1A	8.02531	0.198432	7.12418e-05	0.00130356
PGLYRP1	6.89312	-0.402046	7.12533e-05	0.00130356
FTSJ3	7.69275	0.136587	7.14668e-05	0.0013055
ABHD16A	8.21889	0.129675	7.21475e-05	0.00131596
ZDHHC18	8.33302	-0.248582	7.35337e-05	0.00133924
SOCS1	6.55504	0.278241	7.47257e-05	0.00135891
SRR	5.86042	0.111612	7.53232e-05	0.00136722
CENATAC	8.74828	-0.164302	7.54879e-05	0.00136722
N4BP1	7.89595	0.132037	7.55198e-05	0.00136722
BASP1	10.7039	-0.389593	7.59616e-05	0.00137318
RABGGTA	7.26766	0.1327	7.78987e-05	0.00140611
FGF20	5.10188	-0.0697242	7.80648e-05	0.00140702
TGM3	5.65222	-0.245327	7.98795e-05	0.00143759
MVB12A	7.34604	0.178034	8.00089e-05	0.0014378
CASTOR3	6.68787	-0.168804	8.02459e-05	0.00143993
NEK6	6.6364	-0.0920309	8.08536e-05	0.0014487
CCDC146	6.93452	0.151713	8.1342e-05	0.0014553
YRDC	9.122	-0.220977	8.20915e-05	0.00146656
TSC22D1	6.17633	0.157916	8.38024e-05	0.00149311
VIRMA	7.34834	-0.140804	8.38234e-05	0.00149311
LMBRD1	9.47603	-0.229093	8.45717e-05	0.00150424
FGL2	11.1689	0.487414	8.47008e-05	0.00150434
MAD2L1BP	7.82243	0.171163	8.49483e-05	0.00150653
MTMR11	8.42165	0.18736	8.58666e-05	0.0015206
ZBTB5	7.33638	-0.163851	8.63354e-05	0.00152668
LPL	5.77165	-0.124741	8.70236e-05	0.00153662
ETF1	8.25312	-0.189918	8.74122e-05	0.00154124
ATF3	6.61377	0.176747	8.79073e-05	0.00154773
RCN3	6.38336	-0.155642	8.87048e-05	0.00155951
VENTX	7.20887	-0.156501	8.98852e-05	0.00157798
NKIRAS1	5.66154	-0.110563	9.12591e-05	0.0015998
FAM111A	8.50867	0.232878	9.20792e-05	0.00161185
ZNF764	7.05275	-0.136985	9.34218e-05	0.001633
SFT2D2	7.26131	0.155596	9.37885e-05	0.00163706
CAPG	8.19578	0.206828	9.39249e-05	0.00163709
CTSF	6.57901	-0.127818	9.40862e-05	0.00163756
CDK5R1	6.96445	-0.176972	9.43912e-05	0.00164052
DUSP16	6.7928	-0.108335	9.52098e-05	0.00165239
ISCU	10.1165	-0.107804	9.64612e-05	0.00167172
DNAAF11	6.18377	-0.122703	9.71393e-05	0.00168108
NDEL1	9.01206	-0.255265	9.77091e-05	0.00168854
FXR1	8.10533	-0.136618	9.81689e-05	0.00169369
NAPSA	6.94919	0.128212	9.83913e-05	0.00169369
ZNF567	6.25559	-0.188088	9.84248e-05	0.00169369
UQCRB	7.16576	-0.137818	9.89564e-05	0.00170043
ARHGEF10	6.17212	-0.0940431	9.9317e-05	0.00170073
EGF	6.26897	0.30198	9.93591e-05	0.00170073
PGBD1	5.50368	-0.0916681	9.93936e-05	0.00170073
CRY2	7.44658	-0.156107	0.00010018	0.00171178
VPS8	7.62656	-0.127713	0.000100645	0.00171732
G6PC3	7.34718	0.117588	0.000100941	0.00171996
DCPS	7.71736	0.195309	0.000101274	0.00172322
RASGRP3	6.50047	0.162882	0.000101521	0.001725
IL18	9.71182	-0.289643	0.000101817	0.00172762
VCPKMT	8.1698	-0.189168	0.000102777	0.00174149
GNA12	7.16999	-0.114879	0.000103675	0.00175425
TRAF1	6.52562	-0.119028	0.000103998	0.00175727
PCGF5	7.84935	0.104956	0.00010757	0.00181511
TMEM185A	6.34728	-0.0944837	0.000108064	0.00182024
NUSAP1	6.18772	0.195083	0.000108173	0.00182024
CLN8	6.61792	-0.129298	0.000109717	0.00184367
FBXL20	6.97955	-0.115423	0.000109888	0.001844
IP6K1	7.77232	-0.15138	0.000111014	0.00186032
ZNF618	6.18815	0.0987089	0.000112078	0.00187328
FCHO2	5.54477	-0.0980184	0.000112218	0.00187328
TSPYL4	7.45133	-0.144872	0.000112249	0.00187328
A1BG	6.29629	-0.129088	0.000113143	0.00188561
CELSR1	5.95955	-0.0864893	0.000113611	0.00189083
PMVK	7.42249	0.158632	0.000114906	0.00190976
SDSL	6.4128	0.146662	0.000115103	0.00191042
SIRPA	9.2651	-0.179128	0.000115844	0.0019201
EID2	7.50283	-0.146457	0.000117173	0.00193949
TRMT61B	7.57305	-0.10258	0.000118101	0.0019522
RNF44	9.05098	-0.163333	0.000118791	0.00196094
CD2AP	6.50707	0.107893	0.000120053	0.00197651
PTCD3	7.53227	-0.0962746	0.000120059	0.00197651
RRP12	7.39428	-0.168276	0.000120525	0.0019815
LMLN	6.2382	-0.094969	0.00012088	0.00198465
RGS12	6.29545	0.0744791	0.000121498	0.0019921
DPP8	8.19083	-0.082426	0.000122204	0.00200098
DELE1	7.09442	-0.0911939	0.000123185	0.00201299
PFDN6	7.00538	0.123699	0.000123268	0.00201299
LRP10	9.31305	-0.177432	0.000123722	0.00201769
CSTF1	6.82493	-0.0925443	0.000124037	0.00201806
MYLK4	5.826	-0.117512	0.000124076	0.00201806
PYROXD2	6.60532	-0.109499	0.000125759	0.00203869
RCC2	9.21247	0.155258	0.000125811	0.00203869
RADX	5.78121	-0.109887	0.000125847	0.00203869
SLC25A29	6.75177	-0.096229	0.00012603	0.00203894
SEC61A2	6.28212	-0.107924	0.000127437	0.00205896
ZNF184	7.18822	-0.167006	0.000127941	0.00206338
CINP	7.25161	0.0755124	0.00012805	0.00206338
HSBP1	8.96469	0.193502	0.000132882	0.00213841
KIT	5.99944	-0.236661	0.000133868	0.00214908
PDHX	6.61142	0.0960246	0.000133898	0.00214908
RC3H2	7.748	0.173567	0.000135212	0.00216731
RNASE7	6.5763	-0.0893606	0.00013745	0.00220029
CCR6	6.8162	-0.251996	0.00013942	0.00222888
BRPF3	7.38057	-0.124653	0.000141385	0.00225733
IDH3A	7.73435	0.165337	0.000143088	0.00228153
NIPA1	6.11458	-0.109839	0.00014373	0.00228877
CSRNP2	7.07131	-0.0976327	0.000145071	0.0023071
OPN3	7.54878	0.362515	0.000146639	0.002329
TCFL5	6.69184	-0.170652	0.000148381	0.00235359
GAS6	6.78411	0.0996353	0.000149561	0.00236719
UQCRC1	9.00205	0.211194	0.000149628	0.00236719
FADS3	6.66981	-0.114111	0.000150085	0.00236966
PDZD8	6.60822	-0.211883	0.000150173	0.00236966
GTPBP2	6.58762	0.0955182	0.000150636	0.00237388
XRCC1	7.43639	-0.113934	0.000151667	0.00238704
SOCS5	6.66658	-0.113704	0.000153095	0.0024064
LAMP5	6.61419	0.111007	0.000153601	0.00241125
SNAP29	7.51283	0.116629	0.000154145	0.00241602
GABARAPL2	10.4184	-0.184758	0.000154303	0.00241602
FDXR	6.36267	0.110364	0.000155186	0.00242673
TACC3	7.5933	-0.197324	0.000155855	0.00243406
CREBBP	8.03107	-0.133796	0.00015699	0.00244846
BARD1	7.0699	0.186591	0.00015718	0.00244846
CMTM3	8.13631	-0.100321	0.000158075	0.00245925
TSN	7.68823	-0.119742	0.000160018	0.0024863
H2AC8	6.9572	0.322418	0.000160846	0.00249598
NAP1L5	7.02522	-0.24726	0.000161982	0.00251042
C14orf28	6.90972	-0.130476	0.000163359	0.00252853
RASD1	6.75859	-0.165418	0.000164788	0.00254741
KIF23	5.41726	0.135384	0.000165104	0.00254905
POU2F2	8.52177	0.207772	0.000165484	0.00255168
ERP27	7.82674	-0.152149	0.000166042	0.00255491
MPZL1	6.68909	-0.188597	0.000166113	0.00255491
RHBDD1	6.71847	0.0887861	0.000169048	0.00259677
WLS	6.89214	-0.246558	0.000171264	0.00262748
SLC26A11	7.80072	-0.217373	0.000171741	0.00263149
PKP2	5.35845	-0.0818573	0.00017385	0.00266045
DNAJC27	6.20293	-0.0773706	0.000174433	0.00266294
SNAPC1	6.67996	-0.163811	0.00017445	0.00266294
ZNF212	7.82946	-0.11354	0.000176386	0.00268912
YWHAH	9.30573	0.161043	0.000177483	0.00269974
BTN3A2	9.33763	0.223673	0.000177527	0.00269974
PGRMC1	9.11272	0.259669	0.000180921	0.0027474
PSME4	8.34627	-0.138776	0.000181112	0.0027474
FGD4	6.66854	0.238364	0.000182253	0.00276126
ZNF615	6.53514	-0.150815	0.0001847	0.00279485
OSBPL8	8.47958	-0.266902	0.000185427	0.00280013
ZNF160	5.76654	-0.0604077	0.00018591	0.00280013
RAMP1	6.39794	-0.109738	0.000185955	0.00280013
FYB1	9.64894	0.166509	0.00018597	0.00280013
CDC34	8.46389	-0.183717	0.000186765	0.00280563
TOR3A	7.81178	0.154968	0.000186873	0.00280563
MAPK8IP3	7.38893	-0.178916	0.000187027	0.00280563
UTS2	6.49278	-0.0697075	0.000188021	0.00281707
CRISPLD2	8.64958	-0.270051	0.000190131	0.00284405
PROSER2	6.60779	0.123146	0.000190289	0.00284405
HERC1	6.94895	-0.13142	0.000192147	0.0028683
CD79A	7.768	-0.220919	0.000193711	0.0028881
KYNU	8.12389	0.185644	0.000195091	0.00290408
CDC20	6.3728	0.35779	0.00019526	0.00290408
VNN1	6.43046	-0.245753	0.00019701	0.00292652
RAB27B	6.1267	0.188082	0.000197486	0.00293002
NLRC4	6.25149	0.18158	0.000199632	0.00295825
RBPJ	8.81243	-0.142007	0.000199929	0.00295904
NBEA	5.67144	-0.129881	0.000200882	0.00296954
ASPH	5.83344	-0.0601609	0.000202467	0.00298934
C3orf33	5.3101	-0.0981102	0.000203169	0.00299607
ITM2A	9.4469	-0.246003	0.000203541	0.00299681
PRPF4B	8.17281	-0.124476	0.000203712	0.00299681
TGFBR1	6.83043	-0.0773137	0.000205502	0.00301949
ECH1	10.0026	0.190758	0.000206571	0.00303153
SLC27A1	6.9535	-0.115275	0.000207031	0.00303463
IL1RN	7.58531	0.416511	0.000207285	0.0030347
TMEM40	6.64578	0.231254	0.000207891	0.0030399
GMPPA	7.07982	0.169253	0.000208262	0.00304168
GLTP	9.57875	-0.138509	0.000209091	0.00305013
C3orf62	6.73217	-0.192099	0.000209982	0.00305945
PCDHB16	5.3467	-0.0745998	0.000211301	0.00307499
GFI1B	6.61142	0.235972	0.000211566	0.00307517
CDK7	8.35592	-0.157404	0.000212696	0.0030879
IL23A	6.70642	-0.207743	0.000213141	0.00309067
PSMB2	8.51809	0.181185	0.000214498	0.00310665
NOL9	7.13042	-0.150309	0.000215492	0.00311734
EMP3	10.8453	0.202872	0.00021784	0.00314755
NFE2L3	6.24872	0.239546	0.000218957	0.00315994
COX19	8.24133	-0.23388	0.00022063	0.00318031
STING1	8.23025	0.167948	0.000222066	0.00319722
ENPP2	5.98505	0.1617	0.000223076	0.00320729
CYP27A1	8.45669	-0.337087	0.000223292	0.00320729
ATG3	9.51827	0.131047	0.000227158	0.00325242
NFXL1	6.80504	-0.235402	0.000227416	0.00325242
SH2B3	9.18071	0.169556	0.000227481	0.00325242
TSFM	7.88492	-0.0884658	0.000227504	0.00325242
ABCG1	6.36274	-0.183493	0.000228726	0.00326606
RNASEH2A	6.81244	0.145098	0.0002296	0.00327469
PITHD1	9.15353	-0.222949	0.000236722	0.00337232
CCDC28A	9.30197	-0.109511	0.000237847	0.00338438
CATSPER1	6.72031	-0.14088	0.000238575	0.00339077
PUDP	7.63213	0.155412	0.000239821	0.00340281
VSIG2	5.87452	-0.0917382	0.000239981	0.00340281
CSNK1G3	7.11437	-0.0996545	0.000243168	0.00344142
PIGC	8.73421	-0.11014	0.00024327	0.00344142
RARS2	7.75007	-0.10496	0.000243751	0.00344422
XK	6.68105	0.303853	0.000245942	0.00347114
BANK1	7.86392	-0.278532	0.000247818	0.00349357
GGA2	7.98465	-0.112188	0.000252557	0.00355625
CEP95	7.78374	-0.170119	0.000254148	0.00357453
ADGRA3	5.74357	-0.131951	0.000256793	0.00360756
HJURP	6.0136	0.129291	0.000257972	0.00361994
ZNF614	5.94581	-0.136329	0.00025924	0.00363354
NCKAP1L	9.00245	0.163164	0.000260122	0.00363932
GPAT4	7.54841	-0.0744448	0.00026025	0.00363932
SLC12A2	6.51433	-0.135137	0.000261536	0.00365242
GEN1	5.9805	-0.13796	0.000261788	0.00365242
FAM241A	7.0241	0.164298	0.000264215	0.00368049
SCAP	9.15972	-0.162871	0.000264405	0.00368049
MEFV	7.24606	0.189656	0.000267411	0.00371808
ENKUR	6.64263	0.22198	0.000269881	0.00374814
RSL1D1	8.70861	-0.140603	0.000270556	0.00375323
SETX	8.2007	0.125889	0.000271165	0.0037574
NCOA4	12.6053	-0.1227	0.000271637	0.00375965
TLR4	7.76353	0.288711	0.000273221	0.00377728
LRRC25	7.89024	0.210538	0.000275958	0.00381079
EIF3M	9.79173	-0.18657	0.000278703	0.00384433
FOSL1	5.82394	0.180544	0.000281553	0.00387924
ADAMTSL4	6.06109	0.104418	0.000282465	0.0038874
KMT5C	6.66751	-0.100989	0.000283028	0.00389075
SLC12A9	8.38639	-0.164298	0.000284597	0.00390791
COA6	7.41858	0.14447	0.000285835	0.00392048
HSF2	6.37913	-0.157745	0.000286602	0.00392657
NCAPG	5.25026	0.107469	0.000290102	0.00397006
SMPD2	6.92549	-0.122262	0.000294774	0.00402549
C1orf109	5.90212	-0.111544	0.000294814	0.00402549
ARID4A	6.69631	-0.0757571	0.00029549	0.0040302
CLEC1B	7.70935	0.326342	0.000295899	0.00403125
MED24	7.16142	0.157899	0.000296469	0.0040345
TUBA8	6.6007	0.153526	0.00030208	0.00410626
ETV6	8.08474	0.15382	0.000305022	0.00414163
ZFP14	5.78928	-0.0871403	0.000313294	0.0042492
FHL2	6.35496	0.192777	0.000314294	0.00425802
CST3	11.3723	0.289097	0.000314762	0.00425962
ESAM	6.93726	0.187561	0.000316454	0.00427775
ZXDC	7.29462	-0.119933	0.000317466	0.00428667
CXCL9	6.06504	0.187322	0.000322165	0.00434368
CENPF	5.74797	0.0921446	0.000322446	0.00434368
PPDPF	7.628	0.13157	0.000322759	0.00434368
TBX6	6.41109	-0.0565795	0.000325313	0.00437321
MEF2A	7.0993	0.190443	0.000326166	0.00437984
ROPN1L	6.28646	-0.171911	0.000327433	0.00439201
ADPRS	8.46225	0.129009	0.000329544	0.00441546
CHPT1	8.99114	-0.198131	0.000332779	0.0044539
LPAR2	8.81455	-0.16436	0.000334367	0.00446971
HSPBAP1	7.86985	-0.150962	0.000334696	0.00446971
ZSCAN25	6.96792	-0.114077	0.000336241	0.00448298
TYK2	9.38339	-0.139304	0.000336427	0.00448298
TAPBPL	7.90173	0.192741	0.00033842	0.00450461
ALDH7A1	5.64282	-0.0649694	0.000339831	0.00451845
ZFP82	6.51974	-0.163508	0.000341535	0.00453615
GCNT1	6.43513	0.151175	0.000342427	0.00454304
CLN5	6.97764	0.176144	0.000346126	0.00458711
PBK	5.19537	0.111878	0.000347967	0.0046065
CDK4	7.90774	0.183349	0.000348875	0.00460866
PXDN	6.68387	-0.198439	0.000348888	0.00460866
SUMF1	8.24234	-0.162754	0.000350463	0.00462444
USP9X	8.10125	-0.114265	0.000351411	0.00463192
RAB30	6.4203	-0.159502	0.000355939	0.00468375
GNB1	10.3548	0.140513	0.000356458	0.00468375
NUDT5	8.26575	-0.191097	0.000356878	0.00468375
SHC1	6.92108	0.0709824	0.000356883	0.00468375
IL1R2	6.07226	-0.497672	0.000359124	0.00470808
NAA16	7.05519	-0.124663	0.000364336	0.00477127
INGX	6.89291	-0.119097	0.000370266	0.00484371
ATXN1	7.20072	-0.245148	0.000373338	0.00487865
ITGB5	7.57445	0.283942	0.000374072	0.00487962
CD36	8.7908	0.230585	0.000374214	0.00487962
HOXA10	6.2532	-0.131864	0.000377063	0.00491151
PLP2	9.58069	-0.143582	0.000380771	0.0049545
PTGER2	8.63937	0.198107	0.000382654	0.00497368
RFX2	6.23007	-0.153835	0.00038576	0.00500871
WDR26	8.51495	-0.150251	0.000387708	0.00502863
MKNK2	9.07998	-0.163068	0.000392351	0.00508343
ZNF548	7.45583	-0.128997	0.00039505	0.00510952
TBC1D32	5.8857	-0.147659	0.000395564	0.00510952
PPM1F	8.4453	-0.212353	0.000395624	0.00510952
SKA2	7.21352	0.20614	0.000398642	0.00514303
GPR180	6.34536	0.0939585	0.000404142	0.00520847
GHRL	6.34478	-0.136759	0.000404987	0.00521384
TMED8	6.78345	-0.0707184	0.000405891	0.00521994
SPHK1	6.80461	0.139682	0.000407475	0.00523302
GID8	8.74624	-0.142613	0.000407768	0.00523302
FRMD8	7.99003	-0.105868	0.000409714	0.00525245
GPR68	6.46354	-0.0922847	0.000413269	0.0052875
CCDC85B	7.78194	0.219032	0.000413317	0.0052875
CNOT8	8.64051	-0.157424	0.000414912	0.00529487
SMG7	6.63576	0.0739892	0.000415053	0.00529487
CDA	8.16718	-0.278075	0.000415199	0.00529487
PMEPA1	6.69186	-0.0811446	0.000417349	0.00531265
FAM53C	8.86422	-0.193837	0.000417466	0.00531265
OSBP2	7.12787	-0.223464	0.000419079	0.00532437
INTS10	8.85809	-0.118678	0.000419262	0.00532437
TRIM13	6.68298	-0.0695358	0.000420093	0.00532936
HEMGN	6.29935	0.277052	0.000425127	0.00537925
NAP1L1	8.70505	-0.17118	0.000425337	0.00537925
SLC25A19	7.31727	0.137402	0.000425352	0.00537925
NUP93	8.85165	0.133194	0.000426854	0.00539101
FERMT3	9.35897	0.158823	0.000427169	0.00539101
SPAG9	7.56923	-0.151109	0.000428866	0.00540682
TRADD	8.52453	0.169045	0.000432136	0.00544241
RNF130	9.53436	-0.156771	0.000433024	0.00544509
LZTFL1	6.56129	-0.120552	0.000433244	0.00544509
TMEM126B	8.24254	0.172614	0.000434959	0.00545891
GPKOW	8.47953	0.11001	0.000435241	0.00545891
KAT8	8.55559	-0.146896	0.00044034	0.00551187
HABP4	6.86349	-0.131802	0.00044037	0.00551187
FAM216A	6.91702	-0.155466	0.000441148	0.00551594
UBE2E2	8.05291	0.177652	0.000443572	0.00554055
ELL	7.06397	-0.15643	0.00044462	0.00554795
WDR1	9.16773	0.13886	0.000447152	0.00557382
ARHGAP9	9.74352	-0.162524	0.000448201	0.00558118
VTA1	7.8474	0.173631	0.000449049	0.00558602
GPC2	6.28147	-0.0899841	0.000456348	0.00567102
SMDT1	8.48182	-0.128142	0.000457616	0.0056756
GSTA4	6.33182	-0.0765071	0.00045765	0.0056756
EIF3I	10.1864	-0.134147	0.000459616	0.00568959
ACRBP	8.74827	0.318121	0.000459713	0.00568959
FCER1G	11.1125	0.261587	0.000470342	0.00581522
AP4B1	7.62222	-0.0952412	0.000472729	0.0058388
DHRS7	10.2284	-0.152167	0.000473633	0.00584404
ZPBP2	5.19224	-0.0724102	0.000476033	0.00586769
KLRD1	8.61204	0.27882	0.000476995	0.0058736
ZNF219	6.58091	-0.0700239	0.00047795	0.00587941
PNN	9.35598	-0.175614	0.00048412	0.00594769
BEX3	9.19085	0.192534	0.000484478	0.00594769
TMEM219	8.74404	0.137999	0.000484974	0.00594777
CAVIN2	8.89162	0.333041	0.000488049	0.00597926
CWF19L1	7.73981	-0.116634	0.000488524	0.00597926
GAPT	8.53759	0.369826	0.000501804	0.00613562
NLRP2B	8.36008	0.0861641	0.00050488	0.00616704
SPATA2	6.32255	-0.13635	0.000508849	0.00620428
GET4	7.11381	-0.10381	0.000509243	0.00620428
ADARB1	7.08409	-0.0759755	0.000509459	0.00620428
HLA-DQB1	9.07286	-0.190508	0.000511156	0.00621873
SYCP2	6.22121	-0.116861	0.000513508	0.00624109
ZNF385D	5.63707	0.154868	0.000515458	0.00625855
MRPL17	7.88886	0.165316	0.000517773	0.00628038
PTPRK	6.02315	-0.123386	0.000519504	0.00629511
DYNC2I1	6.76487	-0.109429	0.000520248	0.00629785
C1GALT1C1	6.74133	0.138593	0.000526417	0.00636619
APOL3	8.13312	0.15069	0.000529853	0.00639753
TMTC1	6.06309	0.137042	0.00053006	0.00639753
SLC5A8	6.08706	-0.198821	0.000537247	0.00647629
ELMO2	7.30965	0.118084	0.00053765	0.00647629
ZUP1	7.27948	-0.138971	0.000539501	0.00649215
BATF3	7.02091	0.211697	0.000542514	0.00652196
DSN1	7.07762	-0.103967	0.000543356	0.00652564
ALG2	7.69344	-0.103045	0.000545602	0.00654614
ARID2	7.48372	-0.0930422	0.000549173	0.0065825
CCPG1	7.76173	-0.127975	0.000553399	0.00662662
PAPSS2	6.35282	-0.105692	0.00055444	0.00663256
CCDC174	7.48842	-0.0983415	0.000556932	0.00665583
TK1	6.42755	0.156774	0.000559006	0.00667406
TIMP1	10.5876	0.235791	0.000560996	0.00669125
SAMD13	5.96742	-0.0986574	0.000562698	0.00670498
IBA57	6.49738	-0.10339	0.000566663	0.00674562
PRDX4	8.28553	0.228308	0.000571015	0.00679078
SBDS	6.78145	-0.0941655	0.000572894	0.00680017
PLAGL2	7.44567	0.19186	0.000572922	0.00680017
RAB11FIP1	7.87691	-0.160009	0.000581756	0.00689829
TINF2	9.35145	0.129451	0.000589212	0.0069799
BLMH	8.0334	-0.158654	0.000593389	0.00702254
APOBEC3C	7.74129	0.14921	0.000597791	0.00706716
SPARC	7.42302	0.28549	0.000598321	0.00706716
AKR1A1	8.31072	0.129006	0.000603749	0.00712436
FCHO1	7.06933	-0.144478	0.000609788	0.00718864
NEU1	7.74745	0.166143	0.000614059	0.00723199
PLEK	10.6265	0.177095	0.000615541	0.00724243
HAUS2	8.40578	-0.211286	0.00061618	0.00724294
WNT5A	5.12041	-0.079918	0.000620112	0.00727628
GGNBP2	9.01341	-0.0999006	0.000620212	0.00727628
FUT4	7.24457	0.19189	0.000621237	0.00728121
CUL3	6.63238	-0.127005	0.000621829	0.00728121
IFT52	7.16431	-0.0894721	0.000626629	0.00732448
YPEL5	10.6578	-0.178929	0.000626729	0.00732448
CTTN	7.07412	0.260107	0.000627447	0.00732584
NIN	7.64246	-0.0985489	0.000632923	0.00738268
UBA52	10.5604	-0.138555	0.000637963	0.00743181
COPS3	7.29621	-0.0714666	0.000638356	0.00743181
EIF2B2	7.99919	0.102165	0.000640756	0.00745262
PSD3	5.66706	0.0772133	0.00064211	0.00746124
MTARC1	7.96076	-0.214788	0.000644954	0.00748713
NAAA	8.77026	0.135166	0.00064874	0.0075239
PDCD7	8.65852	-0.157387	0.000649607	0.00752678
CELA1	6.52294	-0.106613	0.000652313	0.00755094
TP53I13	7.64304	-0.129848	0.00065337	0.00755414
CHD2	7.92265	-0.0987772	0.000653831	0.00755414
RBM45	7.21048	0.0909115	0.00065865	0.00760005
MAX	7.45845	0.13279	0.000659054	0.00760005
MRPL14	8.25462	0.109367	0.000661468	0.00761651
BCORL1	6.34722	-0.0760533	0.000661734	0.00761651
MYCN	5.99775	-0.0637005	0.000663382	0.00762827
S100A6	10.9302	0.136574	0.000668451	0.0076793
BEND4	5.87105	-0.146226	0.000669554	0.00768008
CD14	11.4252	0.231169	0.000669782	0.00768008
MED20	7.07016	0.113733	0.000671025	0.00768709
PLPP5	7.36855	-0.1546	0.00067217	0.00768961
ZNF669	7.08339	-0.116852	0.000672509	0.00768961
TALDO1	11.8738	-0.157325	0.000679656	0.00776404
CALHM2	7.90827	0.149912	0.00068696	0.00783671
ANGEL2	7.82729	-0.129902	0.000687306	0.00783671
MEGF8	6.04256	-0.117849	0.000688848	0.00784693
ABCG2	5.39315	0.0858254	0.000693092	0.00788789
CD53	9.82371	0.108903	0.000696372	0.00791781
DTNBP1	7.60156	0.104385	0.000700897	0.00796182
MFSD11	8.50796	-0.159907	0.000703389	0.00798268
FOXJ3	7.81946	-0.110933	0.00071027	0.00805325
CSNK1E	6.92848	-0.105212	0.000714829	0.00809142
PF4V1	8.07557	0.340422	0.000714966	0.00809142
FKBP1A	7.90348	0.193126	0.000715952	0.00809505
ZYG11B	7.91774	-0.194185	0.000720134	0.00813477
UBE2F	9.08541	0.112491	0.000723221	0.00816207
MYO6	5.73515	-0.0850841	0.000729643	0.00822691
DENND6A	9.06729	-0.191553	0.000731411	0.00823921
LRIG2	6.52337	-0.0754388	0.000734086	0.00826169
RBBP5	6.70779	-0.156785	0.000736968	0.00828647
DNASE1L3	6.25531	-0.101634	0.00075308	0.0084598
TNFSF9	6.03615	-0.110212	0.000754282	0.00846468
TGIF1	7.50111	-0.174115	0.000754906	0.00846468
MPST	7.10884	-0.100315	0.000765256	0.00857284
DIDO1	6.1674	-0.0526818	0.000767517	0.00859026
E2F8	5.31103	0.0936327	0.000771664	0.00862874
NPC2	11.9647	0.13077	0.000780525	0.0087198
ARMCX5	7.31125	-0.102618	0.000782102	0.00872574
TNIP1	7.70695	-0.0812023	0.000782491	0.00872574
IFRD1	8.28461	-0.216109	0.000786069	0.00875762
LCN2	8.04495	0.307579	0.000792106	0.0088168
SPA17	5.48165	0.108803	0.000802781	0.00892746
GNAI2	10.7086	0.199998	0.000809498	0.00898868
EIF1B	10.5858	-0.159483	0.000809764	0.00898868
UBXN2A	8.05736	-0.118665	0.000812386	0.00900956
BCAS2	8.36844	-0.134497	0.000816364	0.00904543
ACADM	7.83501	0.269214	0.00082061	0.00908044
FAM13B	7.07245	-0.0954973	0.000821016	0.00908044
SLC2A8	7.1798	0.110214	0.000822487	0.00908844
IL12RB1	7.26249	0.107516	0.00082382	0.00909195
SLC18A1	6.52694	-0.0812903	0.000824299	0.00909195
TAF11	7.38489	-0.120102	0.000825635	0.00909844
NEDD4L	5.87039	-0.0663976	0.00082826	0.00911911
TIMELESS	6.61965	0.113256	0.000839971	0.00923969
GPM6A	5.57692	-0.100233	0.000841381	0.00924478
LDOC1	6.39621	-0.129758	0.000841955	0.00924478
ORMDL2	7.44924	0.15871	0.000848027	0.00930307
HYAL2	7.25688	-0.0813637	0.000849953	0.00931579
ZNF649	6.02605	-0.0924507	0.000858547	0.00939957
ZNF571	6.6737	-0.265996	0.000859142	0.00939957
RAB39A	5.45698	0.0894236	0.000861875	0.009421
TREM1	8.42646	-0.328244	0.000864802	0.00942623
BAZ1A	9.10896	0.178051	0.000865207	0.00942623
CCNDBP1	8.2867	-0.127662	0.00086538	0.00942623
ZMYM5	6.26658	-0.0777894	0.000865452	0.00942623
DYM	7.88526	-0.1158	0.00086669	0.00943126
ACTR1B	8.21045	-0.101508	0.000868995	0.0094479
WDR46	7.68047	0.125139	0.000873466	0.00948803
LAMA5	6.27619	-0.0930987	0.000877864	0.00952729
SLC43A3	7.16729	0.0985106	0.000879947	0.00954139
SHTN1	8.03349	0.210566	0.000883545	0.00957187
MYEF2	6.39727	-0.124195	0.000885623	0.00957969
DMXL2	7.4473	0.197049	0.000885842	0.00957969
ATF6	7.23674	0.102056	0.000892327	0.00964125
TM6SF1	7.74074	-0.221455	0.000893858	0.00964922
OLA1	6.80224	-0.0796905	0.000897519	0.00968015
DHRS13	7.18348	-0.183026	0.000899063	0.00968822
MT1M	5.11882	0.0827417	0.00090282	0.0097201
PTPRM	6.36851	-0.0507128	0.000907732	0.00975678
CEP43	6.67253	-0.0683916	0.000907831	0.00975678
AZIN1	8.98711	-0.150874	0.000909122	0.00976202
RFX5	8.2703	0.160025	0.000912248	0.00978462
DDAH2	7.48595	0.118165	0.000912834	0.00978462
SLC8A1	6.41983	0.158098	0.000914102	0.00978958
XRN1	6.97873	0.124307	0.000925101	0.00989866
ZNF426	6.2483	-0.12876	0.000926008	0.00989966
DAPP1	8.7187	0.218199	0.000932967	0.0099653
RBM33	7.58067	-0.0687323	0.000938286	0.0100118
ANXA11	9.27661	-0.150355	0.000939652	0.0100118
ST6GALNAC2	6.65358	-0.21597	0.000940492	0.0100118
ERGIC1	7.84826	-0.105361	0.000940771	0.0100118
OSCAR	7.9429	0.233209	0.000941433	0.0100118
TFPI	5.70299	0.11173	0.000944386	0.0100282
GP1BA	7.37897	0.219054	0.000944623	0.0100282
PSMD1	8.58372	0.131592	0.000947886	0.010054
ZNF134	6.85679	-0.12439	0.000951102	0.0100794
EFR3A	8.69746	0.175428	0.000952094	0.0100811
RBM48	6.67901	-0.185409	0.000955673	0.0101102
PIH1D1	8.15842	0.135124	0.000960735	0.0101549
NQO2	8.16849	-0.227495	0.000963986	0.0101804
XPNPEP3	6.84619	-0.108546	0.000972952	0.0102662
SYTL3	8.44928	-0.191689	0.000976235	0.0102919
AARS1	8.58869	0.153594	0.000979515	0.0103176
ELAPOR2	6.41186	-0.0913087	0.000980441	0.0103184
NRDE2	7.79375	-0.127551	0.000983798	0.0103448
CASP10	6.3432	0.0672509	0.000997665	0.0104815
CSRNP1	9.04529	0.291587	0.00100371	0.0105291
FHIP1B	8.02313	-0.110883	0.00100462	0.0105291
ZNF627	7.30999	-0.0960247	0.00100479	0.0105291
DLX1	5.57617	-0.0578955	0.00101202	0.0105957
IL16	7.92739	-0.148722	0.00101396	0.0106069
PHYH	7.40254	-0.118201	0.00101738	0.0106336
FCER2	6.41984	-0.154685	0.00101952	0.0106412
WDR27	6.16853	-0.0593161	0.00101986	0.0106412
FLT3	6.86357	-0.21899	0.0010248	0.0106835
AGAP1	6.11553	-0.121407	0.00102573	0.0106841
IGFBP7	8.34705	0.170973	0.00103545	0.0107761
WDR53	7.26349	-0.110948	0.00103706	0.0107829
CCNB2	6.53197	0.259271	0.00103872	0.0107829
RBBP9	6.54038	-0.076706	0.00103876	0.0107829
POMT2	6.33941	-0.0756682	0.00104282	0.0108159
GEMIN8	6.41166	-0.0603853	0.00104436	0.0108225
C1orf216	6.80472	0.138589	0.00105085	0.0108805
TAF7	9.06333	-0.138737	0.00105897	0.0109553
NPHP4	6.60376	-0.0662097	0.00106072	0.0109641
PRMT5	7.65981	0.173107	0.00106277	0.0109759
OAF	7.36913	0.114391	0.00106821	0.0110227
H2AC11	6.40105	0.272753	0.00107525	0.011086
AP2B1	7.51928	0.16984	0.00108311	0.0111435
PABIR3	6.35924	0.060393	0.00108431	0.0111435
ULK2	6.64173	0.136518	0.00108432	0.0111435
PDXK	8.28542	-0.159801	0.00108449	0.0111435
TIMM8B	7.50728	0.151385	0.001086	0.0111496
ZNF552	6.53025	-0.130672	0.00108929	0.0111691
ANTXR2	8.18329	-0.184955	0.00108974	0.0111691
SAMHD1	7.94087	0.16324	0.00109586	0.0112224
MGP	5.49376	-0.0719257	0.00110733	0.0113303
ZNF701	5.95535	-0.0908073	0.00111113	0.0113596
SGSH	7.23946	-0.0969257	0.0011147	0.0113866
CNRIP1	8.14741	-0.119401	0.00111806	0.0114114
WDR86	5.95901	-0.0668114	0.00111975	0.011419
DACH1	5.53665	-0.0867036	0.00112688	0.0114821
AHCTF1	7.52897	-0.17789	0.00112997	0.0115039
NIPSNAP2	8.13782	-0.10823	0.00113321	0.0115273
SEMA4A	8.01241	0.142704	0.0011353	0.0115389
PASK	7.94933	-0.173821	0.00113721	0.0115486
BLZF1	6.8236	0.169792	0.00114348	0.0116026
ZIK1	6.06658	-0.0758618	0.00114472	0.0116056
LGALS1	11.4273	0.207437	0.00114894	0.0116387
LUC7L	7.63827	-0.101237	0.00115352	0.0116747
BIRC7	6.72008	-0.0791237	0.00115442	0.0116747
GRB14	5.89633	0.241668	0.00115977	0.0117191
ANO6	8.41056	0.126531	0.0011658	0.0117702
RASAL1	5.63865	-0.0569562	0.00118238	0.0119278
PREX1	8.94998	-0.136954	0.00118537	0.011948
SLC35D1	7.05826	-0.0989343	0.00118871	0.0119717
TEF	6.37382	-0.0651443	0.00119054	0.0119802
PDIA4	8.1398	0.181605	0.00119283	0.0119934
C8orf82	7.3094	0.12984	0.00119571	0.0120124
FAM107B	10.1495	-0.130016	0.00119872	0.0120327
ZNF345	6.34226	-0.0986876	0.00120356	0.0120713
SC5D	7.48084	-0.213112	0.00120562	0.012077
MAPK7	7.0517	0.140775	0.00120611	0.012077
SNX11	7.82736	0.0883053	0.0012084	0.01209
GMEB2	7.77683	-0.154153	0.00120943	0.0120904
DGLUCY	8.80149	0.105794	0.00121116	0.0120977
OFD1	8.60831	-0.151901	0.00121315	0.0121011
ZNF264	6.40427	-0.101961	0.0012141	0.0121011
ZNF304	6.08882	-0.118153	0.00121448	0.0121011
IL13RA1	8.52568	-0.16813	0.00122468	0.0121927
CEP152	6.48913	-0.0858955	0.00122766	0.0122079
RNF138	8.87999	-0.115313	0.00122821	0.0122079
TSPYL5	6.45778	-0.127657	0.00123259	0.0122414
PPIP5K1	6.18104	-0.0781597	0.00123865	0.0122915
NDUFAF3	7.47302	0.1033	0.00124552	0.0123496
MS4A6A	10.3879	0.200215	0.00124795	0.0123637
PCDHB13	4.92776	-0.0393698	0.00125333	0.0124068
ZSCAN9	6.53798	-0.107123	0.00125594	0.0124226
KCTD20	7.59909	-0.119949	0.00125915	0.0124402
ZNF789	7.03667	-0.121743	0.00125977	0.0124402
ING3	7.63083	-0.101946	0.00126206	0.0124527
OSER1	8.32052	-0.14824	0.00126824	0.0125036
NSMCE2	7.37036	-0.0802331	0.00127042	0.0125149
CCDC90B	7.91407	0.116837	0.00127213	0.0125183
PRPF38B	7.96769	-0.0903898	0.00127282	0.0125183
ITGB3	6.57736	0.157431	0.00127407	0.0125205
SPINT2	8.92056	-0.0982773	0.00127567	0.0125253
LONRF3	6.3645	-0.141134	0.00127662	0.0125253
SPPL2A	7.89494	0.146513	0.00128175	0.0125655
PDE4B	7.71373	-0.30546	0.0012855	0.0125921
VRK1	7.68934	-0.104427	0.00129192	0.0126426
GCNT2	6.30155	0.122163	0.00129365	0.0126426
PPY	7.86195	0.228322	0.0012945	0.0126426
MARCHF5	7.52761	-0.0998895	0.00129481	0.0126426
FANCD2	6.64418	-0.0589024	0.0013051	0.0127328
FZR1	5.87321	-0.0513314	0.00130624	0.0127338
LRIG1	7.02226	-0.0871427	0.00131177	0.0127774
CXCL14	5.57807	-0.0742439	0.00131492	0.0127979
SLC37A1	6.82755	0.0833229	0.00131684	0.0128002
H2BC8	6.38644	0.196952	0.00131727	0.0128002
TRIM39	7.35456	-0.103273	0.00131872	0.0128041
CEP131	6.80962	-0.107784	0.00132156	0.0128214
CSPG4	5.385	-0.0763753	0.00133432	0.0129349
TDRP	5.90438	0.109864	0.00133661	0.0129468
ALDH3B1	7.60863	0.0857531	0.00134189	0.0129876
MICAL2	7.34065	-0.0962995	0.00134933	0.0130493
WWOX	6.66512	0.0605199	0.00135226	0.0130654
RBBP7	9.25099	-0.101946	0.00135315	0.0130654
ABTB2	6.2898	0.0939346	0.00135521	0.013075
PUS7L	6.17012	0.165089	0.00135802	0.0130917
CDC42SE1	8.88467	-0.14707	0.00136546	0.0131529
FAM162A	8.23491	-0.164575	0.00136754	0.0131625
SLC49A4	7.3651	-0.197583	0.00137559	0.0132171
SPIRE1	5.83064	-0.06558	0.00137621	0.0132171
SASH3	9.44501	0.17954	0.0013766	0.0132171
CFAP410	7.27024	-0.129735	0.00137787	0.0132171
PHC2	7.3447	-0.133083	0.00137864	0.0132171
VCPIP1	7.77522	0.169861	0.00138104	0.0132234
ATP8B4	7.07325	0.173549	0.00138147	0.0132234
SRRM2	8.99551	-0.168274	0.00139164	0.0133103
RB1	6.82727	0.12404	0.00139398	0.0133222
GRAMD1A	8.57775	-0.148583	0.00140068	0.0133757
SLC6A12	6.04457	0.137619	0.00140659	0.0134216
GALK1	7.97229	0.103316	0.00141343	0.0134764
PKN2	8.49105	-0.155851	0.00141657	0.0134956
C10orf67	6.02908	-0.0706357	0.00141876	0.0135059
CFAP36	7.36966	-0.133564	0.00143035	0.0136057
MLF2	6.54999	-0.0697466	0.00144315	0.0137167
SCAI	6.24957	-0.113106	0.0014492	0.0137635
TPCN1	6.86479	-0.0574811	0.00145069	0.0137668
GAL3ST4	7.03056	-0.10888	0.00145426	0.0137802
SUPV3L1	7.82053	-0.183518	0.00145436	0.0137802
ACKR2	6.18404	-0.0952416	0.00145986	0.0138215
PIK3C3	7.31781	-0.0917173	0.00146338	0.0138441
FAM214A	7.9007	-0.170527	0.00146582	0.0138564
HNRNPC	9.67834	-0.14329	0.00147391	0.0139036
PRKDC	7.19206	-0.204485	0.00147408	0.0139036
ZNF335	7.13252	-0.114676	0.00147425	0.0139036
RAB11A	9.5748	0.165588	0.00147881	0.0139359
IRAG2	9.49698	-0.129081	0.00148348	0.013969
VRK3	7.69697	0.108987	0.00149229	0.0140397
MRPL16	8.83537	0.094809	0.00149329	0.0140397
ZNF502	6.56624	-0.08034	0.00149803	0.0140565
CR1	7.11601	-0.0997656	0.00149812	0.0140565
COX7A2L	7.81097	-0.0751937	0.00149854	0.0140565
PCMT1	9.61359	0.16815	0.00150034	0.0140625
CABIN1	7.59897	-0.133534	0.00150625	0.014107
TRIM56	8.80949	0.136346	0.00150897	0.0141217
NKX3-1	5.87639	-0.139882	0.00151035	0.0141237
SNX19	7.17007	0.110196	0.00151477	0.0141542
PLA2G15	6.65147	0.106243	0.0015168	0.0141622
TRMT6	7.36851	0.0967715	0.00153348	0.014307
HAUS4	7.02147	-0.124745	0.00153873	0.0143449
CFAP70	5.82068	-0.09892	0.00154465	0.0143794
RPP38	7.17729	-0.0793864	0.00154479	0.0143794
GSPT1	10.4574	-0.175846	0.00154624	0.014382
NKAPD1	7.49092	-0.109057	0.00155235	0.0144277
ALKBH7	8.37255	-0.145686	0.00155437	0.0144355
AFF3	5.98476	-0.0843031	0.00156931	0.014561
CTDSP2	9.32929	-0.143812	0.00157028	0.014561
DNAJC13	6.92638	0.0943689	0.00157346	0.0145681
LGALS3	9.06896	0.116804	0.0015737	0.0145681
CASD1	7.2382	-0.135597	0.00157464	0.0145681
ITPKB	8.46729	-0.165952	0.00158435	0.0146468
MED17	7.3402	-0.0764869	0.00158925	0.014681
STEAP4	6.2218	-0.240071	0.00159064	0.0146827
PDXDC1	7.51274	-0.0833006	0.00159757	0.0147354
SLC6A18	6.41973	-0.0727109	0.00160158	0.0147612
TRIR	9.76982	-0.128158	0.00161332	0.0148582
AMH	6.29982	-0.0711023	0.00162077	0.0149155
CNOT3	6.17978	-0.106556	0.00163764	0.0150594
AK1	7.16168	-0.106132	0.00163965	0.0150664
PTPN4	8.79558	0.168963	0.0016429	0.0150849
CEP55	5.51259	0.171836	0.0016454	0.0150965
MYNN	7.2019	-0.110384	0.00165655	0.0151874
CXCL5	6.55825	0.233446	0.00165972	0.015205
PSEN2	6.38671	0.0736356	0.00166276	0.0152214
CARS2	7.82816	-0.115309	0.001669	0.015267
SEC24B	8.22444	-0.105222	0.00167233	0.0152681
HRK	6.0337	-0.0624528	0.00167262	0.0152681
SH3TC1	7.52607	0.120495	0.00167289	0.0152681
CORO1B	8.13188	0.110858	0.00168145	0.0153347
CTNNBIP1	6.98536	-0.0920763	0.00168652	0.0153695
MYOM1	6.2664	-0.0863811	0.00169019	0.0153914
COLGALT2	6.28483	-0.0740992	0.00169249	0.0154007
LRRK1	6.26007	0.0879885	0.00170484	0.0155015
C4orf46	6.37468	-0.121884	0.00171263	0.0155608
RNF38	7.67069	-0.123975	0.00172171	0.0156316
ANO5	5.59718	0.123433	0.00173101	0.0156959
GNS	9.96326	0.167888	0.00173137	0.0156959
PUM2	9.19805	-0.107094	0.00173934	0.0157564
USP7	8.7281	-0.131349	0.00174412	0.0157879
MTCH2	7.13179	-0.0513274	0.00174775	0.015809
CHMP4A	8.84667	0.136458	0.00175035	0.0158208
C1orf35	7.43089	-0.083043	0.00175557	0.0158562
RAB2B	8.78202	-0.137782	0.00175744	0.0158613
PLA2G7	7.61834	0.249362	0.00175945	0.0158666
PARD6B	5.70812	-0.0680314	0.00176063	0.0158666
YARS1	9.40151	0.106822	0.00176926	0.0159326
COPS9	7.66606	-0.0901407	0.00177176	0.0159432
WDR37	8.02389	-0.109856	0.00178438	0.016041
INSL3	6.34949	-0.0808435	0.00178526	0.016041
CUL4B	7.19885	-0.0792485	0.00181699	0.016314
MYADM	8.72112	-0.135454	0.00182128	0.0163405
SFT2D1	9.22444	0.161451	0.00182302	0.016344
POLR1D	9.38078	-0.083238	0.00182747	0.0163719
ZNF639	7.67323	-0.084044	0.00183697	0.0164449
ADGRF3	5.30293	0.0387659	0.00184223	0.0164798
ZNF785	5.65545	-0.118267	0.00185274	0.01656
HOOK3	8.11252	0.100877	0.00185392	0.01656
PRDX1	10.9592	0.168482	0.00185543	0.0165614
OTUD7A	5.5031	-0.0738849	0.00185737	0.0165665
BACH2	7.34856	-0.146073	0.00186198	0.0165955
MTERF4	7.22978	-0.070231	0.0018642	0.0166031
TH	5.78251	-0.0743996	0.00186847	0.016629
MGRN1	8.33876	-0.159071	0.00187494	0.0166743
MED8	7.10932	0.0855121	0.00187861	0.0166948
RETREG2	8.58353	-0.139583	0.00188071	0.0167012
CD180	6.76766	0.195708	0.00188562	0.016728
NPAP1	5.26674	-0.0616893	0.00188648	0.016728
REEP2	6.58683	-0.0594583	0.00188823	0.0167314
PRKCA	7.00071	-0.105648	0.0018908	0.0167392
CYBA	11.387	0.13	0.00189187	0.0167392
EMC6	8.55308	-0.0772468	0.00190108	0.0168085
NEIL2	6.85293	-0.120381	0.00190604	0.0168401
TM7SF2	6.8919	-0.128443	0.00190923	0.0168561
DCAKD	7.28608	-0.108424	0.00193233	0.0170476
CCND3	11.1556	0.132368	0.00194116	0.0171132
ITGB1	6.69957	0.129207	0.00194391	0.017125
ATG9A	7.93163	-0.135638	0.00195275	0.0171904
MRPS10	8.48198	-0.113197	0.00197564	0.0173793
MAN1B1	8.29863	-0.0957099	0.00197955	0.0173953
VASP	8.46438	0.1509	0.00198032	0.0173953
SIGLEC9	6.62155	0.141045	0.00198556	0.0174274
C1QTNF3	6.22375	-0.0776788	0.00198683	0.0174274
ARHGAP35	6.48146	-0.0434718	0.00200008	0.0175212
SLC35A5	8.19483	0.252283	0.0020004	0.0175212
PPWD1	7.58851	-0.118887	0.00200777	0.017573
WDR33	7.12703	-0.0994546	0.00200936	0.0175743
ANG	6.52994	0.163774	0.00201088	0.0175749
TOE1	7.16365	-0.0986474	0.00201873	0.0176166
TRUB1	5.70091	-0.0564711	0.00201937	0.0176166
CFL2	6.68648	-0.106544	0.0020214	0.0176166
SFPQ	8.19302	-0.169465	0.00202144	0.0176166
DGKD	8.51125	-0.090459	0.00203041	0.017652
MED31	6.45863	-0.0686517	0.00203073	0.017652
TTYH2	6.89798	0.0688911	0.002031	0.017652
MAP2K4	7.55037	-0.110465	0.0020313	0.017652
CRIP2	6.64236	-0.112039	0.00204339	0.0177444
PTGIR	6.76007	0.0731147	0.00205337	0.0178167
TMSB10	13.7035	0.0778642	0.00205465	0.0178167
TNFSF4	6.88755	0.248152	0.00205976	0.0178483
LAMC1	6.08834	-0.0536465	0.00206314	0.0178649
NOTCH1	8.02287	-0.141006	0.00206981	0.0179099
MED14	6.63319	-0.0835518	0.00207342	0.0179204
PLXDC1	6.89918	-0.179064	0.00207397	0.0179204
CEP126	5.9448	-0.0856462	0.00208165	0.017974
TNF	7.78658	0.347952	0.00208327	0.0179753
EPB41L5	6.0188	-0.0653987	0.00210291	0.0181318
PUM1	9.62909	0.144101	0.00210742	0.0181578
COP1	9.36489	-0.112469	0.00210927	0.0181609
PSMA5	9.40714	0.142584	0.00211322	0.0181821
EMC9	7.12374	0.0849759	0.00213623	0.018367
LRRC40	8.06362	-0.125633	0.00214227	0.0183997
ELOVL4	5.58953	-0.10426	0.00214306	0.0183997
BDH2	6.24006	-0.0836474	0.00214791	0.0184284
STAB1	7.24889	0.100404	0.00215411	0.0184635
THBS3	6.76002	-0.0812717	0.00215504	0.0184635
SLC45A3	6.21073	-0.109943	0.00216311	0.0185197
CAPNS1	9.57498	0.195474	0.00216774	0.0185462
MFAP3L	5.97989	0.0770721	0.0021816	0.0186478
BAG5	8.35434	-0.0748639	0.00218343	0.0186478
CD82	8.30323	-0.105614	0.00218421	0.0186478
PBXIP1	7.10534	-0.124343	0.00218816	0.0186684
PTCRA	7.13245	0.104556	0.00219726	0.0187302
RPS27L	8.46912	0.131868	0.00219848	0.0187302
NSDHL	7.09952	0.118158	0.0022054	0.018776
LRRC57	7.46627	-0.127199	0.00220695	0.018776
SOD2	9.44412	-0.242004	0.00220899	0.0187803
LNPEP	6.16649	0.152685	0.00222222	0.0188795
OGA	10.1288	-0.11834	0.00223002	0.0189326
LRRC41	7.17625	0.0732641	0.00223404	0.0189535
BTNL9	5.79711	-0.154048	0.00223973	0.0189886
DDX20	7.28945	-0.107614	0.00224218	0.0189961
KATNA1	7.51885	-0.0836011	0.00225965	0.0191308
MAP3K2	8.36973	-0.170799	0.00226257	0.0191422
AP5B1	7.18231	0.196114	0.00226757	0.0191712
CSAD	7.23498	-0.11135	0.00227935	0.0192573
CGRRF1	7.56414	-0.122483	0.00228221	0.0192681
NUP54	7.58805	-0.12563	0.00228971	0.019318
BAMBI	5.84763	0.0816957	0.00229283	0.0193309
QKI	7.78213	0.141742	0.00229486	0.0193347
OSGIN2	6.5046	-0.11314	0.00229694	0.0193388
ATG16L1	7.4579	-0.151921	0.00230975	0.0194332
RAB3GAP1	8.28422	0.100023	0.00231289	0.0194462
CAPN3	6.78321	0.0858423	0.00231895	0.0194837
ZNF684	5.93224	0.0896864	0.00233568	0.0196036
MTA1	7.14906	-0.080584	0.00233757	0.0196036
GLI1	6.17347	-0.0743344	0.00233805	0.0196036
SERPINI2	5.62893	-0.0817471	0.00234051	0.0196106
MCF2L	6.31016	-0.0543414	0.00234317	0.0196194
NUP133	7.5304	-0.0878413	0.00234929	0.0196572
C3orf14	6.73758	0.185943	0.00236048	0.0197372
GPR34	6.16209	-0.181374	0.00236341	0.0197481
HINT1	10.6065	-0.206171	0.00236836	0.0197759
GLB1L2	6.39461	-0.0847556	0.00238301	0.0198846
TMEM18	7.3051	-0.0508742	0.00238615	0.0198972
UBE2J2	7.289	-0.0546199	0.00239551	0.0199615
PSMC4	7.19554	0.140128	0.00239715	0.0199615
REEP3	5.48391	0.118262	0.00240619	0.0200231
COA4	7.77487	0.128754	0.00241625	0.020093
FAM13A	6.73511	0.108032	0.00243526	0.0202373
TREML1	7.69559	0.273542	0.00245028	0.0203482
ATRN	6.71508	-0.0935321	0.00248058	0.0205858
CEP290	5.87492	0.118922	0.0024831	0.0205926
SF3B1	8.58286	0.128434	0.00248877	0.0206256
ZNF395	8.18985	-0.149666	0.00249392	0.0206542
ACYP2	6.85981	-0.108046	0.00249962	0.0206874
ATG14	7.35977	-0.148221	0.00253087	0.0209301
SFXN1	7.46034	-0.112327	0.0025324	0.0209301
RBKS	6.60969	-0.109867	0.00254057	0.0209834
VPS37B	8.82922	-0.164298	0.00254236	0.0209839
PLPPR4	5.22922	-0.0453508	0.00254547	0.0209954
SREBF2	7.40785	0.084368	0.00256915	0.0211763
CD34	6.07956	-0.0628608	0.00258012	0.0212524
TSGA10	5.3784	-0.0518673	0.00258244	0.0212571
CD300LB	7.25998	0.101163	0.0025876	0.0212851
THBS2	5.34211	-0.0540529	0.00260376	0.0214036
IRS1	6.32251	0.0704415	0.00260764	0.021421
RPL15	8.7355	-0.0761009	0.00261287	0.0214495
PTGS1	8.16726	0.1776	0.00263025	0.0215776
SRSF11	9.58396	-0.122698	0.0026434	0.0216709
PDIA6	8.58487	0.15992	0.00264802	0.0216941
KIF11	5.84715	0.156792	0.00265548	0.0217381
SLC25A28	8.91964	0.12077	0.00265844	0.0217381
TTC38	8.23425	0.113256	0.00265952	0.0217381
MRPL12	7.65944	0.136595	0.00266053	0.0217381
LARP4B	7.77707	0.103583	0.00267235	0.0218146
NAV2	5.70371	-0.0518864	0.00267349	0.0218146
OMG	5.44823	-0.056103	0.00267957	0.0218496
KCNMA1	5.4477	0.0500537	0.00268606	0.0218879
DCLRE1A	6.47913	0.135727	0.00269565	0.0219514
OR5J2	5.1454	-0.0682954	0.00270183	0.0219869
GZMH	10.5954	0.214779	0.0027234	0.0221477
CEP70	5.83609	-0.0668408	0.00274353	0.0222964
PLIN2	9.18663	0.137706	0.00274727	0.0223119
RBMS1	8.4696	0.0937587	0.00275186	0.0223343
ANKRD37	6.70497	-0.106337	0.0027552	0.0223465
NUDT11	6.01785	-0.0924626	0.00276047	0.0223743
EPHA4	6.67952	-0.121313	0.00278476	0.0225562
GMFG	11.3596	-0.161312	0.00279929	0.0226588
AHI1	5.78333	-0.0537322	0.00280727	0.0227082
OAT	8.95001	-0.11471	0.00281469	0.0227531
NPBWR1	6.69646	0.08708	0.00282404	0.0228136
TNFRSF10B	7.53906	-0.12256	0.0028289	0.0228377
FYCO1	7.54959	0.0908719	0.00283947	0.0229078
XPNPEP1	8.48477	0.0911503	0.00284898	0.0229693
CSNK1D	8.4011	-0.121112	0.00285213	0.0229795
OGFR	8.27566	0.117275	0.00286842	0.0230954
GSTO1	10.1419	0.142036	0.0028762	0.0231305
C1orf21	6.62122	-0.0860511	0.0028781	0.0231305
FBXL3	8.24524	-0.112111	0.00287926	0.0231305
REPS2	6.7243	-0.163927	0.00288038	0.0231305
CCDC51	6.85377	0.0802685	0.00288742	0.0231717
SERPINA6	5.56378	0.054827	0.00289399	0.023206
ETV2	5.77333	-0.108274	0.00289602	0.023206
CD1E	5.575	-0.0877016	0.00290051	0.023206
TXNL4A	7.00107	-0.0541123	0.00290122	0.023206
SLC2A6	8.28334	0.179344	0.00290122	0.023206
PEX5	7.41307	-0.0792845	0.00290616	0.0232302
CREM	6.93422	-0.203171	0.0029094	0.0232373
CCDC88B	7.77344	-0.123853	0.00291087	0.0232373
GDPD3	6.76213	-0.10619	0.00291494	0.0232428
ME2	8.38734	0.171935	0.00291556	0.0232428
CDK13	7.35866	-0.10384	0.00291879	0.0232428
ZBTB24	7.56788	-0.0897958	0.0029192	0.0232428
ARG2	6.68487	0.11608	0.00292944	0.023309
NSUN6	7.36708	-0.103407	0.00294762	0.0234384
SPATA6	5.7816	-0.0752175	0.00295634	0.0234924
TMEM204	7.36538	-0.129384	0.002962	0.0235041
DDX10	7.5626	0.124259	0.00296363	0.0235041
TADA3	7.08299	0.114351	0.00296556	0.0235041
AVEN	6.6215	-0.0530079	0.00296721	0.0235041
PRDX6	6.68713	-0.0669703	0.00296747	0.0235041
GIMAP2	9.41385	0.174848	0.00297246	0.0235283
GALNT3	7.84895	-0.151972	0.00297594	0.0235335
SCFD2	7.40727	0.139464	0.00297699	0.0235335
NUDT16	6.81414	0.146326	0.0029839	0.0235728
FSCN1	6.67484	-0.11625	0.00298799	0.0235829
CASK	6.35636	-0.0651476	0.00298985	0.0235829
DUS2	8.19199	-0.104405	0.00299099	0.0235829
ABHD17B	6.44567	-0.0872674	0.00302589	0.0238426
TNFSF11	5.32253	-0.0744901	0.00304404	0.0239652
ARHGAP6	6.59749	0.0960801	0.00304539	0.0239652
ANKMY2	7.90245	0.0889027	0.0030538	0.0240158
RABEPK	7.95486	-0.105664	0.00305919	0.0240427
MELK	6.19147	0.195357	0.00307116	0.0241212
DNAJC18	5.83512	-0.0702052	0.00307656	0.024148
CPNE1	8.86185	-0.0980402	0.00309032	0.0242334
WDR45B	8.3469	-0.0962259	0.00309142	0.0242334
DPYSL2	6.89262	0.072006	0.00309753	0.0242657
PAPOLG	6.62876	-0.0661941	0.00310409	0.0243014
ALDH5A1	6.42824	-0.114693	0.00310809	0.0243024
KIF2A	8.19148	0.177688	0.00310821	0.0243024
XYLT1	7.05604	-0.0813235	0.00311148	0.0243123
GPAM	6.30684	-0.0886242	0.00315171	0.0245959
MRPL18	8.74678	0.159895	0.00315181	0.0245959
ILKAP	8.08625	-0.124667	0.00318068	0.0247916
BTBD11	6.85896	-0.0906137	0.00318097	0.0247916
ZNF124	6.96993	0.163915	0.00318879	0.0248366
CAMK2D	7.32625	0.104431	0.00319106	0.0248384
DDHD2	7.78555	-0.130135	0.00319358	0.0248421
SLC46A2	7.29203	-0.211214	0.00319983	0.0248748
C1orf198	7.5075	0.119769	0.00320432	0.0248939
LRRC8D	7.89458	0.143809	0.0032162	0.0249596
PKHD1L1	5.60421	0.130279	0.00321688	0.0249596
DECR1	10.2944	0.123785	0.00322963	0.0250267
GOLGB1	8.03488	-0.085614	0.00322999	0.0250267
TRIM2	5.4596	-0.0728287	0.00323171	0.0250267
OBI1	6.74637	-0.0941461	0.00323398	0.0250284
MTFR2	5.98705	0.0897524	0.00323673	0.0250338
RAX2	7.70015	-0.20453	0.00324425	0.025071
SSTR5	5.60804	-0.0701191	0.00324566	0.025071
ADGRA2	6.85999	-0.073412	0.00325181	0.0251025
NR3C1	8.29634	-0.0764202	0.00326545	0.0251918
CNR1	5.46031	-0.057341	0.00327187	0.0252253
MAPK3	8.93583	-0.0991127	0.00327697	0.0252487
FRAT2	9.83872	-0.1987	0.00329035	0.0253254
TBC1D20	7.34684	-0.0636713	0.0032911	0.0253254
MYO5A	7.55207	-0.0889302	0.00330423	0.0254104
RCAN1	6.4244	-0.0462105	0.00330739	0.0254187
APOA4	6.20178	-0.0626521	0.00331732	0.0254789
ZBTB40	7.75283	-0.0810487	0.0033209	0.0254903
ZCWPW1	7.05811	-0.0878449	0.0033267	0.0255187
DLGAP3	8.8877	-0.077133	0.0033386	0.0255938
SET	10.5978	-0.134246	0.00334217	0.0256051
RAB22A	8.36575	-0.124292	0.0033504	0.0256399
COX10	7.08279	0.118928	0.00335093	0.0256399
HDAC3	8.28393	-0.0694865	0.00335724	0.0256721
TRPV4	6.07994	0.0689933	0.00336478	0.0256858
YES1	6.78087	-0.238881	0.003365	0.0256858
ELOB	9.88893	-0.110597	0.00336537	0.0256858
WEE1	6.8766	-0.0863556	0.00336892	0.0256967
MS4A1	5.84693	0.155505	0.00338798	0.0258259
CPED1	6.53763	0.11271	0.00340986	0.0259764
MMACHC	5.76427	0.0758248	0.00344822	0.0262523
FBLN2	6.33067	-0.0850938	0.00345306	0.0262726
PHOSPHO1	6.56292	-0.143409	0.00345749	0.0262785
SLC27A5	6.50729	-0.0878628	0.00345815	0.0262785
TNFSF8	6.62193	0.145208	0.00346315	0.0263001
ACAD9	6.73464	0.0697075	0.00346784	0.0263192
LINC02915	6.08965	0.178858	0.00347948	0.0263801
CUBN	6.54999	-0.144227	0.0034802	0.0263801
SUMO3	9.19728	0.116497	0.00351078	0.0265954
DUSP22	8.75626	-0.0754668	0.00351961	0.0266359
SMIM12	8.16315	-0.0760541	0.00352051	0.0266359
DHRS12	6.65399	-0.0791518	0.00354461	0.0268016
GFOD2	6.85658	-0.130692	0.00355636	0.0268737
PANK4	7.63272	-0.104625	0.00356496	0.026922
ZNF451	6.95311	-0.0810449	0.00357388	0.0269726
APBA2	7.56292	-0.133078	0.00357672	0.0269773
CD163	8.42388	0.177474	0.00357968	0.0269829
UQCR11	7.59245	-0.110678	0.00358306	0.0269917
BCL2L12	7.21722	0.0751991	0.00359653	0.0270764
CENPV	7.19129	-0.145736	0.00360918	0.0271548
SEMA4C	6.96775	-0.105953	0.00362255	0.0272385
WASHC3	8.37126	0.152637	0.00363036	0.0272719
MYCT1	5.68502	0.0709478	0.00363147	0.0272719
GARRE1	8.16778	-0.115491	0.00364984	0.0273929
TEX264	7.75864	0.080864	0.00365232	0.0273947
RNF215	6.25865	-0.0539519	0.00365881	0.0274264
H3C4	6.26145	0.116562	0.00366438	0.0274512
GART	6.78546	0.0790843	0.00367842	0.0275395
MICALCL	6.14504	-0.15859	0.0036838	0.0275628
RHOT2	8.58854	-0.0882206	0.00369132	0.0276021
MZT2B	8.26821	-0.149627	0.00369473	0.0276106
SEC22C	6.7363	-0.0684188	0.00369821	0.0276197
SGSM2	8.33774	-0.143108	0.0037023	0.027622
SART3	7.37472	-0.0577613	0.00370306	0.027622
CD248	6.99504	-0.116191	0.00372063	0.027736
TMEM41B	8.94321	-0.145947	0.00372452	0.027748
TRIB1	7.44497	0.228461	0.00374025	0.0278482
DCUN1D4	6.38343	-0.0684026	0.00374476	0.0278647
RBM38	8.44867	-0.205714	0.00374794	0.0278713
TIGD1	6.8298	-0.0994362	0.00375543	0.0279099
ATG7	7.55242	0.132163	0.00376099	0.0279342
ELF4	9.38614	0.144779	0.00376866	0.0279741
RUVBL1	7.25853	0.136827	0.00377447	0.0280001
F13A1	9.55983	0.191249	0.00377918	0.028018
P2RY6	5.73282	0.0724936	0.0037914	0.0280915
INTU	5.1105	-0.054666	0.00383069	0.0283653
TOMM22	8.42449	-0.0924751	0.00383419	0.0283739
STAC3	6.68781	0.132313	0.00384313	0.0284199
IGSF6	9.64968	0.286281	0.00384944	0.0284199
LMOD3	6.68347	-0.10286	0.00384962	0.0284199
P3H3	6.12219	-0.071413	0.00384974	0.0284199
CSRP1	8.28099	0.120431	0.00385766	0.028461
ZNF646	7.04099	-0.0922286	0.00387349	0.0285606
ASXL1	7.73942	-0.0916178	0.00388575	0.0286336
VSTM1	7.40793	0.174536	0.00389227	0.0286523
ECE1	7.04813	0.0858919	0.00389697	0.0286523
TOMM20	9.57727	-0.161086	0.00389702	0.0286523
PACRG	5.54292	-0.125314	0.00389771	0.0286523
KLHL2	8.31897	-0.156986	0.00390978	0.0287236
EPHX2	7.52983	-0.154725	0.00392079	0.0287777
SDCBP	11.067	-0.187258	0.00392288	0.0287777
NOL11	8.94759	-0.116327	0.00392423	0.0287777
GNLY	10.812	0.204811	0.00393792	0.0288607
ZNF346	6.54869	-0.102335	0.00394666	0.0289073
UBE2K	7.50088	0.108631	0.00396421	0.0290184
RASD2	5.56396	-0.0772875	0.00401315	0.029359
SULF2	8.28136	-0.171535	0.00402048	0.0293747
DNAJC30	7.45738	-0.109156	0.00402164	0.0293747
SNRPD2	8.28002	-0.0720141	0.00402254	0.0293747
SNRPE	6.11256	-0.0820757	0.00403881	0.0294625
CYRIB	9.707	-0.152996	0.00403941	0.0294625
LIN7A	6.14137	-0.14351	0.00405977	0.0295493
PBX4	7.50521	-0.137116	0.00406306	0.0295493
TTC19	8.29047	-0.136189	0.00406322	0.0295493
TCP1	7.83923	-0.11	0.00406339	0.0295493
DCAF7	8.07929	0.120542	0.00406346	0.0295493
CLU	6.86187	0.190889	0.00410001	0.0297973
GALR1	5.2765	-0.0546946	0.00410543	0.029803
MFSD14B	8.46129	0.206219	0.00410809	0.029803
DEFB1	5.84691	0.0773912	0.00410813	0.029803
TCAP	6.76035	-0.0706749	0.00411956	0.029868
SLX4	7.10404	0.0719271	0.00412994	0.0299254
PPIL1	6.75593	0.193452	0.00413409	0.0299377
CBS	5.58731	-0.107836	0.00413985	0.0299616
AGER	7.39373	0.118912	0.00415481	0.030052
ACSL5	7.85951	0.145602	0.00416882	0.0301354
PHF19	7.48609	0.122758	0.00418534	0.0302369
C9orf50	6.13206	-0.0692973	0.00420283	0.0303451
PRR7	6.43707	-0.0913064	0.00422918	0.0305173
MANF	9.61142	0.141924	0.00426011	0.0307223
ADGRG1	8.0035	0.0948399	0.00426471	0.0307372
DNAJB1	8.88465	-0.126364	0.00429181	0.0309143
STX16	8.75119	-0.0710968	0.00430273	0.0309746
MTFMT	5.97251	-0.0850198	0.00430782	0.0309929
RIOK2	7.31209	-0.111074	0.0043258	0.0311039
SSX2IP	6.64946	0.0797412	0.0043316	0.0311271
RAP2A	8.17935	0.189305	0.0043373	0.0311341
ZNF500	6.99719	-0.107932	0.00433768	0.0311341
ANKZF1	7.96633	-0.110408	0.0043419	0.0311459
REL	7.84788	-0.202346	0.0043609	0.0312638
PKN1	7.903	0.106645	0.0043708	0.031302
RAB40B	6.43787	-0.109874	0.00437337	0.031302
NKAP	7.19752	-0.0629837	0.00437395	0.031302
MACO1	7.16995	-0.12654	0.00440755	0.0315216
SAR1A	8.39701	-0.128454	0.00441002	0.0315216
FBXO9	7.60859	-0.0736335	0.0044124	0.0315216
MRPS35	7.07195	0.15604	0.00442371	0.0315791
ATP5PO	11.1133	-0.115269	0.00442564	0.0315791
ELOVL7	6.97193	0.248188	0.00442989	0.0315826
APEX1	8.61284	-0.0868575	0.00443132	0.0315826
TMOD3	6.19784	0.127582	0.00444787	0.031682
MED10	8.96614	-0.0916218	0.0044531	0.0316901
RUNDC1	7.36791	-0.0917372	0.00445422	0.0316901
PRMT9	7.29579	-0.137726	0.00446301	0.0317341
TOMM40L	6.6455	0.129414	0.0044697	0.0317631
CALCOCO2	8.06655	0.0936527	0.00447509	0.0317828
NDUFS5	9.60664	-0.148738	0.00447957	0.0317961
PLAAT3	7.74337	0.128647	0.00450082	0.0319257
EIF4G3	7.66405	0.107594	0.00450383	0.0319257
TTK	5.55148	0.127548	0.00450571	0.0319257
MTARC2	5.8591	-0.070951	0.00452672	0.0320559
CLCN2	6.30821	-0.0552883	0.00455685	0.0322505
NUP35	7.17843	-0.1132	0.00457145	0.0323351
CANT1	8.25601	-0.140136	0.00460604	0.0325607
ADM	9.11707	0.255756	0.0046112	0.0325783
CMTM5	7.47627	0.173146	0.00461946	0.0326177
CDAN1	7.42425	-0.0915519	0.00463028	0.0326752
NGLY1	8.64374	-0.0935399	0.00465031	0.0327975
DDO	6.07412	0.0896597	0.00465334	0.0327999
FNDC11	6.09628	-0.0746701	0.00468448	0.0330002
PKNOX1	6.27032	-0.0787117	0.00468756	0.0330028
THAP9	6.03394	-0.0898429	0.00471685	0.0331898
CCNG1	9.01113	-0.168299	0.0047198	0.0331914
CCT4	8.99624	-0.0867867	0.00472353	0.0331984
SEMA3C	5.72711	-0.0820543	0.00473495	0.0332595
TAGAP	8.41921	0.17007	0.00473843	0.0332647
DNAJC7	9.0399	0.124731	0.00475821	0.0333778
HHAT	6.54686	-0.0413439	0.00476003	0.0333778
TSC1	6.89306	-0.0602552	0.00476428	0.0333884
SELENOP	6.8075	0.14947	0.00479985	0.0336183
OR6C4	6.03123	-0.206597	0.00480718	0.0336503
TGS1	7.20421	-0.0799152	0.00483001	0.0337906
RNF135	8.33677	0.116414	0.00483726	0.0338176
PRG2	7.04953	-0.0633848	0.00483942	0.0338176
MID1IP1	7.96057	-0.138895	0.00485366	0.0338976
LRPPRC	7.92189	-0.0838828	0.0048856	0.0341011
ZBED3	6.13463	-0.130496	0.00488983	0.0341111
DNAL4	7.35523	-0.101316	0.00489906	0.0341535
MFAP3	6.36001	-0.0487236	0.00490153	0.0341535
FAM174A	7.5872	-0.188543	0.00492972	0.0343303
SLC38A6	6.71869	0.169051	0.00493887	0.0343681
ST6GALNAC6	6.93152	-0.0996264	0.0049408	0.0343681
FGF21	5.92079	-0.0583943	0.00495315	0.0344223
JRK	6.25877	-0.0442383	0.00495425	0.0344223
EIF3J	7.582	-0.0959675	0.00496387	0.0344695
MESD	7.21141	0.0547271	0.00497344	0.0345162
DNAJB2	8.47398	-0.123423	0.00499864	0.0346713
ARNTL	7.81412	-0.118805	0.00500925	0.0347251
MBD1	7.59466	-0.0529573	0.00506617	0.0350997
SLC19A2	7.32937	-0.173671	0.0050785	0.0351651
GNB1L	6.73066	-0.0601269	0.00508333	0.0351785
FUT7	7.08276	-0.0873845	0.00509162	0.0352159
ACER3	7.81704	0.158454	0.00509797	0.0352397
SNRPD3	8.90437	-0.131475	0.00513193	0.0354543
MLH3	7.26611	0.227852	0.00513782	0.0354749
APOBEC3B	6.27263	0.292016	0.00514985	0.0355378
PPP1R11	9.3991	0.133182	0.00516509	0.0356227
MRPS6	9.4605	-0.104325	0.00517004	0.0356367
PCNT	8.23414	-0.0912926	0.00518613	0.0357274
FLOT1	9.23159	-0.137053	0.00520626	0.0358457
ARRDC2	8.51542	-0.118461	0.00521542	0.0358885
GABARAPL1	8.30813	-0.266451	0.00524582	0.0360772
RGCC	9.39078	-0.243872	0.00527125	0.0362317
KIAA0930	7.26262	0.140179	0.00527692	0.0362501
GGA3	7.38976	-0.0643179	0.00529043	0.0363052
FAAP20	6.76934	-0.0722103	0.0052909	0.0363052
CDK18	6.31965	0.062357	0.0052962	0.0363182
TMEM187	7.05245	0.121615	0.00529877	0.0363182
TRPC1	5.99229	-0.109781	0.0053036	0.0363308
GLB1	8.61472	0.152007	0.0053132	0.0363761
KIZ	7.33219	-0.0671595	0.00535546	0.0366448
GJB6	5.40546	-0.272255	0.00536335	0.0366782
NADSYN1	8.44098	-0.0967766	0.00538246	0.0367865
LRRN2	6.0589	-0.0538663	0.00538523	0.0367865
TIMM9	7.95257	-0.0758472	0.00541376	0.0369606
KLHL13	5.338	-0.0583095	0.00542215	0.0369971
PDLIM5	6.57907	0.0967542	0.00543899	0.0370715
SLC41A1	7.08825	-0.075789	0.00543915	0.0370715
AIMP2	8.56325	0.102038	0.00544262	0.0370744
RNF19A	7.87072	-0.105194	0.00546999	0.0372308
PLEKHA5	5.97921	-0.0501901	0.00547387	0.0372308
P3H4	6.10395	-0.0938613	0.00547553	0.0372308
KHDC3L	5.66507	-0.059084	0.00547782	0.0372308
MASTL	7.00398	0.183433	0.00550164	0.0373718
GMEB1	7.29688	0.0915539	0.00553206	0.0375552
PXMP2	6.31508	-0.065768	0.00553481	0.0375552
COLEC12	5.77876	-0.0707989	0.00554347	0.0375724
PMPCB	7.22837	-0.0594371	0.00554352	0.0375724
TRAM2	7.33365	0.0890795	0.00556014	0.0376641
TP53INP2	7.1831	-0.256205	0.0055736	0.0377342
FCRLB	6.56794	-0.105866	0.00559655	0.0378686
STK32C	6.75733	-0.043523	0.00562815	0.0380612
HCN1	5.79321	-0.0504061	0.00565853	0.0382454
NAP1L2	6.03439	-0.136897	0.00567752	0.0383525
CDK2	6.624	0.0658561	0.0056982	0.0384708
BATF	7.68408	0.161885	0.00572704	0.038644
ANKRA2	8.05959	-0.103182	0.0057311	0.03865
DYRK1B	6.48335	-0.102421	0.00574006	0.038689
PTGES	6.71034	-0.101596	0.00574708	0.0387148
JADE3	5.89431	-0.162912	0.00576138	0.0387704
TUBA4A	10.0016	-0.204867	0.00576206	0.0387704
KARS1	9.85134	0.0972652	0.00576489	0.0387704
CKAP2	6.70452	-0.112622	0.00577573	0.0388133
TLE1	6.95274	-0.0898498	0.00577764	0.0388133
WNT10B	6.82183	-0.0776519	0.00579398	0.0389015
SACM1L	8.45529	-0.135889	0.00583494	0.0391383
SLC52A2	7.29564	0.100071	0.00583568	0.0391383
SLC17A1	5.22918	-0.0274575	0.00584671	0.0391907
TNNT3	5.75512	-0.0613421	0.00585906	0.0392518
TMX1	8.44975	0.210265	0.00589905	0.0394918
SIGLEC5	7.59998	0.178154	0.00590137	0.0394918
UBR5	7.66885	-0.136071	0.00592001	0.0395742
PRKAR2B	8.02978	0.22109	0.0059228	0.0395742
GDE1	8.17962	-0.1194	0.00592586	0.0395742
SCAND1	8.72663	0.120106	0.00592669	0.0395742
EHD1	9.52639	-0.107723	0.00593606	0.039615
MOB3C	6.41517	0.0641826	0.00595144	0.0396959
ERO1B	6.79604	-0.102753	0.00601157	0.0400749
SLC49A3	6.3647	0.0857868	0.00603032	0.0401779
PCDHGA5	6.54461	-0.079713	0.006052	0.0403003
QRICH1	8.06587	-0.0866064	0.00605816	0.0403192
TKTL2	5.3824	0.128184	0.00606478	0.0403413
KDM1A	8.52613	-0.104623	0.00606999	0.0403538
CNIH4	8.87892	0.149565	0.00608008	0.0403988
KCTD7	6.08259	-0.0488836	0.00612562	0.0406792
VXN	6.38406	-0.0827967	0.00615535	0.0408422
SRC	6.57292	0.0636746	0.00615689	0.0408422
GUCD1	9.97309	-0.12766	0.00616617	0.0408706
ASTE1	7.40085	-0.101335	0.00616789	0.0408706
IKBKE	7.3762	0.0961274	0.00617418	0.0408901
PAG1	8.24273	0.102044	0.00619709	0.0410195
TESMIN	5.84199	-0.0607579	0.00623188	0.0412273
AEN	8.08952	0.0946067	0.00624984	0.0413237
EIF1AD	7.02761	-0.0865246	0.0062614	0.0413645
SEC11A	10.5235	-0.117409	0.00626282	0.0413645
FBXO42	7.12641	-0.0604096	0.00628736	0.0415041
RBM34	6.50124	-0.112865	0.00633768	0.0418136
ZNF358	6.94691	-0.0777903	0.00634892	0.041865
AK2	7.86751	0.132921	0.0063829	0.0420663
GBE1	7.5865	-0.140119	0.00639846	0.0421441
TTF2	6.93244	0.177131	0.00640163	0.0421441
C19orf12	7.20082	0.0807025	0.00640923	0.0421713
SNTA1	6.72211	-0.0677263	0.00642343	0.0422418
SVBP	8.64809	-0.0781535	0.00643458	0.0422923
LAMTOR5	7.94513	-0.0790765	0.0064505	0.0423741
PSMA3	8.04796	0.117727	0.00648428	0.042573
LARGE2	6.29343	-0.0758155	0.00649382	0.0425876
LCN8	5.50415	-0.0619548	0.00649714	0.0425876
LYPD3	6.87673	-0.141678	0.00649789	0.0425876
IDI1	8.68029	-0.154196	0.0065005	0.0425876
KIDINS220	7.93529	0.122593	0.00652125	0.0427005
MTERF2	6.51935	-0.114572	0.0065289	0.04272
MORC4	6.36833	-0.0817095	0.00653126	0.04272
TAF9B	6.11121	-0.0709404	0.00653967	0.0427521
ABLIM3	6.47167	0.120787	0.00654589	0.0427697
INPP5A	6.71398	-0.0727065	0.00655014	0.0427745
ANKDD1A	7.06743	0.149222	0.00655677	0.0427829
PVR	6.1037	-0.0400626	0.00655846	0.0427829
SGTB	7.16903	-0.0707393	0.00657941	0.0428767
ARHGEF40	7.08547	-0.139656	0.00657988	0.0428767
RNF165	5.9781	0.0667635	0.00658512	0.0428879
ZNF326	6.54489	-0.100878	0.00660704	0.043006
RPAIN	8.26087	-0.097318	0.00661033	0.043006
CNN3	5.49774	-0.0904357	0.00661405	0.0430072
ARTN	6.80963	0.0623105	0.00661935	0.0430187
PITPNC1	8.21576	-0.0838146	0.00662355	0.043023
THOC5	6.96979	-0.0822274	0.00663252	0.0430583
PDE3B	7.05383	-0.0962893	0.00664175	0.0430952
TMEM120A	8.28324	-0.131219	0.00664894	0.0431189
C18orf21	7.38508	-0.0938674	0.00666963	0.04323
MAP3K20	6.55905	-0.0895532	0.0066941	0.0433655
KAT2B	8.54692	0.156251	0.00672586	0.0435481
KCNK1	5.28847	-0.0402681	0.00673452	0.0435774
CR2	5.89224	-0.0730487	0.00673755	0.0435774
ZCCHC14	6.90119	-0.0926416	0.00676129	0.0437076
GINM1	8.08416	-0.100453	0.00676703	0.0437215
FAM104B	6.0478	-0.0831023	0.0067819	0.0437944
USP38	8.12077	-0.132601	0.00681694	0.0439973
KRT73	6.23898	-0.0685003	0.00682092	0.0439997
HSPA4	7.38202	-0.0689165	0.00686366	0.0442395
FAM71E1	5.8353	-0.0535765	0.00686537	0.0442395
GALNT12	6.4074	-0.105541	0.00687268	0.0442631
MGME1	8.05988	0.119613	0.00688103	0.0442934
AKTIP	8.09556	-0.143462	0.00689116	0.0443352
ULK1	8.10676	-0.125833	0.00694444	0.0446543
TPM3	7.27651	0.119899	0.00695869	0.0447224
FANCM	5.75945	-0.0559365	0.00699144	0.0449091
NR5A1	6.83652	-0.0565314	0.00701349	0.0450147
SLC23A1	6.51738	-0.0586842	0.0070201	0.0450147
VAMP1	6.90828	-0.0881028	0.00702083	0.0450147
NECAB2	6.7502	-0.0971278	0.00702268	0.0450147
DISP2	5.68944	0.0621205	0.00703732	0.0450848
CREBL2	7.94852	0.132241	0.00705631	0.0451827
UFD1	7.13266	-0.0762484	0.00706867	0.045238
ARL8A	6.60201	-0.0672294	0.00707706	0.0452679
ANO1	5.12714	-0.0352401	0.00708859	0.0453178
C11orf1	7.36688	-0.109996	0.00714367	0.0456232
RUVBL2	8.05949	0.130284	0.00714386	0.0456232
SLC15A4	9.49059	-0.122218	0.00715439	0.0456665
PARD6A	6.88502	-0.0999445	0.00717843	0.0457959
CDCA3	5.8848	0.0700266	0.00718389	0.0458067
GRSF1	8.71425	0.0989299	0.00719479	0.0458522
CORO2B	5.49057	-0.0530486	0.00721926	0.045984
MORF4L1	10.1197	-0.088667	0.00722451	0.0459934
SLC22A17	6.50091	-0.0789449	0.00723168	0.045995
TMEM245	7.9902	-0.0953231	0.00723232	0.045995
CLDN15	7.79399	-0.108081	0.00724238	0.0460349
FAM234B	5.96816	0.0621566	0.00727421	0.0462131
VCL	7.99374	0.0880037	0.00727828	0.0462148
TXNDC11	8.15195	0.144648	0.00729405	0.0462907
GPR17	5.44413	-0.0412649	0.0073234	0.0464528
CHCHD6	6.61549	-0.0732806	0.00734339	0.0465553
GPN2	7.77749	-0.106611	0.00737911	0.0467574
ZNF675	5.14875	-0.0874492	0.00744227	0.0471331
RNF6	5.94431	-0.0464154	0.00744624	0.0471337
SYF2	8.56247	-0.0904089	0.00745361	0.0471463
SOSTDC1	5.39713	-0.048581	0.00745652	0.0471463
ZNF317	7.47086	-0.103786	0.00745986	0.0471463
ZNF766	7.87796	-0.0946334	0.00747563	0.0472214
ZNF263	7.64432	-0.0806979	0.0074916	0.0472749
SEPTIN7	9.24777	-0.124326	0.00749187	0.0472749
TMEM164	6.63797	0.10767	0.0075009	0.0473074
SETBP1	6.84337	0.0834621	0.00752926	0.0474616
NDUFA9	9.02621	0.116679	0.00753889	0.0474684
SPHK2	7.27724	0.100113	0.00754099	0.0474684
FAM219B	6.47709	-0.0680002	0.00754204	0.0474684
DERA	8.64453	0.1354	0.00756498	0.0475882
LDHD	5.66017	0.0592827	0.00762507	0.0479414
PSKH1	6.93678	-0.0597032	0.00763889	0.0480034
THAP7	7.24596	-0.0900633	0.0076725	0.0481898
GRAMD1C	5.40959	-0.124062	0.0076772	0.0481944
SERPINB8	6.85297	0.0728542	0.00769828	0.0482963
C11orf80	6.53401	-0.108725	0.00770136	0.0482963
ZNF652	7.92809	-0.192429	0.00771535	0.0483591
HLCS	6.18813	-0.0456928	0.00772047	0.0483663
FGF9	6.35936	-0.139975	0.00772849	0.0483916
MPV17	8.32794	0.130572	0.00775148	0.0485012
DHRS3	7.54818	-0.151601	0.00775398	0.0485012
MB21D2	6.9229	0.0916622	0.00777041	0.048579
MAP3K13	5.92685	-0.0492332	0.00778484	0.0486443
CLEC5A	5.77216	-0.15653	0.00781499	0.0488054
PNMA3	6.51514	-0.0804028	0.00782025	0.0488054
MATK	7.37628	-0.104804	0.00782267	0.0488054
DNMBP	6.64095	-0.0677062	0.00785747	0.0489824
PLPPR2	7.36275	-0.172549	0.00785909	0.0489824
WDR77	7.21434	0.0711429	0.00786854	0.0490049
LRGUK	5.45997	0.0707522	0.00787076	0.0490049
AVIL	5.83608	-0.0640069	0.0078763	0.0490144
FURIN	7.39066	-0.115554	0.00789153	0.049084
TYMS	7.32878	0.235808	0.00789896	0.0490912
HOOK1	6.54942	-0.114233	0.00790075	0.0490912
GOSR2	6.63166	0.0697027	0.00791283	0.0491411
BICD1	6.48591	-0.0778293	0.00792486	0.0491907
TBXA2R	6.69401	0.089612	0.00794103	0.0492659
NLN	6.41392	0.0828185	0.00795117	0.0493037
FOXJ2	8.60742	-0.0978894	0.00795823	0.0493224
ELP3	8.45931	0.134106	0.00797679	0.0494122
OGT	9.44003	-0.119693	0.00799622	0.0495074
MTPAP	7.56957	-0.11489	0.00800343	0.0495269
GAS2L1	6.8577	0.102695	0.00800942	0.0495321
DYNLT1	10.5296	0.136143	0.00801243	0.0495321
CMIP	6.90416	0.0603107	0.00802692	0.0495911
KCTD2	7.33649	-0.0947608	0.00803013	0.0495911
POLR2B	9.64095	-0.100877	0.00803697	0.0496082
ESM1	5.18507	-0.0608186	0.0080414	0.0496104
KCNK17	6.32883	-0.0723109	0.00805226	0.049634
ANXA5	10.8084	0.167635	0.00805338	0.049634
ST6GALNAC4	7.88383	-0.117913	0.00806924	0.0497029
TRPT1	7.45342	0.123431	0.00807274	0.0497029
HBS1L	6.80051	-0.0823637	0.0080787	0.0497144
TUBA1C	10.5227	0.166586	0.00808861	0.0497503
FBXO30	7.12907	-0.112837	0.00811082	0.0498616
RAB38	5.85261	0.0441865	0.00811644	0.0498705
CCDC115	8.68648	0.0951951	0.00812045	0.0498705
C9orf72	8.03601	0.130882	0.0081318	0.049915
RHEBP1	7.61024	0.104903	0.00814781	0.0499679
RNF141	6.39626	-0.0855851	0.00814863	0.0499679
MTREX	8.09416	-0.0953127	0.00816189	0.050024
ARL3	6.37709	-0.0522582	0.00817463	0.0500768
FAM98C	7.61695	-0.0911857	0.00818558	0.0501027
SLC39A8	6.34944	-0.0673959	0.00818709	0.0501027
GPT2	6.33609	0.0686914	0.00819516	0.0501249
FIS1	8.85472	-0.134213	0.00819896	0.0501249
NDUFAF1	7.25836	0.181057	0.0082309	0.0502898
MEX3B	5.46936	-0.0616265	0.00823421	0.0502898
TNFRSF17	6.93078	0.375401	0.00825377	0.050384
AJAP1	5.45675	-0.0427587	0.00826739	0.0504418
ARAP2	8.38798	0.127963	0.00830054	0.0506187
IWS1	7.53851	-0.0710757	0.00831906	0.0507062
OSBPL1A	6.4455	0.0816579	0.00833223	0.0507348
ANPEP	8.46768	-0.226683	0.00833286	0.0507348
CYC1	9.60006	0.0951841	0.00833625	0.0507348
[truncated: 10,167 more rows]

## Sheet: TwoWeek_GeneExpressionAnalysis
Gene Name	Average Expression	Log2FC	pValue	Adjusted pValue
SFXN1	7.46057	0.260476	1.98228e-07	0.00218648
CLPP	8.24459	0.166506	3.59441e-07	0.00218648
PDCD2L	6.84505	0.200864	1.19457e-06	0.0040246
JCHAIN	8.81198	1.83857	1.32323e-06	0.0040246
TGFBI	10.3496	-0.278821	1.86529e-06	0.00453862
MCM4	6.32184	0.554179	3.00266e-06	0.00458443
SHMT1	6.49942	0.129944	3.00609e-06	0.00458443
CENPM	6.71422	0.327053	3.01458e-06	0.00458443
PMVK	7.42188	0.180879	4.85846e-06	0.00656756
CD38	7.54356	1.42961	5.47029e-06	0.00665515
CALR	8.21337	0.366777	1.73375e-05	0.0175086
BMP6	7.10125	0.659804	1.79381e-05	0.0175086
TK1	6.56542	0.576982	1.87089e-05	0.0175086
GTSF1	6.98958	0.153698	2.12127e-05	0.018327
TTLL4	6.63784	-0.201473	2.25961e-05	0.018327
RAB24	8.49203	-0.189809	3.16574e-05	0.0240715
TNFRSF17	7.09003	1.42318	3.89239e-05	0.0278558
SEC11C	8.81713	0.771069	4.22515e-05	0.0285573
TREM1	8.253	-0.361511	4.79936e-05	0.0307311
NET1	6.99933	0.290018	5.39661e-05	0.0328276
RMI2	6.58641	0.21694	5.83805e-05	0.0338218
ACAT1	7.57924	0.221486	6.26878e-05	0.0343983
CDC20	6.55878	0.976022	6.82527e-05	0.0343983
EPB41L3	7.76812	-0.284456	6.88369e-05	0.0343983
MANF	9.63612	0.464997	7.06852e-05	0.0343983
VASH1	7.07817	-0.191352	8.82211e-05	0.0412807
PAAF1	7.2925	0.147229	9.59238e-05	0.0422645
NUSAP1	6.35541	0.561854	9.72716e-05	0.0422645
NAAA	8.51747	-0.179708	0.00011867	0.0486036
SLC15A4	9.36248	-0.221667	0.000119851	0.0486036
RIN2	7.19624	-0.16175	0.000132885	0.0505514
SAAL1	7.38656	0.162058	0.000132964	0.0505514
DNAJB11	9.23637	0.350724	0.000151989	0.0515101
SLC35B2	7.39711	0.132513	0.000153708	0.0515101
SEL1L3	8.66299	0.469969	0.000153853	0.0515101
B4GALT3	9.00345	0.272304	0.00015571	0.0515101
LST1	10.1494	-0.260996	0.000156656	0.0515101
GPBAR1	8.23741	-0.268619	0.000164592	0.0526955
PPIB	9.87625	0.458592	0.000187162	0.058385
TNFRSF13B	7.19855	0.753093	0.000207718	0.0631775
SLC35B1	8.64814	0.250329	0.000213738	0.0634228
PDLIM1	8.5081	0.338231	0.000240304	0.0670474
TBXAS1	9.14302	-0.243524	0.000246477	0.0670474
HACD3	7.88555	0.252483	0.000250114	0.0670474
TUBG1	6.91277	0.201825	0.000252711	0.0670474
NREP	6.45083	-0.119438	0.000257882	0.0670474
DRAM1	7.19477	-0.161304	0.000259019	0.0670474
IRAK3	8.13105	-0.273238	0.000272101	0.0689664
STAB1	7.14744	-0.162783	0.000292539	0.069134
TK2	6.87465	-0.110737	0.000293137	0.069134
DEFA4	7.27722	0.65831	0.000295384	0.069134
ZNHIT6	7.85332	0.139248	0.000295493	0.069134
PNOC	6.84694	0.264361	0.000318595	0.0731326
CCNB2	6.61603	0.719084	0.000342935	0.0762993
UAP1	7.76123	0.283809	0.000344933	0.0762993
NIBAN2	7.69383	-0.18244	0.000363205	0.0775838
CELSR3	6.45102	0.080875	0.000369529	0.0775838
CDCA7	6.96504	0.405866	0.000369872	0.0775838
NLRP3	7.0587	-0.104168	0.000395102	0.0803867
PTPRE	7.53008	-0.119602	0.000402271	0.0803867
PDE4B	7.53754	-0.230234	0.000403057	0.0803867
TNFRSF21	6.33895	-0.295704	0.000415299	0.0814924
LRR1	7.03554	0.112886	0.000425222	0.0819911
GPX7	6.9134	0.155817	0.000433267	0.0819911
TYMS	7.34939	0.861932	0.000438059	0.0819911
LSM2	9.19135	0.220463	0.000476073	0.086105
NLRC4	6.29936	-0.134014	0.000479442	0.086105
HSP90B1	9.86773	0.620024	0.000481271	0.086105
TLR4	7.56343	-0.234864	0.000517052	0.0888346
CD8A	9.74587	0.23072	0.000518741	0.0888346
HSD17B8	7.92051	0.189681	0.000523808	0.0888346
MKLN1	7.77844	-0.114124	0.000533313	0.0888346
PHF19	7.41782	0.144531	0.000533917	0.0888346
MEFV	7.19952	-0.24641	0.000544498	0.0888346
FBXO5	6.96085	0.241508	0.000547641	0.0888346
FOSL2	7.25657	-0.267	0.000555288	0.0888899
NDUFA7	8.34715	0.181281	0.000570348	0.0889411
PHF20	7.71648	-0.117816	0.000574783	0.0889411
MAP3K3	7.96012	-0.125042	0.00057754	0.0889411
PSMB2	8.63647	0.235915	0.000592513	0.0901064
AOAH	8.67219	-0.252474	0.000606687	0.0911229
DEF8	7.77475	0.168769	0.000623757	0.0916784
OSBPL10	6.64508	0.314656	0.000628053	0.0916784
PILRA	8.55077	-0.244181	0.000636792	0.0916784
DAPK1	6.60387	-0.138281	0.000640528	0.0916784
GLS2	6.96441	0.0896292	0.000661482	0.0924144
MTMR11	8.19232	-0.200716	0.00067115	0.0924144
OCIAD2	8.63189	0.231943	0.000674493	0.0924144
EXOSC8	8.57757	0.158394	0.000676054	0.0924144
MTMR9	6.63711	-0.0721749	0.000685902	0.0927187
PDIA4	7.98701	0.507649	0.000714241	0.0954885
TXNDC11	7.97266	0.420631	0.000737705	0.0959716
CNPY2	8.1618	0.188526	0.000745897	0.0959716
EBF1	6.69189	0.202401	0.000748484	0.0959716
COBLL1	6.27944	0.464706	0.000749409	0.0959716
TNNI2	6.67731	-0.157748	0.000785717	0.0995733
SMARCB1	7.71915	0.149413	0.000823168	0.10305
NUP107	8.39927	0.0895145	0.000831219	0.10305
TFB1M	7.21677	0.125671	0.000846531	0.10305
RSPH3	6.63991	-0.144294	0.000847029	0.10305
CD27	9.32269	0.370228	0.000862911	0.103942
SLC25A3	10.6703	0.061294	0.000884434	0.10549
TMEM208	8.08137	0.176927	0.000900648	0.105998
AGAP3	6.99228	-0.125172	0.000906114	0.105998
ST6GAL1	8.20261	0.118072	0.000916634	0.106207
MORC2	7.74382	0.189149	0.000928501	0.106354
XBP1P1	9.995	0.447676	0.000935381	0.106354
UBE2J1	8.78408	0.446433	0.000952724	0.107323
RNASEH2A	6.79709	0.160731	0.000965293	0.107741
PSMA5	9.51881	0.246829	0.00101111	0.110261
AGMAT	6.6002	0.163404	0.00102042	0.110261
FAM110A	8.38215	-0.197931	0.00102251	0.110261
CDK12	7.52969	0.345647	0.00102413	0.110261
LILRB3	10.2744	-0.239976	0.00105065	0.112125
SULF2	8.14904	-0.231436	0.00106524	0.112693
MRPL24	8.80572	0.149589	0.00110795	0.115439
CNPY3	8.26743	-0.136191	0.00111018	0.115439
DAD1	9.54783	0.208801	0.00112789	0.116288
LY9	7.90612	0.124708	0.00115763	0.118351
MAGED1	7.76891	0.246532	0.0011812	0.119754
ATP8B4	7.12635	-0.20541	0.00124435	0.125114
PRIM1	7.28565	0.151065	0.00127022	0.126668
ZNF211	7.63628	-0.0959689	0.00128091	0.126696
MRPS18A	7.61857	0.175016	0.00131239	0.128762
EBNA1BP2	8.18022	0.215713	0.00134652	0.130162
NINJ1	10.2596	-0.214136	0.00135819	0.130162
LTBR	7.98202	-0.206185	0.00137282	0.130162
NLRP2B	8.19429	0.108654	0.00137704	0.130162
SENP6	7.78381	-0.133522	0.00138015	0.130162
NACC2	6.95619	-0.207622	0.00141853	0.132374
EPRS1	8.75325	0.256705	0.00142809	0.132374
IARS1	8.224	0.138275	0.00143865	0.132374
PHGDH	7.17584	0.530313	0.00144917	0.132374
CDKN1C	7.71404	-0.373812	0.00146888	0.132374
TTI2	7.52331	0.0949461	0.00147284	0.132374
CD244	7.05775	-0.216268	0.00148547	0.132374
MYL6B	7.31918	0.388122	0.00149065	0.132374
GADD45GIP1	7.13114	0.0646161	0.00152141	0.134127
DNAAF5	6.64365	0.0872668	0.00158367	0.138611
UBE2W	7.55203	-0.185959	0.00160183	0.139199
DCPS	7.62066	0.226363	0.00162913	0.140239
ALDH3B1	7.51528	-0.107849	0.00164619	0.140239
CD163	8.05363	-0.192154	0.00165481	0.140239
GIMAP6	7.51299	0.127624	0.0016599	0.140239
G3BP1	8.51166	0.162943	0.00168633	0.141489
ZFP36L2	8.42903	-0.142056	0.00173638	0.144294
MAN2A2	7.92242	-0.0857308	0.00175511	0.144294
ITM2C	8.59244	0.380781	0.00175534	0.144294
SNX19	7.28044	0.146146	0.00179808	0.146815
PDZD8	6.75972	-0.188832	0.001829	0.148344
DUT	7.20283	0.0968419	0.00184178	0.148391
SH2D1B	7.64239	-0.203742	0.00189305	0.151519
TNFAIP2	8.14223	-0.191811	0.00196871	0.153943
EIF3I	10.1279	0.151847	0.00196927	0.153943
PLPP5	7.39807	0.261604	0.00198023	0.153943
SCFD1	7.86609	0.0919655	0.00198373	0.153943
LRMDA	6.84779	-0.155088	0.0019866	0.153943
CRELD2	9.22343	0.331198	0.00200671	0.154143
CPNE8	6.83321	-0.133894	0.00201453	0.154143
CD300C	7.43121	-0.173221	0.00204613	0.155583
CD79A	7.92589	0.313789	0.00208915	0.15762
GOT1	6.66753	0.190633	0.00209884	0.15762
CYC1	9.508	0.119446	0.00213778	0.15956
GINS3	6.16666	0.156518	0.00221848	0.164573
DDOST	9.8997	0.185096	0.00224248	0.165346
ALDH2	8.82202	-0.20945	0.00228955	0.1678
ELANE	6.52505	0.416892	0.00230548	0.167955
WDR91	7.02953	-0.0881141	0.00232206	0.168156
PRDX1	10.8036	0.212457	0.00234644	0.168315
TLR6	6.83755	-0.146282	0.00235192	0.168315
TRAM2	7.30092	0.306398	0.00237709	0.169121
MAGEH1	7.36401	0.117052	0.00241643	0.169555
SLC44A1	7.98081	0.327134	0.00242106	0.169555
CORO2A	6.82636	-0.0796798	0.00245361	0.169555
IRF4	7.18886	0.300524	0.00245764	0.169555
NDUFA8	9.05869	0.188379	0.00245878	0.169555
BUD23	8.68519	0.191331	0.00246681	0.169555
CXCR3	7.35822	0.379059	0.00251484	0.171885
SLC38A10	6.83511	0.257967	0.00260592	0.177116
MB21D2	6.80928	-0.0828615	0.00266727	0.179725
ADAP2	7.7672	-0.212922	0.00270195	0.179725
LAX1	7.73043	0.279969	0.00270273	0.179725
EEF1AKMT1	6.89131	0.147973	0.00270341	0.179725
TSFM	7.84438	0.131891	0.0027336	0.180745
MS4A4A	7.49615	-0.228244	0.00276896	0.182093
CDK14	6.50061	0.0976131	0.00280809	0.182125
ALDH5A1	6.687	0.149792	0.00281982	0.182125
CAMK1	7.3813	-0.233684	0.00282077	0.182125
PRDX4	8.24059	0.581744	0.00282933	0.182125
INPP5A	6.87869	-0.104694	0.00289477	0.183258
IKZF5	7.2029	-0.184204	0.00291958	0.183258
SCIMP	7.03828	-0.205089	0.00292777	0.183258
IL3RA	6.99303	-0.16343	0.00294091	0.183258
PRMT1	8.51229	0.221138	0.00294305	0.183258
SAMD4A	6.40436	-0.0836261	0.00294384	0.183258
PARN	7.75532	0.11916	0.00296256	0.183258
SP100	7.26928	-0.0768541	0.00296744	0.183258
BUB1	5.81759	0.642436	0.00300261	0.184494
CCDC127	7.55917	0.13274	0.00303297	0.185327
RNF214	6.91964	0.122754	0.00304665	0.185327
TMCC3	7.39777	-0.172353	0.0030785	0.186333
KLF6	10.9349	-0.143042	0.00310316	0.186896
WASL	6.86421	-0.125208	0.00314161	0.18828
GALC	8.01264	-0.227318	0.00315736	0.188296
C4orf33	7.1134	-0.145892	0.00317997	0.18872
SMC4	7.46675	0.159222	0.00321032	0.189596
FBH1	7.97085	0.142659	0.00327448	0.192451
TAX1BP1	9.66335	-0.158904	0.00329628	0.192625
OCRL	6.54333	-0.0597929	0.0033091	0.192625
MZB1	7.58362	0.952102	0.00334507	0.193791
PLEKHO1	9.31941	-0.146669	0.00338121	0.194956
FHIP1B	7.96038	-0.130412	0.00341314	0.195313
GABARAPL1	8.39698	-0.199482	0.00344575	0.195313
PIGA	6.52676	-0.0835341	0.00344903	0.195313
SDF2L1	8.89183	0.411632	0.00345632	0.195313
CSNK1D	8.31674	-0.114678	0.00346766	0.195313
CFP	8.90023	-0.189269	0.00350236	0.196358
CLPTM1L	9.4415	0.24932	0.00355958	0.197027
WDR41	7.03037	-0.0588085	0.00356998	0.197027
C15orf39	8.91197	-0.177811	0.00357823	0.197027
MYDGF	7.29359	0.212342	0.00359656	0.197027
ZNF385A	6.77637	-0.17262	0.00361006	0.197027
CRY1	7.43597	-0.100379	0.00361146	0.197027
KCNMB1	6.42842	-0.100591	0.00366989	0.197867
CYRIA	8.04101	-0.147325	0.00367344	0.197867
SLC36A4	7.32429	-0.166177	0.00367565	0.197867
ASGR1	8.21662	-0.17493	0.00370395	0.198512
MAN2A1	9.10376	0.191541	0.00380545	0.203057
TIMELESS	6.64368	0.206305	0.00384638	0.203235
MTHFD1L	6.56289	0.091476	0.00387183	0.203235
MRPL39	7.30209	0.163034	0.00387536	0.203235
NCAPD2	7.47893	0.174172	0.0038782	0.203235
EXOSC9	8.05339	0.141468	0.00389231	0.203235
ARHGAP24	6.63177	-0.120918	0.00394207	0.204954
PICALM	7.88993	-0.149217	0.00399186	0.2056
LRRC25	7.77887	-0.172568	0.0040016	0.2056
BANK1	7.91096	0.262319	0.00400677	0.2056
DCAF4	6.85445	0.0833395	0.00402209	0.2056
CD300LB	7.18827	-0.228887	0.00405708	0.206521
IRF7	8.32119	-0.158613	0.00408843	0.207048
ADPRH	6.1904	-0.100669	0.00410148	0.207048
CD79B	8.14898	0.224486	0.00415371	0.207365
PALB2	7.30033	0.0683256	0.00417435	0.207365
STK24	6.84278	-0.0807421	0.00417477	0.207365
PDXP	7.5142	0.190964	0.00417594	0.207365
PSAT1	6.3566	0.170815	0.00428938	0.211623
MS4A6A	10.0056	-0.20899	0.00429648	0.211623
CHST15	9.10886	-0.145478	0.00438981	0.215348
MARCHF3	6.64514	0.0535624	0.00442665	0.216283
NCAPG	5.52661	0.172332	0.0044679	0.217426
STX12	7.96049	-0.144149	0.00452088	0.219128
ARNTL	7.67281	-0.123465	0.00473632	0.228659
SNX13	7.35849	-0.156922	0.00483179	0.230612
SLC36A1	7.19561	-0.137672	0.00484031	0.230612
GPATCH4	7.09112	0.110932	0.00485026	0.230612
MCM7	7.10119	0.153097	0.00486448	0.230612
CAMK1G	6.46901	0.261179	0.00487633	0.230612
CD300LF	8.79762	-0.328099	0.00490768	0.230612
SMCO4	8.4331	-0.179591	0.00490946	0.230612
TMEM106C	7.6588	0.211434	0.00493444	0.230894
SHLD1	6.50753	0.154503	0.00497942	0.232106
C19orf48	6.75543	0.0850094	0.00504061	0.23376
RIPK2	8.12943	-0.203921	0.00505333	0.23376
CREB3L2	7.40734	0.173171	0.00509367	0.233981
KLF4	7.60359	-0.212587	0.00509658	0.233981
SH3TC1	7.43457	-0.21363	0.00514556	0.235342
CSTF3	7.30207	0.115444	0.00518268	0.235396
AQP3	7.2207	0.150782	0.00518546	0.235396
SLAMF7	7.2571	0.265755	0.0052841	0.238983
PRPF19	8.24875	0.144734	0.00531129	0.239323
ATP2A2	7.59827	0.174284	0.0053728	0.239975
ZNF34	6.4893	-0.112888	0.00539246	0.239975
MACROH2A1	8.6952	-0.19231	0.00540202	0.239975
FFAR2	8.01275	-0.240091	0.00540466	0.239975
ATPAF1	7.80486	0.119029	0.00543739	0.24055
FYTTD1	7.61761	-0.121756	0.00557082	0.245174
NCEH1	6.43305	-0.0698479	0.0055822	0.245174
POLR1A	7.33207	0.101926	0.00566319	0.247836
SLC11A1	7.99254	-0.132483	0.00580692	0.253215
KLRF1	8.46138	-0.230037	0.00583617	0.253582
SLC7A8	7.22268	-0.0590705	0.00587681	0.25413
RUVBL1	7.16862	0.0897908	0.00590082	0.25413
HINT2	8.65385	0.168701	0.00591146	0.25413
SPCS1	11.0251	0.283829	0.00595919	0.254261
GFPT1	6.97695	0.10612	0.00596235	0.254261
CCNY	8.69782	-0.121929	0.00597719	0.254261
KNTC1	6.8898	0.237777	0.00603629	0.25429
TNFRSF1B	10.4515	-0.141391	0.00604841	0.25429
RASGRP3	6.61509	0.315366	0.00607125	0.25429
ERLEC1	8.21493	0.236714	0.00607757	0.25429
GGH	6.90379	0.496802	0.0060824	0.25429
PAICS	7.93012	0.359393	0.00610405	0.254321
GTSE1	6.13323	0.0931719	0.00615836	0.254537
RBM48	6.71834	-0.0888508	0.00616861	0.254537
PIK3CB	6.99707	-0.104173	0.00617198	0.254537
UBTF	7.04588	0.105549	0.00620692	0.255075
MRPS7	7.97284	0.125216	0.00625332	0.255075
TAGLN	7.51524	-0.123864	0.00626113	0.255075
FHL2	6.39154	0.0898333	0.00626891	0.255075
PSTPIP2	8.45758	-0.210335	0.00631232	0.25546
PALLD	6.71246	-0.0983574	0.00634584	0.25546
TYMP	7.68808	-0.348909	0.00636867	0.25546
ABCC4	6.1308	0.124352	0.00637791	0.25546
BCL2L12	7.27383	0.0637693	0.00638334	0.25546
NUDT1	8.54883	0.20633	0.00642667	0.256187
PARP1	9.26176	0.253047	0.00644363	0.256187
SPAG5	6.43032	0.154086	0.00649188	0.257265
C16orf72	8.05884	-0.123337	0.00652861	0.257692
DDX28	7.69795	-0.164656	0.00654504	0.257692
PLAUR	8.34712	-0.21095	0.00657553	0.258058
WDR86	6.14919	-0.08416	0.00666177	0.260014
CDCA4	6.95055	0.0792493	0.00666813	0.260014
MXD1	9.7234	-0.185096	0.00677779	0.263379
LRRC57	7.3594	-0.12652	0.00680657	0.263379
NFKBIE	7.91483	-0.157824	0.0068466	0.263379
COX20	7.90839	-0.0808273	0.00685699	0.263379
HSD17B10	8.81766	0.130799	0.00688183	0.263379
GINS2	6.19783	0.371274	0.00691247	0.263379
USP48	7.01935	0.0498598	0.00695468	0.263379
CTNNAL1	6.57099	0.174855	0.00696143	0.263379
MLH1	8.2509	0.100303	0.00698626	0.263379
SLC27A3	8.47071	-0.143295	0.00701505	0.263379
ITPRIP	8.76457	-0.172795	0.00702901	0.263379
CCNA2	6.31527	0.345821	0.00703253	0.263379
SYTL3	8.38005	-0.203337	0.00703586	0.263379
CCNH	7.75098	-0.0879969	0.00711323	0.265459
SCAMP2	7.51793	0.141793	0.00714069	0.26555
PRC1	6.36829	0.272955	0.00715934	0.26555
ACSS2	7.15798	-0.102488	0.00721906	0.266952
ZNF333	6.62574	-0.0728529	0.00742205	0.273626
GSPT2	7.37582	0.152792	0.00753987	0.27713
GAA	7.72739	-0.195198	0.00759573	0.2774
PARM1	6.02422	0.179787	0.00760559	0.2774
HADH	8.00458	0.175	0.00763326	0.2774
SLC46A2	7.36593	-0.13584	0.00763915	0.2774
PDIA5	6.90276	0.301638	0.00767331	0.2774
BATF3	6.8193	-0.132298	0.00768402	0.2774
NMRK1	8.03289	0.0964557	0.0077918	0.280241
ADGRE1	7.73179	-0.209156	0.00780879	0.280241
RNF141	6.53396	-0.0845241	0.00787012	0.281312
OAF	7.39743	-0.133859	0.00791241	0.281312
PDIA6	8.27001	0.224912	0.0079194	0.281312
SHTN1	7.71933	-0.235406	0.00793112	0.281312
LARS2	6.73481	0.0677479	0.00798454	0.282383
ZNF121	6.40259	-0.0974089	0.00801932	0.282791
PFAS	6.81793	0.096718	0.00808039	0.284083
PYGO2	7.27629	0.117347	0.00810265	0.284083
SIRPG	7.02897	0.100334	0.00815974	0.284997
CASP5	6.30868	-0.209148	0.00817556	0.284997
CYP2R1	7.46433	-0.121978	0.008264	0.287257
DYRK4	7.54387	0.138541	0.0083139	0.287889
LSM5	7.77726	0.175129	0.00837645	0.287889
CDC25B	9.64616	0.235752	0.00841676	0.287889
GMNN	7.2205	0.138205	0.0084203	0.287889
NDUFAF5	7.28523	-0.15082	0.0084213	0.287889
TMC8	7.67299	0.0509002	0.00842416	0.287889
SECTM1	7.05969	-0.11609	0.00848238	0.289066
CDC7	6.43933	0.0951263	0.00855945	0.289936
CD86	7.72362	-0.206234	0.00856795	0.289936
RNF34	7.7517	0.106072	0.0085794	0.289936
LCN2	8.16685	0.425296	0.0086384	0.291121
SNRPD2	8.2029	0.068032	0.00866822	0.291319
KLHL14	6.22641	0.421842	0.00882524	0.295269
SRPRB	7.72509	0.196797	0.00885163	0.295269
DNAAF11	6.29984	-0.11674	0.00896611	0.295269
TPM2	6.69006	-0.203241	0.00900387	0.295269
COASY	7.2995	0.109594	0.00902836	0.295269
DYNLT1	10.0265	-0.214397	0.00903758	0.295269
KIF3B	7.06247	0.0579393	0.00904114	0.295269
CARD16	8.25785	-0.0737709	0.00905563	0.295269
NEURL1	6.46116	-0.0601622	0.00906253	0.295269
VPS8	7.67837	-0.11698	0.00908076	0.295269
ZNF136	7.16637	-0.152155	0.00911533	0.295269
AP5S1	6.88216	0.121971	0.0091246	0.295269
CASP1	9.05792	-0.12875	0.00912707	0.295269
SRMS	6.93827	0.137396	0.00912882	0.295269
RNF135	7.95636	-0.111283	0.0091709	0.295269
FCRL5	6.81325	0.29398	0.00918706	0.295269
KBTBD2	9.15083	-0.138542	0.00919835	0.295269
NUP37	7.87939	0.276597	0.00927265	0.296871
RUBCNL	7.82327	-0.11299	0.00934332	0.297344
BCLAF1	8.73777	-0.124757	0.00935714	0.297344
ARRDC1	7.5014	-0.145037	0.00936074	0.297344
SSPN	5.81071	0.209493	0.00949681	0.300795
DOLPP1	6.89389	0.0918416	0.00951883	0.300795
SIK1	7.93581	-0.12186	0.00961224	0.302706
WDR12	7.4612	0.111947	0.00962905	0.302706
PANK2	8.21227	-0.0935457	0.00971279	0.304551
BEX3	8.71634	0.141164	0.00977302	0.305346
TMEM263	7.35331	0.0587098	0.00978833	0.305346
REXO2	7.68079	0.0875836	0.00984299	0.305537
SLC25A15	6.20824	0.0586092	0.00987936	0.305537
ARHGAP12	6.76931	-0.0600122	0.00988636	0.305537
UCHL3	7.92277	0.109142	0.0098949	0.305537
MINPP1	6.94837	0.0755143	0.00995734	0.306129
C1QBP	9.6504	0.181691	0.00999629	0.306129
CETN2	8.97558	0.0995313	0.0100043	0.306129
SAR1B	7.10925	0.250498	0.0100221	0.306129
TMEM30A	8.09779	-0.121814	0.0100399	0.306129
INTS13	7.469	0.116998	0.0101294	0.307715
GHRL	6.50697	-0.15582	0.0101425	0.307715
SCCPDH	6.94784	-0.0799083	0.010193	0.308478
UBL7	7.75385	0.0778489	0.0102486	0.30939
RAB2A	8.06561	-0.119057	0.010289	0.30984
MAGOH	8.38157	0.187144	0.0103339	0.310424
ARMCX5	7.25739	-0.0414545	0.0104262	0.311463
PDE4D	7.09822	-0.177864	0.0104434	0.311463
TM7SF3	7.99905	0.0688678	0.0104453	0.311463
ZNF331	7.54266	-0.126573	0.0105031	0.312422
GPRC5D	6.09525	0.393991	0.0106373	0.315124
NLRP12	7.9276	-0.118308	0.0106457	0.315124
CD59	6.99734	0.0987816	0.0107656	0.316424
CLK4	7.21691	-0.0859819	0.0107688	0.316424
LILRA4	6.78288	-0.190393	0.0107912	0.316424
ISG20	11.0722	0.168016	0.0108528	0.316424
AKR1B10	7.12387	0.0806359	0.0108674	0.316424
KIF11	6.03407	0.24273	0.0108732	0.316424
CKB	6.58204	-0.125194	0.0108855	0.316424
GSTA4	6.41835	-0.0676994	0.0108977	0.316424
SPACA9	6.25646	0.0824277	0.0109623	0.317088
CLIP2	6.49154	-0.107105	0.0109727	0.317088
NDUFB11	10.0685	0.114816	0.0110404	0.317693
EARS2	6.53331	0.0688044	0.0110459	0.317693
SCAF4	8.10797	0.139267	0.0111283	0.318014
RELCH	7.5295	-0.114716	0.0111439	0.318014
ISOC2	7.11803	0.190961	0.0111675	0.318014
CDK4	7.94103	0.142598	0.0111904	0.318014
S100Z	6.47482	-0.184377	0.0112113	0.318014
HBEGF	7.16026	-0.343192	0.0112139	0.318014
KLF7	6.53269	-0.0811324	0.0112726	0.318937
DLGAP5	6.1246	0.231777	0.0113529	0.320159
DYM	7.94389	-0.117152	0.0113685	0.320159
ZNF460	5.56226	-0.0874668	0.0114288	0.320518
SERPINB8	6.82164	-0.0810745	0.0114339	0.320518
CENPK	7.04808	0.112303	0.0114812	0.321103
CDT1	5.91262	0.0925949	0.0115171	0.32137
LAS1L	7.45801	0.142104	0.0116754	0.324756
CATSPER1	6.79086	-0.19878	0.0116919	0.324756
LATS2	6.99262	-0.0969018	0.011722	0.324853
C17orf80	6.39391	0.0886306	0.0117691	0.325416
METRNL	7.76991	-0.17142	0.0118547	0.326153
SIGLEC5	7.49081	-0.136424	0.0118647	0.326153
MRPL22	7.02386	0.116027	0.0118762	0.326153
CCDC167	7.77982	0.269853	0.0119728	0.326942
ARRB1	7.33531	-0.101672	0.0119853	0.326942
BCL2A1	8.16057	-0.173698	0.0119855	0.326942
CENPU	6.39745	0.11322	0.0120342	0.327534
ALG5	8.75743	0.213017	0.0120774	0.327978
PSMB7	9.19523	0.14363	0.012152	0.328093
MLKL	9.44636	-0.149193	0.0121682	0.328093
MMUT	7.35096	0.116202	0.0121965	0.328093
IRAG1	6.5132	-0.094602	0.0122052	0.328093
SERPINB2	6.79142	-0.269466	0.0122165	0.328093
ZNF597	6.06288	-0.0640164	0.0123147	0.329859
PPP1R14A	6.31042	0.185459	0.0123365	0.329859
RP2	7.80791	-0.220712	0.0123822	0.330354
AMPD2	7.48051	-0.0719601	0.012489	0.331345
CIP2A	5.57813	0.0956533	0.0125148	0.331345
FAM13A	6.69276	-0.0794214	0.0125181	0.331345
LATS1	5.84801	-0.0677282	0.0125638	0.331345
CHI3L2	7.07851	0.107108	0.0125904	0.331345
YBEY	7.49845	0.112172	0.0125947	0.331345
STS	6.21424	-0.0888048	0.012638	0.331345
PLEKHH1	5.52943	-0.0583407	0.0126653	0.331345
ZBTB32	6.39924	0.131249	0.0126901	0.331345
SSR4	11.072	0.240372	0.0127967	0.331345
ODF3B	7.2771	-0.0978425	0.0128046	0.331345
H2BC17	5.8058	0.241836	0.0128243	0.331345
CLCN3	7.19014	0.102026	0.012829	0.331345
ITLN1	6.02126	-0.0859608	0.0128695	0.331345
P2RY2	6.67641	-0.177221	0.0128945	0.331345
RORC	6.29223	0.0352733	0.0129116	0.331345
ASPM	5.8043	0.39731	0.0129314	0.331345
C2orf49	6.82224	0.0525629	0.0130093	0.331345
DUSP4	6.71533	-0.113886	0.0130594	0.331345
MED21	6.89764	-0.0721355	0.0130918	0.331345
H2AC8	6.88228	0.351774	0.0131032	0.331345
LGALS3	8.76367	-0.177084	0.0131135	0.331345
TMED3	8.90222	0.183449	0.01315	0.331345
CENPE	6.0612	0.177157	0.0131562	0.331345
GDPD5	7.51108	-0.168568	0.0131632	0.331345
FGD4	6.56622	-0.117761	0.0131638	0.331345
ADTRP	6.40954	-0.0656025	0.0131777	0.331345
IDH2	7.9337	0.296093	0.0131819	0.331345
SLC38A1	9.10371	0.2036	0.013274	0.331359
PSMD3	7.17992	0.0679975	0.013331	0.331359
INF2	6.35665	0.0647548	0.0133518	0.331359
ZFYVE16	6.45628	-0.0567899	0.0133599	0.331359
MORN3	6.23502	0.0732075	0.0133848	0.331359
ACTL6A	8.06133	0.155554	0.0134259	0.331359
PIH1D1	7.92358	0.121821	0.0134484	0.331359
THBD	6.64501	-0.150667	0.0134805	0.331359
RAD17	7.41217	0.0714248	0.0134948	0.331359
RHBDD1	6.80811	0.0949839	0.0135077	0.331359
TRIB3	6.96648	0.109091	0.013588	0.331359
SERTAD3	7.20724	-0.180996	0.0136012	0.331359
MPZL1	6.80714	-0.0938211	0.0136317	0.331359
PHC2	7.23544	-0.0729768	0.0136479	0.331359
THEMIS2	8.11185	-0.095057	0.013656	0.331359
AIF1	10.3315	-0.201925	0.0137192	0.331359
EREG	6.9108	-0.209973	0.0137207	0.331359
NDUFA3	10.6437	0.1388	0.0137471	0.331359
NSUN3	6.66632	-0.0731687	0.0137562	0.331359
C21orf91	7.45631	0.073247	0.0137761	0.331359
ARAP1	8.318	-0.141495	0.0137907	0.331359
LPCAT4	6.67704	0.0383324	0.0138675	0.331359
PIK3R1	7.86737	-0.0729171	0.0138871	0.331359
IFRD1	8.10125	-0.112077	0.0138911	0.331359
KIF2A	8.02018	0.159113	0.0138915	0.331359
ZNF385D	5.85585	0.131993	0.0139079	0.331359
PLCL1	6.44224	-0.0886431	0.0139178	0.331359
SPG21	8.30433	-0.104133	0.0139885	0.33236
PRM2	5.77927	0.075249	0.0140402	0.33236
DRD4	5.92145	-0.113282	0.0140812	0.33236
CFDP1	7.39212	-0.140585	0.0140948	0.33236
GLB1L2	6.46353	-0.0820108	0.0140965	0.33236
NUDT6	5.89743	0.109277	0.0142099	0.334387
C3orf38	7.4052	-0.0974537	0.0142692	0.335133
CALM3	9.80243	0.174784	0.014353	0.336306
SSBP1	9.12009	0.160381	0.0144334	0.336306
NUP43	6.17633	0.0620104	0.0145272	0.336306
NT5M	7.10188	0.188978	0.0145745	0.336306
SLC37A1	6.88187	0.115118	0.0145839	0.336306
EXOSC3	6.76459	0.176579	0.0146112	0.336306
TNFRSF10D	6.72853	0.0664199	0.0146143	0.336306
RCC1	6.67087	0.129277	0.0146298	0.336306
PSMG1	7.53495	0.0615736	0.0146518	0.336306
CEP55	5.74164	0.337341	0.0147242	0.336306
ATAD2	6.69602	0.0662084	0.0147533	0.336306
DPP3	7.17193	0.0740457	0.0147541	0.336306
CYB5D1	6.14077	0.0652622	0.0147655	0.336306
PFDN6	6.96071	0.0793092	0.0147737	0.336306
NXF1	9.19899	-0.139171	0.0148041	0.336306
PEX11G	6.6231	-0.0756554	0.0148072	0.336306
NAPSB	7.28188	-0.107526	0.0148084	0.336306
GMDS	7.40832	0.202549	0.0148167	0.336306
ZBTB18	6.26995	-0.0508977	0.0148915	0.337369
REL	7.65848	-0.0679727	0.0149404	0.337369
YES1	6.81815	-0.158769	0.0149467	0.337369
CSF2RA	8.12089	-0.200855	0.0149844	0.337592
C1QA	6.52019	-0.130902	0.015062	0.338713
POLR2H	8.72666	0.120823	0.0150967	0.338868
LMNB2	7.20901	0.247878	0.0151761	0.33948
SH2D1A	8.25261	0.220341	0.0151798	0.33948
PLCB1	6.51838	-0.0535277	0.0152935	0.341271
WEE1	6.96868	0.0624072	0.0153336	0.341271
DCANP1	6.17408	-0.100952	0.015344	0.341271
CD93	9.2979	-0.148929	0.0154913	0.343468
CDKN3	5.80039	0.306434	0.0154993	0.343468
FH	7.92785	0.216634	0.0155685	0.343532
CXCL5	6.60201	0.161657	0.0155876	0.343532
ENC1	7.38019	-0.160281	0.015594	0.343532
GPR88	5.41032	-0.0472835	0.0156152	0.343532
MSL2	7.47637	-0.0711484	0.0156433	0.343532
PIGU	6.75793	0.0911445	0.015726	0.343679
CD33	8.43163	-0.15072	0.015741	0.343679
GLUL	7.60386	-0.0812292	0.0157793	0.343679
RTN4RL1	6.15901	-0.0574883	0.0158355	0.343679
MMAA	6.43041	-0.0321626	0.015891	0.343679
FLVCR2	7.05246	-0.0880653	0.0159392	0.343679
GNPTAB	7.74428	-0.10448	0.0159575	0.343679
KIF14	5.71131	0.0914294	0.0159911	0.343679
BUB1B	6.09855	0.218415	0.0160277	0.343679
POLE2	6.0888	0.189742	0.0160467	0.343679
IFIT5	7.20578	-0.125084	0.0160555	0.343679
PCCB	7.94949	0.166143	0.0161262	0.343679
ZNF593	7.34306	0.16844	0.0161494	0.343679
CCDC51	6.91506	0.0884902	0.0161715	0.343679
SACS	7.07247	0.0697512	0.0161902	0.343679
DMXL2	7.22642	-0.113653	0.0162423	0.343679
NIF3L1	8.12513	0.0935124	0.0162801	0.343679
HLX	7.53987	-0.133403	0.0162922	0.343679
SPARC	7.25958	0.123874	0.0162947	0.343679
CAMTA1	6.7742	0.0596027	0.0163685	0.343679
EIF2B2	7.92274	0.116772	0.0164377	0.343679
ZBTB3	6.91263	-0.125274	0.0164476	0.343679
ERCC4	6.27868	0.0593281	0.0164641	0.343679
CARS2	7.83052	-0.13674	0.0165386	0.343679
PINX1	6.8075	-0.0599557	0.0165533	0.343679
PACSIN1	6.61396	0.152896	0.0165561	0.343679
NECAP1	8.65145	-0.11662	0.0165761	0.343679
ENTR1	7.97103	-0.114379	0.0166058	0.343679
UPP1	8.17822	-0.062899	0.0166239	0.343679
GEMIN4	7.4841	0.111946	0.0166355	0.343679
GPANK1	6.79603	0.0911848	0.0166565	0.343679
TBL3	6.86095	-0.048131	0.0166594	0.343679
SETD3	6.80115	-0.0633439	0.0166765	0.343679
NDC80	6.5597	0.135106	0.0167119	0.343679
PLAAT1	6.28397	0.181853	0.0167214	0.343679
ULK2	6.60706	-0.0639805	0.0167473	0.343679
WASHC3	8.22964	0.134754	0.016763	0.343679
RPGRIP1	6.65564	-0.134419	0.0167757	0.343679
DCST2	5.93367	0.0422667	0.0168448	0.343679
FANK1	5.9482	0.076479	0.0169437	0.343679
TMEM88	6.579	-0.148363	0.0169471	0.343679
STMN1	6.87928	0.115977	0.0169853	0.343679
GTF2I	5.89114	0.133222	0.0169929	0.343679
HTR4	5.78397	-0.0518285	0.0170075	0.343679
ZSCAN9	6.65236	-0.12014	0.0170358	0.343679
VEGFA	6.60579	-0.0975853	0.0170854	0.343679
SLC6A6	6.5923	-0.0816229	0.0170879	0.343679
RANBP1	7.83431	0.162034	0.017111	0.343679
GCNT2	6.29684	-0.0604523	0.0171997	0.343679
NEMP1	6.34046	0.037332	0.0172127	0.343679
CENPV	7.38256	0.178477	0.0172705	0.343679
OGFOD1	6.94381	0.0855727	0.0172828	0.343679
PDHA1	8.53278	0.0912627	0.0173676	0.343679
PMAIP1	7.87808	-0.102092	0.017381	0.343679
WDFY2	7.34569	-0.103982	0.0173818	0.343679
TEFM	7.02254	0.110987	0.0173869	0.343679
NSD1	6.91962	0.0613073	0.0173914	0.343679
RBBP9	6.62023	-0.0587477	0.017495	0.343679
ZNF268	6.43973	0.0718695	0.0175244	0.343679
STAG3	6.37705	0.0564117	0.0175253	0.343679
BIK	6.3055	0.183062	0.0175927	0.343679
SKP1	8.88644	-0.0645511	0.0175958	0.343679
TIFA	6.52772	0.156998	0.0175987	0.343679
THAP9	6.20978	-0.0551035	0.0176191	0.343679
HEMGN	6.4248	0.300411	0.0176363	0.343679
SERPINA1	8.37636	-0.176789	0.0176546	0.343679
DNPEP	7.46015	-0.0987239	0.0176659	0.343679
TTYH2	6.80844	-0.0664672	0.0176666	0.343679
KCTD7	6.2689	0.0634755	0.0177155	0.343679
AURKB	5.99724	0.235687	0.0177538	0.343679
BAG3	7.62572	0.136346	0.0178299	0.343679
MRPL9	8.61668	0.112811	0.017834	0.343679
TGFA	6.29551	-0.0964068	0.0179201	0.343679
ADAM15	7.87756	-0.123221	0.0179356	0.343679
B4GALNT4	5.88242	-0.040666	0.0179755	0.343679
TXNDC16	7.00574	-0.0858217	0.0179988	0.343679
PTPRM	6.47679	-0.0405806	0.0180345	0.343679
PROSER2	6.6007	0.0374323	0.01809	0.343679
AKT1S1	6.4144	0.107169	0.0180915	0.343679
NR4A2	8.16987	-0.18205	0.0181167	0.343679
CALY	6.04787	0.0573743	0.0181829	0.343679
COP1	9.34167	-0.101323	0.0182405	0.343679
GPATCH2	6.42382	-0.0461344	0.0182458	0.343679
TNKS2	6.5147	0.0992419	0.0182527	0.343679
GNL3	7.61203	0.102468	0.0182953	0.343679
MX2	8.28844	-0.14603	0.0183463	0.343679
RNF122	7.14112	0.0909272	0.0183711	0.343679
WNT3	5.95537	0.100252	0.0183995	0.343679
SLAMF1	6.95981	0.204196	0.0184377	0.343679
ITGB3BP	7.53195	0.0629907	0.0184613	0.343679
E2F8	5.56872	0.142534	0.0184625	0.343679
RELT	7.25138	-0.0868075	0.0184807	0.343679
IL13RA1	8.73095	-0.147378	0.0184941	0.343679
DYRK3	6.00958	0.0463881	0.0185095	0.343679
SNRNP25	8.13173	0.178616	0.018567	0.343679
DYNC1LI1	7.39539	-0.0693963	0.018599	0.343679
ANKRA2	7.88755	-0.0816023	0.0186	0.343679
PLD4	6.48327	-0.125317	0.0186367	0.343679
TPX2	5.88128	0.29014	0.0186448	0.343679
POLR3F	6.93351	-0.0945138	0.018685	0.343679
IRF5	6.96536	-0.0609477	0.0186859	0.343679
CREM	6.90093	-0.147316	0.0187074	0.343679
CENPF	5.97288	0.231127	0.0187088	0.343679
SMARCD3	7.43594	-0.0982141	0.0187348	0.343679
UBIAD1	7.70784	0.0765691	0.01874	0.343679
OSGEPL1	7.01552	0.0589819	0.0187636	0.343679
AGTRAP	8.47767	-0.152002	0.0188068	0.343679
MKI67	5.95535	0.125956	0.0188475	0.343679
VAV3	7.3524	-0.116042	0.0188669	0.343679
ICAM1	7.06373	-0.130387	0.0188986	0.343679
TP53INP2	7.19619	-0.116469	0.0189403	0.343679
NARS2	7.20096	-0.0702699	0.0189578	0.343679
ZNF57	6.29303	-0.105678	0.0190107	0.343679
HMOX1	8.1842	-0.204243	0.0190122	0.343679
BEND5	6.15874	0.171198	0.0190128	0.343679
ADRA2B	6.5007	0.0473152	0.0190201	0.343679
PKHD1L1	5.81931	0.212542	0.0190539	0.343679
ABLIM3	6.47496	0.064831	0.0190633	0.343679
TTK	5.8342	0.252827	0.0190781	0.343679
PAPLN	6.2433	-0.0411421	0.0191018	0.343679
SOX2	5.85908	0.0554448	0.0191236	0.343679
PPIL1	6.75802	0.117994	0.0192153	0.343679
CENPH	6.42002	0.105993	0.0192659	0.343679
FDXR	6.47779	0.0954538	0.019315	0.343679
ASAH1	8.39677	-0.0874762	0.0193218	0.343679
PROP1	5.88742	-0.0607952	0.0193975	0.343679
TMEM51	6.53559	-0.0865975	0.0193999	0.343679
CLEC4E	7.35574	-0.142481	0.0194055	0.343679
SIK2	6.41869	-0.0441009	0.0194069	0.343679
ARRB2	7.94851	-0.04509	0.0194223	0.343679
MIS18A	6.7168	0.0686624	0.0194511	0.343679
JRK	6.34232	0.043377	0.0194708	0.343679
RGL2	8.52457	-0.146349	0.019484	0.343679
C3	6.24262	-0.0845414	0.0195409	0.343679
TMEM8B	6.88607	-0.07444	0.0195431	0.343679
NAT14	6.66749	0.0722768	0.0195675	0.343679
CDK5R1	7.07429	-0.137571	0.0195931	0.343679
FBXL18	6.25368	0.0442475	0.0196661	0.343679
EFEMP1	5.42053	0.0404137	0.0196726	0.343679
PLK3	7.42722	-0.092144	0.0196743	0.343679
MRPL35	6.8587	0.0430071	0.0196781	0.343679
HNF4G	5.39007	-0.0466566	0.0196985	0.343679
PWP1	8.67243	0.171713	0.0197135	0.343679
FZD2	6.94087	-0.171322	0.0197179	0.343679
TRAP1	8.13023	0.0842944	0.0197702	0.344098
CDKN2A	6.24238	0.0509066	0.0198005	0.344132
CD3G	8.53935	0.320738	0.0199305	0.345599
RFESD	6.13312	0.0805515	0.0199499	0.345599
SELPLG	8.1464	-0.0906521	0.0199969	0.345599
TMCC1	6.87776	-0.0481806	0.0199985	0.345599
PDHB	9.70791	0.133504	0.0201108	0.345783
USP12P1	7.31887	-0.0509123	0.0201128	0.345783
EPB41	7.04452	0.0899751	0.020148	0.345783
DDO	6.16541	-0.122962	0.0201701	0.345783
GSR	7.58528	-0.0566014	0.0202141	0.345783
HLA-DPB1	8.19215	-0.101334	0.0202362	0.345783
GALNT14	5.74168	0.0626002	0.020265	0.345783
PRKAR1B	6.3985	0.0775831	0.0202707	0.345783
KLHL18	6.7868	-0.0627494	0.0202942	0.345783
SERPINF1	6.96221	-0.141912	0.0203229	0.345783
RAD51C	6.96267	0.091085	0.0203375	0.345783
BICD1	6.58566	0.119392	0.0203604	0.345783
S100PBP	7.37942	0.104794	0.0204117	0.345783
AARS1	8.62207	0.250551	0.0204454	0.345783
GPKOW	8.34009	0.0851352	0.020466	0.345783
HJURP	6.13293	0.184257	0.020476	0.345783
CRYGB	5.87227	-0.054256	0.0204923	0.345783
FAM110B	5.89929	-0.0671558	0.0205505	0.346284
DYNC1I1	5.56192	0.045375	0.0206006	0.346628
ZNF462	5.76979	-0.0528034	0.0206853	0.346628
CDADC1	6.64651	-0.0618088	0.0206883	0.346628
PHKG2	6.97038	-0.129259	0.0207956	0.346628
KRT20	5.67518	0.0733358	0.0208709	0.346628
ADGRE5	9.62634	-0.102786	0.0208877	0.346628
TMEM184C	7.08498	0.075082	0.0208981	0.346628
VSTM1	7.34802	-0.194251	0.0208984	0.346628
TMEM135	6.43675	-0.0506018	0.0209014	0.346628
WDR77	7.14718	0.0362049	0.0210299	0.346628
TTC27	7.55236	0.102306	0.0210526	0.346628
PPM1B	7.78321	-0.0590581	0.0210548	0.346628
CDK17	7.33043	-0.0835534	0.0210606	0.346628
SLC66A1	6.43103	0.0527277	0.0211245	0.346628
BYSL	6.52579	0.125571	0.0211342	0.346628
CENPQ	6.00512	0.118556	0.0211696	0.346628
POP1	6.19907	0.0684601	0.0211914	0.346628
PLAAT2	6.27292	0.459519	0.0212257	0.346628
MGLL	7.01496	0.0812926	0.0212404	0.346628
FAM102B	7.09493	-0.0951933	0.0212532	0.346628
RPN2	9.15514	0.228561	0.021258	0.346628
SRP54	8.46726	0.221886	0.0212878	0.346628
C1GALT1C1	6.78905	0.117272	0.0213156	0.346628
RGS8	5.85624	-0.0569644	0.0213282	0.346628
ENKUR	6.61893	0.115324	0.0213292	0.346628
CASD1	7.20342	-0.0915392	0.0213576	0.346628
ICA1	6.45158	0.0531274	0.021388	0.346628
KCNA3	7.03866	0.137913	0.021468	0.346628
HYOU1	6.73831	0.110441	0.0215138	0.346628
ENG	6.77228	-0.0568777	0.0215195	0.346628
KLK4	6.02878	0.0604924	0.0215298	0.346628
OR52A1	5.60724	-0.0854987	0.021559	0.346628
MTFR2	6.14512	0.124839	0.0215776	0.346628
LOX	5.5155	-0.0490317	0.0215828	0.346628
CRACDL	6.23281	-0.0866709	0.021608	0.346628
RRM2	6.53776	0.213201	0.0216638	0.346628
URB2	6.78436	-0.0461141	0.0216776	0.346628
ARF3	8.41766	-0.116773	0.0216808	0.346628
PPWD1	7.54015	0.0462045	0.0216882	0.346628
H3C8	6.32514	0.0592971	0.0217105	0.346628
TRIP13	6.1068	0.158536	0.0217522	0.346838
EHD3	6.75627	0.069863	0.0218182	0.347017
CFL1	11.2358	0.118639	0.0219197	0.347017
BAG1	7.20516	-0.068486	0.0219503	0.347017
ATF5	7.2404	-0.096493	0.0219529	0.347017
H4C8	6.47137	0.53804	0.0219621	0.347017
LY6D	6.20641	0.0650028	0.0219672	0.347017
CDKN1A	8.8097	-0.185441	0.021991	0.347017
COQ2	7.61049	-0.132732	0.0220847	0.347017
LPAR5	7.2729	0.0872776	0.0221127	0.347017
SLC22A18	7.39378	-0.114488	0.0221349	0.347017
CLVS1	5.5382	-0.0792747	0.0223523	0.347017
MZT2B	7.99746	0.0529704	0.0223545	0.347017
ESCO2	5.47264	0.242466	0.022363	0.347017
EZH2	6.88659	0.0856143	0.0223983	0.347017
SYNJ1	6.70243	-0.090445	0.0224691	0.347017
MAD2L1	6.74809	0.133086	0.0224797	0.347017
CCPG1	7.71945	-0.113818	0.0224858	0.347017
PBX3	7.92967	-0.0931297	0.0225107	0.347017
SREK1IP1	6.85972	0.0420832	0.0225437	0.347017
YIF1A	7.94457	0.180309	0.022563	0.347017
ORC4	6.98554	-0.0416729	0.0226001	0.347017
NAT1	7.07592	0.0456922	0.0226224	0.347017
PHAF1	6.78422	-0.0551673	0.0226259	0.347017
DNMT1	9.10754	0.244036	0.0226271	0.347017
DDX1	9.0475	0.102837	0.0226618	0.347017
PSG8	5.51894	0.0320415	0.0226638	0.347017
LPAR6	8.2243	-0.203985	0.0226904	0.347017
STX3	7.82765	-0.129915	0.0227131	0.347017
TMEM40	6.58273	0.133519	0.0227181	0.347017
DUSP10	6.89523	-0.0926089	0.0227873	0.347017
CYTH3	6.45205	-0.0540181	0.0227878	0.347017
SIGLEC1	6.74872	-0.253528	0.0227975	0.347017
CRTAM	7.11539	0.0436344	0.0228308	0.347017
H4C3	11.8226	0.260804	0.0228929	0.347017
G0S2	8.32036	-0.211898	0.022929	0.347017
CCT6A	8.12625	-0.0728066	0.0229413	0.347017
ADGRF4	5.486	0.036307	0.0229469	0.347017
CUBN	6.64028	0.0976834	0.0229913	0.347017
TFPI	5.92764	0.0794151	0.022997	0.347017
GFI1B	6.65978	0.133571	0.0230226	0.347017
NFYA	6.7188	-0.0347316	0.0230542	0.347017
KCNJ15	6.46095	-0.0743106	0.023058	0.347017
CDC73	6.92469	-0.0456443	0.0230933	0.347017
GMPPA	7.05631	0.105316	0.0231023	0.347017
CLTRN	5.5288	-0.0673096	0.0231119	0.347017
TMEM107	6.89531	-0.0493608	0.0231249	0.347017
PARP2	6.94228	0.0649609	0.0231267	0.347017
KCNC1	5.50804	-0.0493267	0.0231823	0.347017
PODXL2	5.98649	-0.0485542	0.0231939	0.347017
NOTCH2	7.014	-0.0637175	0.0232009	0.347017
LTK	6.45633	0.0365077	0.0232406	0.347017
POLR2L	7.49701	0.0908251	0.0232764	0.347017
BPTF	7.70604	0.0392283	0.0233602	0.347017
CENPW	6.95826	0.117758	0.023466	0.347017
DISP1	6.42322	-0.0465837	0.0235068	0.347017
ZFX	6.56299	-0.0613473	0.023516	0.347017
SERPINE1	6.16072	0.0495257	0.0235161	0.347017
E2F5	7.07047	0.169834	0.0235383	0.347017
FAM114A2	6.81152	0.0362927	0.0235424	0.347017
IQSEC2	6.3035	-0.0918657	0.023543	0.347017
VPS41	7.77527	-0.063118	0.0235568	0.347017
GLCE	6.28566	-0.0992044	0.0235576	0.347017
ARL8A	6.58353	-0.0445198	0.023588	0.347017
CENPA	5.92128	0.197269	0.0236191	0.347017
GTF3C2	8.28255	0.0607955	0.0236491	0.347017
ZNF397	6.36205	0.0853997	0.0236543	0.347017
CAPZA3	5.44939	-0.0411403	0.0236921	0.347017
SYVN1	8.65743	0.196054	0.0237563	0.347017
KBTBD11	7.83712	-0.0866125	0.0237798	0.347017
RHOC	8.09494	-0.131743	0.0237914	0.347017
TNNC2	6.04663	0.05916	0.0238531	0.347017
PCP2	6.25244	0.0432244	0.0238769	0.347017
HYAL4	5.9044	-0.082081	0.023898	0.347017
CDC6	5.80025	0.273994	0.0239303	0.347017
EEF1AKNMT	6.82096	0.088859	0.0240126	0.347017
HDHD3	6.77452	0.141888	0.0240341	0.347017
ZNF618	6.24889	-0.0447615	0.0240761	0.347017
N4BP2L2	7.99289	-0.102392	0.0241084	0.347017
CRTAP	7.24572	-0.0574628	0.0241691	0.347017
CEPT1	7.3953	0.0334829	0.0241722	0.347017
DICER1	7.64147	0.0598393	0.0241826	0.347017
CYBB	9.16453	-0.150584	0.0241946	0.347017
CD70	6.6065	0.0470487	0.0242263	0.347017
LDAF1	7.11251	-0.120341	0.0242417	0.347017
SIAE	6.58895	0.0674792	0.0242569	0.347017
TLR10	6.60684	0.169494	0.0242692	0.347017
AP1M2	6.27035	0.105447	0.0243086	0.347017
OXSM	7.10579	0.0600116	0.024467	0.347017
PRR35	6.72494	0.0509015	0.0244897	0.347017
GMPPB	7.39888	0.211726	0.0244977	0.347017
TRAF5	7.57981	0.0434648	0.0245084	0.347017
SLC27A1	6.96798	-0.132858	0.0245111	0.347017
R3HCC1L	7.24781	-0.0903558	0.0246216	0.347017
MYNN	7.16597	-0.0901072	0.0246381	0.347017
MOXD1	5.84844	0.199604	0.0246385	0.347017
COLQ	6.77678	-0.0803395	0.0246676	0.347017
RHOBTB3	6.27574	-0.102031	0.0247587	0.347017
SLU7	8.2178	-0.155483	0.0247875	0.347017
MED31	6.5842	0.0521427	0.0248134	0.347017
PGGT1B	6.46564	-0.0635887	0.0248158	0.347017
FAM111B	5.63284	0.0714789	0.0248221	0.347017
BOLA1	6.85724	0.0604692	0.0248435	0.347017
LRP11	5.57676	-0.035941	0.0248917	0.347017
DARS2	6.38609	0.0851301	0.0249062	0.347017
TWNK	6.89264	0.0869604	0.024919	0.347017
CSNK1G1	6.60785	-0.0373068	0.0249517	0.347017
ZNF44	6.47971	-0.0537193	0.0249517	0.347017
MLH3	7.06407	0.0845951	0.0250027	0.347017
CHD7	7.07324	0.0733265	0.0250215	0.347017
UXT	8.37073	0.0868312	0.0250552	0.347017
CDX4	6.02844	0.0669433	0.0251136	0.347017
MRPS17	7.31852	0.218793	0.0251272	0.347017
SEPTIN6	8.50728	0.117006	0.0251597	0.347017
SLC35F3	5.67119	-0.113115	0.0251693	0.347017
NFS1	6.46419	0.0588567	0.0251726	0.347017
CCDC97	7.90578	0.120295	0.0252004	0.347017
SDSL	6.44463	-0.127623	0.0252082	0.347017
ZWINT	6.79506	0.229021	0.0252363	0.347017
PTPRCAP	9.57417	0.186249	0.025256	0.347017
HSPBAP1	7.77901	-0.150895	0.0252769	0.347017
RRP12	7.47162	-0.115976	0.0252839	0.347017
TSC22D3	8.84311	-0.0702795	0.0253032	0.347017
SIAH2	8.3878	0.161191	0.025392	0.347017
CALML6	6.23688	-0.0568312	0.0254494	0.347017
UBAC1	9.10697	-0.111579	0.0255532	0.347017
ORC6	7.66796	0.161744	0.0255572	0.347017
SERPINA5	5.90831	-0.0344058	0.02559	0.347017
TMTC1	6.15895	-0.0813113	0.025606	0.347017
RFX2	6.37554	-0.0736101	0.025653	0.347017
COMMD3	9.2121	0.135849	0.0256846	0.347017
ALDH1A1	7.84628	-0.257471	0.0256928	0.347017
H4C2	5.69411	0.0913945	0.0257301	0.347017
PF4	8.93305	0.134154	0.0257361	0.347017
POLR1B	8.24105	0.0615118	0.0257855	0.347017
FTHL17	5.49798	-0.0554273	0.0258174	0.347017
KRT17	6.01967	0.090298	0.0258574	0.347017
RELL2	6.97362	0.0368744	0.0258682	0.347017
ADRA2A	6.09189	-0.0431609	0.0258794	0.347017
LOXL3	6.96175	-0.0727294	0.0258926	0.347017
RAB39B	5.91875	0.0492538	0.0259146	0.347017
HS3ST6	6.18995	-0.0439319	0.0259333	0.347017
UTRN	7.38837	-0.100888	0.0259396	0.347017
CIB3	5.9519	0.0714716	0.025981	0.347017
ACACA	6.50782	0.0510503	0.025996	0.347017
APOBEC3C	7.66845	0.111973	0.0259984	0.347017
CDR2	7.84625	0.119894	0.0260215	0.347017
MAP4K5	6.69341	-0.0566433	0.0260216	0.347017
GNA15	7.45381	-0.196064	0.0260516	0.347017
GPT2	6.43918	0.0579786	0.026063	0.347017
TNFRSF10B	7.71117	-0.0931509	0.0261311	0.347017
CD19	7.52133	0.249098	0.0262129	0.347017
LY6G5C	6.11606	0.0835003	0.0262139	0.347017
CCNB1	6.02218	0.271088	0.0262487	0.347017
C9orf43	5.75336	0.105926	0.0262633	0.347017
ASB17	5.44116	-0.0400153	0.0262836	0.347017
STAC	5.9877	-0.0362112	0.0263286	0.347017
ZNF555	6.31024	-0.0648283	0.0263337	0.347017
SORBS3	6.4852	-0.0472997	0.0263385	0.347017
FMR1	7.28152	-0.0398546	0.0263679	0.347017
LRTOMT	6.01667	0.0378641	0.0263774	0.347017
SOAT2	7.19334	0.0515053	0.0264797	0.347017
CSNK1E	6.95071	0.0478801	0.0265024	0.347017
MGAT4A	7.43434	-0.099357	0.0265309	0.347017
TNFRSF25	8.37701	0.0741186	0.0265584	0.347017
ADAMTS13	6.22607	-0.0565996	0.0266005	0.347017
ANPEP	8.50782	-0.191772	0.0266122	0.347017
MOCS2	6.42844	0.0738133	0.0266238	0.347017
KDM4D	5.93057	0.0476247	0.0266749	0.347017
CRISPLD2	8.80293	-0.144669	0.0266869	0.347017
ANKRD27	7.7508	0.0380529	0.0266933	0.347017
MICOS10	6.84408	0.0521932	0.0267405	0.347017
TMEM132D	5.82864	-0.0578061	0.0267507	0.347017
AP1G1	7.47906	0.0906692	0.0268068	0.347017
CAPN2	8.03325	-0.0922598	0.0268709	0.347017
ZNF43	6.53777	0.0347446	0.026879	0.347017
ZXDC	7.33132	-0.0766004	0.0268978	0.347017
OSBP	8.4201	0.147036	0.026903	0.347017
TM4SF4	5.85783	-0.0643437	0.0269067	0.347017
C14orf119	6.55674	0.0605279	0.0269081	0.347017
SNAPIN	7.9801	0.0959125	0.0269159	0.347017
NSD3	7.23078	-0.0310614	0.0269262	0.347017
ORMDL2	7.28477	0.0619299	0.0269604	0.347081
MXRA7	6.37478	-0.0450654	0.0270041	0.347081
DCLRE1A	6.49667	0.222497	0.0270168	0.347081
CMBL	6.05837	-0.0647297	0.0271008	0.347677
GEMIN5	6.49345	0.0487254	0.0271323	0.347677
SLCO3A1	7.66793	-0.0540187	0.0271489	0.347677
BOC	6.17577	0.0962425	0.0272283	0.34769
CCNJ	6.76563	-0.080744	0.0272805	0.34769
XYLT1	7.04979	-0.0721233	0.0273258	0.34769
MRGPRF	6.17428	0.0578857	0.0273305	0.34769
ARPC2	9.21873	0.0302516	0.0273391	0.34769
NXF3	5.70341	0.0627428	0.0273532	0.34769
MTO1	7.62991	0.0532246	0.0273858	0.34769
CXCL8	8.10356	-0.379842	0.0274473	0.34769
TSN	7.48338	-0.0432049	0.0274678	0.34769
CACNA1F	5.988	0.0426242	0.0274733	0.34769
NLRP2	6.77948	0.124367	0.027517	0.34769
MDH2	10.6462	0.152818	0.0275356	0.34769
C10orf95	6.49494	0.0383695	0.0275509	0.34769
GAB2	7.06745	-0.090834	0.0275617	0.34769
KRT25	5.62887	-0.0376441	0.0276008	0.34769
GPHB5	6.16811	0.0690199	0.0276071	0.34769
VMO1	6.12225	-0.0859531	0.0276657	0.348067
TMEM70	7.15871	0.0519317	0.0278139	0.34957
RASGRF2	6.5044	0.105773	0.0278639	0.349837
LRRC36	5.99886	-0.0838268	0.0278936	0.349849
POLK	6.52524	0.0931895	0.0279519	0.35004
MRPS2	7.48558	0.0856516	0.0279718	0.35004
STT3A	8.01847	0.286425	0.0279951	0.35004
MBD5	6.05086	-0.0718407	0.0280683	0.3502
C6orf89	7.16523	-0.0256975	0.0281853	0.3502
LAMA5	6.4441	0.13136	0.0281985	0.3502
ZNF804A	6.11655	0.0931224	0.0282065	0.3502
FAM98A	7.26048	0.195904	0.0282136	0.3502
PDZD4	6.91942	-0.14151	0.0282218	0.3502
TAMALIN	7.34577	-0.105096	0.0282613	0.3502
IER2	9.1865	-0.0864118	0.0282637	0.3502
ZNF169	6.34746	0.0601869	0.0283251	0.3502
PYCARD	10.2816	-0.108802	0.0283364	0.3502
PTP4A1	7.56744	-0.0751877	0.0283737	0.3502
MCOLN1	8.55966	-0.167925	0.0283938	0.3502
ZNF320	6.65248	0.0812272	0.0284235	0.3502
CH25H	6.03317	-0.0653138	0.028425	0.3502
TBX4	5.724	-0.0584951	0.0284397	0.3502
PYM1	7.5521	0.155923	0.0284822	0.350311
CEP128	6.05332	0.130919	0.0285063	0.350311
HDAC7	6.90336	0.0363309	0.0285461	0.350361
FAM83E	6.18877	0.0825895	0.0285866	0.350361
PBK	5.47022	0.17134	0.0286582	0.350361
KLHL15	7.52458	-0.100279	0.028662	0.350361
PGAP2	7.77961	0.0971949	0.0286854	0.350361
PMP2	5.38203	-0.0674424	0.0287983	0.350361
CHST7	7.86528	-0.131349	0.0288044	0.350361
BID	8.39148	-0.0817104	0.0288552	0.350361
DSCC1	5.74429	0.082447	0.0288665	0.350361
FOXA2	5.92504	0.0723678	0.0289199	0.350361
OSER1	8.30277	-0.0714777	0.0289289	0.350361
TCF7	7.66474	0.0432355	0.0289542	0.350361
APLP2	7.95427	-0.0737152	0.0289936	0.350361
F2R	7.69892	-0.144137	0.0289982	0.350361
SPRR4	6.69297	-0.0584578	0.0290023	0.350361
NFAM1	7.31663	-0.14664	0.029083	0.350361
ASIC1	5.93795	-0.0511554	0.0291057	0.350361
NAP1L5	7.01533	-0.120873	0.0291389	0.350361
SLC30A6	5.98642	0.0502473	0.0291433	0.350361
EPB41L4B	5.67676	-0.0369168	0.0291561	0.350361
SELENOS	7.98968	0.129423	0.029181	0.350361
NT5DC2	6.01373	0.249253	0.0292071	0.350361
CTNNB1	7.8793	-0.0606683	0.0292268	0.350361
IPCEF1	8.86173	0.125048	0.0292605	0.350361
RNF165	6.17106	-0.0525225	0.0292662	0.350361
CRNKL1	6.8673	0.0833212	0.0292735	0.350361
ZNF382	6.28929	0.0401883	0.0292879	0.350361
ZCCHC24	6.49789	-0.0369419	0.0293625	0.350762
CAVIN1	5.70922	-0.0349812	0.0294382	0.350762
DYNC2I2	6.47225	0.0857201	0.0294541	0.350762
GALNT3	7.81936	-0.148569	0.0294755	0.350762
ELOVL1	7.81913	-0.0970136	0.0294915	0.350762
EHHADH	5.60536	0.0470711	0.0294945	0.350762
TMEM170A	6.51689	-0.0864986	0.0295315	0.350842
MRPL54	9.09388	0.136702	0.0295588	0.350842
UMPS	6.55133	0.0574871	0.0296182	0.351204
MSR1	5.94138	-0.107205	0.0296705	0.351235
UHRF1BP1L	6.74108	-0.0748196	0.0296785	0.351235
NPAS2	5.77981	0.0376948	0.0297397	0.351434
CHD1L	7.1965	0.0736361	0.0297531	0.351434
CNTLN	5.99575	-0.0890929	0.0298163	0.351808
PRPF8	9.75107	0.141995	0.029889	0.351808
FZD6	5.96883	0.0962804	0.0299462	0.351808
TM6SF2	6.16126	-0.047161	0.0300179	0.351808
GTPBP1	6.55421	-0.0356988	0.0300201	0.351808
TIMM8B	7.26563	0.0518584	0.0300205	0.351808
PPFIA1	6.97028	-0.111338	0.0300382	0.351808
MIP	6.02574	0.0346735	0.0300396	0.351808
GLCCI1	7.60597	0.119393	0.0301101	0.351808
PRELID2	5.80635	-0.0471812	0.030121	0.351808
DNAJB13	6.23566	0.0588448	0.0301539	0.351808
TNFSF4	6.77173	0.0526242	0.0301717	0.351808
RASGEF1B	6.29602	-0.071316	0.0301798	0.351808
CAPN11	6.15065	-0.0308866	0.0302253	0.351808
VSIG2	6.07294	-0.0350686	0.0302586	0.351808
DDX3Y	6.46441	-0.0347364	0.0302847	0.351808
SERTAD1	8.51682	-0.188354	0.0302891	0.351808
GRM4	6.17103	0.0394525	0.0303053	0.351808
ADCY9	6.49702	-0.0513793	0.0303869	0.352019
INPPL1	8.34603	-0.125206	0.0304202	0.352019
PLAC1	5.89926	-0.0718456	0.0304695	0.352019
PCDHGA5	6.60432	-0.0579468	0.0304933	0.352019
MEAK7	6.09326	0.0365999	0.0305269	0.352019
H2BC5	7.13245	0.266728	0.0305307	0.352019
DTNBP1	7.42478	-0.0727774	0.0305581	0.352019
RRAGB	7.11217	-0.0416598	0.0305679	0.352019
SEPTIN10	6.1472	0.0852595	0.0306297	0.352019
BDH1	6.46129	0.0391635	0.0306401	0.352019
TMPRSS15	5.661	-0.0346846	0.0306559	0.352019
SLC6A20	6.58355	0.0656515	0.0306708	0.352019
CCDC93	7.32359	-0.0506269	0.0307388	0.352049
DERL3	6.69825	0.117824	0.0307509	0.352049
SLC10A2	5.69548	-0.0408331	0.0308474	0.352049
IQCB1	7.50042	0.0801987	0.0308484	0.352049
GPIHBP1	6.43926	0.0276116	0.0308565	0.352049
TARS1	8.34051	0.12358	0.0308633	0.352049
NCF4	8.88061	-0.102068	0.0308869	0.352049
LINC00598	6.67921	-0.0771512	0.0309348	0.352049
TIMM17B	7.92303	0.0739975	0.0309428	0.352049
SEC24B	7.93493	-0.0416761	0.0309627	0.352049
RPAP1	7.00141	0.077516	0.0310888	0.352362
IFT80	7.35119	0.0469635	0.0311043	0.352362
CCM2L	6.02771	0.076309	0.0311328	0.352362
BMPR2	6.83526	-0.0608914	0.0311761	0.352362
PIM3	8.20624	-0.114817	0.0311793	0.352362
BLK	7.81099	0.16131	0.0311794	0.352362
ADSS1	6.4989	-0.0831581	0.0312703	0.352362
CLCN5	6.16967	-0.0562725	0.0313113	0.352362
SLC35F2	6.43695	0.0870599	0.0313531	0.352362
DCTPP1	8.31101	0.137014	0.0313767	0.352362
CSTA	9.05362	-0.104937	0.0313792	0.352362
ZBTB21	7.40185	-0.0878573	0.0313797	0.352362
PLS3	5.62909	0.0405158	0.0313991	0.352362
MGST2	8.11158	-0.155816	0.031438	0.352362
MIXL1	6.06692	0.0395006	0.0314785	0.352362
RIC1	6.77568	-0.0486303	0.0315785	0.352362
GPR162	6.90638	-0.0795299	0.031579	0.352362
MYL9	7.08675	0.0826906	0.0315946	0.352362
TMEM106B	7.12991	0.0975754	0.0316077	0.352362
APBB1	6.54198	0.0301366	0.031622	0.352362
CDC25C	5.54973	0.0593991	0.0316698	0.352362
EMC6	8.38268	0.0435725	0.031711	0.352362
LGALSL	6.99041	0.0920097	0.0317656	0.352362
ATL3	7.30392	-0.104603	0.0317902	0.352362
CUX2	5.86222	-0.0834359	0.0318041	0.352362
FFAR1	5.94569	-0.087916	0.0318325	0.352362
PRXL2C	7.56851	-0.0552222	0.0318532	0.352362
CAPG	7.86579	-0.11512	0.0318594	0.352362
RELA	7.08421	-0.0457976	0.0318687	0.352362
LAMP5	6.56905	-0.0840153	0.0318811	0.352362
BCL6	9.47179	-0.226535	0.0319013	0.352362
GSAP	8.22547	-0.0435867	0.0319193	0.352362
PAPSS2	6.47785	-0.068648	0.031946	0.352362
GRK2	7.64935	-0.0459729	0.0320848	0.353371
PEA15	8.48043	-0.10291	0.0320956	0.353371
ESRRB	5.61042	0.045902	0.0321746	0.353483
PDCD10	8.32876	0.0621483	0.0322243	0.353483
ASPH	6.03746	-0.0357264	0.0322802	0.353483
SAE1	9.37516	0.137601	0.032287	0.353483
ALG2	7.48849	0.044905	0.0323345	0.353483
IL1R2	6.32039	-0.149417	0.0323472	0.353483
B3GNT2	7.39863	-0.055877	0.0323478	0.353483
OARD1	8.12731	0.0994827	0.0323699	0.353483
SFXN2	6.57772	0.0906335	0.0323712	0.353483
SLC31A2	8.79755	-0.26641	0.0323963	0.353483
PF4V1	7.8353	0.175825	0.0324765	0.354041
IGFL1	5.84378	-0.0326376	0.032533	0.354339
IL20RB	6.11156	-0.0656247	0.0325745	0.354474
LSR	6.83392	0.0687026	0.0326365	0.35483
SEMA3C	5.93816	-0.0369038	0.032684	0.35498
TMEM258	11.1776	0.275799	0.0327086	0.35498
CXCR6	6.74188	0.24037	0.0327947	0.355342
CCNC	7.71002	0.0929716	0.0328091	0.355342
CHEK1	5.95926	0.129651	0.0328475	0.355342
OGFOD2	6.71652	0.0304545	0.0328743	0.355342
SV2A	6.30735	-0.0470505	0.0329089	0.355342
FBN2	6.35625	-0.107056	0.0329172	0.355342
GRK4	5.73553	-0.0511202	0.0329542	0.355426
SRD5A1	7.01262	-0.0694529	0.0329944	0.355545
TTC39B	6.73116	-0.0447501	0.0330774	0.356123
CYP26A1	5.84645	0.0678277	0.0331415	0.356498
KYNU	7.88526	-0.199473	0.0332201	0.35675
SKAP2	8.68106	-0.154989	0.0332333	0.35675
PTPRD	5.43311	-0.0416423	0.0332529	0.35675
FSTL4	5.93557	-0.0421708	0.0333357	0.357024
WDR20	7.60702	-0.0989227	0.0333976	0.357024
PLA2G12A	7.02947	0.0849659	0.0334032	0.357024
MIR99AHG	5.43573	0.0351965	0.0334068	0.357024
CD200	6.06401	0.142188	0.0334251	0.357024
DENND1B	7.08028	0.0445323	0.0334743	0.357236
KCNQ2	6.1677	0.0371068	0.0336115	0.357327
PTPRK	6.20549	0.0713676	0.0336165	0.357327
ARG2	6.58228	0.120301	0.0336748	0.357327
C9orf72	7.71231	-0.0883428	0.0337028	0.357327
SSRP1	8.39367	0.140452	0.0337052	0.357327
DLK2	6.39755	-0.051224	0.0337199	0.357327
STARD13	5.79273	-0.0408771	0.0337209	0.357327
ACP6	7.02008	0.103372	0.0337433	0.357327
ADA2	8.82253	-0.104019	0.0337472	0.357327
NUF2	5.93024	0.111204	0.033854	0.357482
SLC7A13	5.38981	-0.0640178	0.0338596	0.357482
LIG4	6.68696	0.0568883	0.0338718	0.357482
THNSL1	5.85957	0.0787312	0.0339498	0.357482
DNAJB12	7.39404	-0.0622447	0.0339534	0.357482
DEPDC1B	5.95219	0.095382	0.0339644	0.357482
NEDD9	7.53162	-0.0376567	0.0339834	0.357482
TUBA8	6.64052	0.105824	0.033997	0.357482
PLXND1	7.38924	-0.0537517	0.0340766	0.35801
RALGDS	8.28543	0.0937224	0.0341202	0.358072
PI16	6.62986	-0.132007	0.0341634	0.358072
TRIM47	6.33714	0.0810133	0.0341707	0.358072
JUNB	8.25969	-0.118221	0.0343886	0.359071
MT1F	8.38748	0.169962	0.034411	0.359071
DNASE1L3	6.38644	-0.105866	0.0344301	0.359071
UBXN11	6.50886	-0.0333754	0.0344339	0.359071
HHLA3	5.69822	0.0541722	0.0344566	0.359071
COPS2	6.73106	-0.0256361	0.0344771	0.359071
KHDRBS3	5.50159	-0.0366095	0.0344939	0.359071
PHF6	6.41793	0.0317914	0.0345022	0.359071
ELOVL7	6.84269	0.0834402	0.0345679	0.359283
APOL6	6.84207	-0.0940176	0.0345816	0.359283
BZW2	8.48763	0.180086	0.0347472	0.360234
DDX11	5.4679	0.0291456	0.034768	0.360234
GRB14	6.01391	0.108864	0.0347979	0.360234
SMOX	6.69344	0.04532	0.0348473	0.360234
EPHX1	5.85668	-0.044812	0.0348851	0.360234
GNB3	6.3493	0.0818332	0.0349188	0.360234
PKD1L2	5.60318	0.0332503	0.0349295	0.360234
SLC6A12	6.14047	-0.0815658	0.0349471	0.360234
MAPK8	5.9939	0.0392794	0.0349718	0.360234
CLEC4C	6.22057	-0.200366	0.0349742	0.360234
ZC3HC1	7.49881	0.0909767	0.0349989	0.360234
CKAP2L	6.03051	0.0765633	0.0352322	0.361959
YPEL2	7.32708	-0.0780682	0.0352729	0.361959
BCL7A	6.50377	0.0736056	0.0353	0.361959
EPB41L5	6.16359	-0.0412834	0.0353085	0.361959
CYP7A1	5.34029	-0.0290518	0.0353152	0.361959
FGD2	7.24856	-0.0489307	0.0353912	0.362432
KCNJ12	5.9805	-0.0353223	0.0354278	0.362501
SUSD1	8.28601	-0.15494	0.0355692	0.363102
SLC8A1	6.45926	-0.101343	0.035586	0.363102
MYCT1	5.90593	0.0483411	0.0356021	0.363102
AKAP7	6.78965	-0.0378326	0.0356124	0.363102
MED23	7.28075	-0.0698976	0.0356716	0.363102
ARL5B	6.09526	-0.0540107	0.035677	0.363102
MBD1	7.58652	0.0482181	0.0357006	0.363102
GNAS	8.92897	0.038539	0.0357971	0.363102
ZBTB47	6.42398	-0.0672303	0.0358482	0.363102
FBXO4	6.08805	0.0419788	0.0358676	0.363102
NUDCD2	7.44426	0.0351631	0.0358847	0.363102
ARL9	5.88546	-0.0751071	0.0359355	0.363102
TAS1R2	5.73952	0.0414491	0.0359666	0.363102
EIF5A	9.76634	0.136964	0.0359858	0.363102
LMAN2	7.79735	0.122194	0.0360079	0.363102
ZNF596	5.62802	-0.0710869	0.0360293	0.363102
ZNF250	6.29444	-0.0678762	0.036036	0.363102
MAN1A1	6.92039	0.146777	0.0360416	0.363102
EVA1C	6.99873	-0.0989857	0.0360535	0.363102
BLMH	8.06939	0.13586	0.0361345	0.363616
PFKFB2	6.19046	-0.0299925	0.0361673	0.363646
CHST10	6.3667	-0.0435965	0.0362181	0.363654
ST14	6.65733	-0.0566217	0.0362279	0.363654
CLDN10	5.64793	-0.0371597	0.0362745	0.363821
LEAP2	6.47806	0.0583104	0.0364558	0.363917
PLPPR3	6.36345	0.0521251	0.0364595	0.363917
SIGLEC10	8.01186	-0.149172	0.0364678	0.363917
TAF1	6.82116	0.0439192	0.0364917	0.363917
VSTM2A	5.46648	0.0545324	0.0365443	0.363917
SDF4	8.00274	0.0497796	0.0365472	0.363917
POLR2K	7.69609	0.025965	0.0365676	0.363917
CNNM4	6.49828	0.0403338	0.0366955	0.363917
MMACHC	5.93678	0.109405	0.0366998	0.363917
EID1	8.03175	0.0875089	0.0367019	0.363917
GLIS1	6.06106	0.0440338	0.0367058	0.363917
COL6A5	5.50406	-0.0739506	0.036745	0.363917
JAK3	6.19292	0.0352849	0.0367803	0.363917
ANKEF1	6.27883	0.0569071	0.036794	0.363917
WDR81	7.47132	0.0911994	0.0368835	0.363917
COG5	6.98595	-0.0564985	0.0368858	0.363917
PRMT8	5.86405	-0.0371449	0.0369238	0.363917
GPA33	7.22748	0.0895696	0.0369759	0.363917
ALG14	6.66775	0.129	0.0369995	0.363917
HMOX2	7.26767	0.0318188	0.0370022	0.363917
MAPK7	6.93874	-0.0762595	0.0370283	0.363917
PADI3	6.1127	0.0670308	0.0370382	0.363917
VWA8	7.04255	-0.0380787	0.0370578	0.363917
METTL6	6.2983	0.0404542	0.0371299	0.363917
PTGS2	7.75368	-0.294685	0.0371378	0.363917
ZSCAN10	5.89141	0.0595747	0.0371476	0.363917
FANCG	6.82579	0.0943999	0.0371621	0.363917
UCK2	6.69046	0.0890977	0.0372228	0.363917
CAV1	5.95014	0.436538	0.0372587	0.363917
PROZ	6.35204	0.0312997	0.0373093	0.363917
FGL2	10.7312	-0.170829	0.0373455	0.363917
RAB11FIP4	6.89965	-0.10003	0.0373548	0.363917
HEXA	7.28531	-0.0304328	0.0373668	0.363917
C18orf54	5.64338	0.0761071	0.0373971	0.363917
MORN1	6.27625	0.0377657	0.0374194	0.363917
MRPS33	7.72328	0.133168	0.0374338	0.363917
TPD52	6.92995	0.133376	0.037436	0.363917
B9D1	6.08205	0.122456	0.0374554	0.363917
ZNF222	6.53188	-0.0730172	0.0374557	0.363917
EMILIN2	8.31735	-0.255824	0.0375993	0.363917
DHX36	7.75212	0.0987409	0.0376073	0.363917
SPC25	5.58995	0.250733	0.0376314	0.363917
ANKS4B	5.69374	0.0395415	0.0376327	0.363917
ZNF420	6.43844	0.0564466	0.0376542	0.363917
CAMKK1	6.75357	-0.0283414	0.0376748	0.363917
FDX1	7.07795	0.0297179	0.0377015	0.363917
MED18	6.27142	0.0363527	0.0377458	0.363917
RRM2B	7.02379	-0.149814	0.0377677	0.363917
SLC25A4	6.51924	0.149245	0.0378246	0.363917
STARD10	6.84999	-0.119823	0.0378329	0.363917
DNTTIP2	8.04061	-0.0476929	0.0378358	0.363917
TGFB2	5.58293	-0.0389702	0.0378581	0.363917
IL17B	6.06398	0.0382757	0.0378972	0.363917
TMEM177	6.11917	0.0387388	0.0378993	0.363917
SCN4B	5.68523	-0.0279243	0.0380061	0.36448
SRPX	5.78577	-0.06156	0.038023	0.36448
GAS2L2	6.38524	0.0531701	0.0381021	0.36448
TOE1	7.06613	-0.0345725	0.0381266	0.36448
C19orf18	5.90841	0.107523	0.0381448	0.36448
HUS1	6.80103	-0.0386269	0.038163	0.36448
THEG	5.91209	0.0474106	0.0382353	0.36448
PEX3	6.45072	0.0926518	0.0382412	0.36448
LRIF1	6.55453	0.0782894	0.038257	0.36448
NR1D2	7.60623	-0.0670088	0.0382931	0.36448
EHMT1	6.74116	0.0254855	0.0383367	0.36448
BCAS2	8.02648	-0.0488958	0.0383512	0.36448
KHDC1	5.84965	0.052069	0.0383556	0.36448
ZNF607	6.08154	0.0873134	0.0383773	0.36448
NDUFAF3	7.3373	0.0515606	0.0384192	0.364565
MAPKAPK3	9.54575	-0.112185	0.0384463	0.364565
RSPRY1	8.74581	0.110817	0.0384812	0.364612
GCH1	8.52596	-0.0958772	0.0385183	0.364615
BBS9	6.05703	-0.061226	0.0385415	0.364615
UBE2NL	6.50421	0.067793	0.038631	0.365179
MND1	5.55797	0.220952	0.0387422	0.365945
DELE1	7.2106	-0.0863851	0.0388354	0.365965
NAPEPLD	6.08148	0.116717	0.0388794	0.365965
ARSK	6.10363	0.0682487	0.0388992	0.365965
FUT4	7.08915	-0.0916263	0.0389069	0.365965
ATP8B2	7.18568	0.105889	0.0389538	0.365965
TMEM97	6.77754	0.126619	0.0390603	0.365965
EIF4G3	7.6835	0.0992929	0.0390709	0.365965
AGAP1	6.24101	-0.0498292	0.0391002	0.365965
WDR45B	8.08536	-0.0889499	0.0391668	0.365965
MYRFL	5.5068	0.0436196	0.0392015	0.365965
CCND1	5.68031	0.0239972	0.0392112	0.365965
GAB3	7.78252	-0.147796	0.0392561	0.365965
ARHGAP25	7.55522	0.0438152	0.0392575	0.365965
ZNF784	6.58564	-0.0618191	0.0392928	0.365965
ST6GALNAC2	6.92016	-0.11278	0.0393897	0.365965
RAD18	5.86898	0.0633913	0.0394635	0.365965
SMPDL3A	7.01884	-0.181028	0.0395099	0.365965
CFTR	5.49349	-0.0384619	0.0395187	0.365965
SALL2	6.40143	-0.0441552	0.0395279	0.365965
CTCFL	5.57299	-0.0276823	0.0395287	0.365965
ZNF740	6.98744	0.0499195	0.0395458	0.365965
VENTX	7.26482	-0.0961862	0.0395503	0.365965
PWWP2B	7.28973	-0.0630602	0.0395732	0.365965
EDEM3	7.04725	0.0951059	0.0396328	0.365965
ABHD15	7.39132	-0.106113	0.0396505	0.365965
STOML2	8.39045	0.196501	0.0396687	0.365965
MYOZ1	6.45921	0.0860413	0.0397185	0.365965
NRG1	6.06272	-0.0364235	0.0397619	0.365965
SPTLC1	6.88831	-0.0321723	0.0397826	0.365965
MTX2	7.1273	0.0636106	0.0398167	0.365965
A4GNT	5.88638	0.0305978	0.0398545	0.365965
GOT1L1	5.67835	-0.0384558	0.0398743	0.365965
TBC1D23	7.32809	0.0301997	0.0398894	0.365965
CCNYL1	6.68446	0.039166	0.039899	0.365965
TCEAL9	6.02372	0.199263	0.0399277	0.365965
RO60	7.70093	-0.0581416	0.0399377	0.365965
GALNT6	6.69472	-0.11789	0.0399869	0.365965
ATP8B1	6.2837	0.0255056	0.0400126	0.365965
SLAMF6	7.87654	0.21217	0.0400301	0.365965
GIN1	6.3104	0.0517237	0.0400392	0.365965
C1orf53	6.04086	0.0406802	0.0400957	0.365965
NUDT5	8.3104	0.147012	0.0401104	0.365965
PRUNE1	7.15564	0.064026	0.0401375	0.365965
CFAP206	5.88471	-0.0390669	0.0401417	0.365965
PTX3	7.09687	-0.140098	0.0401893	0.365965
PTS	7.64044	-0.100715	0.0402014	0.365965
SRSF1	9.31282	0.185	0.0402499	0.365965
STXBP5	7.14556	-0.121585	0.0402588	0.365965
RNF149	10.4008	-0.106681	0.0402981	0.365965
EQTN	5.38053	0.0306246	0.0403159	0.365965
CAPN5	6.24259	-0.0490864	0.04034	0.365965
ZNF628	6.43938	-0.0625274	0.0403756	0.365965
GCM1	5.65905	-0.0436159	0.0403844	0.365965
CDA	8.36628	-0.172876	0.0403963	0.365965
DEPDC5	6.68665	-0.0352037	0.0403988	0.365965
ESAM	6.91616	0.0416621	0.0404618	0.366264
DNAJB1	8.75529	-0.107397	0.040532	0.366409
ABHD17B	6.56311	-0.0478015	0.0405381	0.366409
ZNF100	6.30588	0.0460721	0.0406017	0.366564
SMYD3	7.52574	0.0666023	0.040617	0.366564
MORC3	7.755	-0.0687179	0.0406456	0.366564
PDK3	7.06374	-0.0890384	0.0406997	0.36664
PLA2G2F	6.05613	0.0615931	0.0407178	0.36664
PPIF	7.1483	-0.0889045	0.0407719	0.36664
FANCI	6.37289	0.0850522	0.0407968	0.36664
YBX2	5.88391	-0.041288	0.0408048	0.36664
CRISP2	5.49947	-0.0733607	0.040901	0.367233
HR	6.35211	-0.0403975	0.0409477	0.367381
GPATCH11	5.48846	0.110881	0.0410768	0.367996
GFI1	7.10533	0.141213	0.0411087	0.367996
POU6F2	5.71291	0.0410833	0.0411336	0.367996
THBS2	5.5941	-0.0266702	0.0411371	0.367996
SPATA32	5.77255	0.0585138	0.0412564	0.368791
ATIC	9.23916	0.149904	0.041317	0.369062
KEAP1	7.33322	0.0659345	0.0415431	0.37081
MKKS	7.16642	0.0282259	0.0416039	0.37089
POP5	7.95572	-0.127054	0.0416443	0.37089
NHEJ1	6.68927	-0.0368772	0.0416697	0.37089
WDFY3	6.70002	-0.0750315	0.0417099	0.37089
ZNF300	6.24747	-0.0411037	0.0417285	0.37089
TTPA	5.54032	-0.0442565	0.041735	0.37089
RAMP1	6.47052	-0.08852	0.0417875	0.3709
USP51	5.90695	-0.100287	0.0417971	0.3709
ZNF761	7.11254	0.043988	0.0418961	0.371061
ABT1	7.32543	-0.0460909	0.0419029	0.371061
RAB1B	7.43346	0.122045	0.0419242	0.371061
PATJ	6.69361	0.0379709	0.0419467	0.371061
ZNF302	7.22359	0.036046	0.0419678	0.371061
SYCP3	5.67461	-0.0510689	0.042155	0.372139
TCF15	6.46378	0.0630571	0.0422065	0.372139
FIGNL1	6.72701	0.0571016	0.0422254	0.372139
YPEL5	10.3939	-0.135873	0.0422463	0.372139
QTRT1	7.04395	0.0549449	0.0423253	0.372139
MCEE	7.12798	0.15092	0.0423667	0.372139
MED13	7.07132	0.0273457	0.0423832	0.372139
PDIA3	7.29831	-0.0479267	0.0423873	0.372139
SLC16A4	5.46565	0.0358961	0.0423936	0.372139
KNSTRN	6.71641	0.0791785	0.0424277	0.372139
POGLUT2	6.14041	0.131509	0.0424528	0.372139
GABBR1	7.30563	-0.0923784	0.0425039	0.372139
CHRNA6	5.87952	0.0517459	0.0425269	0.372139
SPTB	6.35159	0.0360406	0.0425415	0.372139
BET1L	7.97157	0.0466427	0.0425485	0.372139
SP3	7.31361	-0.0469719	0.0426707	0.372303
IFT22	6.17383	0.0438656	0.0426786	0.372303
CLEC1B	7.46555	0.257325	0.0426793	0.372303
CCDC149	6.42698	-0.0607231	0.0426897	0.372303
SPTLC2	7.43938	-0.065534	0.0427743	0.372773
CUL3	6.72874	0.0347119	0.0429778	0.373988
ZNF345	6.49365	0.0402995	0.0429882	0.373988
ZNF264	6.53966	0.120484	0.0431103	0.373988
ADGRG3	6.80356	-0.118995	0.0431381	0.373988
CCK	5.88293	0.0551904	0.0431384	0.373988
LPAR2	8.89943	-0.125978	0.043148	0.373988
RAD51	5.92358	0.09679	0.0431606	0.373988
DCAF13	7.11628	0.0558048	0.0431962	0.373988
DYDC1	5.49274	0.0792777	0.043243	0.373988
ATP5PF	9.51305	0.189398	0.0432443	0.373988
PHF12	6.44715	-0.0397763	0.0432518	0.373988
TIMM23	8.57072	0.0905233	0.0433793	0.374389
ZNF280D	6.86633	-0.0442578	0.0433937	0.374389
STIL	6.19404	0.166637	0.0434095	0.374389
QRSL1	6.44328	0.0537365	0.0434213	0.374389
NDC1	7.04573	0.0359362	0.0436188	0.375784
MRE11	6.7084	-0.0512468	0.0436448	0.375784
SLC25A21	8.49311	0.0858023	0.0437512	0.376324
KIAA0513	8.42111	-0.191738	0.0437694	0.376324
ANXA4	7.72492	-0.0433026	0.0438027	0.376345
HDX	5.54934	-0.0492645	0.0438517	0.3765
IGSF9	6.21802	0.0561462	0.0439275	0.376584
PAQR7	6.63702	-0.127127	0.0439816	0.376584
C3orf35	5.819	-0.0518749	0.0440509	0.376584
TDP2	7.88487	0.0344667	0.0440696	0.376584
PLA1A	5.90778	-0.0829479	0.044073	0.376584
HMGA2	5.62468	-0.0437013	0.0441084	0.376584
DESI1	7.47278	0.103809	0.044132	0.376584
ARSB	6.24437	-0.0385953	0.0441341	0.376584
RNF144B	7.35003	-0.14836	0.0441401	0.376584
CDKN2C	6.80923	0.0439124	0.0442188	0.376788
ANLN	5.51877	0.0735282	0.044226	0.376788
HSD11B2	5.73853	-0.0570148	0.0442861	0.377036
KRT2	6.16951	-0.0757459	0.0444223	0.377593
GSN	7.4082	-0.0603633	0.0444363	0.377593
CHD4	8.20887	0.149815	0.0444779	0.377593
CDC25A	5.57295	0.0551696	0.0444787	0.377593
C15orf48	6.82988	-0.19728	0.0445617	0.377593
SGCB	6.11708	-0.0316253	0.0446028	0.377593
COQ5	7.74372	0.136787	0.0446201	0.377593
CHAC2	6.01281	0.359567	0.0446234	0.377593
VSIG4	6.56141	-0.073261	0.0446308	0.377593
COPS9	7.50788	0.0308657	0.0446731	0.377688
TFDP2	6.98127	-0.0767096	0.0447723	0.377744
PCK2	6.65771	0.0279496	0.0447754	0.377744
TMEM217	5.7144	-0.0414217	0.0447948	0.377744
UBFD1	7.29033	0.0471883	0.0448039	0.377744
ZW10	7.27217	0.053876	0.0448712	0.378018
IFNLR1	6.95577	0.0625752	0.0448986	0.378018
LRRC18	5.92101	-0.0417752	0.0449301	0.378022
EFCAB7	6.32958	0.0587161	0.0450181	0.378115
MRM1	6.3067	0.111323	0.0450196	0.378115
CLASP2	6.95248	-0.030654	0.0450786	0.378115
TAF1A	6.30505	0.0217103	0.0450951	0.378115
SLC38A3	6.25121	-0.0378646	0.0451363	0.378115
RNF166	8.07268	-0.112745	0.045148	0.378115
ZNF805	6.82053	-0.0309215	0.0452681	0.378115
BEND6	5.37458	-0.0835909	0.045313	0.378115
MTURN	8.15734	0.117164	0.0453289	0.378115
ACADS	6.75254	0.0570646	0.0453349	0.378115
APOBEC3B	6.34517	0.456655	0.0453375	0.378115
PTPRF	5.9818	0.0275257	0.0453874	0.378115
HPGDS	5.82484	0.0413672	0.0454264	0.378115
F2RL2	5.47651	-0.0510414	0.0454546	0.378115
IL13	5.98625	-0.0403195	0.0454581	0.378115
MYBL2	6.64788	0.101805	0.0454767	0.378115
NIPA2	8.61628	0.0478082	0.0454899	0.378115
FEM1B	7.2497	-0.0851458	0.0455024	0.378115
ARAP2	7.99031	-0.0538898	0.0455748	0.378115
CALCRL	5.77554	-0.0530671	0.0456605	0.378115
NUAK2	7.88114	-0.132957	0.0456758	0.378115
IL1A	6.10459	0.0449114	0.0456852	0.378115
SPECC1	6.29887	-0.0471022	0.0457393	0.378115
TAB3	6.08217	-0.0272005	0.0457659	0.378115
CCL26	5.85984	0.0463299	0.0457993	0.378115
ACBD4	6.39581	0.0438849	0.0458243	0.378115
TET2	6.86811	-0.096995	0.045855	0.378115
PPP1R15B	7.47277	-0.0424101	0.045859	0.378115
ZNF213	7.2396	0.076709	0.0458801	0.378115
METTL21C	5.4401	-0.0387768	0.0459033	0.378115
TAF1C	7.30655	-0.0448417	0.0460021	0.378115
CAV3	6.24265	-0.0434736	0.0460369	0.378115
ZNF16	6.65004	-0.070793	0.0460942	0.378115
DIAPH3	5.51882	0.0479525	0.0461298	0.378115
NUP155	7.12815	-0.0702233	0.0461412	0.378115
GFRA3	5.81582	0.0367769	0.0462259	0.378115
ANO7	6.39029	0.0475328	0.046237	0.378115
COX18	6.83743	0.0309726	0.0463229	0.378115
SUPT20H	7.50855	0.0286146	0.0463242	0.378115
EPHX4	5.81083	-0.0930141	0.0463266	0.378115
FBXO22	6.206	0.0433122	0.0463891	0.378115
EPS8L3	6.20086	-0.0724128	0.0463931	0.378115
SLC32A1	5.81341	-0.0470292	0.0464244	0.378115
ATP6V0A4	5.62392	0.0356891	0.0464335	0.378115
NR0B2	6.2717	0.0420084	0.0464465	0.378115
TRNAU1AP	6.9899	0.0237208	0.046464	0.378115
LY6G6F	6.43454	0.0794846	0.0464937	0.378115
ELK4	6.10673	-0.0322163	0.0465297	0.378115
AMPD1	5.55606	0.100027	0.0465342	0.378115
NAV1	6.05292	0.0396872	0.0465822	0.378115
CHRM2	5.54864	-0.0519131	0.0466063	0.378115
NAGA	7.72264	-0.107486	0.0466123	0.378115
IBA57	6.57633	-0.0277677	0.0466206	0.378115
RND2	5.76492	-0.0496907	0.0466257	0.378115
DNAJC12	5.54886	0.0454407	0.0466505	0.378115
SLC23A1	6.52949	-0.0260384	0.0467633	0.378191
EXOC8	7.96528	-0.128847	0.0468124	0.378191
SLC35D1	6.99251	0.043996	0.0468445	0.378191
GPM6B	5.75355	-0.024921	0.0468493	0.378191
MTERF1	7.20372	0.029852	0.0468604	0.378191
SLCO4A1	6.41197	0.0378021	0.0469145	0.378191
SLC16A1	6.30451	0.0672722	0.0469231	0.378191
ZNF772	5.66711	0.0707377	0.0469521	0.378191
PAXIP1	7.57565	0.0814499	0.0469545	0.378191
MIA2	6.68255	0.0828009	0.0469985	0.378191
LONRF2	5.59571	-0.0273485	0.0470019	0.378191
TCEAL2	5.74654	-0.0486635	0.0471639	0.379244
COX7A2	10.8503	0.180313	0.0472368	0.379436
TVP23C	6.30085	-0.0373301	0.0472711	0.379436
AURKA	6.43249	0.219381	0.0472854	0.379436
LRIG2	6.61833	-0.0356282	0.0473381	0.379436
AIMP2	8.42514	0.0796226	0.0473659	0.379436
SASH1	6.69368	-0.0950344	0.047375	0.379436
MRPL51	9.10471	0.23077	0.0474688	0.379891
NR4A1	7.32089	-0.0857258	0.0474942	0.379891
PTCD2	6.25211	0.0920237	0.0476131	0.380206
SUMO1	7.36863	-0.0299962	0.0476463	0.380206
FBXO25	7.28758	-0.0273668	0.0476516	0.380206
ULK3	7.04881	-0.0337024	0.047722	0.380206
ADGRA3	5.9626	-0.0519412	0.0477335	0.380206
APOC3	5.96223	0.041246	0.0477653	0.380206
TSHR	5.5542	0.0514435	0.0478053	0.380206
DHX58	7.04383	-0.110012	0.0478076	0.380206
TENM1	6.01691	-0.0829374	0.047822	0.380206
BDNF	5.71715	-0.0245757	0.047888	0.380206
NELFA	7.03544	0.0874691	0.047929	0.380206
ANXA3	6.65103	0.279716	0.0480246	0.380206
CDH9	5.69994	-0.0911534	0.0480758	0.380206
CUL1	8.61576	-0.0751289	0.0480905	0.380206
STAT2	8.81083	-0.147759	0.0481251	0.380206
ZC3H6	6.68895	0.0613459	0.0481783	0.380206
CCDC28B	6.51155	0.068697	0.048196	0.380206
MTMR1	6.77922	0.0251898	0.0482283	0.380206
BNIP1	6.9259	-0.0522946	0.0482529	0.380206
DTD2	6.81939	0.0268828	0.048256	0.380206
SUCLG1	9.28518	0.0988787	0.0482836	0.380206
SHCBP1	7.12065	0.25489	0.04829	0.380206
DNAAF10	6.42681	0.0682285	0.048369	0.380206
OR8D1	5.89639	-0.0797684	0.0483704	0.380206
CRYBA2	5.78394	0.0536594	0.0483905	0.380206
SGO1	5.72376	0.0314314	0.0484344	0.380206
SPAG17	5.55402	-0.0560784	0.0484463	0.380206
SLC39A2	5.8474	-0.0266157	0.0484713	0.380206
KIF1C	6.65003	-0.0547892	0.0485034	0.380206
ZCWPW1	7.1129	-0.106059	0.0485265	0.380206
TCEANC2	6.74421	-0.0720112	0.0485318	0.380206
RIDA	6.784	0.0428683	0.0485336	0.380206
SSTR5	5.81451	-0.041423	0.0486072	0.380365
FES	8.27669	-0.164716	0.0486528	0.380365
PARP8	8.1703	-0.0513817	0.0486747	0.380365
ZNF232	6.48014	0.0463292	0.048679	0.380365
GCC1	8.08028	-0.0790161	0.0488407	0.381384
KIF16B	6.47803	-0.0444892	0.0489027	0.381449
ERBIN	7.03035	-0.0210504	0.0489118	0.381449
UTF1	6.21776	0.0497765	0.0489847	0.381773
STPG3	6.25536	-0.0364851	0.0491701	0.38278
B4GALT2	6.58781	0.068658	0.0491804	0.38278
PARK7	10.2256	0.161782	0.0492083	0.38278
ADM	8.91994	-0.159215	0.0493318	0.383217
DUSP6	8.55178	-0.130999	0.0493956	0.383217
SUSD3	8.3439	0.177297	0.0494337	0.383217
TMPRSS11D	5.92114	-0.030404	0.0494346	0.383217
PCID2	9.02121	0.104112	0.0494803	0.383217
EIF1AY	6.79787	0.115212	0.0494811	0.383217
KIF23	5.6942	0.158413	0.0494849	0.383217
SERPIND1	5.59458	0.0393602	0.0496308	0.383666
GJA8	6.0856	0.0571955	0.049665	0.383666
TOX	6.36549	-0.0725524	0.0497095	0.383666
CCSAP	7.06829	-0.0532393	0.0497096	0.383666
ABCB1	6.53286	-0.0573799	0.0497906	0.383666
MRPL42	6.8212	0.0423717	0.0498052	0.383666
RCSD1	8.49533	-0.0842713	0.0498317	0.383666
YARS1	9.19278	0.145092	0.0498895	0.383666
FXYD7	6.30202	0.0481608	0.0498958	0.383666
ALS2	6.64448	-0.0700127	0.0499285	0.383666
ARMCX3	7.40456	0.096664	0.0499477	0.383666
SRPX2	5.64834	-0.0633163	0.0500095	0.383666
CYYR1	5.58838	0.0307714	0.0500262	0.383666
ARNTL2	5.78365	0.146276	0.0500699	0.383666
TREML1	7.55848	0.161853	0.05008	0.383666
SCAMP1	6.86187	-0.0656547	0.0500814	0.383666
WIPI1	7.70821	0.118944	0.0501014	0.383666
SLC25A30	6.25202	-0.0466448	0.050175	0.383666
IL16	7.88257	0.0813421	0.0501865	0.383666
CADM4	5.86534	-0.0434579	0.0502004	0.383666
HSDL1	6.81204	-0.0726745	0.0502337	0.383666
HSDL2	7.39911	-0.114611	0.0502368	0.383666
PRTFDC1	6.24672	0.0634062	0.0502724	0.383698
SPATA25	6.19119	-0.0330584	0.050375	0.383898
PNMA8A	5.66867	-0.0785365	0.0504066	0.383898
CIB4	5.90535	-0.0898039	0.0504126	0.383898
C12orf40	5.34787	-0.0285468	0.0505044	0.383898
ZNF415	5.68703	-0.0274501	0.0505246	0.383898
SPCS3	7.64815	0.154155	0.0505309	0.383898
HMGCLL1	5.47841	-0.0504479	0.0506152	0.383898
CETN3	7.13459	0.112387	0.0506222	0.383898
RAB18	7.74934	-0.0302429	0.0506319	0.383898
CCDC34	5.85978	0.0478175	0.0506407	0.383898
H3-3B	10.5418	-0.102137	0.0506458	0.383898
BICDL1	7.11153	0.0863301	0.0507143	0.38396
JMY	7.38523	-0.0644919	0.050744	0.38396
USP15	8.11734	-0.180638	0.0508674	0.38396
TRIM24	7.60466	-0.0576877	0.0508877	0.38396
BAG5	8.01421	-0.0334904	0.050888	0.38396
WNT4	6.09932	-0.0248869	0.0509162	0.38396
RSPH9	6.04719	-0.0500037	0.050956	0.38396
ZNF575	6.68442	-0.0413829	0.0509633	0.38396
GEN1	6.15243	0.04835	0.05097	0.38396
MDH1	10.0863	0.15691	0.0509861	0.38396
C3AR1	7.82232	-0.110004	0.0510012	0.38396
ATF7IP	7.13376	0.0393126	0.0510664	0.384003
PPM1L	5.82863	-0.0474924	0.0511195	0.384003
RNF185	7.3223	0.0236114	0.0511286	0.384003
UBTD1	6.84246	-0.0902268	0.051133	0.384003
C1orf94	6.07723	-0.0534691	0.0514156	0.384801
PRKAG2	7.48566	-0.11321	0.0514221	0.384801
PIGL	6.41342	0.0276097	0.0514363	0.384801
ELMOD2	6.77014	0.0671047	0.0515136	0.384801
H4C1	5.87964	0.034207	0.0515741	0.384801
BACH2	7.24145	0.0918166	0.0516079	0.384801
CEP104	6.72733	0.0820863	0.0516198	0.384801
TERF2	7.46097	0.0887384	0.0516449	0.384801
CPT1A	6.77214	-0.0607712	0.0516739	0.384801
ACO2	6.95465	0.105421	0.0517175	0.384801
TINAG	5.43683	-0.0471326	0.0517602	0.384801
FAM181B	5.72396	-0.0501065	0.0517929	0.384801
H3C2	5.77038	0.0374083	0.0517937	0.384801
ZNF710	6.21934	-0.0370067	0.0518424	0.384801
GATAD2B	7.15939	0.11986	0.051844	0.384801
MIGA2	7.51299	-0.0793399	0.0518444	0.384801
ZNF304	6.26124	0.033319	0.0518481	0.384801
BRICD5	6.62217	-0.120372	0.0518553	0.384801
OCEL1	7.97435	-0.107789	0.0518699	0.384801
ZIC1	5.68894	-0.0290251	0.051872	0.384801
SHBG	6.25717	-0.0276351	0.0519664	0.384865
LRP10	9.65889	-0.0759802	0.051986	0.384865
ABR	7.03745	-0.0367235	0.0520158	0.384865
LMCD1	6.1023	-0.0337072	0.0520426	0.384865
KLHL20	6.99864	-0.0714295	0.0520636	0.384865
NDFIP1	7.99353	-0.0764764	0.0520704	0.384865
BOLL	5.59526	-0.0440749	0.0521496	0.385178
IFIT1	7.65194	-0.194476	0.052176	0.385178
RAP1GAP2	6.93424	-0.0391072	0.0522108	0.385201
LRWD1	7.58058	0.102515	0.0522654	0.38537
CBX1	8.17221	-0.107273	0.0523453	0.385669
SGCE	6.01657	0.0486947	0.0523693	0.385669
CCDC117	6.98237	0.159472	0.0524201	0.38581
ITSN1	6.2329	-0.0487654	0.0524738	0.385971
CNN1	6.12645	0.0349291	0.0525166	0.386052
DLL1	6.23357	-0.0468123	0.0526103	0.386346
CD300A	9.77708	-0.115306	0.0526201	0.386346
TXNL4A	6.92358	0.0355055	0.0528	0.387434
CD8B	7.35396	0.0648121	0.0530212	0.388743
UBE2T	6.54493	0.143648	0.0530423	0.388743
TAS2R39	5.58655	-0.0587013	0.0531361	0.388826
CCNDBP1	8.02967	-0.117025	0.0531914	0.388826
RHOBTB2	6.31684	0.0300287	0.0532261	0.388826
TSPAN13	7.77229	-0.0899326	0.0532433	0.388826
TACO1	7.56216	0.103742	0.0532488	0.388826
JOSD2	6.7768	-0.109511	0.0532656	0.388826
OAS2	7.16402	-0.0695996	0.0532774	0.388826
SLC6A16	6.42148	0.0855095	0.0533126	0.38885
ANGPTL1	5.3402	-0.0238193	0.053424	0.389153
LRGUK	5.69666	-0.0607434	0.0534388	0.389153
PHF2	7.52341	-0.0369259	0.0534503	0.389153
DDX20	7.17543	-0.0351056	0.0534918	0.389153
EFHD2	11.0657	-0.0942424	0.0535141	0.389153
C11orf80	6.64183	0.156279	0.0536595	0.389748
RREB1	6.33854	-0.0313105	0.0537295	0.389748
GLTPD2	6.18823	0.067765	0.0537913	0.389748
ALKBH6	7.49388	0.0736001	0.0537965	0.389748
S100A7	5.64716	-0.07622	0.0538022	0.389748
NEK10	5.69983	-0.054994	0.0538381	0.389748
ST8SIA5	5.83605	-0.0447023	0.0538499	0.389748
ITPK1	8.21639	-0.141156	0.0538523	0.389748
DDX58	7.31772	-0.0422969	0.0538878	0.389752
TAF7L	5.54785	0.0365064	0.0539168	0.389752
C1orf122	7.8974	0.0733212	0.0540433	0.390118
HAND2	6.00716	0.02738	0.054079	0.390118
CDC42EP3	7.75067	-0.0547143	0.0541205	0.390118
ZFP82	6.64889	0.0882166	0.0541222	0.390118
KCNJ16	5.53156	-0.0491568	0.0541686	0.390118
SPINT1	6.38444	-0.0223791	0.0541695	0.390118
SEMA3B	6.18792	0.028178	0.0542508	0.390118
SUMF1	8.04802	-0.158697	0.0543167	0.390118
PIMREG	5.67635	0.0653709	0.0543346	0.390118
FCGR2A	9.69618	-0.169711	0.0543573	0.390118
PTGER1	6.42712	-0.0384901	0.054385	0.390118
NGFR	6.03111	-0.0429582	0.0543911	0.390118
PHLDA2	6.26767	-0.0570827	0.0543978	0.390118
COLGALT2	6.41513	-0.0582702	0.0544245	0.390118
CHN1	6.33565	-0.0307902	0.0544729	0.390118
FAM124B	5.8134	-0.0949341	0.0544805	0.390118
CLN6	6.67085	0.0620647	0.0545904	0.390266
B9D2	7.88749	-0.0879687	0.0546117	0.390266
TGFB1I1	6.04147	0.0589248	0.054645	0.390266
OR1C1	5.75616	-0.0423261	0.0546499	0.390266
CWC22	7.29763	0.0353974	0.0546616	0.390266
FAM133A	5.44099	-0.0222185	0.0547317	0.390329
DNAAF2	5.84643	0.088818	0.0547655	0.390329
DPPA2	5.58944	0.111844	0.0547797	0.390329
RAB27B	6.23401	0.171753	0.0548134	0.390329
MBOAT7	8.88116	-0.146661	0.0548635	0.390329
SPACA7	5.56512	0.0428009	0.0548776	0.390329
RTN1	7.42894	-0.0778456	0.0549809	0.390329
NDUFS6	9.67158	0.110014	0.0549895	0.390329
HNF1A-AS1	5.95847	0.057999	0.0550499	0.390329
ASXL2	7.82233	0.185485	0.0550872	0.390329
TUBA1B	11.9473	0.132179	0.0551048	0.390329
ETFA	8.02529	0.109296	0.0551163	0.390329
GABRG2	5.51773	-0.0442393	0.055149	0.390329
NR4A3	6.35486	-0.0683648	0.0552073	0.390329
ADAM32	5.4762	-0.0270895	0.0552099	0.390329
TIMM21	7.48543	0.0806692	0.0552821	0.390329
CREB5	6.89867	-0.0653868	0.0552861	0.390329
TTC30B	5.44912	0.0549397	0.0552893	0.390329
GPR107	6.52915	-0.0357404	0.0553077	0.390329
C1orf21	6.65356	-0.0878584	0.0553356	0.390329
GULP1	5.33966	-0.030852	0.055358	0.390329
TBX10	6.00998	0.0436742	0.0553763	0.390329
FEZ2	8.70321	-0.103977	0.0555099	0.390521
HOMER2	7.33012	-0.159225	0.0555135	0.390521
COL4A4	5.58164	0.0715077	0.0555713	0.390521
ABHD13	7.34715	-0.0372027	0.0555725	0.390521
SECISBP2L	7.13318	0.10397	0.0555856	0.390521
NLRP13	6.33491	-0.0752903	0.0556006	0.390521
SPATA7	6.13047	-0.0814221	0.0556282	0.390521
RBM33	7.40653	-0.035256	0.0557406	0.39101
USP44	5.72179	0.0717899	0.0557924	0.39101
DNMBP	6.68835	-0.0605551	0.055805	0.39101
RALBP1	8.20278	-0.0819211	0.0558264	0.39101
TROAP	6.36042	0.0253809	0.055894	0.391258
DERL2	8.06013	0.0882298	0.0560767	0.391924
COG3	6.39572	-0.0677221	0.056084	0.391924
RAB14	7.2053	-0.0291697	0.0560858	0.391924
UQCRQ	9.4252	0.184094	0.0561326	0.392026
FPR3	6.00607	-0.0814996	0.0561925	0.392219
RBP7	8.37836	-0.222537	0.0562885	0.392664
SFXN3	7.55454	-0.126273	0.0564107	0.393291
ZNF124	6.86297	0.13935	0.0565678	0.394023
USP34	7.33108	0.0980285	0.0566092	0.394023
SPTBN1	6.26903	-0.0343945	0.0566129	0.394023
SERPING1	6.5246	-0.152055	0.0567227	0.394134
SOCS6	5.95993	-0.0459872	0.0567297	0.394134
UBR3	7.16659	-0.0451532	0.0567513	0.394134
EMCN	5.37366	-0.0468772	0.0567761	0.394134
YAP1	5.41799	-0.0262921	0.056794	0.394134
ILF2	9.91415	0.158655	0.0568265	0.394134
SAMD10	6.6984	0.027713	0.0568556	0.394134
ALOXE3	5.74909	-0.0291276	0.0569212	0.394192
CPB2	5.37893	-0.0442979	0.0569324	0.394192
BPIFA2	6.19639	-0.0592574	0.0569669	0.394192
EIF4ENIF1	7.45171	0.0951082	0.0569935	0.394192
C5	6.53636	-0.0864542	0.0570643	0.394451
MSMO1	7.15629	0.0771748	0.0571072	0.394451
CNOT6L	6.96851	-0.0766527	0.0571283	0.394451
ARID4B	7.51904	-0.028665	0.0571742	0.394544
NADSYN1	8.38783	-0.140435	0.0572709	0.394637
FTSJ1	7.66372	0.0508534	0.0573105	0.394637
ARHGAP9	9.80064	-0.104098	0.0573542	0.394637
CELSR2	6.1909	-0.079961	0.057355	0.394637
C20orf141	6.42142	0.0326946	0.0573902	0.394637
ID1	6.65385	-0.146725	0.0574097	0.394637
SDC1	5.90419	0.127695	0.0574147	0.394637
ANKRD26	6.22067	0.0407816	0.0575473	0.395232
MGAT4B	7.48912	0.0298308	0.057584	0.395232
TMEM65	6.52468	-0.0730722	0.0575987	0.395232
SFT2D2	7.11233	-0.0402348	0.0576857	0.395272
EPHX2	7.62666	0.0794527	0.0577175	0.395272
LSM3	8.43726	0.103799	0.0577311	0.395272
KIAA0586	6.84982	0.045664	0.0577345	0.395272
ATL1	6.33477	0.0585977	0.0578536	0.395865
FAM189B	6.98744	-0.0432315	0.0579631	0.396391
B3GLCT	6.1942	-0.0753517	0.0580572	0.396524
KDM4A	6.87638	0.0615435	0.0580767	0.396524
CFD	11.2482	-0.315519	0.0580854	0.396524
MYOC	5.86633	-0.0351064	0.0581232	0.396524
PGF	6.48785	0.0361278	0.0581456	0.396524
FAM241A	6.93083	-0.0826792	0.0582774	0.3972
ZNF551	6.82924	-0.0529225	0.0583493	0.397295
RPP25L	7.81961	0.0606549	0.0583566	0.397295
SSTR3	6.69413	0.0294612	0.0584392	0.397635
CRX	5.86534	-0.0432479	0.0584978	0.397811
CPEB3	6.62388	-0.0681223	0.058606	0.397991
SST	5.66749	-0.0334507	0.0586126	0.397991
MPG	7.26106	0.0369486	0.0586224	0.397991
SEC61G	10.3901	0.262019	0.0586971	0.398276
DEFB119	5.76884	0.0226618	0.0587629	0.3985
MRPL12	7.5956	0.0879641	0.058892	0.398884
ITGA2	5.66321	0.0275758	0.0589083	0.398884
SLPI	6.7577	0.150045	0.0589178	0.398884
ABCA4	5.92103	-0.0660818	0.0589872	0.399017
FGFR1OP2	7.14877	0.0602924	0.0590562	0.399017
TCL1A	7.39956	0.0940327	0.0590629	0.399017
TCIRG1	8.48653	-0.0588957	0.0590687	0.399017
CUL4B	7.13671	-0.0337873	0.0591259	0.399182
CXCL11	5.4837	-0.0908331	0.0592164	0.399571
NAPRT	8.37377	-0.151674	0.0593469	0.399867
RAD9B	5.42104	0.044323	0.0593532	0.399867
GABRA4	5.51665	-0.0218441	0.0593589	0.399867
NOX3	5.54301	0.0576112	0.059416	0.399958
WDHD1	5.60791	0.0499069	0.0595076	0.399958
B3GALT6	7.65671	-0.0982095	0.0595156	0.399958
DPH5	7.55583	0.105223	0.0595278	0.399958
NCOA2	6.11924	-0.0398508	0.0595367	0.399958
LIN7A	6.26928	-0.121402	0.0596017	0.400173
DNMT3A	6.86553	0.0321085	0.0596637	0.400368
CATSPER3	5.80303	-0.0348056	0.0597579	0.40069
EXD3	6.21917	-0.0407693	0.0598077	0.40069
MYOG	6.01927	0.04148	0.0598103	0.40069
COX6B2	6.24932	0.0208842	0.0599013	0.401078
PIR	5.43713	0.095513	0.0600117	0.401597
CPSF3	8.63389	0.098908	0.0600877	0.401649
TMEM201	6.44821	-0.0227135	0.0601311	0.401649
NDUFAF1	7.12237	0.108646	0.0601398	0.401649
PROCR	6.14732	-0.089615	0.0601517	0.401649
PLCD4	5.85634	0.0339672	0.0602703	0.402221
DDX17	8.33458	0.141052	0.0604168	0.402494
GRM6	5.88451	-0.0828511	0.0604181	0.402494
PPM1F	8.73866	-0.221706	0.0604383	0.402494
NAA16	7.01649	-0.0417344	0.0604584	0.402494
PLCZ1	5.49001	-0.0469835	0.0604767	0.402494
CHID1	6.88421	0.0255552	0.0605748	0.40271
PARP14	8.39654	-0.0909946	0.0605754	0.40271
TENT5C	10.2969	0.411966	0.0606845	0.4029
KCTD15	6.32911	-0.0652664	0.0606929	0.4029
CCDC90B	7.71923	0.0463972	0.0607912	0.4029
SYCP2	6.39277	-0.0828638	0.0608022	0.4029
FZD9	5.89715	0.0225338	0.060827	0.4029
PLXNB1	6.22061	0.0267489	0.0608855	0.4029
NCAPH	6.13905	0.0590282	0.0608942	0.4029
HSPA4L	5.37995	-0.0283627	0.0609439	0.4029
MMP8	5.5984	0.0538282	0.0609464	0.4029
SLC33A1	6.99799	0.103063	0.060999	0.4029
ZCCHC10	7.00215	0.0354925	0.0610539	0.4029
NPBWR2	5.52084	0.0479316	0.0610585	0.4029
TEX26	5.58038	0.0483765	0.0610672	0.4029
ACAA1	8.50891	-0.136511	0.0611093	0.4029
PLS1	6.02438	-0.0490023	0.0611244	0.4029
PGLYRP2	6.05624	0.037711	0.0611338	0.4029
FAM118B	6.70871	0.0294322	0.0611862	0.402966
FGFRL1	6.47236	-0.0824818	0.0612612	0.402966
WDR13	8.61709	-0.0819325	0.0613341	0.402966
ETFB	7.2833	0.144037	0.0613473	0.402966
SLAIN1	7.1162	0.0939974	0.0614163	0.402966
KCNMB4	6.58477	-0.0520712	0.0614276	0.402966
DNASE1L1	7.40688	-0.0424079	0.06146	0.402966
APBB2	5.62944	-0.0222921	0.0614686	0.402966
SEC61B	10.5939	0.252072	0.0614819	0.402966
ZFP64	6.52396	0.0233798	0.0614931	0.402966
BCAR3	5.70286	0.0533009	0.0615359	0.402966
BNIPL	5.84584	0.0550454	0.0615413	0.402966
IDNK	7.69744	0.0892189	0.0616623	0.403541
MARCHF8	6.52823	0.0724679	0.0617446	0.403863
PDE8A	7.07043	-0.0384524	0.0617888	0.403906
LYZL4	6.12071	-0.0642093	0.0618285	0.403906
EMC8	7.5082	0.0375692	0.0618508	0.403906
NVL	7.14281	0.056379	0.0619009	0.404016
PSTK	6.20204	-0.0425503	0.0619836	0.404339
NOLC1	6.78112	-0.0267316	0.0621117	0.404703
SRR	6.02219	0.063111	0.0621444	0.404703
CKAP5	7.26183	0.0931679	0.0621643	0.404703
SYPL1	8.13141	0.0643537	0.0622138	0.404703
FOLR2	6.83383	-0.0687957	0.0622235	0.404703
PDGFD	6.32679	-0.0898972	0.0622415	0.404703
MATR3	7.20822	-0.057525	0.0622722	0.404703
ARRDC2	8.17593	-0.0302992	0.0623068	0.404711
MYO6	5.96632	-0.0555106	0.0623783	0.40496
NTHL1	6.96434	0.114243	0.0624149	0.404981
PIH1D2	5.47244	-0.0610212	0.0625236	0.405062
RBBP8NL	6.3497	0.0490633	0.062556	0.405062
ZNF155	6.0787	-0.0432214	0.062587	0.405062
CD180	6.75173	0.1425	0.0625897	0.405062
IRAK1	8.86009	0.0740231	0.0625938	0.405062
SHOX2	5.65382	0.0279463	0.0626331	0.405101
CHMP2A	8.66132	-0.102281	0.0627472	0.405393
FHL5	5.41253	0.0263902	0.0627602	0.405393
TRAF3	7.18698	0.0283208	0.0627783	0.405393
ARPC5L	9.15254	0.167124	0.0628795	0.405831
CEP95	7.79707	-0.0351251	0.0629655	0.406171
CEACAM6	6.17668	0.14996	0.0630467	0.406413
FAM111A	8.29626	-0.100564	0.0630698	0.406413
CEACAM4	6.98637	-0.0536581	0.0631959	0.406869
MFAP1	7.85519	0.0963871	0.0632075	0.406869
KCNG4	6.02746	0.0567426	0.063287	0.406874
INMT	5.8818	-0.0412364	0.0632948	0.406874
FAM83A	6.10182	-0.0347783	0.0633085	0.406874
ANP32D	5.37003	-0.0234672	0.0634223	0.407007
MAP7D2	5.69811	-0.0243362	0.0635534	0.407007
PLCB2	8.29337	-0.154338	0.0635792	0.407007
ADAMTS12	6.00044	-0.0343217	0.0635797	0.407007
TECRL	5.23701	0.0273937	0.0636183	0.407007
MFF	7.47511	0.105618	0.0637015	0.407007
NOA1	8.89928	0.104124	0.0637084	0.407007
BTK	8.93483	-0.0942028	0.0637169	0.407007
UBA5	7.15117	0.0491241	0.0637257	0.407007
ZNF296	7.19292	0.1148	0.0637326	0.407007
CDCA2	5.66625	0.0485622	0.0637683	0.407007
MAN1A2	6.09076	0.0545758	0.0637749	0.407007
SPINK4	6.10608	0.0295806	0.0637869	0.407007
GNAI3	8.32878	-0.124171	0.0638465	0.407007
ANKRD44	6.94516	-0.0337167	0.0638582	0.407007
PLGRKT	8.00452	0.149516	0.0638944	0.407007
MROH2B	6.19575	-0.0496669	0.063898	0.407007
C1RL	7.62459	-0.0710815	0.0640352	0.40764
ACKR2	6.3483	0.0738561	0.0640644	0.40764
KCTD10	7.84093	-0.0744916	0.0641034	0.407675
TNFSF13B	10.2868	-0.196674	0.0642472	0.407787
ZNF562	7.04895	-0.120144	0.0642852	0.407787
GEMIN7	6.79178	0.0308131	0.0643454	0.407787
ABCA2	6.40624	-0.0485432	0.0643992	0.407787
CTSG	6.59404	0.241881	0.0644473	0.407787
PIF1	6.03113	0.101748	0.0645111	0.407787
ATF3	6.48921	-0.0630205	0.0645521	0.407787
RNF7	7.68185	-0.0555447	0.0645853	0.407787
DKC1	8.75414	0.0779287	0.0645944	0.407787
BTLA	7.10798	0.189374	0.0646065	0.407787
PVR	6.2554	-0.0324544	0.0646219	0.407787
SLC49A4	7.35791	-0.149007	0.0646247	0.407787
TTC9C	6.76144	0.0601274	0.0646265	0.407787
ZNF41	5.99892	-0.034541	0.0646294	0.407787
VCPIP1	7.64628	-0.129871	0.0646336	0.407787
CAPN9	5.67219	0.0594222	0.0646735	0.407787
JMJD6	7.29802	-0.057711	0.0646909	0.407787
GNG8	6.53867	0.101389	0.0647895	0.408046
SLC35B4	6.797	0.0288339	0.064799	0.408046
BCL2	7.44942	-0.0344407	0.0648361	0.408068
B4GAT1	6.08061	0.059791	0.0649371	0.408364
FCAMR	5.65302	-0.0561555	0.0649882	0.408364
OPRL1	6.46836	-0.0519905	0.0650234	0.408364
RASGEF1A	6.88057	-0.0576512	0.0650994	0.408364
ZNF92	6.70852	-0.0330615	0.0651554	0.408364
AGBL5	6.41103	0.0525949	0.0651759	0.408364
JHY	5.95752	-0.0410193	0.0652189	0.408364
TLE3	7.33736	-0.0850202	0.0652424	0.408364
PPA1	10.3277	0.180407	0.0652501	0.408364
EBAG9	7.50621	0.0510927	0.0652759	0.408364
CEBPG	7.92832	-0.0803491	0.0652796	0.408364
DDIT3	7.35043	-0.173334	0.0652859	0.408364
SERAC1	6.19939	0.029833	0.0653787	0.408735
CARD6	6.60424	-0.0449561	0.0654126	0.408737
SHC4	5.38738	0.0179376	0.0654715	0.408818
TXLNA	7.95697	0.0987673	0.0654929	0.408818
ZRANB1	7.35353	-0.079815	0.0656021	0.408822
TCN2	6.62826	-0.0382032	0.0656041	0.408822
C19orf12	7.14136	0.0855463	0.0656118	0.408822
VPS37C	8.85803	-0.166276	0.0657359	0.408822
FAM177A1	7.27203	0.0272893	0.0657431	0.408822
SGCD	5.80709	-0.0248496	0.0658554	0.408822
MFAP3L	6.07013	0.0502374	0.0659042	0.408822
SNX7	5.41358	-0.0281796	0.0659179	0.408822
RANBP6	7.5113	-0.0650091	0.0659484	0.408822
PKP1	5.94711	0.0192715	0.065957	0.408822
TOP2A	6.03706	0.395274	0.0659691	0.408822
PON1	5.43859	0.0307311	0.0660188	0.408822
INKA1	6.89038	0.0880294	0.0660226	0.408822
FAM83B	5.4094	-0.0413154	0.0660753	0.408822
CCDC102B	5.32992	-0.0511453	0.0660817	0.408822
TRNP1	5.64466	-0.0454595	0.0661499	0.408822
CYP2C9	5.46364	-0.0244906	0.0661798	0.408822
CLK1	8.62167	-0.101489	0.0661949	0.408822
CLIC4	6.81109	0.0821892	0.0662088	0.408822
ENPP7	6.32517	0.0931737	0.0662383	0.408822
KDM5D	6.77341	0.0634967	0.0663299	0.408822
CALHM4	5.52172	-0.0489565	0.0663372	0.408822
TRPV4	6.17725	-0.0381582	0.0663436	0.408822
ADAM10	6.92365	-0.122091	0.0664162	0.408822
CCM2	7.84528	-0.121106	0.0664273	0.408822
NR3C1	7.96913	-0.0326427	0.066429	0.408822
IFI27	7.702	0.259733	0.0664468	0.408822
MUC15	5.66814	-0.0306966	0.0664481	0.408822
ZNF226	7.18643	0.040863	0.0664968	0.408822
EVPL	6.15013	0.032878	0.0665137	0.408822
TMEM234	6.38536	-0.0442512	0.0665684	0.408822
PCDH10	5.53769	-0.0226554	0.0665688	0.408822
GADD45B	8.86406	-0.137973	0.0666848	0.409273
CACNG6	6.8486	-0.0800667	0.0668325	0.409273
THAP2	5.74139	0.0591774	0.0668679	0.409273
ZNF81	5.86277	-0.0265397	0.0669342	0.409273
TSPAN1	6.25217	-0.0505648	0.0669864	0.409273
PHC3	7.09336	-0.0267439	0.0670071	0.409273
PPT1	10.8099	-0.168677	0.0670132	0.409273
TAS2R16	5.49705	-0.0556116	0.0670166	0.409273
TIMMDC1	8.24573	0.0586219	0.067026	0.409273
FSCN2	5.77324	0.0819443	0.0670645	0.409273
MCM10	5.63692	0.0622494	0.0670686	0.409273
ADORA2B	6.28153	-0.0378497	0.0671108	0.409273
FOSB	7.47609	-0.0759802	0.0671248	0.409273
BHLHE41	5.78406	0.0609688	0.0671432	0.409273
TMEM156	6.75591	0.137494	0.0671469	0.409273
ARHGAP18	6.91521	0.0501442	0.0672269	0.40939
CLECL1	6.35623	0.141308	0.0672334	0.40939
SLC7A1	6.75514	0.142885	0.0673301	0.409774
[truncated: 10,167 more rows]

## Sheet: FourWeek_GeneExpressionAnalysis
Gene Name	Average Expression	Log2FC	pValue	Adjusted pValue
ARPC4	8.8331	0.15068	6.90758e-09	6.74239e-05
AGPAT2	7.22321	0.145547	1.14654e-08	6.74239e-05
SCAMP2	7.81419	0.213636	1.62611e-08	6.74239e-05
CCR1	8.12338	0.577247	3.22822e-08	0.00010039
USF1	8.00023	0.286441	1.06401e-07	0.000264704
SLC15A4	9.90586	-0.212852	1.58618e-07	0.000328841
USP14	8.22157	-0.160995	2.24579e-07	0.000364529
ARL6IP4	9.07033	0.201005	2.34442e-07	0.000364529
PSMD3	7.47752	0.146476	3.13577e-07	0.000424096
PPP2R2D	7.75656	-0.194449	3.67963e-07	0.000424096
DIS3L	8.07568	-0.138797	3.75034e-07	0.000424096
ARHGAP12	6.695	-0.224831	4.56408e-07	0.000467301
LGR6	6.88164	-0.319141	5.66349e-07	0.000467301
CKAP4	9.32703	0.224267	5.741e-07	0.000467301
TNFRSF13B	7.13418	0.183764	5.84833e-07	0.000467301
ZC3H8	7.84046	-0.179086	6.05275e-07	0.000467301
MCF2	5.0111	-0.20062	6.75021e-07	0.000467301
RMDN3	8.39419	-0.163766	6.76213e-07	0.000467301
EPB41L4A	6.49678	-0.198346	7.84556e-07	0.000480874
ACP5	7.31267	0.205276	8.21183e-07	0.000480874
C1orf21	6.68123	-0.286889	8.37112e-07	0.000480874
SIK1	8.78361	-0.397606	8.50488e-07	0.000480874
NAA10	8.57943	0.146219	1.05571e-06	0.000564075
PRMT1	9.10456	0.195778	1.08833e-06	0.000564075
SLC39A1	7.2819	0.131896	1.21147e-06	0.000573328
TBC1D19	5.70261	-0.23243	1.23834e-06	0.000573328
STAT4	9.88854	-0.216701	1.25703e-06	0.000573328
B3GNT2	7.81099	-0.186876	1.34568e-06	0.000573328
TIMM17B	8.09527	0.144883	1.37351e-06	0.000573328
SYTL2	8.03324	-0.259287	1.46735e-06	0.000573328
CYTH4	9.48625	0.158091	1.6192e-06	0.000573328
TMEM135	6.21928	-0.173645	1.68945e-06	0.000573328
TMF1	7.534	-0.186468	1.71181e-06	0.000573328
GPSM3	9.46534	0.160032	1.71641e-06	0.000573328
TMEM259	7.15672	0.190665	1.74723e-06	0.000573328
NADK2	6.4414	-0.164563	1.8013e-06	0.000573328
DYNC2I1	6.85804	-0.190031	1.85363e-06	0.000573328
FXR2	7.11054	0.137438	1.85815e-06	0.000573328
HBB	13.8793	0.680412	1.91258e-06	0.000573328
DPP7	7.78994	0.170917	1.93759e-06	0.000573328
CD82	8.46111	0.180032	2.01769e-06	0.000573328
MPHOSPH9	7.04434	-0.350058	2.02799e-06	0.000573328
EIF5A2	5.9394	-0.173044	2.06044e-06	0.000573328
C1orf174	8.37129	-0.175474	2.07518e-06	0.000573328
ENC1	7.59673	-0.347287	2.09533e-06	0.000573328
ZNF184	7.33756	-0.322873	2.19249e-06	0.000573328
PYCARD	10.9667	0.219375	2.22018e-06	0.000573328
PIN1	8.37519	0.165129	2.23183e-06	0.000573328
TRIM37	6.81779	-0.172646	2.25847e-06	0.000573328
PTPN22	7.16273	-0.233026	2.32071e-06	0.000575118
TCF12	6.58089	-0.152917	2.35799e-06	0.000575118
PDCD7	7.81937	-0.23906	2.41138e-06	0.000576831
NKRF	7.92942	-0.144641	2.50661e-06	0.000586638
EIF5A	9.98489	0.152855	2.5467e-06	0.000586638
DOHH	6.42403	0.120541	2.68498e-06	0.000607246
DNM1L	7.73837	-0.152269	2.90759e-06	0.000640934
MYO6	5.46402	-0.234634	2.93699e-06	0.000640934
SH2D1B	7.89998	-0.40749	3.0467e-06	0.000653411
SUPT4H1	9.09221	0.152313	3.19848e-06	0.000674337
DICER1	8.08769	0.312277	3.39822e-06	0.000691769
CRY1	7.96388	-0.253695	3.4797e-06	0.000691769
PYM1	7.64721	0.204362	3.54067e-06	0.000691769
NFKBIL1	6.40473	0.15687	3.54652e-06	0.000691769
IFI27L2	7.76153	0.131728	3.63729e-06	0.000691769
CAPZB	10.0106	0.218115	3.6508e-06	0.000691769
VIRMA	7.41156	-0.145219	3.67045e-06	0.000691769
MORC3	8.26711	-0.196758	3.8359e-06	0.000712161
KLRF1	9.11828	-0.363838	3.96808e-06	0.000725867
GK5	6.66167	-0.287881	4.22614e-06	0.000751795
COLGALT2	6.19494	-0.178888	4.2307e-06	0.000751795
ANKRA2	8.20245	-0.17622	4.41629e-06	0.000756921
GZMB	10.9508	-0.308928	4.45845e-06	0.000756921
MRPL28	8.44731	0.153945	4.48859e-06	0.000756921
UAP1	8.03982	-0.2585	4.53214e-06	0.000756921
RDH10	5.76896	-0.185734	4.5638e-06	0.000756921
SNRNP48	6.6069	-0.171901	4.78017e-06	0.000782375
BBS7	5.82783	-0.229796	4.89958e-06	0.000791504
KIAA0040	7.10204	0.189113	5.0782e-06	0.000809842
IGSF6	10.2013	0.403264	5.23382e-06	0.00082219
ATP6V0D1	9.93344	0.189959	5.32136e-06	0.00082219
AP4B1	7.79167	-0.183936	5.39255e-06	0.00082219
CSE1L	8.77349	-0.172258	5.42002e-06	0.00082219
NUP54	7.90416	-0.212711	5.7033e-06	0.00085474
TPD52L2	8.78005	0.165553	5.87038e-06	0.000869305
MEA1	8.84207	0.127249	6.22914e-06	0.000910618
INTS6L	7.62628	-0.152425	6.31566e-06	0.000910618
HERC6	7.67713	0.295948	6.36899e-06	0.000910618
NR4A2	8.97888	-0.463413	6.79132e-06	0.000949775
HBEGF	7.2669	-0.541158	6.82137e-06	0.000949775
FPR1	12.0048	0.250393	6.91816e-06	0.000949775
SCAF8	8.53016	-0.140816	6.94827e-06	0.000949775
KIF21A	6.4687	-0.179096	7.07186e-06	0.000956161
CALR	7.62292	0.155741	7.20609e-06	0.000963835
DONSON	6.60856	-0.230757	7.33851e-06	0.000970674
TBCCD1	6.53447	-0.216335	7.4133e-06	0.000970674
BTBD1	7.92734	-0.116675	7.7087e-06	0.000993498
HLX	7.72156	0.286222	7.74735e-06	0.000993498
DNAJC21	6.61471	-0.125697	8.14971e-06	0.00103443
FAM214A	8.24656	-0.209567	8.54523e-06	0.00107368
HNRNPAB	9.83825	-0.104094	8.67486e-06	0.00107907
AP5B1	7.10139	0.227402	8.89679e-06	0.00108351
MOAP1	10.1906	-0.178305	8.94549e-06	0.00108351
AVEN	6.7846	-0.111953	8.97187e-06	0.00108351
FASTK	7.69164	0.10894	9.12058e-06	0.00109087
CARD11	8.59732	-0.173805	9.43604e-06	0.00111786
ZNF571	6.65863	-0.417857	9.66456e-06	0.00113183
INF2	6.10105	0.0987524	9.73594e-06	0.00113183
UBR4	8.17471	0.142779	9.9466e-06	0.00113297
SRSF7	9.89397	-0.197955	9.99867e-06	0.00113297
MVP	9.11094	0.146823	1.00191e-05	0.00113297
SHISA5	8.03096	0.173748	1.04998e-05	0.00117664
CLPX	7.37457	-0.188879	1.06209e-05	0.00117934
SIL1	7.89827	0.178328	1.09228e-05	0.00117934
SLC30A5	7.27502	-0.158835	1.0971e-05	0.00117934
NEPRO	7.36705	-0.106217	1.09918e-05	0.00117934
PGLS	9.5443	0.198853	1.0998e-05	0.00117934
STX10	9.52229	0.204605	1.14518e-05	0.00121353
MS4A3	7.3646	0.516133	1.15119e-05	0.00121353
GSAP	9.07264	-0.118018	1.18139e-05	0.0012349
ETHE1	7.69641	0.127161	1.21075e-05	0.00125504
TMEM121B	6.51568	0.295277	1.22584e-05	0.00126019
MIEN1	8.3439	0.106357	1.23672e-05	0.00126095
EPB41L5	5.58792	-0.124097	1.2809e-05	0.00128148
ROMO1	9.79063	0.137028	1.29862e-05	0.00128148
TCN1	7.46587	0.522155	1.30217e-05	0.00128148
NOL4L	7.29706	-0.128244	1.30659e-05	0.00128148
SNAPC1	6.31286	-0.308586	1.30837e-05	0.00128148
ABHD15	7.50909	-0.183197	1.31882e-05	0.00128163
RGS1	8.64063	-0.491355	1.33202e-05	0.00128442
CD37	9.81586	0.161931	1.41836e-05	0.00133933
TNFRSF12A	6.35722	0.429987	1.43526e-05	0.00133933
TNFRSF21	6.0171	-0.211731	1.44257e-05	0.00133933
MON2	7.55919	-0.138571	1.46269e-05	0.00133933
DHRS9	6.83794	0.400283	1.46495e-05	0.00133933
CYB561A3	8.42519	0.120832	1.48108e-05	0.00133933
MIGA1	6.26375	-0.156059	1.48505e-05	0.00133933
DSTN	9.55289	-0.148493	1.49439e-05	0.00133933
MTMR12	7.86251	-0.153275	1.51208e-05	0.00133933
RHOG	10.8617	0.163424	1.51387e-05	0.00133933
ZNF354A	7.07705	-0.170257	1.51773e-05	0.00133933
CEP192	8.43189	-0.14718	1.51817e-05	0.00133933
RTP4	6.82212	0.263013	1.53775e-05	0.00134145
KDM6A	7.90082	-0.177632	1.54214e-05	0.00134145
UPF2	7.50426	-0.131191	1.56767e-05	0.00135418
ZGPAT	7.58249	-0.108694	1.58013e-05	0.00135553
TRPT1	7.50205	0.257111	1.61319e-05	0.00136256
SRSF2	10.982	-0.147299	1.63138e-05	0.00136256
TAF10	9.50864	0.125287	1.63717e-05	0.00136256
LIMD2	7.26413	0.136795	1.65017e-05	0.00136256
MMP25	5.63219	0.219321	1.65738e-05	0.00136256
IL2RB	10.8186	-0.289483	1.66331e-05	0.00136256
CLASP2	7.10143	-0.125239	1.665e-05	0.00136256
WDR44	7.37586	-0.149424	1.76495e-05	0.00143492
NFYA	6.74301	-0.12039	1.7833e-05	0.00144042
TSR3	7.95337	0.147515	1.81124e-05	0.0014422
GEMIN2	6.20112	-0.219149	1.82472e-05	0.0014422
NAXE	8.03382	0.113583	1.82803e-05	0.0014422
BST2	9.51088	0.335469	1.83188e-05	0.0014422
SYMPK	6.76693	0.149576	1.8944e-05	0.00148204
GABPA	6.93521	-0.180335	1.92992e-05	0.00149557
PARP15	7.08794	-0.219828	1.95514e-05	0.00149557
CHST2	8.1958	-0.256883	1.95672e-05	0.00149557
NR3C1	8.57617	-0.123758	1.98063e-05	0.00149557
SLBP	8.89744	-0.120942	1.98429e-05	0.00149557
ZNHIT6	8.17511	-0.154478	1.98629e-05	0.00149557
COCH	6.09158	-0.25467	1.99585e-05	0.00149557
FNDC3A	7.29674	-0.169244	2.03879e-05	0.00150423
COPS8	7.43857	-0.104126	2.04014e-05	0.00150423
STT3B	9.00364	-0.160205	2.04369e-05	0.00150423
PRSS23	7.83283	-0.300398	2.06457e-05	0.00151066
POGLUT3	6.97993	-0.192469	2.09889e-05	0.00152233
GLIPR2	10.9315	0.140884	2.105e-05	0.00152233
PQBP1	8.26578	0.102816	2.13862e-05	0.00153208
TKTL1	7.114	-0.289983	2.14311e-05	0.00153208
SAMD11	6.63809	0.146999	2.16627e-05	0.00153979
WDR37	7.86672	-0.141854	2.24767e-05	0.00158857
RCN2	7.84667	-0.149019	2.29742e-05	0.00161384
VASP	8.65314	0.206572	2.31147e-05	0.00161384
CFP	9.36746	0.215142	2.32235e-05	0.00161384
TENT2	9.31024	-0.195884	2.39776e-05	0.00165698
KIFAP3	7.09383	-0.158339	2.43712e-05	0.00166587
CYSTM1	8.18501	0.306381	2.4374e-05	0.00166587
SYNE1	7.49497	-0.148106	2.45658e-05	0.0016698
GNA13	7.89198	-0.181302	2.48401e-05	0.00167927
MEF2A	7.30142	0.126889	2.52555e-05	0.0016893
TXLNG	6.54386	-0.147763	2.5461e-05	0.0016893
ZNF567	6.22915	-0.285169	2.54933e-05	0.0016893
NAPG	7.29571	-0.190348	2.55317e-05	0.0016893
UBXN2A	7.68602	-0.160769	2.61675e-05	0.0017152
MRE11	6.61537	-0.154987	2.61989e-05	0.0017152
PDGFD	5.76187	-0.246948	2.73084e-05	0.00177502
NMRAL1	8.61289	0.111847	2.73981e-05	0.00177502
GPR174	5.40439	-0.208759	2.77217e-05	0.00178669
ZNF688	6.67797	0.106056	2.79712e-05	0.00179347
ODR4	6.34397	-0.112359	2.85531e-05	0.00182139
IDH3B	9.84062	0.112767	2.87029e-05	0.00182161
NCKAP1	6.29623	-0.191905	2.98064e-05	0.00187401
LPCAT1	9.58355	-0.213813	2.98298e-05	0.00187401
ABTB1	7.57141	0.186301	3.01519e-05	0.00187829
ZBTB2	7.38614	-0.101861	3.0246e-05	0.00187829
POLR3B	6.8848	-0.162544	3.03615e-05	0.00187829
HNRNPM	10.0242	-0.0830268	3.0502e-05	0.00187829
CFL1	10.9108	0.187036	3.08654e-05	0.00188652
SLC35A3	7.3527	-0.196821	3.10448e-05	0.00188652
S100A6	11.3235	0.115761	3.10907e-05	0.00188652
DENND4C	8.50416	-0.182862	3.13773e-05	0.00189354
KRIT1	6.88895	-0.172462	3.17083e-05	0.00189354
NSUN2	9.36432	-0.128711	3.18787e-05	0.00189354
CD14	11.4774	0.26495	3.19954e-05	0.00189354
G3BP2	8.86046	-0.148276	3.21225e-05	0.00189354
TTC21B	6.46012	-0.150914	3.22459e-05	0.00189354
PAPOLG	6.90901	-0.171784	3.22857e-05	0.00189354
TFRC	8.94737	-0.189894	3.24241e-05	0.00189354
CLEC2D	8.10351	-0.216447	3.33398e-05	0.001923
NDRG2	6.56939	0.175808	3.34466e-05	0.001923
CLK1	9.33544	-0.155126	3.35517e-05	0.001923
FLOT2	9.36851	0.148646	3.35544e-05	0.001923
SPATA7	5.79181	-0.21303	3.37015e-05	0.001923
HES6	6.81808	-0.262878	3.42014e-05	0.00194261
KATNA1	7.42201	-0.13261	3.48206e-05	0.00196722
BACE2	6.24077	0.158128	3.4951e-05	0.00196722
CD79B	8.18558	0.227055	3.58852e-05	0.00200644
TIA1	7.34488	-0.128594	3.61271e-05	0.00200644
PKM	7.16865	0.182021	3.61318e-05	0.00200644
GPR180	6.33378	-0.106352	3.68323e-05	0.00203626
KIR3DL1	6.19591	-0.211252	3.74907e-05	0.00206168
AUH	6.9504	-0.16776	3.77317e-05	0.00206168
JAML	11.4612	0.199132	3.77895e-05	0.00206168
PTRH2	7.99298	0.157054	3.81813e-05	0.00206764
TIAL1	8.72711	-0.114102	3.82923e-05	0.00206764
PEF1	8.33541	0.130937	3.84249e-05	0.00206764
SNX17	9.69144	0.124935	3.85636e-05	0.00206764
CDK5RAP1	8.46309	-0.122568	3.89742e-05	0.00208069
CORO1B	8.2412	0.164636	3.92433e-05	0.0020861
JAKMIP1	6.41474	-0.202294	4.05214e-05	0.00214402
FCRLA	7.09699	0.169574	4.06829e-05	0.00214402
SYCP2	6.29625	-0.235738	4.08707e-05	0.00214402
MRPL12	7.73596	0.134451	4.10222e-05	0.00214402
CHCHD5	7.05806	0.181177	4.1427e-05	0.00215611
PCNX4	7.13149	-0.219054	4.19247e-05	0.00216492
GADD45GIP1	7.48829	0.111189	4.19443e-05	0.00216492
MYD88	9.11601	0.162733	4.22476e-05	0.00217156
MEX3D	5.9157	-0.128146	4.24347e-05	0.0021722
LSP1	8.27757	0.114789	4.27494e-05	0.00217934
FOSL2	7.29214	-0.22256	4.29451e-05	0.00218038
MBD5	5.58051	-0.114742	4.36793e-05	0.00220864
FUZ	6.2788	0.10617	4.39361e-05	0.00221264
TPGS1	6.54092	0.133682	4.44757e-05	0.00223078
TTC39B	6.63039	-0.145117	4.51482e-05	0.00225279
TMEM120A	8.54828	0.18036	4.52767e-05	0.00225279
NAP1L5	7.18293	-0.268893	4.56852e-05	0.00225543
TFDP2	7.01475	-0.190461	4.5869e-05	0.00225543
LNPEP	5.92507	-0.187826	4.58737e-05	0.00225543
HSDL1	6.76045	-0.145383	4.77328e-05	0.00233759
YWHAQ	10.8567	-0.156264	4.80935e-05	0.00234602
CDK17	7.4162	-0.207321	4.8506e-05	0.0023468
LAMTOR4	10.8856	0.133276	4.85171e-05	0.0023468
CHMP6	6.96753	0.13271	4.8683e-05	0.0023468
MAP2K1	10.082	-0.130824	4.88641e-05	0.0023468
ELP2	8.5584	-0.135389	4.90957e-05	0.00234885
SDHA	9.27832	-0.109551	4.94051e-05	0.0023546
TCL1A	7.68526	0.256636	4.98529e-05	0.00236687
LSM4	8.6631	0.134166	5.02522e-05	0.00237675
IDH3G	8.77617	0.105648	5.07545e-05	0.00239142
NDUFS1	7.192	-0.0958969	5.19305e-05	0.0024376
PPP2R5C	8.54572	-0.109746	5.22514e-05	0.00243899
SERPINB2	6.70221	-0.640543	5.23524e-05	0.00243899
ARHGEF1	8.41667	0.141042	5.33869e-05	0.00247791
CCDC93	7.43834	-0.12128	5.40793e-05	0.00250072
TMEM107	6.99355	-0.14014	5.43789e-05	0.00250526
TUBE1	7.33655	-0.212372	5.53023e-05	0.0025384
TTC19	8.53908	-0.148103	5.5628e-05	0.00254396
VPS54	8.07912	-0.116056	5.60809e-05	0.00255528
LEO1	7.26182	-0.173846	5.82378e-05	0.00264216
CTSA	9.69956	0.203138	5.84126e-05	0.00264216
MRPS27	7.54668	-0.123747	5.87568e-05	0.0026481
NOL12	8.14713	0.128265	5.98641e-05	0.00268826
SEC24B	8.51265	-0.139789	6.04915e-05	0.00270667
PDE4B	7.92096	-0.263232	6.15829e-05	0.00273453
YPEL1	7.07761	-0.204382	6.17021e-05	0.00273453
CAND1	7.86015	-0.167438	6.17738e-05	0.00273453
FXYD5	9.49785	0.136066	6.27696e-05	0.00276328
ZNHIT1	9.62568	0.114064	6.36687e-05	0.00276328
PPP4C	9.41334	0.148807	6.37564e-05	0.00276328
CD180	6.72699	0.273711	6.39035e-05	0.00276328
PPP2CA	8.75959	-0.146533	6.40466e-05	0.00276328
NDUFAF7	6.10732	-0.172564	6.40499e-05	0.00276328
TGFBR1	6.69823	-0.115217	6.41101e-05	0.00276328
RC3H2	7.83683	0.299409	6.42004e-05	0.00276328
PFKP	8.71698	-0.160216	6.47983e-05	0.0027794
GFPT1	6.98654	-0.177048	6.52391e-05	0.00278869
TRAPPC13	7.25541	-0.165761	6.5705e-05	0.00279899
ARL4C	9.99965	-0.148972	6.59514e-05	0.0027999
SLC12A2	6.40268	-0.163598	6.64492e-05	0.00280439
PRKCH	10.0213	-0.170212	6.66419e-05	0.00280439
HRH4	5.04044	0.156027	6.67336e-05	0.00280439
PABIR2	8.05909	-0.115191	6.75173e-05	0.00282777
UQCRC1	8.66451	0.204012	6.88678e-05	0.00287465
ATP2C1	7.55419	-0.0998939	6.9384e-05	0.00288651
RALY	9.15499	0.142443	7.04823e-05	0.00291801
TRAPPC10	8.08391	-0.10815	7.0846e-05	0.00291801
ARRDC1	7.92861	0.126796	7.09617e-05	0.00291801
SLITRK4	6.44501	0.221916	7.14375e-05	0.00291801
HAPLN3	7.14947	0.163406	7.14513e-05	0.00291801
GADD45A	8.03236	-0.29585	7.16033e-05	0.00291801
GLMN	7.21003	-0.148645	7.18786e-05	0.00291801
LTB	11.2223	0.247959	7.21777e-05	0.00291801
ABCB1	6.21963	-0.139522	7.22952e-05	0.00291801
NUP133	7.80232	-0.193592	7.24869e-05	0.00291801
ACP2	6.63782	0.108926	7.28233e-05	0.00292209
HOMER1	5.28516	-0.165265	7.31395e-05	0.00292534
RNF13	9.23314	0.127489	7.38751e-05	0.00294272
ORAI2	6.50765	0.093285	7.42905e-05	0.00294272
PIAS1	9.55125	0.157598	7.44467e-05	0.00294272
MLH1	8.60753	-0.0979962	7.47245e-05	0.00294272
CEP70	5.67871	-0.0975597	7.47568e-05	0.00294272
RLN3	5.29276	0.110851	7.66243e-05	0.00300672
KDELR1	6.695	0.105321	7.81557e-05	0.00305564
PIF1	5.54037	-0.188531	7.83624e-05	0.00305564
ZNF548	7.39784	-0.164852	7.9428e-05	0.00308751
GFM2	6.13519	-0.144577	8.03806e-05	0.00311481
COQ10A	7.86308	-0.116156	8.07829e-05	0.00312068
ARFGEF2	6.93251	-0.110707	8.14945e-05	0.00313098
UBR1	6.87332	-0.137229	8.15625e-05	0.00313098
PSTK	5.86408	-0.144563	8.18048e-05	0.00313098
BRD4	7.3248	0.137293	8.25087e-05	0.0031391
RRN3	7.48668	-0.169983	8.25216e-05	0.0031391
TACC3	7.56122	0.143964	8.3033e-05	0.00314892
VPS28	10.1725	0.135453	8.63585e-05	0.00326509
SLPI	6.65285	0.416766	8.69602e-05	0.00327787
MED23	7.44534	-0.155426	8.75413e-05	0.00328981
CD177	5.07434	0.141019	8.82032e-05	0.0033047
DDX5	12.7209	-0.123248	8.89264e-05	0.0033098
LRRC57	7.73171	-0.163787	8.90116e-05	0.0033098
LUC7L	8.00756	-0.111404	8.91376e-05	0.0033098
GATD3A	7.26747	-0.206588	8.99961e-05	0.00333173
NEDD9	7.60724	-0.104359	9.04514e-05	0.00333865
ANXA3	6.46609	0.523204	9.12734e-05	0.00335902
PLP2	10.1979	0.126742	9.24984e-05	0.00339407
ZNF197	5.26231	-0.0949881	9.34003e-05	0.00341181
SLC6A2	5.49002	0.0769328	9.37936e-05	0.00341181
ACBD5	7.73372	-0.126387	9.44717e-05	0.00341181
RNGTT	7.39182	-0.141935	9.46078e-05	0.00341181
HPS3	7.68468	-0.219814	9.51084e-05	0.00341181
DUSP11	8.72226	-0.145967	9.5141e-05	0.00341181
NSFL1C	8.35384	0.117373	9.51421e-05	0.00341181
RBM28	6.98441	-0.105908	9.51764e-05	0.00341181
RGCC	9.76301	-0.320135	9.7413e-05	0.00348196
SSH3	6.7994	0.114229	9.81046e-05	0.00349501
CIAO3	6.67174	0.0775489	9.83727e-05	0.00349501
HDHD3	6.54746	0.151525	9.91054e-05	0.00349501
GTF3C3	6.24523	-0.119832	9.94146e-05	0.00349501
GALK1	7.87573	0.14147	9.96543e-05	0.00349501
CEP43	6.71252	-0.123425	9.96609e-05	0.00349501
MATK	7.58428	-0.17135	9.99763e-05	0.00349501
PARP10	7.26247	0.143607	0.000100132	0.00349501
SLC9A6	7.81267	-0.126995	0.000100307	0.00349501
EPHX4	5.17631	-0.200981	0.00010059	0.00349508
GIMAP6	7.60843	0.134102	0.000101518	0.00351749
PGGHG	8.62443	0.178915	0.000102546	0.00354326
AP5S1	6.73637	0.12915	0.000106718	0.00367717
QTRT1	7.13567	0.104942	0.000107247	0.00368073
FBXO3	6.92778	-0.15753	0.000107423	0.00368073
ZNF524	7.72133	0.134556	0.000107709	0.00368073
MYOZ1	6.28029	0.171926	0.000108093	0.00368356
TSR2	8.37998	0.131247	0.000108441	0.00368356
YIPF5	7.46716	-0.100182	0.00010868	0.00368356
NSUN3	6.59957	-0.135526	0.000109022	0.00368512
BDH2	6.31983	-0.120332	0.000110463	0.00372372
HCFC2	6.78586	-0.145798	0.00011078	0.00372431
KLHL20	7.1097	-0.0988489	0.000111552	0.00373389
EREG	6.88587	-0.541329	0.000111665	0.00373389
CD300LB	7.22922	0.202118	0.000113283	0.00377783
NCK1	7.87973	-0.136914	0.000115164	0.00383029
FMNL3	6.06487	-0.131332	0.000115911	0.00384483
TXNDC16	7.00777	-0.137787	0.000116571	0.00385646
PRMT9	7.40069	-0.214816	0.000117022	0.0038611
DDHD1	6.61581	-0.142625	0.000117685	0.00387269
ZMYM5	6.09305	-0.136082	0.000118843	0.00390048
IKZF5	7.41294	-0.238111	0.000119199	0.00390188
PTPN12	9.24858	-0.160605	0.000120622	0.00393809
FBXO34	8.03654	-0.112056	0.00012271	0.00399321
GALNT3	7.92205	-0.24827	0.000122952	0.00399321
DBR1	6.72072	-0.24276	0.000123356	0.00399589
PIK3C2A	5.54329	-0.114318	0.000123988	0.00399589
GSTA4	6.13286	-0.0985742	0.000124319	0.00399589
DTX1	6.47371	0.128421	0.000124319	0.00399589
HADHA	9.07793	0.14881	0.000126018	0.00400722
POP7	8.12278	0.119364	0.00012657	0.00400722
RCHY1	7.78537	-0.130681	0.000126898	0.00400722
MFSD14A	9.25942	-0.163566	0.000127274	0.00400722
MTERF2	6.55381	-0.141716	0.000127478	0.00400722
ZNF34	6.20646	-0.136328	0.000128115	0.00400722
SNAI1	6.07572	-0.321716	0.000128135	0.00400722
TWNK	6.79961	0.147378	0.000128185	0.00400722
CUEDC2	9.20376	0.115881	0.000128441	0.00400722
ZSWIM1	6.66065	0.164934	0.000128444	0.00400722
BAK1	7.31815	0.175558	0.000128478	0.00400722
S100A11	10.5086	0.237917	0.000128538	0.00400722
R3HCC1L	7.34808	-0.110406	0.0001293	0.00402089
LETM1	6.60252	-0.0798282	0.000131259	0.00407166
RXRB	7.16739	0.109708	0.000131675	0.0040744
NUCB1	8.76295	0.104202	0.000132453	0.00408831
UBTD1	6.67597	0.157855	0.000133858	0.00412143
ABCE1	8.14519	-0.150397	0.000134432	0.00412889
POLR2B	10.4631	-0.117128	0.000135553	0.00414937
RBBP7	9.5599	-0.172655	0.000135766	0.00414937
PPP2R1B	6.11867	-0.108949	0.000136913	0.00417418
HMCES	7.82214	-0.116619	0.00013739	0.00417846
FCGRT	10.6744	0.150919	0.000138006	0.00418593
GNPTAB	7.93525	-0.175023	0.000138308	0.00418593
COPS6	8.80984	0.117782	0.000139275	0.00420017
ZMYND12	5.13201	0.119478	0.000139454	0.00420017
HERPUD1	9.99936	-0.126071	0.000141689	0.00424681
KLHDC8B	6.45322	0.161248	0.000141955	0.00424681
RGS19	10.2121	0.171861	0.00014258	0.00424681
PDE4D	7.28279	-0.200679	0.000142684	0.00424681
UBR3	7.21598	-0.101725	0.00014271	0.00424681
RFTN1	9.35743	-0.0957902	0.000143167	0.00425025
ZNF468	6.36979	-0.160747	0.000144806	0.00428866
ERCC1	7.50558	0.110666	0.000145701	0.00429759
DSN1	7.18324	-0.144172	0.000146217	0.00429759
DUSP6	9.15215	0.50053	0.000146372	0.00429759
GNB1	10.3005	0.163329	0.000146758	0.00429759
B3GLCT	5.95343	-0.13916	0.000146835	0.00429759
UBXN1	9.21819	0.120955	0.000149053	0.00435228
PROCR	5.76089	-0.156511	0.000150003	0.00436203
AZIN1	9.57567	-0.140507	0.000150258	0.00436203
HAUS6	6.5855	-0.170305	0.000150862	0.00436203
CCNH	8.19643	-0.170928	0.000151579	0.00436203
ZNF280D	6.84492	-0.126365	0.000152066	0.00436203
MAP3K3	8.29577	0.109909	0.000152143	0.00436203
TSN	8.00312	-0.0830062	0.000152169	0.00436203
DCAF6	7.9425	-0.123653	0.000152192	0.00436203
PRMT3	7.26216	-0.11514	0.000155119	0.00443478
RHOBTB3	5.92535	-0.233723	0.000155444	0.00443478
ALS2	6.43987	-0.114254	0.000156095	0.00444316
BCKDHA	8.00878	0.137686	0.000157617	0.00447626
LHFPL2	6.15585	0.216354	0.000158344	0.00448665
BLOC1S1	8.89018	0.198316	0.000159537	0.0045102
PTPRM	6.47487	-0.11311	0.000160858	0.00451616
LYNX1	6.1287	0.0869257	0.000160944	0.00451616
EVA1C	6.98841	-0.142209	0.00016107	0.00451616
RHEBL1	6.65024	-0.134284	0.000161201	0.00451616
OSBPL3	7.3364	-0.0919437	0.000162226	0.00453466
PWP2	8.01394	-0.108156	0.000162889	0.00454299
DIP2A	6.65997	-0.120761	0.000165317	0.00460041
UBE2Q2	8.71039	-0.202084	0.000165898	0.00460627
HLTF	6.6551	-0.167966	0.000166642	0.00460774
MFN1	7.16132	-0.122349	0.000166692	0.00460774
ALG6	6.832	-0.124581	0.000167446	0.00461832
NCAPD3	7.40794	-0.129688	0.000168797	0.00463534
MRPS18A	7.63661	0.118156	0.000168809	0.00463534
EIF2AK3	7.97562	-0.191534	0.000170113	0.00466086
PIGK	7.1471	-0.159418	0.000171058	0.00467646
CEP120	6.75543	-0.111251	0.000173885	0.00474333
PIGO	6.78725	-0.161529	0.000174821	0.00474557
LY6E	8.55777	0.410908	0.00017506	0.00474557
TSEN54	8.41975	-0.198686	0.00017512	0.00474557
ARL2	7.91972	0.159854	0.000175493	0.00474557
HACE1	7.06362	-0.162991	0.000176463	0.00475357
CREB5	7.10209	0.251646	0.000176553	0.00475357
ERP29	9.87644	0.0878994	0.000177124	0.00475366
TMEM50B	7.60485	-0.138274	0.000177321	0.00475366
DPP8	8.03735	-0.0658081	0.000178011	0.00476189
DNAJB13	6.03622	0.131571	0.000179336	0.00478704
SSNA1	7.87157	0.121015	0.000180872	0.00481771
BCKDK	8.2301	0.140186	0.000182233	0.00484359
FBXO11	8.83798	-0.132595	0.000182766	0.0048474
VEGFA	6.66947	-0.178768	0.000183722	0.00486239
XPO1	9.76579	-0.242779	0.000184905	0.0048833
PARP8	9.06485	-0.11896	0.000188819	0.00497611
ZFP1	6.41138	-0.0963449	0.000190383	0.00500454
RMI2	6.31705	0.140487	0.000190703	0.00500454
SPAST	6.94423	-0.179139	0.000192018	0.00502844
MPHOSPH6	7.82345	-0.114554	0.000193089	0.00504051
TRAPPC11	8.09341	-0.107292	0.000193289	0.00504051
TAPBP	7.13966	0.11187	0.00019422	0.00505418
NAA16	6.9657	-0.157003	0.000194627	0.00505421
MMP14	6.26133	0.0924877	0.000195301	0.00506114
ADNP	8.79915	-0.102794	0.000196206	0.00507403
CAAP1	7.30933	-0.134297	0.000197132	0.0050874
LRP5	6.06151	0.287247	0.000200804	0.00517143
PRRC2A	6.97517	0.177104	0.000203955	0.00524172
NUDT15	8.04753	-0.14941	0.000204566	0.00524659
EID2	7.66806	-0.203273	0.000205136	0.00525038
RFXANK	7.93489	0.115333	0.000206957	0.00528201
PCGF6	5.7558	-0.29351	0.000207221	0.00528201
RPS6KA3	8.06446	-0.149825	0.000208026	0.00529169
TAMM41	6.67036	-0.164748	0.00020921	0.00531095
ALG3	7.85218	0.139894	0.000209947	0.00531157
CYCS	7.28502	-0.138524	0.000211017	0.00531157
RAB1B	7.24059	0.179487	0.00021176	0.00531157
MSH6	7.18479	-0.142904	0.000211768	0.00531157
ZNF16	6.58414	-0.152216	0.000211784	0.00531157
ZNF394	8.41436	-0.148984	0.000211797	0.00531157
IDI1	8.88039	-0.225929	0.000212829	0.00531654
VPS26A	8.9096	-0.157113	0.00021285	0.00531654
ATF7IP	7.06955	-0.143879	0.000213307	0.00531729
MLST8	7.16073	0.131204	0.000214592	0.00533862
CORO1A	11.8329	0.163432	0.000216462	0.00536706
ABCB10	8.52019	-0.149811	0.000216598	0.00536706
TRIR	10.1196	0.0943149	0.000221324	0.00547325
VXN	5.8045	-0.0882266	0.000222547	0.00549258
MAP3K8	8.66007	-0.222372	0.000223719	0.00551057
SIRT1	7.03617	-0.159644	0.00022739	0.00558592
HSPA9	9.71303	-0.115316	0.000227676	0.00558592
SLC33A1	7.06036	0.13022	0.000228403	0.00559272
DCAF11	7.36869	0.08178	0.00022916	0.00560024
PTCH1	5.67994	-0.11627	0.000229739	0.00560338
SLAIN1	7.14137	-0.168492	0.00023037	0.00560777
MOB3C	6.19196	0.10918	0.000233534	0.00567369
DHPS	7.93125	0.13559	0.000234293	0.00568103
FRMD5	5.28519	0.112517	0.000236893	0.00573207
NIPA1	6.14191	-0.16714	0.000237378	0.00573207
ORMDL2	7.40353	0.107149	0.00023778	0.00573207
AGAP1	5.80014	-0.136606	0.000239899	0.00576716
IWS1	7.99391	-0.158531	0.000240163	0.00576716
APPBP2	7.19168	-0.098831	0.000241208	0.00578109
NUP35	7.15587	-0.182839	0.000245509	0.00586659
TOMM70	8.11974	-0.113968	0.000245719	0.00586659
NAA35	7.2942	-0.120612	0.000247934	0.00590814
PHETA1	6.51665	0.0807218	0.000249612	0.00593674
PRPSAP2	8.47274	-0.134037	0.0002504	0.00594414
USP28	6.16897	-0.14681	0.000251723	0.00596415
MRPL39	7.34613	-0.152379	0.000253038	0.00598392
UHRF2	9.66426	-0.119471	0.000256846	0.00604461
CNEP1R1	8.54316	-0.174765	0.000257087	0.00604461
SRP54	8.56594	-0.163267	0.00025714	0.00604461
FAIM	6.61536	-0.162396	0.000257548	0.00604461
ANXA7	9.54572	-0.0621398	0.000258607	0.00604791
TIMP1	10.423	0.198583	0.000258661	0.00604791
EIF4G2	11.3891	-0.115332	0.000259176	0.00604858
NCF4	9.16642	0.228849	0.000260765	0.00607361
TWSG1	5.70192	-0.151581	0.000261682	0.00607361
ZNF92	7.02029	-0.112941	0.000261713	0.00607361
NPHP3	8.02889	-0.118341	0.00026235	0.00607704
TIMM10	8.4667	0.12102	0.000263017	0.00608116
P4HA1	7.86227	-0.178072	0.000264388	0.00609932
VWA8	7.21191	-0.103219	0.000265091	0.00609932
EIF3M	10.1187	-0.154536	0.000265594	0.00609932
TMEM140	8.24178	0.253518	0.000266121	0.00609932
AEBP2	6.07034	-0.0982501	0.000266254	0.00609932
SPIN3	5.73732	0.129161	0.000266936	0.00610371
LPIN1	8.98729	-0.128145	0.000271279	0.00618829
TAF1A	5.96466	-0.135211	0.00027163	0.00618829
COX14	8.12749	0.0890691	0.000274675	0.00623268
C6orf47	7.04098	0.204755	0.000275053	0.00623268
ZNF581	8.9296	0.147726	0.000275082	0.00623268
FXYD7	6.17648	0.106618	0.000276162	0.00624112
CDH15	6.06076	0.107882	0.000276906	0.00624112
OR10A4	5.388	0.134361	0.000276959	0.00624112
GNAI2	10.4371	0.209419	0.000277948	0.00625207
RMDN2	5.95368	-0.141946	0.000278717	0.00625805
CD247	11.2176	-0.150679	0.000281271	0.00630403
ELP1	6.88324	-0.106978	0.000284502	0.00636496
NAA30	6.63245	-0.114328	0.000285206	0.00636925
PPTC7	8.38397	-0.152014	0.000288756	0.00642654
EDF1	10.6658	0.135372	0.000289056	0.00642654
ERMP1	7.45393	-0.14706	0.000289726	0.00642654
MSL2	7.78236	-0.095852	0.000290293	0.00642654
CSNK1A1	8.26338	-0.0849262	0.000290414	0.00642654
ELOA2	4.6096	0.0843412	0.000290871	0.00642654
KCNQ2	5.73609	0.0888627	0.000292716	0.00645584
TAF1	6.8741	-0.107706	0.000293287	0.006457
HAT1	8.52337	-0.126002	0.000294567	0.00647371
MX1	10.4829	0.365363	0.000300576	0.00659411
HNRNPH1	10.8749	-0.173287	0.000301876	0.0066001
IRF9	9.85354	0.18458	0.00030191	0.0066001
INTS7	6.37048	-0.116193	0.000303892	0.00663178
TXK	8.63521	-0.179025	0.000305933	0.00666316
CELSR2	5.76482	-0.101746	0.000306402	0.00666316
ITPR1	7.86596	-0.126595	0.00030786	0.0066832
KPTN	6.8842	0.128262	0.000309379	0.00670447
GNB2	8.68572	0.192667	0.000310104	0.0067085
BBS9	5.64491	-0.121176	0.000311675	0.00673068
MRM1	5.88342	0.153944	0.000312212	0.00673068
RADX	5.72941	-0.144512	0.000315079	0.00678074
PHYHIPL	5.08539	0.0875541	0.000320714	0.00689008
NUDT16	6.78557	0.134364	0.000321506	0.00689291
SAMD3	8.53398	-0.21262	0.000321954	0.00689291
GUF1	6.17098	-0.117934	0.0003271	0.00698018
MTREX	8.30777	-0.154997	0.000327488	0.00698018
ABHD17B	6.43736	-0.134787	0.000328044	0.00698018
VCPKMT	8.46473	-0.163119	0.000328274	0.00698018
CRMP1	5.81887	0.0815859	0.000329281	0.00698964
IARS2	9.27388	-0.090822	0.000331052	0.00701526
UPRT	7.55196	-0.112249	0.000331727	0.00701761
PTP4A1	8.04062	-0.120356	0.000334394	0.00704651
EFCAB7	5.92651	-0.195779	0.000334533	0.00704651
MED18	6.08184	0.173961	0.000335088	0.00704651
PSORS1C2	5.74325	0.13734	0.000335359	0.00704651
STARD10	6.35542	0.170141	0.000338224	0.00709471
SON	8.52946	0.177351	0.000339248	0.00710422
AKAP7	6.67546	-0.0689418	0.000341872	0.00714713
PRR30	6.20382	0.0980882	0.000342523	0.00714873
ARNTL	8.12824	-0.145939	0.000344906	0.0071864
PSMA1	8.97288	-0.119756	0.000349748	0.00727512
ARRB2	8.3349	0.0988434	0.000351629	0.00729859
AGTRAP	8.75197	0.19837	0.00035205	0.00729859
HSPA14	8.17123	-0.107029	0.000354456	0.00733625
POLR3F	6.90088	-0.17514	0.000355253	0.00734052
MYCBP2	9.12637	-0.117497	0.000357431	0.00737328
TOX	6.11156	-0.151195	0.000359194	0.00739664
SUGP2	7.60249	-0.0910886	0.000359753	0.00739664
PAPPA2	5.52538	0.0662092	0.000361737	0.00742515
WBP2	8.77998	0.141324	0.000363627	0.00745166
MTPAP	7.5945	-0.133972	0.000365705	0.00748192
CSNK1G1	6.54282	-0.0663541	0.000366546	0.00748681
DNAJB4	5.72911	-0.10169	0.000367237	0.00748863
HSPA13	7.46738	-0.114655	0.000370352	0.00753979
TBC1D29P	5.45036	0.158461	0.000371699	0.00755485
EMP3	10.4911	0.148742	0.000374605	0.00760149
DLAT	6.55328	-0.136565	0.00037829	0.00766377
SLC22A17	6.52838	0.0949342	0.000379614	0.00767808
TENT4A	7.38313	-0.085414	0.00038112	0.00769602
TFB2M	8.07919	-0.16579	0.000385023	0.00776224
GLOD4	8.86179	-0.122639	0.000388256	0.00781476
DDHD2	7.77866	-0.131793	0.000389185	0.00781625
TXN2	8.25551	0.124314	0.000389587	0.00781625
LMBR1	6.05213	-0.112697	0.000390639	0.00782474
EMILIN1	6.11363	0.13879	0.000392204	0.00783969
GNB3	5.99734	0.117334	0.000393151	0.00783969
SYNJ1	6.42106	-0.116359	0.000393783	0.00783969
FAM3D	6.1709	0.190105	0.000393967	0.00783969
LRRC25	7.63507	0.171628	0.000394537	0.00783969
ZNF414	6.7395	0.0977405	0.000395545	0.00784719
CTCF	9.47788	-0.110114	0.000396556	0.00785471
MS4A1	5.61176	0.299455	0.000397629	0.00786344
RTP1	5.16461	0.0821805	0.000399228	0.00788254
ZCCHC8	8.24654	-0.143703	0.00040095	0.00788699
CEP126	5.83589	-0.107742	0.000401353	0.00788699
MPG	7.6551	0.0750519	0.000401413	0.00788699
SCGN	5.42532	0.140581	0.000402484	0.00788699
ANKRD10	8.64173	-0.151244	0.000402624	0.00788699
PAXBP1	7.28494	-0.0765335	0.000405567	0.00792369
RUNX3	9.80161	-0.142679	0.000405771	0.00792369
SLC4A2	7.16818	0.109048	0.000407248	0.00794006
ZNF77	6.7274	-0.121268	0.000408459	0.00795121
TPD52L3	5.03685	0.0779486	0.000410665	0.00798166
ATP1A2	5.1807	0.0648876	0.000412597	0.0080067
AEBP1	6.92528	0.1362	0.000413444	0.00801063
SLC7A4	5.55057	0.11023	0.000414255	0.00801387
TNFRSF1A	8.90228	0.189037	0.000416011	0.00803534
EPHB3	6.47829	0.104522	0.000417441	0.0080386
COG3	5.93205	-0.0948011	0.000417472	0.0080386
ACTG2	5.19436	0.076425	0.000420834	0.00809033
CAMSAP1	6.60185	-0.106146	0.000422524	0.00809033
GPR183	10.3772	-0.303916	0.000422702	0.00809033
TMX3	7.3467	-0.0923126	0.00042276	0.00809033
GLB1L2	6.36543	-0.135482	0.000423841	0.00809142
HNRNPR	10.8519	-0.102358	0.000424121	0.00809142
FDPS	8.32014	-0.103167	0.000424769	0.00809142
ETFDH	6.70518	-0.184528	0.000428275	0.00814573
KCTD10	8.16338	-0.128736	0.000429714	0.00815786
SMDT1	8.89608	0.102566	0.000430224	0.00815786
CYBA	11.7305	0.0942959	0.000432606	0.00819054
ART4	5.81277	0.0870794	0.000435448	0.00823183
COTL1	9.9733	0.155007	0.000437332	0.00825488
TMEM141	7.90469	0.175608	0.000438083	0.00825654
SPTLC1	6.90767	-0.0860236	0.000439394	0.00826871
AURKAIP1	9.18208	0.091792	0.000441857	0.00829283
ARMC7	6.73097	0.145278	0.000442009	0.00829283
BEX3	9.58425	0.204442	0.000442926	0.00829753
TMEM205	8.92367	0.110347	0.000445199	0.00830895
NKAPD1	7.54925	-0.0955839	0.0004455	0.00830895
MMP28	6.10661	0.118066	0.00044554	0.00830895
HMG20B	7.21238	0.0837443	0.000446489	0.00830976
CHID1	6.94272	0.0790788	0.000447535	0.00830976
MTA2	6.73339	0.132958	0.000447588	0.00830976
PJA1	7.65461	-0.109935	0.000450513	0.00835161
PIK3C2B	7.62199	-0.144806	0.000451274	0.00835328
THRSP	5.084	0.137846	0.000452672	0.0083667
DISP1	5.99733	-0.110604	0.000460053	0.00847985
ZNF627	7.41176	-0.176869	0.000460158	0.00847985
SEMA3B	5.85849	0.0675288	0.000462543	0.00850325
CEACAM3	6.8839	0.372598	0.000462794	0.00850325
HSBP1	9.17569	0.162789	0.000465956	0.00854872
NR5A1	6.75589	0.0950024	0.000467861	0.00857101
C3AR1	8.42343	0.256479	0.000471678	0.00861691
PEX1	6.75685	-0.0963046	0.000471956	0.00861691
PTPN6	8.81555	0.174224	0.000472444	0.00861691
SCAND1	8.94772	0.102918	0.000474664	0.00864472
IL18R1	7.32032	-0.16648	0.000475946	0.00865443
CD84	6.94545	0.146081	0.000476589	0.00865443
NOSIP	10.7324	0.169285	0.00047854	0.0086686
NXT2	6.2487	-0.185467	0.000478851	0.0086686
ZC3H10	6.64546	0.131051	0.00047946	0.0086686
CACYBP	6.85285	-0.106772	0.00048074	0.00867914
SCUBE1	6.03147	0.11185	0.000481909	0.00868762
SERTAD3	7.443	-0.164711	0.000485254	0.00873527
CENATAC	9.01865	-0.135907	0.00048756	0.00876117
SLC35F6	7.09585	0.121961	0.000488101	0.00876117
CWC22	7.59695	-0.114777	0.000489348	0.00877089
CHST10	6.0942	-0.101125	0.00049061	0.00878085
CHAMP1	8.02362	0.274059	0.000492701	0.00880561
EIF3J	7.79553	-0.122226	0.000495015	0.00883427
C3orf33	4.9778	-0.146375	0.000497916	0.00885473
RABGEF1	8.43385	-0.12695	0.000497944	0.00885473
INPP5F	6.53462	-0.0968896	0.000498941	0.00885473
CCL14	8.66868	-0.14364	0.000499009	0.00885473
NAPSA	6.58974	0.106735	0.000501916	0.00889364
CSF3R	9.07274	0.236539	0.000503186	0.00890345
DES	6.36143	0.077293	0.000506296	0.00894089
SYK	9.24407	0.172325	0.000508012	0.00894089
CCDC71L	5.86953	0.0841245	0.000508103	0.00894089
MYOM2	8.59762	-0.327724	0.000508176	0.00894089
REV1	8.14984	-0.115251	0.000510157	0.00895313
SMC6	7.60907	-0.0965637	0.000510312	0.00895313
TAF11	7.61573	-0.11577	0.000511094	0.00895422
TAPBPL	7.93799	0.125849	0.000512222	0.00896136
METTL25	7.4006	-0.176599	0.000514485	0.00898716
ATG2B	6.61534	-0.102916	0.000515141	0.00898716
SIN3A	8.22535	-0.156635	0.00051713	0.00900771
STX18	7.52263	-0.0802541	0.000518362	0.00900771
TRAPPC2L	9.04186	0.109028	0.000518994	0.00900771
TUBGCP2	7.72306	0.103579	0.000519216	0.00900771
DPY19L4	6.35167	-0.119411	0.000520544	0.00901817
CDAN1	6.67105	-0.106189	0.00052317	0.00905106
RNF19A	8.1256	-0.116113	0.000523956	0.00905207
SYT11	6.83731	-0.143441	0.000527626	0.00910283
MANBAL	7.63824	0.135429	0.00052875	0.00910465
ARID1B	7.87958	-0.0763536	0.000529383	0.00910465
MICU1	7.62753	0.125624	0.000530459	0.00910465
RSPO3	4.81353	0.090018	0.000530879	0.00910465
PSMD8	9.21731	0.0929549	0.000531391	0.00910465
RSPH6A	5.88875	0.125328	0.000536957	0.00918736
MYEF2	6.15101	-0.134248	0.000539392	0.00921635
CRYAB	6.43523	0.127265	0.000541299	0.00923625
PHF20	7.83564	-0.103825	0.00054536	0.00929278
DTD1	7.8598	-0.100259	0.000547914	0.00931451
KAT6B	7.1802	-0.0942263	0.000548133	0.00931451
CYHR1	6.58473	0.114535	0.000550276	0.00932204
CTDNEP1	9.31661	0.133121	0.000550677	0.00932204
GABARAP	10.5742	0.148075	0.000551308	0.00932204
IL1RL1	5.52209	0.114293	0.0005522	0.00932204
DBNL	9.3286	0.102831	0.00055275	0.00932204
ENPP5	5.65793	-0.270082	0.000553274	0.00932204
NTAQ1	7.05631	-0.119337	0.000554806	0.00932204
ZNF211	7.85999	-0.130381	0.000554853	0.00932204
ZNF280C	5.29067	-0.0888378	0.00055532	0.00932204
PAX2	5.09077	0.0852398	0.000556627	0.0093228
SCFD1	8.14218	-0.118231	0.000557207	0.0093228
ZNF639	7.81648	-0.0792697	0.000557614	0.0093228
CDC42SE1	9.12411	0.0852657	0.000562506	0.00939126
PUS1	7.64719	-0.0970248	0.000563219	0.00939126
MLLT10	6.53084	-0.0853562	0.000566826	0.00942556
POLR2L	8.16024	0.111311	0.000567084	0.00942556
PRR5L	7.36202	-0.334318	0.000568361	0.00942556
PKNOX2	5.40677	0.0713272	0.000568568	0.00942556
CACNA2D2	6.93073	-0.131236	0.000569065	0.00942556
TMED10	9.39192	-0.119118	0.000572327	0.00946085
GLMP	7.88138	0.109182	0.000572716	0.00946085
F7	6.00105	0.0794809	0.000574794	0.00948257
WDR25	6.58195	0.150071	0.000575674	0.00948452
VPS4B	8.52541	-0.147408	0.000578325	0.00951558
UPF3B	7.65411	-0.107727	0.000583879	0.00958619
SLC35C1	6.76577	0.104078	0.000584158	0.00958619
ORC4	7.11452	-0.0908349	0.000584936	0.00958632
MYCBPAP	5.31631	0.13058	0.000586439	0.00959677
ATF6B	6.72231	0.0998196	0.000587116	0.00959677
NDC1	7.11019	-0.105761	0.000589628	0.00962518
FADD	7.78022	0.12602	0.000591946	0.0096263
PDAP1	6.31277	0.0743641	0.00059285	0.0096263
ARRB1	6.9829	0.148498	0.000593182	0.0096263
LRRC71	5.44744	0.144625	0.000593507	0.0096263
NIPA2	9.1343	-0.063619	0.000595188	0.0096263
DNMBP	6.64753	-0.141257	0.000595483	0.0096263
NR2C1	7.14982	-0.0913169	0.000595622	0.0096263
RASSF1	8.56458	-0.104323	0.00059751	0.0096263
GSE1	8.20425	-0.130876	0.000598669	0.0096263
CD52	10.5251	0.0952351	0.000600243	0.0096263
MIIP	7.33504	0.0951161	0.000600856	0.0096263
CUL4B	7.3266	-0.0865475	0.000601293	0.0096263
FTSJ3	7.8031	0.121716	0.000601698	0.0096263
TMEM170A	6.51493	-0.140311	0.000601751	0.0096263
TMEM263	7.67686	-0.142013	0.000601983	0.0096263
NARS2	7.28799	-0.111966	0.000602175	0.0096263
CCL2	5.10503	0.413196	0.000602853	0.0096263
UBE3D	5.89409	-0.124451	0.000603959	0.00963102
AKIRIN1	8.00145	-0.111523	0.000604924	0.00963102
OAT	9.46802	-0.108132	0.000605471	0.00963102
VSTM1	7.521	0.195098	0.000608145	0.0096612
MSH3	7.15482	-0.0885772	0.000618509	0.00981332
PGRMC2	8.8381	-0.128257	0.000621401	0.00984663
NOG	6.64474	0.179413	0.000628112	0.00991417
RNF6	6.04838	-0.0826257	0.000628608	0.00991417
TRPV4	5.76074	0.102021	0.000629642	0.00991417
MAN2C1	8.24021	0.101249	0.000631662	0.00991417
TMEM68	5.99969	-0.172762	0.000633219	0.00991417
NEDD1	7.54532	-0.110358	0.000634715	0.00991417
CASKIN1	6.17874	0.147003	0.000634981	0.00991417
SPIRE1	5.55851	-0.0972886	0.000635277	0.00991417
UBE2F	8.9211	-0.115267	0.000635783	0.00991417
SUPT7L	6.92972	-0.0759772	0.000635798	0.00991417
AURKB	5.584	0.126832	0.000636286	0.00991417
ADGRA3	5.46372	-0.188638	0.000636697	0.00991417
GPAM	6.12289	-0.10409	0.000636773	0.00991417
PMEPA1	6.58817	-0.0883764	0.000636822	0.00991417
MRPL2	6.24897	0.151969	0.000638064	0.0099211
NAGA	8.36378	0.148924	0.000639868	0.00992501
CEACAM1	6.11154	0.140327	0.000639911	0.00992501
HTR7	5.14305	0.087048	0.00064093	0.00992843
YTHDC2	7.14417	-0.104544	0.000644208	0.00996679
HSF2	6.53553	-0.177003	0.000645756	0.00997148
ATAD5	6.13219	-0.152523	0.000646114	0.00997148
CPA4	6.27385	0.208155	0.000647802	0.00997399
MTA3	6.31309	-0.149305	0.00064788	0.00997399
LELP1	4.87737	0.100092	0.000650413	0.0100006
HSD17B10	9.52874	0.0897589	0.000653084	0.0100293
DDRGK1	8.50848	0.114631	0.000654417	0.0100374
RMND1	6.3471	-0.110651	0.0006558	0.0100462
EIF4E	5.99119	-0.111761	0.000657025	0.0100526
PRKAR1A	9.56777	-0.123173	0.000658538	0.0100592
ELOVL1	8.14131	0.0977872	0.000659078	0.0100592
ZFAND5	10.9286	-0.107901	0.000661891	0.0100898
VSIG2	5.65042	-0.083029	0.000664228	0.010113
GHRHR	5.58132	0.0860969	0.000665794	0.0101245
ZFAND2B	8.34529	0.0962129	0.000673379	0.0102155
TOGARAM1	6.94073	-0.12174	0.000673424	0.0102155
MED14	6.7917	-0.117434	0.000676797	0.0102488
MORF4L1	10.6118	-0.102844	0.000677266	0.0102488
PLCD4	5.22577	0.0551183	0.000679289	0.0102553
TAF7	9.64498	-0.132665	0.000679347	0.0102553
IFNLR1	7.15624	-0.145721	0.000684159	0.0103155
DYRK1B	6.40705	0.101305	0.000689212	0.0103791
FGF23	4.9865	0.0727123	0.000691992	0.0104083
SEC23A	7.44026	-0.0884729	0.000693206	0.010412
GUCY2D	6.10704	0.102476	0.000694808	0.010412
SMARCB1	7.59684	0.104103	0.000694894	0.010412
RELCH	7.88931	-0.127741	0.000695582	0.010412
IGFBP7	8.63609	-0.17312	0.000696808	0.0104178
TSPAN8	4.83567	0.100597	0.00069855	0.0104313
BTBD6	8.36494	-0.0759368	0.000702622	0.010473
GPBP1	8.61822	-0.121107	0.000703027	0.010473
CCDC57	6.8049	0.0665136	0.000706064	0.0105057
NAA25	7.14284	-0.0921059	0.000709298	0.0105412
DAP	8.90302	0.0947402	0.00071284	0.0105806
RPL38	12.8182	-0.0855341	0.000715287	0.0105806
DUOX1	5.4203	0.0848742	0.00071557	0.0105806
YWHAZ	11.3451	-0.0905031	0.000715909	0.0105806
RBBP5	6.62947	-0.0907027	0.000716395	0.0105806
SYNCRIP	8.3063	-0.101557	0.000717054	0.0105806
ZNF615	6.28884	-0.17793	0.000718899	0.0105906
SRFBP1	7.45611	-0.0863333	0.000721712	0.0105906
TMEM156	6.34855	-0.157697	0.000721724	0.0105906
TRAPPC1	7.71294	0.161423	0.000721837	0.0105906
CAMK1	7.21576	0.145446	0.00072199	0.0105906
RAD17	7.85304	-0.105048	0.000724261	0.0106114
P2RX1	7.90952	0.203561	0.000725696	0.0106199
TRIM25	7.3044	0.124686	0.000726792	0.0106235
PALLD	6.80714	-0.145808	0.000731706	0.0106827
ARFIP2	6.53492	0.0835221	0.00073342	0.0106885
POLR2C	8.53996	0.0870456	0.000733821	0.0106885
WDPCP	6.09434	-0.135681	0.00073623	0.0107042
OXCT1	7.32698	-0.144473	0.000737171	0.0107042
IL10	5.95892	-0.143322	0.000737479	0.0107042
IFI30	12.9777	0.150278	0.000739659	0.0107233
H2AJ	6.66973	0.128706	0.00074414	0.0107757
RBMS1	8.7008	0.0905831	0.000748249	0.0108037
DAPP1	8.13949	0.182846	0.000748424	0.0108037
LINC02910	5.99633	-0.148484	0.000748679	0.0108037
ALKBH6	7.48088	0.0936412	0.000751387	0.0108303
TNFRSF4	6.10933	0.108409	0.00075376	0.0108519
ATG5	7.71361	-0.0791591	0.000757391	0.0108893
STK26	8.07981	-0.154438	0.00075811	0.0108893
XYLT1	7.42755	-0.115845	0.000761382	0.0109187
TMC8	8.05232	0.0918844	0.000761915	0.0109187
FYCO1	7.52742	-0.0927713	0.000766152	0.0109668
TWF2	9.59057	0.105853	0.000767888	0.010979
TRAPPC6A	8.50144	0.10579	0.000768949	0.0109814
FEV	5.63929	0.137014	0.00076982	0.0109814
WDR35	5.9101	-0.124588	0.000770922	0.0109845
STAU1	9.41467	-0.0876573	0.00077291	0.0110003
LRRC29	6.22571	0.120071	0.000774261	0.0110063
DYNLRB1	8.96646	0.166162	0.000775106	0.0110063
FYB1	10.0718	0.11479	0.000791081	0.0112204
SFT2D3	7.40097	0.108986	0.000792961	0.0112342
ZNF711	5.35923	-0.115419	0.000794813	0.0112476
TMUB2	8.12921	0.110904	0.000797139	0.0112677
TGS1	7.16972	-0.130416	0.000800174	0.0112978
HSF4	5.94659	0.0933596	0.000805825	0.0113647
SFPQ	8.75578	-0.128529	0.00081481	0.0114438
SKIL	5.8692	-0.324512	0.000814844	0.0114438
NDUFB11	10.1115	0.122267	0.00081487	0.0114438
ASH1L	7.43313	0.137164	0.000815113	0.0114438
MAD2L2	8.79909	0.121045	0.000818776	0.0114823
GOPC	7.23199	-0.132017	0.000821227	0.0115023
COLGALT1	8.26947	0.0954482	0.000822059	0.0115023
CSNK2B	9.92345	0.11553	0.000824505	0.0115236
UTP15	6.95199	-0.126743	0.00082583	0.0115292
GOLT1B	8.1364	-0.157552	0.00082771	0.0115398
ARHGEF37	5.69998	0.0688851	0.000828623	0.0115398
CLCNKB	6.38048	0.0823584	0.000829371	0.0115398
SERTAD1	8.56222	-0.207363	0.00083357	0.0115832
RNF38	8.21671	-0.142034	0.000834355	0.0115832
GPR55	5.43232	0.1237	0.000836083	0.0115869
C7orf31	6.05916	-0.087439	0.000836482	0.0115869
TSHZ1	8.70663	-0.104114	0.000838419	0.0116008
ATXN3	6.90091	-0.0974331	0.000840743	0.01162
PDE8A	7.33678	-0.121524	0.000849437	0.0117141
SEPTIN11	6.94005	-0.135339	0.000849438	0.0117141
PPIL2	6.8126	0.0688353	0.000852676	0.0117359
EPG5	7.25885	-0.101863	0.000852901	0.0117359
GIMAP7	10.8059	0.18921	0.000856231	0.0117687
CHUK	8.21491	-0.135426	0.000857874	0.0117752
NGLY1	8.97863	-0.101927	0.000858597	0.0117752
SALL4	6.08535	0.142837	0.000861566	0.0117926
CSTA	10.4499	0.127161	0.000861762	0.0117926
BTG3	8.38357	-0.186912	0.000867911	0.0118637
FAM214B	8.41343	0.163403	0.000871715	0.0118905
SERPIND1	4.86086	0.0672283	0.000871784	0.0118905
OPLAH	6.31402	0.171194	0.00087547	0.0119277
AP2S1	9.95695	0.128112	0.000879104	0.0119641
ACKR3	6.25997	-0.213034	0.000881411	0.0119824
AUP1	9.04648	0.108375	0.000883102	0.0119923
SPAG9	7.59041	-0.10345	0.000885905	0.0120172
TMEM258	11.4143	0.086789	0.000888132	0.0120343
IRF4	7.10246	-0.129353	0.000898076	0.0121379
ATF3	6.21834	-0.149526	0.000898553	0.0121379
UBE2Q1	7.68252	-0.0870509	0.000898703	0.0121379
DOLK	6.33431	0.138807	0.00090015	0.0121442
ST7L	5.42739	-0.0630179	0.000903801	0.0121803
TBCC	8.55743	-0.146216	0.000905278	0.012187
ZNF787	7.77143	0.125325	0.000907816	0.0122079
APPL1	7.65934	-0.100871	0.000916801	0.0123154
CDC16	8.86786	-0.114846	0.000918021	0.0123185
MAP2K7	6.63702	0.0848007	0.000919854	0.0123298
PTGER4	8.67599	-0.186727	0.000921073	0.0123329
STXBP2	8.11491	0.146186	0.000925423	0.0123679
CFAP20	8.45206	-0.182343	0.000925915	0.0123679
CSDC2	6.57508	0.0959636	0.000926673	0.0123679
SCARA3	5.21344	0.0739277	0.000928907	0.0123807
CDA	8.29517	0.21277	0.000929625	0.0123807
LENG9	6.50579	0.101888	0.000939143	0.0124941
ADGRG3	6.6569	0.197471	0.000941409	0.0125034
ZNF329	7.50312	-0.159858	0.000941854	0.0125034
LGALS3	9.63393	0.138196	0.000946975	0.012558
POMC	6.28808	-0.105556	0.000948565	0.0125657
XPR1	7.08964	-0.113721	0.000957097	0.0126466
RAPGEF3	5.74425	0.0629631	0.000957357	0.0126466
CD53	10.3501	0.0967914	0.000958795	0.0126466
TPCN1	6.96689	0.0593522	0.000959631	0.0126466
SART3	7.50285	-0.0817326	0.000960213	0.0126466
SEC23B	8.28033	-0.107766	0.000961279	0.0126466
KDM5C	6.83034	0.0791556	0.000962018	0.0126466
LENG8	7.38535	0.12202	0.000962806	0.0126466
MTSS1	7.75988	-0.132656	0.000967229	0.0126913
TUBGCP4	6.68758	-0.111093	0.00096853	0.012695
FANCF	5.93477	0.0975565	0.000975302	0.0127461
WDR76	5.96569	-0.0979968	0.000976846	0.0127461
NSD1	6.71075	0.0808066	0.000977742	0.0127461
SENP7	6.29077	-0.115212	0.000977824	0.0127461
IPO13	6.26733	0.145079	0.000977943	0.0127461
KNTC1	6.77823	-0.125767	0.000978579	0.0127461
APOL2	6.39953	0.136292	0.00098328	0.012794
UBE2Z	7.91429	0.0715474	0.000993483	0.0129132
GPD1L	7.71775	-0.105923	0.000997967	0.012946
CENPH	6.0669	-0.16344	0.000998089	0.012946
PPP1R14A	5.70339	0.125403	0.00100525	0.0130253
ATG16L1	7.23158	-0.161989	0.0010068	0.0130318
DNAJB11	9.41103	-0.104528	0.00101056	0.0130668
PCNT	8.50952	-0.154469	0.00101186	0.0130701
SUCO	7.136	-0.110051	0.00102072	0.0131607
MED21	7.07754	-0.143841	0.00102099	0.0131607
ZNF222	6.19311	-0.189957	0.0010255	0.0132052
SPATA45	4.80575	0.0840617	0.00103086	0.0132604
GRN	10.2907	0.193359	0.00103199	0.0132613
TMEM8B	6.82237	-0.0879826	0.00103659	0.0133066
ZNF330	8.73783	-0.125936	0.00103792	0.0133099
DAB2IP	5.58881	0.110822	0.00104099	0.0133192
SEC24D	6.41994	-0.128946	0.00104117	0.0133192
RBBP9	6.65689	-0.104986	0.00104185	0.0133192
ARHGAP39	5.14231	0.0783279	0.00104321	0.0133215
SPATA9	4.55842	-0.0727125	0.00104417	0.0133215
PCSK9	6.15639	0.0995992	0.00104524	0.0133215
TRIML2	5.41736	0.0984554	0.0010484	0.0133481
CBX8	6.29486	0.0988975	0.00106208	0.0134762
AQP5	5.89729	0.104523	0.00106238	0.0134762
B4GALNT3	5.78083	0.0683684	0.00106265	0.0134762
EXT2	7.57059	-0.0833729	0.0010628	0.0134762
PPM1M	8.74814	0.112801	0.00106905	0.0135293
FERMT3	9.40599	0.13815	0.00106953	0.0135293
STAT5A	9.46277	0.0971382	0.00107106	0.0135293
IL12RB2	5.76187	-0.0948796	0.00107133	0.0135293
UNC5C	5.15226	0.0979674	0.00107273	0.0135331
LAX1	7.39807	-0.160453	0.00107936	0.0136014
CLDN4	5.64022	0.0785376	0.00108033	0.0136014
SLC7A8	7.07483	0.0717212	0.00108334	0.0136225
WFDC10A	4.98109	0.127084	0.00108455	0.0136225
OGA	10.3622	-0.132345	0.00108529	0.0136225
ESYT2	8.05538	-0.0639518	0.00109066	0.0136696
TCN2	6.44197	0.142434	0.00109124	0.0136696
PHC3	7.28339	-0.0924837	0.00109233	0.0136696
NTAN1	8.14434	-0.12657	0.00109658	0.0137064
TUBGCP5	6.74215	-0.122615	0.00109748	0.0137064
ANAPC15	7.54145	0.121378	0.00110163	0.0137313
DMXL1	7.14744	-0.0873608	0.00110168	0.0137313
DNAJC30	7.40741	0.125738	0.00110386	0.0137435
PTS	8.19011	-0.14016	0.00110487	0.0137435
WDR41	7.13997	-0.103417	0.00110616	0.0137458
ATAD1	8.22329	-0.116773	0.00110779	0.0137523
ZNF397	6.32589	0.158141	0.00111021	0.0137686
TREM1	9.00358	0.232671	0.00111212	0.0137786
SPHKAP	4.83631	0.0671844	0.00111629	0.0137964
ACAD8	7.11062	-0.0640948	0.00111641	0.0137964
ZNF511	8.28781	0.104624	0.00111728	0.0137964
H1-10	8.88562	0.144613	0.001118	0.0137964
ITGB8	4.82447	0.0712503	0.00112268	0.0138404
HMGN3	8.96363	-0.0886006	0.00112584	0.0138512
DNAH7	5.08059	0.092449	0.00112662	0.0138512
KIZ	7.72158	-0.0964914	0.0011269	0.0138512
ZSCAN29	6.65953	-0.102502	0.00113824	0.0139768
IQCG	6.1768	-0.1254	0.0011398	0.0139822
MAP9	5.14931	-0.073939	0.00114157	0.0139901
TLR2	8.85041	0.202328	0.00114333	0.0139979
PACC1	7.46075	-0.0755521	0.00114718	0.0140312
CDK14	6.22061	0.115126	0.00115126	0.0140673
DOC2A	6.43189	0.0667688	0.00115902	0.0141483
DNAJC10	7.63424	-0.0762064	0.00117182	0.0142891
NSRP1	7.81577	-0.108731	0.00117575	0.0142891
RIPK2	8.5312	-0.259353	0.00117618	0.0142891
MBTPS2	7.16211	-0.087134	0.00117781	0.0142891
ZSCAN21	6.84193	-0.158778	0.00117788	0.0142891
TENT5A	9.32623	0.166137	0.00117851	0.0142891
SLC26A11	7.98803	-0.131621	0.00117982	0.0142891
SERPINA1	8.60717	0.207979	0.00118002	0.0142891
DLC1	5.53759	0.147736	0.0011809	0.0142891
ADAP2	7.85941	0.176062	0.00119781	0.0144797
ADORA1	5.63081	0.0799022	0.00119992	0.0144911
AHI1	5.71496	-0.0900402	0.00120134	0.0144941
STX3	7.74889	0.15948	0.0012058	0.0145338
HIGD2A	10.5877	0.0966059	0.00120918	0.0145605
TINAGL1	5.59067	0.25511	0.00121159	0.0145708
GCLM	7.199	-0.157565	0.00121238	0.0145708
SEMA6B	6.11628	0.0797207	0.00121487	0.0145867
INHA	5.76566	0.138534	0.00121899	0.014622
NGRN	9.56204	-0.0913158	0.00122163	0.0146395
LEPROT	8.94266	0.160078	0.0012281	0.0147029
MAPK11	5.72484	0.0797494	0.00123594	0.014761
NUP107	9.00215	-0.100466	0.00123615	0.014761
PLIN3	9.45417	0.168075	0.00123651	0.014761
TMPRSS5	5.99699	0.0923961	0.00124892	0.014891
TFPT	7.5759	0.110155	0.00125094	0.014891
HDAC7	7.05465	0.084996	0.001251	0.014891
ZSCAN26	6.44898	-0.129297	0.00126198	0.0150075
RMND5A	7.42654	-0.0876121	0.00126489	0.0150214
IFI6	10.2009	0.357075	0.00126568	0.0150214
GALC	8.04796	-0.122544	0.00126678	0.0150214
GRIK5	5.78567	0.0792157	0.00126833	0.0150255
ZFC3H1	8.5558	0.15138	0.00127173	0.0150434
C1QTNF3	6.04575	-0.127092	0.00127413	0.0150434
MNAT1	6.69465	-0.0934119	0.00127418	0.0150434
WDR20	7.8077	-0.0942083	0.00127548	0.0150434
ZFAND4	5.85646	-0.157325	0.00127589	0.0150434
TRMT61B	7.71018	-0.0959578	0.00127713	0.0150438
SERPINB4	4.56243	0.0792073	0.00127917	0.0150536
BCLAF3	5.92713	-0.170697	0.00128256	0.0150787
TSSK6	5.21752	0.0728454	0.00128475	0.0150787
GALNT12	6.19149	-0.122007	0.00128495	0.0150787
ARL6	5.13603	-0.0886061	0.00129326	0.0151568
MAEA	7.23839	-0.0913993	0.00129403	0.0151568
NCALD	7.01739	-0.144555	0.00129752	0.0151574
GOLGA4	8.25757	-0.074281	0.00129757	0.0151574
GNLY	11.1308	-0.210661	0.00129775	0.0151574
LPAR2	9.28088	0.136674	0.00130351	0.0152104
RNF39	6.06249	0.106236	0.00131356	0.0152844
BAZ2A	7.28548	0.0725835	0.00131396	0.0152844
CCDC157	6.61004	0.0998852	0.0013151	0.0152844
ABL1	6.97236	-0.090661	0.00131722	0.0152844
SACM1L	8.33512	-0.218602	0.0013173	0.0152844
COX6B2	5.93113	0.0792708	0.0013182	0.0152844
PLK2	5.82403	-0.251531	0.00131845	0.0152844
WEE1	7.08481	-0.14499	0.00132106	0.0152873
AGER	7.3151	0.0727985	0.00132161	0.0152873
CATSPERD	4.6451	0.0917165	0.00132239	0.0152873
DPM3	8.70531	0.105403	0.00132611	0.0153161
EVX1	6.07351	0.0811885	0.00132858	0.0153304
GAMT	7.14318	0.0749162	0.00133364	0.0153608
GMNN	7.48702	-0.168982	0.00133398	0.0153608
CACNA1A	6.09662	0.0817943	0.00133575	0.0153608
TRAFD1	8.25964	0.146411	0.00133615	0.0153608
RNF24	8.05364	0.218985	0.00133887	0.0153778
SLC20A1	10.5993	-0.126363	0.00134353	0.0154171
PRKACA	5.74482	0.0926067	0.00134548	0.0154253
TMEM237	5.70518	-0.0854069	0.00134686	0.0154269
S100A9	11.8052	0.0714867	0.00135361	0.0154817
MAPRE2	8.34413	-0.105567	0.00135531	0.0154817
FASLG	6.23178	-0.23217	0.00135538	0.0154817
MPI	6.87077	0.0851568	0.00135809	0.0154984
BAAT	5.24297	0.0597099	0.00136421	0.015554
SASH3	9.36707	0.158842	0.0013663	0.0155636
SGTA	6.92093	0.0935091	0.00137387	0.0156354
DPAGT1	6.67946	0.0704666	0.00138433	0.0157401
IDE	7.44582	-0.0768217	0.00138848	0.0157729
H3C12	5.72432	0.0766245	0.00139273	0.0158043
ALKAL2	5.31041	-0.208903	0.00139378	0.0158043
ERGIC1	7.77926	0.153299	0.00139637	0.0158192
BCAR1	6.42912	0.0772999	0.00140551	0.0159082
BATF2	5.2814	0.141911	0.00140759	0.0159173
ZWILCH	6.66709	-0.0923831	0.00140967	0.0159264
SEC22C	6.71653	-0.0848819	0.00141182	0.0159361
SLC6A19	5.7572	0.0655448	0.00141879	0.0159965
DEPP1	5.68446	0.0697906	0.00142089	0.0159965
TIMELESS	6.35203	-0.100311	0.00142103	0.0159965
SGCB	5.63689	-0.0844007	0.00142931	0.0160752
CABP5	6.0628	0.222144	0.0014323	0.0160943
PEX16	7.92414	0.0909477	0.00143782	0.0161417
SH2D2A	8.27799	-0.177378	0.00144101	0.016163
CCDC82	6.95448	-0.102967	0.00144305	0.016165
PRXL2C	8.06052	-0.126219	0.00144379	0.016165
DDR2	8.06715	0.0953025	0.0014475	0.016192
TAPT1	7.27168	-0.102353	0.00145093	0.0161983
C1orf109	5.52658	-0.0871703	0.00145243	0.0161983
HTR1B	4.93831	0.0937167	0.00145316	0.0161983
INKA1	6.68121	0.104411	0.00145352	0.0161983
PCCA	7.04061	-0.0972854	0.00145465	0.0161983
ETAA1	7.1544	-0.100747	0.00145588	0.0161983
DLX4	5.28931	0.0854799	0.00145742	0.016201
PSMB2	8.59598	0.0802473	0.00145894	0.0162033
RRAS	7.89164	0.158664	0.00146243	0.0162276
ZNF227	7.22455	-0.128794	0.001465	0.0162417
ZC2HC1C	4.88206	0.0944651	0.00148889	0.0164919
CCDC77	6.52238	-0.12301	0.00149294	0.0165219
PDXDC1	7.30806	-0.0686108	0.00149631	0.0165445
SLCO4C1	6.26035	-0.18844	0.00150345	0.0165949
TGIF1	7.69905	-0.106444	0.00150354	0.0165949
CAPNS1	9.67185	0.100487	0.0015054	0.0166008
LIN28B	4.84936	0.0750054	0.00150852	0.0166204
TM7SF3	7.89499	-0.118357	0.00151016	0.0166237
HUS1	6.76343	-0.0993276	0.00151274	0.0166374
MBOAT2	6.34862	0.166971	0.00152305	0.016735
PTGDS	7.96021	-0.167434	0.0015243	0.016735
B4GALT6	4.88142	-0.0838549	0.00152985	0.016777
TCF7L2	6.834	0.0845967	0.00153179	0.016777
UBE2M	8.74486	0.101819	0.00153217	0.016777
TIMP4	4.98743	0.0969055	0.00153358	0.0167776
HERC1	6.97457	-0.153373	0.00153501	0.0167776
OR51I1	5.47006	0.0998113	0.00153627	0.0167776
CASD1	7.46853	-0.104374	0.00154508	0.0168467
SMARCD3	7.79362	0.123897	0.00154531	0.0168467
YES1	6.80955	-0.384807	0.00155046	0.016888
ZNF333	6.5157	-0.101229	0.00155211	0.0168913
TTC37	8.47556	-0.101563	0.00155381	0.016895
HTR1A	5.41304	0.0637956	0.0015591	0.0169377
ZNF385A	6.46406	0.139247	0.00156766	0.0170159
SSX2IP	6.56976	-0.109807	0.00156964	0.0170225
MTMR11	8.31772	0.130643	0.00157341	0.0170429
SLC19A2	7.02487	-0.163073	0.00157426	0.0170429
WDSUB1	7.55127	-0.131684	0.00158894	0.0171868
SNX11	7.76016	0.0776129	0.00159033	0.0171869
KRT32	6.5339	0.103213	0.00159258	0.0171963
IQCB1	7.77082	-0.101634	0.00159541	0.0172119
RETN	7.88739	0.148375	0.00159684	0.0172124
PTGIR	6.60078	0.104333	0.00160033	0.017235
MARCHF5	7.74377	-0.101449	0.00160595	0.0172807
HDLBP	7.68371	-0.0596451	0.00161278	0.01733
FCHO2	5.45794	-0.122509	0.00161333	0.01733
TTPAL	7.59991	-0.0861121	0.00162636	0.017455
PIAS4	8.04142	0.105269	0.00162896	0.0174678
MTO1	7.91225	-0.103411	0.0016323	0.0174885
FEM1C	7.96898	-0.132819	0.00163429	0.0174948
DUSP4	6.83891	-0.152718	0.00165168	0.0176657
MCM6	6.6894	-0.121644	0.00165628	0.0176997
FAM8A1	10.0692	0.141562	0.00166129	0.017738
AUTS2	6.0854	-0.163205	0.00166736	0.0177738
CROT	6.37549	-0.103908	0.0016675	0.0177738
CT83	4.81098	0.101488	0.00167735	0.0178605
RECK	6.18867	-0.0926274	0.00167851	0.0178605
KIAA0586	6.70404	-0.0838992	0.0016828	0.0178828
ECE2	6.16439	0.073837	0.00168347	0.0178828
OTUD6B	5.91561	-0.0929078	0.00171237	0.0181742
SLC11A1	8.10072	0.16354	0.00171466	0.0181766
H2AC8	6.86423	0.20861	0.001718	0.0181766
LGALS14	5.08163	0.101904	0.00171805	0.0181766
LRIG2	6.61045	-0.136505	0.0017198	0.0181766
APH1A	8.6758	0.125797	0.00171991	0.0181766
IL1RAP	5.70655	0.103272	0.00172641	0.0182299
ZMAT4	6.47746	-0.216959	0.00173516	0.0182849
CALY	5.78556	0.102903	0.00173559	0.0182849
SH2B2	6.82466	0.167031	0.0017374	0.0182849
UGCG	8.4004	0.29285	0.00173973	0.0182849
PMF1	7.61138	0.0892435	0.0017408	0.0182849
BIN3	7.726	0.124492	0.0017415	0.0182849
SMG1	8.34057	-0.126605	0.00174308	0.0182849
MRPS16	7.6847	0.107614	0.00174338	0.0182849
FUT2	5.41164	0.0699984	0.00175571	0.0183805
ATP5MF	10.7778	0.126871	0.00175673	0.0183805
CREB3L1	5.70521	0.0824179	0.00175693	0.0183805
PMVK	7.25428	0.127605	0.00176048	0.0184022
DLD	8.41108	-0.0999321	0.00176643	0.0184489
MEGF8	5.939	-0.0852899	0.00176799	0.0184497
RPS19BP1	8.40718	0.0902385	0.00177572	0.0185149
VAV3	7.58678	-0.09244	0.00178032	0.0185472
ZNF257	4.628	-0.0748567	0.0017843	0.0185731
PRSS8	8.94191	0.064525	0.00179332	0.0186514
BLK	7.82332	0.173641	0.00179717	0.0186759
ATP5ME	10.1138	0.100595	0.0017987	0.0186762
RAB11FIP5	7.03086	-0.128552	0.00180557	0.0187318
PLA2G2F	5.66009	0.087887	0.00180997	0.0187619
RCBTB1	7.49884	-0.14394	0.00181422	0.0187903
CEP152	6.67536	-0.145907	0.00181616	0.0187947
TGFBR3	9.73268	-0.189571	0.00182227	0.0188422
MGAT5B	6.49149	0.0903799	0.00182702	0.0188756
KLHL24	7.65501	-0.134567	0.00183055	0.0188964
ZNF160	5.56412	-0.06018	0.00183682	0.0189454
MME	5.29805	0.280377	0.00184173	0.0189731
GATD1	6.94626	0.0838706	0.00184474	0.0189731
CLN6	6.57013	0.0938496	0.00184477	0.0189731
ITPKC	6.03812	-0.147255	0.0018456	0.0189731
SCAI	6.24286	-0.0999107	0.00185288	0.0190322
TRPM6	5.27562	0.18298	0.00185529	0.0190412
PHF21B	5.23364	0.0869627	0.00185818	0.0190552
GATA6	4.74568	-0.126592	0.00186308	0.0190857
MRPL38	7.22581	0.132882	0.00186423	0.0190857
SEMA6A	5.02875	0.0634609	0.00187204	0.0191499
KRT2	5.88077	-0.103872	0.0018807	0.0192138
KRBOX4	7.29647	-0.138781	0.00188138	0.0192138
DCTN2	8.90328	0.0814673	0.00188599	0.0192284
ZMYM2	7.3294	-0.103002	0.00188681	0.0192284
UBXN8	6.75911	-0.104778	0.00188812	0.0192284
JAK3	5.88009	0.0810145	0.00188899	0.0192284
FANCM	5.37474	-0.0736539	0.00189239	0.0192454
CBX2	5.36713	0.0800451	0.00189576	0.0192454
STXBP3	9.3611	-0.154043	0.00189587	0.0192454
ODF2	6.44956	-0.0857109	0.00189971	0.0192454
GJB4	5.40105	0.0945994	0.00189979	0.0192454
GSC	5.03539	-0.141569	0.00190135	0.0192454
AKAP12	5.97613	0.324106	0.0019032	0.0192454
PPWD1	7.93928	-0.0810445	0.00190421	0.0192454
MCOLN2	7.27357	-0.117594	0.00190458	0.0192454
MRC2	6.52184	0.076828	0.00190615	0.0192456
RABEP1	7.97116	-0.130042	0.00190796	0.0192483
LRRC40	8.43258	-0.130086	0.00191003	0.0192536
APRT	9.65273	0.0783579	0.00191843	0.0193225
VEZT	7.07519	-0.143275	0.00192232	0.0193461
BRD2	9.58803	0.127677	0.00192545	0.0193619
TEX261	7.60237	0.112432	0.00193476	0.0194399
S100P	8.81647	0.495025	0.00194164	0.0194932
ATP1B3	9.20331	-0.150339	0.00194542	0.0195154
ZNF682	5.73485	-0.165169	0.00194715	0.019517
SLC37A3	6.72892	-0.0715201	0.00195022	0.019532
TENT4B	9.15303	-0.168546	0.00195227	0.0195368
MAPK3	9.10128	0.118025	0.00196973	0.0196957
GLI4	5.35339	0.12472	0.0019741	0.0197236
CLPP	8.43598	0.0841839	0.00197971	0.0197292
IFIT1	7.92351	0.494818	0.00198107	0.0197292
NCOA6	9.08808	-0.126293	0.0019812	0.0197292
GEMIN7	6.813	0.0595781	0.00198193	0.0197292
PLTP	5.9659	0.143898	0.00198336	0.0197292
IYD	4.65945	0.0501551	0.00198418	0.0197292
CCNT1	7.67076	0.268539	0.00198617	0.0197332
CHGA	5.01866	0.0888338	0.00199118	0.0197583
VPS4A	8.38175	0.0992547	0.00199188	0.0197583
GBA	6.70001	0.128912	0.00199524	0.0197759
ABHD11	6.45296	0.0737112	0.0020085	0.0198915
SENP6	8.25395	-0.126452	0.00201271	0.0199173
CABP2	5.68205	0.134734	0.00201859	0.0199597
AQP3	7.46622	0.12641	0.00202261	0.0199747
KLRB1	10.3741	-0.182452	0.00202333	0.0199747
LIMS2	6.49078	0.0763358	0.00202658	0.019991
KCNJ15	6.2131	0.53893	0.00203113	0.02002
CYTH3	6.23265	-0.0937444	0.0020349	0.0200413
SELENOI	6.87625	-0.107477	0.00204086	0.020084
POGLUT1	8.41036	-0.0964333	0.00204256	0.0200849
SMC4	7.86639	-0.0846649	0.00204488	0.0200918
SERPINB8	6.8674	0.096828	0.00204771	0.0201037
ADPRM	7.66792	0.148066	0.00205826	0.0201914
UNC45A	7.21834	0.0779671	0.00206334	0.0202253
ZFX	6.21432	-0.112758	0.00207452	0.0203189
ABLIM3	6.28798	0.115264	0.00209619	0.0205138
PSMC3	9.04693	0.0807921	0.00209772	0.0205138
AGL	6.87846	-0.0968817	0.00209982	0.0205182
C9orf152	4.77483	0.0698868	0.00210163	0.0205198
SPEG	5.63215	0.077057	0.00210635	0.0205497
CLUH	7.01085	0.0876873	0.00210939	0.0205633
CCDC116	6.03678	0.0995556	0.00211279	0.0205802
SLC2A1	6.50582	-0.0683171	0.00213456	0.0207615
ARF6	9.64296	0.0851756	0.00213505	0.0207615
FAM210A	6.61006	-0.115737	0.0021364	0.0207615
USF2	8.26682	0.0680944	0.0021385	0.0207656
MARK3	8.1255	-0.0749493	0.00214508	0.0208133
EZHIP	5.07314	0.101355	0.00214713	0.0208169
TRIM24	8.01133	-0.0883667	0.00215109	0.0208366
XXYLT1	6.88166	0.101064	0.00215388	0.0208366
TNF	8.06772	0.329332	0.00215418	0.0208366
B3GALNT2	6.46902	-0.0834786	0.00215729	0.0208504
UBA6	7.10272	-0.134868	0.00216186	0.0208784
DSTYK	7.04025	-0.0995976	0.0021642	0.0208789
YIF1B	6.63739	0.0795803	0.00216559	0.0208789
OXA1L	9.52513	0.0881278	0.00216801	0.0208789
MRGBP	7.48215	0.081943	0.00216929	0.0208789
NUBP2	7.50265	0.065218	0.00217055	0.0208789
SUCNR1	5.21752	0.240593	0.00217198	0.0208789
TMEM45B	5.52224	0.100331	0.00218724	0.0210093
MARCHF1	8.29279	0.161347	0.00219136	0.0210209
PTGDR	6.69337	-0.276564	0.00219183	0.0210209
CUL3	6.85429	-0.116333	0.00219519	0.021037
TBX21	8.02348	-0.196671	0.00220523	0.0211169
ZMYM4	7.39019	-0.0852786	0.00221203	0.0211658
MAZ	5.73938	0.0573676	0.00221407	0.021169
BPIFB6	4.71991	0.14667	0.0022229	0.0212371
MARK2	6.35965	0.106857	0.00222816	0.0212709
CH25H	5.45584	-0.365217	0.00223088	0.0212806
MED30	8.47486	-0.129627	0.00223544	0.0213078
INTS13	7.63246	-0.129432	0.00223955	0.0213306
PRC1	5.81492	-0.102873	0.00224142	0.0213321
CDC42EP3	8.60541	0.177675	0.00224445	0.0213446
FUOM	7.39144	0.103403	0.00224721	0.0213545
ALKBH7	8.76424	0.127056	0.00225321	0.0213951
EIF4EBP1	7.37518	0.108009	0.00225515	0.0213973
TMEM67	4.68897	-0.0592982	0.00226429	0.0214522
HPDL	5.45405	0.122674	0.00226439	0.0214522
PFKL	7.33021	0.0891334	0.00226754	0.0214657
HNRNPDL	10.0621	-0.111715	0.00227253	0.0214966
ING4	7.71364	0.0993747	0.00228231	0.021569
ATN1	5.69769	0.0725226	0.00228534	0.021569
ZNF331	7.99795	-0.26208	0.00228691	0.021569
ZFP69	6.02178	-0.157839	0.00228985	0.021569
MORF4L2	9.56968	-0.109211	0.00229033	0.021569
PRICKLE1	6.8082	0.0923826	0.00229059	0.021569
FUT3	5.98814	0.0646241	0.00229285	0.021574
YTHDC1	7.43971	-0.115421	0.00229531	0.0215808
MRPL37	8.36952	0.0909244	0.00230418	0.0216413
C12orf42	6.13706	0.126257	0.00230522	0.0216413
SLC46A3	8.62518	0.119171	0.00232834	0.0218195
FAM135A	6.18529	-0.103078	0.00232935	0.0218195
PIK3C3	7.83425	-0.0990763	0.00232947	0.0218195
PHIP	8.54418	-0.0766066	0.00234943	0.0219777
LRTOMT	5.46061	0.0479796	0.0023499	0.0219777
PHYKPL	7.67952	0.0819716	0.00235481	0.0220072
COG7	6.709	-0.105561	0.00236094	0.0220126
SEMA7A	5.92116	0.06476	0.00236282	0.0220126
P2RX3	5.23184	0.112423	0.00236297	0.0220126
PAXX	8.9374	0.0996119	0.00236389	0.0220126
ACSS2	6.99442	0.0867838	0.00236424	0.0220126
SERPINI1	6.92481	-0.140851	0.00237211	0.0220639
MAPK1	8.51062	-0.0947158	0.0023733	0.0220639
SHKBP1	7.99531	0.154029	0.00237811	0.0220921
ZNF684	5.89622	-0.11635	0.00238002	0.0220933
TIMM50	7.18692	0.0629018	0.00238397	0.0220948
PUM2	9.44148	-0.117241	0.00238504	0.0220948
CTPS1	7.00306	-0.15522	0.00238599	0.0220948
ZNF138	5.3327	-0.116794	0.00238803	0.0220948
HSPA4	7.62384	-0.0728603	0.00238905	0.0220948
SLC25A20	7.66171	-0.22704	0.00239175	0.0221033
MUC1	6.37451	0.0640704	0.00239739	0.022139
MAPK9	7.1603	-0.0727674	0.00240199	0.022165
SASS6	6.39859	-0.0681439	0.00241484	0.0222671
CCND3	11.1423	0.115344	0.00241997	0.0222978
PRKCG	5.50767	0.0697245	0.00243006	0.0223723
DEF8	8.05251	0.0768643	0.00243226	0.0223723
DNAJA4	7.59272	-0.140924	0.00243346	0.0223723
SH3BP5L	7.07568	0.145735	0.00244369	0.0224498
SRSF3	8.5398	-0.103609	0.00244692	0.0224629
MATR3	7.54368	-0.0975702	0.00245939	0.0225232
S1PR5	8.29323	-0.159444	0.00246088	0.0225232
ITGA5	7.69558	0.142799	0.00246091	0.0225232
C11orf68	7.33239	0.139981	0.00246273	0.0225232
CPED1	6.30304	0.11141	0.00246359	0.0225232
POT1	6.56392	-0.0936135	0.00246435	0.0225232
NIPBL	8.04876	-0.0881206	0.00246898	0.0225489
CHI3L1	5.34625	0.549832	0.00248438	0.0226729
MXRA7	6.11312	-0.108817	0.00249064	0.0227033
DNPH1	7.91349	0.0883944	0.00249261	0.0227033
POLE2	5.41501	-0.1448	0.00249318	0.0227033
FGF1	4.95876	0.0793526	0.00251294	0.0228665
TBC1D17	6.49233	0.080844	0.00251943	0.0229088
UEVLD	5.79611	-0.101171	0.00255255	0.0231769
TRIM38	9.28869	0.104255	0.0025543	0.0231769
ARHGAP15	10.059	0.106681	0.00255597	0.0231769
PLEKHF2	7.85888	-0.145302	0.00255758	0.0231769
TCOF1	6.60465	0.0698406	0.00255823	0.0231769
ASPDH	7.01279	0.0870454	0.00256274	0.0231906
ATP1B1	6.42155	0.122187	0.00256348	0.0231906
PLEKHA5	5.63146	-0.0837478	0.00256584	0.0231951
PRPS1	8.82691	-0.107792	0.00258001	0.0232927
PARD6B	5.43651	-0.111305	0.00258201	0.0232927
ODF2L	6.00087	-0.119675	0.00258238	0.0232927
TMEM63A	7.53363	0.105719	0.00258412	0.0232927
CELF6	5.72112	0.093828	0.00259195	0.0233463
STEAP4	6.08249	0.295289	0.00259521	0.0233588
TUBD1	6.59985	-0.139598	0.0025987	0.0233733
BABAM2	7.79801	0.065036	0.00260226	0.0233884
TAF2	7.95694	-0.0931618	0.00261373	0.0234745
CSNK1G3	7.06844	-0.0659991	0.00262673	0.0235742
TNKS2	6.23451	-0.193076	0.00263575	0.0236381
XAB2	7.02957	0.138565	0.00264314	0.0236873
EXOC2	7.23301	-0.0847346	0.00265117	0.0237422
UGT2A3	4.44169	0.0655052	0.00265585	0.0237619
ZNF415	4.94292	-0.104666	0.00265779	0.0237619
MORC4	6.1081	-0.100976	0.0026591	0.0237619
KIF16B	6.28787	-0.0875004	0.00267345	0.0238713
ZNF76	6.58622	0.0748563	0.00267518	0.0238713
PEX7	7.05646	-0.112086	0.00269125	0.0239975
MAPK1IP1L	8.94804	-0.0962481	0.00270203	0.0240763
KYAT3	8.72571	-0.0851641	0.00270508	0.0240862
B4GAT1	5.55235	0.073925	0.00271104	0.024122
TSR1	7.18054	-0.0883134	0.00272265	0.0242081
THOC6	7.40941	0.0990494	0.00272894	0.0242467
COMMD9	8.19546	0.0949859	0.0027358	0.0242793
CTPS2	6.30929	-0.103152	0.00273652	0.0242793
HAPLN1	4.69017	0.0614554	0.00274336	0.0243226
FBXL15	8.19322	0.0860868	0.00275125	0.0243641
CACUL1	6.53224	0.070863	0.00275195	0.0243641
SMAD4	7.97172	-0.0961672	0.00275538	0.0243771
ALDH1L1	5.44545	0.102236	0.00276405	0.0244364
ZNF593	7.32755	0.0965123	0.00276978	0.0244696
TCERG1	8.18197	-0.0820281	0.00277879	0.0245318
DDX54	6.77334	0.0609741	0.00278205	0.0245432
CXCR1	8.26989	0.472043	0.00278636	0.0245508
ZFPL1	6.49248	0.123262	0.00278686	0.0245508
DDX27	8.90565	-0.119142	0.00280308	0.0246762
ARFRP1	6.44761	0.065344	0.00280837	0.024701
TAF5L	7.17689	-0.0789323	0.00281126	0.024701
ARID2	7.61067	-0.0838259	0.00281185	0.024701
ID2	10.4445	-0.169366	0.00283138	0.0248248
KCNJ2	6.72153	0.194294	0.00283269	0.0248248
KLHL15	8.089	-0.105099	0.00283385	0.0248248
ADAM2	4.47971	0.0845376	0.00283392	0.0248248
ABCC8	5.48912	0.0819053	0.00284201	0.0248576
SIK2	6.14077	-0.0616115	0.00284445	0.0248576
CYBC1	9.53546	0.111909	0.00284484	0.0248576
SWAP70	8.06325	-0.126785	0.00284566	0.0248576
DDX59	7.51241	-0.108257	0.00284888	0.0248682
ZNF689	7.81702	0.150893	0.00285496	0.0248963
MARCHF4	5.45779	0.0838264	0.0028561	0.0248963
HLA-B	13.8912	0.0616963	0.00286097	0.0249213
RABAC1	10.053	0.0904211	0.00286522	0.0249408
IFITM1	12.7029	0.146025	0.00289462	0.0251708
SLC14A1	5.62588	-0.182634	0.00289719	0.0251708
ARPP19	7.88099	-0.137454	0.00289771	0.0251708
ARHGEF11	6.23388	0.0752841	0.00290304	0.0251941
MINK1	6.92267	0.070887	0.00290444	0.0251941
CTNS	6.35802	0.0534087	0.00290883	0.0252146
IRS2	9.22572	-0.18521	0.00291223	0.0252265
ISOC2	7.12274	0.105114	0.00292903	0.0253544
SDE2	7.61982	-0.126175	0.00293418	0.0253813
CHRNB2	6.33544	0.0722246	0.00294953	0.025479
ARHGDIB	12.8453	0.0764038	0.00295107	0.025479
DHRS12	6.59041	0.103345	0.00295242	0.025479
AQP10	5.92877	0.123511	0.00295367	0.025479
MYL9	7.23447	0.174853	0.00295913	0.0255084
COPB1	10.4182	-0.0959854	0.00297272	0.0256058
NOXA1	7.03283	0.0813467	0.00297636	0.0256058
PKLR	5.43792	0.0673799	0.00297661	0.0256058
PRPF39	7.56822	-0.122183	0.0029909	0.025711
PPP2R1A	8.72477	0.105276	0.00299667	0.0257428
ACADSB	6.13931	-0.104075	0.00300563	0.0258019
CCSER2	7.57623	-0.111831	0.00300916	0.0258135
SHH	5.49536	0.101062	0.00301422	0.0258135
PCSK6	5.72867	0.0722013	0.00301458	0.0258135
TRAPPC3	8.8196	0.0953913	0.00301528	0.0258135
MED16	7.85123	0.0704268	0.00302126	0.0258469
SNCAIP	5.27951	0.0562135	0.00303013	0.0258987
MLF1	4.89244	-0.114223	0.00303148	0.0258987
FXYD3	5.78235	0.0518734	0.00303385	0.0259012
C19orf53	9.50189	0.0902834	0.00304483	0.0259771
TCF7	8.05739	0.0972765	0.00304716	0.0259792
TSPOAP1	7.25454	-0.0809018	0.00305191	0.0260018
UTS2R	6.29936	0.069804	0.00307185	0.0261515
CLK4	7.38104	-0.125705	0.00307368	0.0261515
CCR3	6.95243	0.338449	0.00308028	0.0261889
CMTM2	8.35978	0.642037	0.00308326	0.0261889
MAPK4	5.45946	0.0967739	0.00308593	0.0261889
CLDN19	6.16407	0.0755571	0.00308726	0.0261889
MAN1A1	6.98984	-0.0990066	0.00308861	0.0261889
DERL1	8.99449	-0.109165	0.00309107	0.026192
P2RY13	7.37614	0.32387	0.00309595	0.0262155
PREP	8.06865	-0.106978	0.0031162	0.026369
NOM1	6.5909	-0.103969	0.00313075	0.0264642
CDC42SE2	8.63653	-0.10087	0.00313171	0.0264642
ARHGAP5	6.82921	-0.111381	0.00313757	0.0264722
THBS1	7.4468	-0.29841	0.00313854	0.0264722
NRM	7.81008	0.121814	0.00313904	0.0264722
NIPSNAP2	8.66786	-0.117731	0.00315352	0.0265752
TEX47	5.03681	0.0689977	0.00315648	0.0265752
ATF7	5.85787	0.0538303	0.00315766	0.0265752
TFAP4	6.09157	0.0724587	0.00315985	0.0265756
NOL8	8.73463	-0.0952049	0.00317212	0.0266608
PNPLA8	8.47409	-0.123897	0.00317581	0.0266738
TRIM23	6.3639	-0.107141	0.00318139	0.0267026
ZNF384	7.79368	0.0883876	0.00319647	0.0268111
FYTTD1	7.88938	-0.0973621	0.00320769	0.0268871
TOR1AIP1	8.39922	-0.0863854	0.00321494	0.0269297
SLC16A3	8.60617	0.166758	0.00322193	0.0269701
TLR4	7.98332	0.204284	0.00323258	0.027041
DHDH	5.61566	0.132608	0.00324109	0.027094
C1orf210	4.83548	0.0647221	0.00325542	0.0271836
NTNG2	6.14332	0.114317	0.00325693	0.0271836
MKLN1	7.83861	-0.0991168	0.00325836	0.0271836
CSF2	5.43648	0.107154	0.00326136	0.0271904
SELENOT	8.40305	-0.162335	0.00327278	0.0272674
GPBAR1	8.37423	0.175257	0.00329139	0.027404
KDM4D	5.3408	0.0698028	0.00329725	0.0274344
PPM1B	8.24687	-0.0923571	0.00330501	0.0274806
PLEKHN1	6.65987	0.07031	0.003314	0.0275368
KLF5	6.48162	0.169657	0.00331646	0.0275368
CHORDC1	8.67794	-0.0855642	0.00332123	0.0275368
XPNPEP3	5.77431	-0.0608039	0.00332215	0.0275368
C4orf46	6.35434	-0.13439	0.00332339	0.0275368
F2R	5.9052	-0.172566	0.00332591	0.0275368
LCP2	10.9923	0.0937827	0.00332771	0.0275368
NQO2	8.54298	0.112631	0.00332948	0.0275368
DDAH2	7.54347	0.113665	0.00333184	0.027538
CAPRIN2	7.4681	-0.0942831	0.00334266	0.0276091
IL18	8.80155	-0.216663	0.00334606	0.0276189
NXF3	5.07484	0.121933	0.00335633	0.0276743
EDA	5.26916	0.0578312	0.00335722	0.0276743
TBK1	8.82111	-0.146013	0.0033773	0.0278213
CUL4A	7.97103	-0.0824508	0.00337996	0.0278248
RECQL4	6.71891	0.0760609	0.00338544	0.0278515
GSTK1	11.1274	0.0965261	0.00339192	0.0278746
SFTPC	6.21242	0.0767107	0.00339273	0.0278746
ITGB1BP1	8.1027	-0.0983686	0.00339737	0.0278943
PRMT8	5.1958	0.0629432	0.00341771	0.0280298
TP53	5.95765	0.0560391	0.00341838	0.0280298
EPHB4	6.14538	0.0752618	0.00343222	0.0281247
BAD	6.98213	0.0563632	0.00343751	0.0281496
ARIH1	8.06601	-0.118433	0.00344449	0.0281882
CEP83	5.52	-0.124787	0.00345205	0.0282314
ITGAV	5.65614	-0.0626954	0.00346442	0.028314
POLR1E	7.34336	-0.0903694	0.00346779	0.028323
MICOS10	6.71897	0.0587451	0.00348354	0.0284329
MDK	6.28434	0.0790877	0.00350179	0.0285514
TFG	8.73284	-0.110573	0.00350379	0.0285514
PGAM5	5.40322	0.0702936	0.00350494	0.0285514
GOT1	6.38971	-0.110307	0.00351335	0.0286012
HIRA	7.043	-0.139072	0.00353172	0.0287319
RHOBTB2	5.90064	0.0608812	0.00354511	0.028822
ADAM17	6.96862	0.0876262	0.00354986	0.0288418
TRIOBP	7.35301	0.0584051	0.00356116	0.0289096
UBA5	7.33533	-0.107713	0.00356369	0.0289096
TRAPPC2	8.85536	-0.103257	0.00356519	0.0289096
XAF1	8.87691	0.326837	0.00357529	0.0289727
PYCR3	6.02138	0.0594307	0.00358009	0.0289757
CKAP2	6.61718	-0.0816495	0.00358032	0.0289757
ELAVL1	7.08465	-0.0589066	0.00358345	0.0289821
OTUB1	7.77188	0.0686836	0.00360797	0.0291599
SPI1	7.90727	0.163811	0.00361028	0.0291599
WRN	7.31566	-0.124222	0.00361246	0.0291599
ATG4D	7.01648	0.0936555	0.00362381	0.0292325
PIK3R4	7.92256	-0.112817	0.00362721	0.029241
ZNF45	7.0602	-0.0999372	0.00363242	0.029264
ATOX1	8.86172	0.116481	0.00363681	0.0292804
MCM2	9.09916	-0.0768708	0.00364103	0.0292954
TFAP2D	5.24324	0.0756356	0.00364653	0.0293207
KLRD1	8.78198	-0.189564	0.00365668	0.0293834
ETNK1	6.83656	-0.120322	0.00366096	0.0293988
PLCB1	6.14398	-0.0679011	0.00366522	0.029414
KCNN4	8.91814	0.0784749	0.00367162	0.0294287
KHDRBS1	8.81499	0.0525207	0.00367179	0.0294287
TRAK1	7.38098	-0.0688824	0.00368354	0.0295039
DIABLO	8.58251	-0.0683624	0.00369326	0.0295628
LCN2	8.11206	0.397845	0.00370282	0.0296004
GNG8	6.40075	0.0942131	0.00370329	0.0296004
MAGEB4	4.86084	0.0566968	0.00370511	0.0296004
ISG15	9.56148	0.418719	0.00370894	0.029612
GPN1	8.6158	-0.0707567	0.00371395	0.029633
CHD2	8.31547	-0.0868794	0.00372305	0.0296866
HELB	6.59794	-0.109156	0.00373801	0.0297867
TOR4A	7.02692	0.167815	0.00374132	0.029794
PBX2P1	7.62317	0.172424	0.00376862	0.0299923
ATP6V1H	7.44115	-0.0889501	0.00377439	0.0300189
MARCHF6	9.63887	0.223073	0.00378812	0.0301089
TMED3	8.69439	0.102034	0.00379745	0.0301638
C1orf43	8.9338	0.0863754	0.00380711	0.030214
MNDA	12.3933	0.217804	0.00380862	0.030214
GPR3	5.44369	0.0804978	0.00381512	0.0302462
CCL13	6.33203	0.0779808	0.00383089	0.0303519
FAM110A	8.50639	0.152147	0.00383613	0.0303623
GRK6	8.37627	0.0934468	0.00383708	0.0303623
GRAMD2B	6.09544	-0.114954	0.00384302	0.0303899
MOGAT3	5.26695	0.059002	0.00384727	0.0304042
PPP2CB	7.95239	-0.112054	0.00385114	0.0304155
DTNB	6.10573	0.0659829	0.00385524	0.0304285
UNC93B1	6.33932	0.149332	0.00385973	0.0304446
FRMD3	7.17135	0.220456	0.00386519	0.0304684
TBC1D23	7.46734	-0.118065	0.0038889	0.0306359
LARS1	8.33475	-0.107423	0.003893	0.0306487
DOK6	5.50828	0.0528874	0.00390667	0.0307369
C5AR2	5.44424	0.0908941	0.00392251	0.0308421
MAPK15	5.84767	0.115455	0.00392604	0.0308503
SH3GL3	5.32059	-0.0644703	0.00393269	0.0308712
CKAP5	7.25012	-0.106233	0.0039351	0.0308712
PRKAA1	7.53118	-0.12302	0.00393615	0.0308712
SNAPC2	6.90052	0.102657	0.00394427	0.0309154
NCBP1	6.96658	-0.108392	0.00396372	0.0310483
ZBED9	4.59486	0.0670091	0.00396805	0.0310626
CYTL1	5.57912	-0.0990998	0.00397471	0.0310953
RTN4RL2	5.82309	0.0996893	0.00397925	0.0311112
B3GAT1	6.48349	-0.0884409	0.00398288	0.03112
NOP10	10.6671	0.117915	0.00399008	0.0311567
TCP11	5.48459	0.102035	0.00400451	0.0312497
ULK2	6.33326	-0.0953641	0.00400941	0.0312683
KREMEN1	5.45459	0.0813914	0.00401298	0.0312745
GNPDA2	6.72183	-0.10424	0.00401522	0.0312745
MIS18A	6.52254	-0.0894464	0.0040281	0.0313383
AAMP	8.22165	0.0827541	0.00402846	0.0313383
PIH1D1	8.33353	0.0869441	0.00403117	0.0313398
JAZF1	8.46414	-0.0886114	0.00403494	0.0313496
ANO9	6.28436	0.0898949	0.00403841	0.0313569
GATA2	7.11149	0.212672	0.00404925	0.0314215
MKNK2	8.77757	0.111293	0.00406698	0.0315394
FMR1	7.43281	-0.0543013	0.00408732	0.0316774
SUMO1	7.71991	-0.0637417	0.00409688	0.0317225
GJD3	5.23457	0.0661306	0.00409825	0.0317225
KCNJ5	5.61122	0.0901633	0.00410871	0.0317838
NPAS1	6.31855	0.0955508	0.004121	0.0318427
DNAJA3	8.05536	-0.120445	0.00412146	0.0318427
KATNAL1	6.46308	-0.0868851	0.0041248	0.0318488
ECE1	7.04796	0.076337	0.00413343	0.0318956
NAP1L2	5.7309	-0.114518	0.00415016	0.0319921
ITGAX	7.00361	0.104552	0.00415108	0.0319921
CCR2	6.67985	0.243435	0.00417883	0.0321748
EIF1AX	8.7723	-0.0907401	0.00417996	0.0321748
WDR19	6.66256	-0.150896	0.0041872	0.0321948
NAB2	6.24929	0.246064	0.00418773	0.0321948
SNX13	7.71542	-0.100692	0.00420522	0.0323093
GSDMB	8.48683	-0.13091	0.00421443	0.03235
ZNF24	8.2702	0.051956	0.00421572	0.03235
UQCR11	7.80701	0.0709732	0.00422695	0.0324162
JMY	7.72291	-0.153619	0.00423431	0.0324526
POLR2F	8.17473	0.0686419	0.00423964	0.0324633
PLIN5	6.14395	0.0909097	0.00424305	0.0324633
SYNGR1	6.82639	-0.0632961	0.00424353	0.0324633
N4BP2L2	8.41522	-0.0991189	0.0042489	0.0324844
MED6	8.85922	-0.11606	0.00425254	0.0324893
SOX10	5.84124	0.0651663	0.00425582	0.0324893
SOCS5	6.69629	-0.0991272	0.00425738	0.0324893
DEFB1	5.29756	0.0702879	0.00426434	0.0325225
CADM1	5.84404	-0.107109	0.00426905	0.0325384
SYTL3	8.74632	-0.205091	0.00427607	0.032572
THSD4	5.13711	0.0866805	0.00427999	0.0325819
DRAP1	8.77291	0.136744	0.00428919	0.0326319
MTMR2	6.71434	-0.0803434	0.00429564	0.032661
NR4A3	6.18972	-0.289642	0.00430004	0.0326745
FFAR2	7.89577	0.567762	0.00430599	0.0326998
ANGEL2	7.78811	-0.138214	0.00431108	0.0327088
FIBCD1	6.07128	0.0759383	0.00431506	0.0327088
TMEM151A	5.89938	0.0982963	0.00431507	0.0327088
TLR6	6.46398	0.0978439	0.00432669	0.0327769
CTBP1	9.78	-0.105054	0.00434544	0.032899
TMEM86A	5.604	0.0684772	0.00437459	0.0330931
LTK	6.32261	0.0859321	0.00437641	0.0330931
MEP1A	5.15822	0.0849166	0.00438054	0.0331042
WSCD1	5.36058	0.0635669	0.00438587	0.0331244
ZNF57	5.99189	-0.135843	0.00439639	0.0331837
ADA2	8.99728	0.100597	0.00441546	0.0333074
GET3	7.04998	0.115837	0.00441976	0.0333197
PAX1	5.36339	0.0818076	0.00442672	0.0333519
SMARCA2	8.48439	-0.0872932	0.00443285	0.0333603
BEX5	7.15954	-0.0967591	0.00443321	0.0333603
CORO7	8.85529	0.115976	0.00444493	0.033415
ACER1	5.28648	0.0936162	0.00444584	0.033415
NES	5.63382	0.0737923	0.00447273	0.0335968
ETV7	5.95355	0.215379	0.00447973	0.0336084
PCDHA6	5.61857	0.133949	0.00447978	0.0336084
GOLGA5	8.43991	-0.135651	0.00448239	0.0336084
GNG13	5.00387	0.06779	0.00448676	0.0336209
CEP95	7.94885	-0.100516	0.00449113	0.0336334
FUT6	5.08779	0.0601756	0.00449937	0.0336743
DAPK3	6.63428	0.0744358	0.004502	0.0336743
FAM13B	7.44154	-0.0929866	0.00450923	0.0337054
PPP1CA	10.1099	0.0996767	0.00451158	0.0337054
NCDN	6.47298	0.069656	0.00451919	0.033742
HAGHL	6.71792	0.0743865	0.00453675	0.0338485
SYP	6.11975	0.0569543	0.00453889	0.0338485
BCL7A	6.365	0.0920625	0.00454864	0.0339009
ETV4	5.83945	0.0787646	0.0045546	0.033925
CHCHD10	8.94082	0.118083	0.00457191	0.0340335
LRRC47	9.6087	-0.102914	0.00457912	0.0340668
NFE2	8.97441	0.199595	0.0045839	0.034082
EOGT	6.34848	-0.0799375	0.00458773	0.0340901
TADA2A	5.52429	-0.0691796	0.00459062	0.0340912
TRIM46	6.10886	0.0666877	0.00459845	0.0341289
POLR1B	8.24971	-0.106189	0.00460281	0.0341289
KRTAP1-5	5.05051	0.12433	0.00460587	0.0341289
MERTK	6.27876	-0.186849	0.00461024	0.0341289
SPATA32	5.0678	0.0797009	0.00461185	0.0341289
CXorf58	4.57753	0.0932832	0.00461262	0.0341289
CLTA	9.25767	0.06045	0.0046149	0.0341289
INSIG2	7.61006	-0.0817291	0.00462154	0.0341383
UBE2NL	6.01206	0.083437	0.00462167	0.0341383
TNRC6B	7.86447	0.130271	0.00462605	0.0341504
HYAL2	7.54599	0.0653427	0.00463318	0.0341565
CAPN2	8.64229	-0.082691	0.00463505	0.0341565
PTGES2	7.32887	0.0762823	0.00463515	0.0341565
C1orf56	5.67236	0.115393	0.00463786	0.0341565
SMYD3	7.75675	-0.0813756	0.00464296	0.0341735
TMEM9B	9.67222	-0.0858299	0.00464566	0.0341735
C1QA	6.39659	0.178677	0.00465443	0.0342178
TADA1	7.68016	-0.0740467	0.00466635	0.0342851
DAXX	7.58848	0.109788	0.00466923	0.034286
IFT52	7.30671	-0.0966564	0.00469187	0.0344319
MBOAT7	8.65759	0.199592	0.00469498	0.0344345
CRYBB2	6.16871	0.0927812	0.00471969	0.034578
MMUT	7.39449	-0.118473	0.0047201	0.034578
COL18A1	6.47197	0.0954532	0.00472475	0.0345916
HBG2	7.71507	0.655005	0.00473361	0.0346174
CSRNP2	7.13169	-0.0942318	0.00473383	0.0346174
LATS1	5.37118	-0.127103	0.0047395	0.0346201
AVPI1	6.912	-0.164656	0.00474285	0.0346201
RAB40B	6.36909	-0.109779	0.00474478	0.0346201
PRPF4B	8.47535	-0.0733604	0.00474534	0.0346201
DENND2D	9.92369	-0.167036	0.0047583	0.0346943
SLC41A3	7.54471	-0.0608448	0.00476506	0.0347233
MTX2	7.32696	-0.111762	0.00481325	0.0350539
STAMBPL1	7.60422	-0.109866	0.0048168	0.0350592
BTN3A3	10.2681	-0.0842435	0.00482217	0.0350605
ASB6	7.13972	-0.0873221	0.00482262	0.0350605
SYDE1	5.52203	0.0575898	0.00482682	0.0350706
TEX264	7.83607	0.0884004	0.00483438	0.035105
VAMP4	6.82406	-0.0821007	0.00487015	0.0353441
LY6G6F	6.15824	0.133726	0.00488165	0.0353732
HNRNPD	10.4171	-0.0702768	0.00488261	0.0353732
PRF1	10.4618	-0.19353	0.00488269	0.0353732
CEP128	5.42808	-0.0878507	0.00490407	0.0355074
PGBD1	5.2209	-0.100048	0.00490995	0.0355109
GARRE1	8.1828	-0.072057	0.00491026	0.0355109
COA4	8.09389	0.0732463	0.00491887	0.0355525
RALB	9.43234	0.11299	0.00492899	0.0355924
SRY	4.62198	0.0894157	0.00493011	0.0355924
VRK1	7.96506	-0.0893898	0.00493957	0.03564
MDN1	6.48569	-0.0691685	0.004954	0.0357117
ZNF124	6.78949	0.148928	0.00495525	0.0357117
FAM174C	8.0298	0.0803972	0.00495834	0.0357133
NR4A1	7.71778	-0.275329	0.00496483	0.0357393
ZC3HC1	7.43378	-0.0744983	0.00497074	0.0357612
RNASET2	11.4599	0.103036	0.00497801	0.0357927
ADIPOR2	8.69098	-0.0889808	0.00498676	0.0358349
DRD2	5.62696	0.0644559	0.00501049	0.0359847
DHX34	6.61115	0.0893303	0.00502825	0.0360227
GLCCI1	8.1957	-0.118625	0.00502919	0.0360227
EPN1	9.20749	0.0952599	0.00502983	0.0360227
HOXB13	5.60815	0.0576004	0.00503035	0.0360227
CLCN4	5.40199	0.0741429	0.00503174	0.0360227
PDIA3	7.65852	-0.101613	0.00503316	0.0360227
SECTM1	7.13172	0.144518	0.00505837	0.0361772
KLF3	7.71792	-0.0802801	0.00506447	0.0361772
KBTBD2	9.28734	-0.100543	0.00506538	0.0361772
PRDX1	11.265	0.108943	0.00506638	0.0361772
ZNF675	4.70436	-0.15209	0.00507705	0.0362184
NADSYN1	8.86738	0.0733524	0.00507859	0.0362184
RNPEPL1	7.57875	0.107638	0.00508088	0.0362184
ZRANB1	7.34787	-0.135674	0.00508894	0.0362536
JPH2	5.7937	0.0664229	0.00509166	0.0362536
ACADS	6.56815	0.069265	0.005119	0.0363919
GRAMD4	7.4516	-0.0743897	0.00512061	0.0363919
RERE	6.92192	0.101027	0.00512264	0.0363919
PLPP3	5.0409	0.0847459	0.00512422	0.0363919
GJB2	4.65799	-0.0871987	0.00512588	0.0363919
CXCR4	11.5496	-0.236059	0.00512863	0.0363919
ZDHHC13	6.88313	-0.10213	0.00514222	0.0364463
UBQLN1	8.45558	-0.0724655	0.00514239	0.0364463
IRAK2	6.56195	-0.151041	0.00514616	0.0364463
CBFB	8.63729	-0.107721	0.00514801	0.0364463
TFCP2	7.16859	-0.122386	0.00515123	0.0364483
RGL1	6.08114	0.12314	0.00515595	0.036461
FHOD1	7.51957	0.112692	0.00515889	0.036461
S100Z	6.26532	-0.157082	0.00516558	0.0364859
CLCF1	8.51133	0.206274	0.00516827	0.0364859
COL5A3	6.05409	0.0866149	0.00517622	0.0365212
MRPS33	8.17797	0.0952078	0.00518003	0.0365274
ANO6	8.46685	-0.10175	0.0051837	0.0365326
ZW10	7.28751	-0.139858	0.00519673	0.0366037
ABCD4	6.63823	-0.0607863	0.00520981	0.0366591
ANKRD22	6.0969	0.364459	0.00521049	0.0366591
CYP21A2	4.90627	0.0553682	0.00521499	0.03667
RPS6KC1	6.78238	-0.0746077	0.0052348	0.0367825
CA4	6.54798	0.21045	0.0052369	0.0367825
EXOSC4	6.8201	0.0996514	0.00524635	0.0368281
ALAS2	7.39805	0.501027	0.00525097	0.0368397
BORCS7	7.70414	-0.0903197	0.00526203	0.0368965
PHLDA3	6.39589	0.07184	0.00526947	0.0369279
TMEM101	7.71365	0.09966	0.00529723	0.0371015
SERPINE1	5.71116	0.0676614	0.0053093	0.0371651
LGI2	5.32599	0.0424601	0.00531806	0.0371827
H2BC3	4.78764	0.0627741	0.00532039	0.0371827
GOLGA1	7.02404	-0.105286	0.00532079	0.0371827
TMTC3	5.84439	-0.0689307	0.00532695	0.0372049
DAAM1	7.38466	-0.124134	0.00534789	0.0373302
HCLS1	11.1621	0.0800531	0.00535248	0.0373413
ZNF41	5.66656	-0.0885781	0.00536725	0.0374233
LGMN	6.96928	-0.0796398	0.00538787	0.0375339
SMARCC1	8.87127	0.0702266	0.00539012	0.0375339
RIOK2	7.34642	-0.0973985	0.00539216	0.0375339
ACIN1	8.6982	0.100279	0.00540391	0.0375946
CAPRIN1	6.95003	-0.0638403	0.00542367	0.0377097
NAE1	8.48725	-0.0759403	0.00542855	0.0377097
LIM2	6.04394	-0.115948	0.00542955	0.0377097
SEC14L2	8.05547	0.0751567	0.00544508	0.0377965
ACVR1B	6.07657	0.071414	0.00545084	0.0378001
MYO18A	5.94035	0.108448	0.00545167	0.0378001
ABCC11	5.28918	0.0786033	0.00546031	0.0378389
OSER1	8.30402	-0.108813	0.00546875	0.0378763
PI3	6.89854	0.426206	0.00547953	0.0379298
C1orf53	5.84374	0.0812434	0.00549478	0.0379935
HAUS4	7.46438	0.108289	0.00549484	0.0379935
IFI44	8.89725	0.377943	0.00550326	0.0380306
CTSC	8.95972	-0.124064	0.00551798	0.0381111
TET1	5.33505	-0.117246	0.00553921	0.0382366
AGXT2	5.03598	0.0709452	0.00554929	0.0382849
FCER1G	11.355	0.137982	0.00558641	0.0385196
SEPHS2	8.66835	0.128243	0.00559573	0.0385625
FOXD2	5.21168	-0.0662802	0.00561068	0.0386408
GPRIN2	5.39488	0.089128	0.00561331	0.0386408
TMEM9	7.38624	0.0539825	0.00562437	0.0386955
SUGP1	7.74943	0.122887	0.00563743	0.038764
APOC1	6.26877	0.0769949	0.00564594	0.0387814
FBXO38	8.36212	-0.107856	0.00564792	0.0387814
PCSK1	4.68009	0.0546577	0.00564932	0.0387814
CADM4	5.31543	0.075533	0.00566773	0.0388743
OTOF	6.13437	0.139236	0.00567313	0.0388743
BAHD1	7.45946	-0.0657756	0.00567327	0.0388743
PIGR	5.10693	0.0620181	0.00567535	0.0388743
CYB5R1	8.22741	0.077608	0.00568289	0.038894
SS18L1	7.38292	-0.0747625	0.00568449	0.038894
LAIR2	7.51019	-0.170131	0.00572907	0.0391775
TBC1D10C	10.5218	0.118641	0.00573756	0.039214
CHD4	8.19238	0.0971172	0.00575061	0.0392816
RABGGTB	9.53669	-0.0959715	0.0057644	0.0393456
RAPGEFL1	5.53698	0.0526883	0.0057663	0.0393456
RAB29	8.96321	-0.105918	0.00577139	0.0393587
IRAG1	6.12402	0.121665	0.00578202	0.0394062
ATAD2	6.65238	-0.133574	0.00578469	0.0394062
PRMT5	7.72824	0.0891155	0.00582221	0.039622
PGLYRP1	6.85993	0.282553	0.00582274	0.039622
G6PC2	5.07847	0.0728733	0.00582992	0.0396439
PNMA1	8.02148	-0.122257	0.00583233	0.0396439
FAM174A	7.59507	-0.132897	0.00584226	0.0396897
PKD1L2	4.86851	0.0688194	0.00586158	0.0397993
SBDS	6.95923	-0.0924295	0.00586544	0.0398037
MEX3B	5.08366	-0.0924118	0.00587857	0.0398648
FAM83H	5.52165	-0.0985652	0.00588085	0.0398648
AKNA	10.2446	-0.117321	0.00588774	0.0398898
CACNG7	5.54083	0.102548	0.00589613	0.0399226
SLC44A4	5.05115	0.0665982	0.00589901	0.0399226
WFIKKN1	6.46446	0.0825537	0.00590776	0.0399489
RAB34	7.61764	0.124071	0.00591096	0.0399489
ABCD1	6.35155	0.0906147	0.00591252	0.0399489
ZMPSTE24	9.00123	-0.119145	0.00592347	0.0400011
EVI2B	11.7881	0.113618	0.00593179	0.0400247
HIPK4	6.45169	0.0739221	0.0059334	0.0400247
RCOR3	8.33436	-0.117039	0.00594713	0.0400799
HENMT1	8.60414	-0.117901	0.00594802	0.0400799
C2orf15	4.72048	-0.103843	0.00595377	0.0400958
TOP2B	10.7282	-0.107317	0.00595714	0.0400958
TIGD6	4.82181	0.0674131	0.00596006	0.0400958
MAP3K11	8.27986	0.154312	0.00597002	0.0401411
SETDB2	7.17992	-0.125552	0.00597425	0.0401479
C2orf68	8.23031	0.0912277	0.00598554	0.0401683
KNOP1	6.42069	0.112044	0.00598925	0.0401683
RPS4X	11.6516	-0.123813	0.00598995	0.0401683
IL5	4.66984	0.0926551	0.00599021	0.0401683
TIMM10B	7.64984	-0.09949	0.0059951	0.0401794
FLVCR1	6.87448	-0.13342	0.00600541	0.0402269
TMEM179B	9.77587	0.0797785	0.00602214	0.0403172
KLK5	5.82231	0.105533	0.00603071	0.0403529
PNPT1	7.8818	-0.0826701	0.00604286	0.0404125
STAB2	5.12959	0.102549	0.00604944	0.0404347
EBF1	6.61437	0.145529	0.00605579	0.0404554
MYO19	6.87853	-0.0699474	0.00606985	0.0405276
CEBPZ	9.51369	-0.124256	0.00607888	0.0405661
STMN2	4.76111	0.0554826	0.00609743	0.0406666
CWF19L1	7.4667	0.0938699	0.0061008	0.0406666
ZNF85	5.83092	-0.0861338	0.00610375	0.0406666
LBX2	5.67608	0.0725111	0.00611791	0.040736
ARSA	6.48202	0.106447	0.00612072	0.040736
UBL7	7.66481	0.086025	0.00613359	0.0407826
RNF167	8.13119	0.10048	0.00613428	0.0407826
WDHD1	4.79479	-0.0724229	0.00615522	0.0409
LITAF	12.2874	-0.119477	0.00616097	0.0409103
OASL	7.59863	0.237082	0.00616351	0.0409103
DCANP1	5.77552	0.0749161	0.00616663	0.0409103
GIT1	6.79118	0.109595	0.00617563	0.0409481
SYT7	5.25335	0.0580375	0.00619916	0.0410822
TBC1D7	6.94468	-0.113836	0.00620753	0.041097
SPTB	6.05937	0.0631999	0.00621132	0.041097
C1orf122	8.22871	0.0760043	0.00621514	0.041097
CCT4	9.62127	-0.0857107	0.00621573	0.041097
NR1I3	4.99621	0.0458858	0.00621791	0.041097
TYMP	7.58766	0.244345	0.00622181	0.0411009
KCTD7	5.99621	0.0745335	0.00622769	0.041118
MEIS2	4.7354	0.0623224	0.00623741	0.0411603
PDIA6	8.78853	-0.0961039	0.00626665	0.0413288
ARHGEF10	6.03766	-0.122911	0.00627285	0.0413288
SIDT1	7.32835	-0.0941092	0.00627292	0.0413288
PBX3	8.12725	-0.0685549	0.00628648	0.0413963
CDC7	5.99399	-0.0764337	0.00629453	0.0414274
CDKN1A	9.51061	-0.177889	0.00631941	0.0415691
DYSF	9.09668	0.201068	0.00636022	0.0418154
MOSPD1	6.4283	-0.0796329	0.00638286	0.0419421
SECISBP2L	6.90198	-0.107187	0.00643418	0.042257
AP4M1	6.15249	-0.0444893	0.00644692	0.0423183
BRPF1	7.67668	0.0855546	0.00645112	0.0423195
MSS51	6.23752	-0.129188	0.0064539	0.0423195
TRAF3IP1	6.32691	-0.0554034	0.00648144	0.0424382
ZER1	6.70615	0.0772923	0.00648502	0.0424382
LRCH4	6.45032	0.094462	0.00648799	0.0424382
S100PBP	7.41795	-0.112169	0.00648816	0.0424382
STX16	9.08061	-0.0586141	0.0064897	0.0424382
PPFIA1	7.00142	-0.097368	0.00649544	0.0424382
IDI2	5.70385	0.102877	0.00649589	0.0424382
FKBP2	7.71617	0.127859	0.00650457	0.0424687
C2	5.90066	0.165474	0.00650739	0.0424687
AGBL2	5.3659	-0.077497	0.00651225	0.0424782
PIP4P1	8.50526	0.122264	0.00651921	0.0425013
ASCC3	6.85108	-0.0879105	0.00652367	0.0425081
GLYCTK	6.77388	0.0638651	0.00652943	0.0425225
FOXJ3	8.37985	-0.111571	0.00653272	0.0425225
GNL2	8.62213	-0.0882676	0.00653876	0.0425395
HOXA10	6.18469	-0.135384	0.00654714	0.0425718
PODNL1	6.10979	0.0578368	0.00655697	0.0425839
LTBR	8.11156	0.147577	0.00656126	0.0425839
NAGK	10.1866	0.175981	0.00656133	0.0425839
CFAP73	5.19129	0.058286	0.0065627	0.0425839
DYM	8.05931	-0.0820705	0.00657131	0.0426137
B4GALT4	7.01402	-0.102661	0.00657414	0.0426137
CREM	7.17303	-0.187924	0.00658508	0.0426545
RRAD	5.68058	0.122419	0.00658729	0.0426545
PFDN6	7.13438	0.118173	0.00660312	0.0427348
KRT7	5.33289	0.104822	0.00660705	0.042738
NUP155	7.29032	-0.0827369	0.0066385	0.0429191
ACTN1	9.47967	0.140445	0.00665859	0.0430266
RAB22A	8.75434	-0.0715098	0.00666532	0.0430477
ROPN1L	6.25094	0.21349	0.00667801	0.0431073
RFX3	5.59728	-0.101428	0.00668365	0.0431103
ARHGAP6	6.40614	0.0519158	0.0066855	0.0431103
CCDC27	5.48339	0.097961	0.00668887	0.0431103
RFXAP	6.82758	-0.11852	0.00669597	0.0431337
STK32C	6.83284	0.0390968	0.00671061	0.0432056
EPS8L2	5.8314	0.0572135	0.0067142	0.0432064
TBC1D31	6.53462	-0.141786	0.00671978	0.04322
SLC16A1	6.02865	-0.105208	0.00673591	0.0432972
DOCK11	10.3552	-0.0808445	0.00674026	0.0432972
ETFRF1	7.83592	-0.14652	0.00674757	0.0432972
STAG3	6.08848	0.0825931	0.00674832	0.0432972
TYW5	6.3366	-0.128206	0.00674919	0.0432972
ZNF383	6.41844	-0.0887834	0.00676426	0.0433702
CNPY3	8.35599	0.0953165	0.00676755	0.0433702
CCDC51	6.55576	-0.108216	0.00677338	0.0433844
CD96	8.65318	-0.122831	0.00677675	0.0433844
RBM7	7.30984	-0.157959	0.00679428	0.0434743
SIGLEC8	5.19151	0.0708428	0.00680243	0.0434928
GALK2	5.82206	-0.0782546	0.00680738	0.0434928
YTHDF3	7.35195	-0.0874066	0.00680766	0.0434928
WDR45	8.20802	0.0667141	0.00681486	0.0435164
MEIS3P1	6.63214	0.0741645	0.0068187	0.0435187
BGN	5.98206	0.063363	0.00682986	0.0435675
FAM20A	5.03821	0.0797033	0.00683413	0.0435724
MGST1	7.58795	0.100105	0.00685383	0.0436657
KRTAP10-11	7.02742	0.0782497	0.00685582	0.0436657
BRD9	7.68032	0.0538632	0.00686149	0.0436657
ALOX15	4.94664	0.0627297	0.0068628	0.0436657
PEA15	8.60037	0.110645	0.00690122	0.0438877
MFSD4B	5.99289	-0.0607255	0.0069194	0.0439808
DNTTIP2	8.87222	-0.0787167	0.00693344	0.044047
GPANK1	6.85178	0.0674206	0.00693913	0.044047
SLC29A4	5.55439	0.0856194	0.00694044	0.044047
HACD3	8.09702	-0.0966125	0.00697546	0.0442467
MEF2D	7.96149	-0.123287	0.00698084	0.0442582
NXF1	9.65824	-0.0685103	0.00699102	0.0443002
KDM3A	9.14617	-0.128818	0.00699649	0.0443123
MFSD8	6.92685	-0.0943121	0.00700934	0.0443711
PADI2	6.21287	0.0819255	0.00702665	0.044458
LURAP1	5.6474	0.0734323	0.00703822	0.0444932
ODF3B	7.65668	0.151335	0.00704252	0.0444932
TDRD3	6.79552	-0.111893	0.00704351	0.0444932
SLC32A1	5.27212	0.0702508	0.00704651	0.0444932
PPP1R15B	7.72487	-0.116616	0.00705914	0.044543
PPP1R35	9.12222	0.0867891	0.00706157	0.044543
ARL8B	9.40174	-0.105555	0.00706846	0.0445639
SMAD2	7.63685	-0.046288	0.00707823	0.0446029
BIVM	6.4701	-0.104696	0.00708594	0.0446288
ANPEP	8.87948	0.188827	0.00709878	0.0446871
PLXDC1	6.99573	-0.109324	0.00711017	0.0447362
AASS	5.15471	-0.0753622	0.00711741	0.0447591
QPCTL	5.71629	0.0638265	0.00713392	0.0448403
PDE12	6.70827	-0.0816171	0.00714744	0.0448956
PORCN	6.65273	0.0962232	0.00714995	0.0448956
GDE1	8.5874	0.0841301	0.00716199	0.0449485
HBS1L	6.6493	-0.0650105	0.00717416	0.0450022
IGFALS	6.56184	0.0957696	0.00721149	0.045213
KCNAB3	6.33389	0.0786149	0.00721503	0.045213
ATL1	5.90059	-0.0869025	0.0072264	0.0452614
INGX	6.6473	-0.0653334	0.00725374	0.0453734
ATAD3A	7.06435	0.0829298	0.00725427	0.0453734
FMOD	5.36306	0.059587	0.00725522	0.0453734
CDADC1	6.51218	-0.118618	0.00727098	0.0454491
AKAP10	7.46207	-0.0824493	0.00727727	0.0454656
TMEM17	5.12743	0.0870875	0.00729546	0.0455564
CHPF2	7.63795	0.102552	0.00733682	0.0457916
ZNF761	7.2689	-0.0884798	0.00734449	0.0458165
ZNHIT2	5.46715	0.0760638	0.00736544	0.0459241
ZBTB10	5.42736	-0.113669	0.00737319	0.0459495
ITGB4	5.70657	0.0480326	0.00739701	0.0460748
JOSD1	8.82296	-0.111949	0.00740543	0.0460889
FBXO28	7.58965	-0.0885112	0.00740668	0.0460889
[truncated: 10,440 more rows]
