# Supplementary material for: VIGET: A web portal for study of vaccine-induced host responses based on Reactome pathways and ImmPort data
Source: Front Immunol. 2023 Mar 21;14:1141030. doi: 10.3389/fimmu.2023.1141030 (PMC10172660; doi:10.3389/fimmu.2023.1141030)
Supplement: Supplementary Table 4 — Differential gene expression analysis results for one week vs 0 week, two weeks vs one week and four weeks vs two weeks. [file Table_4.xlsx]

## Sheet: OneWeek_GeneExpressionAnalysis
Gene Name	Average Expression	Log2FC	pValue	Adjusted pValue
XAF1	9.70478	1.99958	6.55074e-34	7.96963e-30
OAS2	7.90733	1.43776	2.72523e-31	1.65776e-27
RSAD2	8.84146	3.02925	7.20322e-31	2.41064e-27
MX1	11.5778	2.0581	7.92582e-31	2.41064e-27
PARP9	9.1536	1.31818	5.39979e-30	1.31388e-26
OASL	8.27861	1.50044	2.20696e-29	4.47499e-26
EIF2AK2	8.92298	0.673435	1.18492e-28	2.05939e-25
IFI44	9.98202	2.56245	2.64346e-28	4.02004e-25
EPSTI1	10.3533	2.01913	1.21202e-27	1.63838e-24
ISG15	10.7372	2.43561	5.78601e-27	7.03926e-24
IFI27	8.93863	2.97487	6.75576e-27	7.24637e-24
OAS1	8.90242	1.88657	7.14749e-27	7.24637e-24
IRF7	9.24855	1.1689	4.37089e-26	4.09048e-23
PARP14	9.04673	1.02204	2.37547e-25	2.06429e-22
SAMD9L	8.76759	1.50335	3.47434e-25	2.81792e-22
PARP12	10.0782	1.09584	4.67963e-25	3.55827e-22
DDX60	8.99415	1.54759	1.7269e-24	1.23585e-21
HERC5	10.2414	1.8491	2.57902e-24	1.74313e-21
IFIT5	7.78054	0.890961	3.804e-24	2.43576e-21
LGALS3BP	7.59525	1.06045	5.50465e-24	3.34848e-21
DHX58	7.70375	1.10453	7.05516e-24	4.08729e-21
RGL1	6.81142	0.822061	2.17246e-23	1.20137e-20
BLVRA	9.06168	0.67915	6.16345e-23	3.2602e-20
IFIT1	8.90423	2.37966	6.77812e-23	3.43594e-20
IRF9	10.176	0.596583	1.11846e-22	5.44286e-20
IFI6	10.9914	1.67122	1.23092e-22	5.75975e-20
UBE2L6	9.78534	0.972441	3.86981e-22	1.74371e-19
IFITM1	12.8397	0.744712	7.14382e-22	3.10399e-19
DDX58	7.83224	0.996858	1.37436e-21	5.7657e-19
LY6E	9.95099	1.48365	2.13959e-21	8.67675e-19
ZBP1	8.71325	1.01164	2.49718e-21	9.80021e-19
RTP4	7.27887	1.05898	3.51552e-21	1.33656e-18
IFIH1	9.15874	1.23335	4.65127e-21	1.71477e-18
CCR1	8.56601	1.01983	5.00347e-21	1.79036e-18
PHF11	10.4674	0.587895	1.31662e-20	4.57659e-18
MX2	9.10957	1.13836	1.42958e-20	4.83117e-18
SERPING1	7.20785	1.66132	2.70966e-20	8.90966e-18
IFIT2	9.79579	1.57342	1.1837e-19	3.78971e-17
FBXO6	8.4476	0.885106	1.38071e-19	4.3071e-17
PLSCR1	8.90366	1.01842	2.6954e-19	8.19805e-17
JUP	7.29885	0.701165	4.16583e-19	1.21243e-16
SP100	7.56385	0.440135	4.18562e-19	1.21243e-16
ADAR	10.0357	0.42489	4.28528e-19	1.21243e-16
LAMP3	6.84956	1.37776	7.67137e-19	2.12114e-16
SPATS2L	7.21511	1.30167	7.86561e-19	2.12651e-16
ADAP2	8.1044	0.467702	8.12473e-19	2.14881e-16
STAT2	9.0949	0.734799	1.50306e-18	3.89069e-16
GBP1	9.1507	1.21843	5.70194e-18	1.4452e-15
CMPK2	7.80242	1.49983	7.84744e-18	1.94841e-15
GPBAR1	8.6479	0.63579	1.1121e-17	2.70596e-15
CDKN1C	8.381	0.824622	2.31594e-17	5.52465e-15
MYD88	9.63997	0.522409	2.66267e-17	6.22962e-15
IFI16	9.77447	0.671483	4.88934e-17	1.12233e-14
BST2	9.68185	0.699493	5.67531e-17	1.27863e-14
RRAS	8.15763	0.565235	1.08323e-16	2.39611e-14
CHMP5	7.89932	0.632564	1.1668e-16	2.53486e-14
TRIM22	10.3231	1.03242	2.99868e-16	6.40035e-14
REC8	8.46249	0.472439	5.47129e-16	1.14765e-13
SIGLEC1	7.49284	1.66654	5.84355e-16	1.20496e-13
C3AR1	8.39843	0.780233	8.0052e-16	1.62319e-13
TNFSF13B	10.9976	0.68444	8.91152e-16	1.77734e-13
DRAP1	9.48785	0.57421	1.04874e-15	2.05789e-13
SAMD4A	6.54547	0.555943	1.38026e-15	2.66544e-13
TNFSF10	10.2476	0.967577	1.52527e-15	2.89945e-13
SCARB2	8.52428	0.568985	1.60333e-15	3.00094e-13
SHISA5	9.07967	0.428316	1.96802e-15	3.62771e-13
ABI3	8.41358	0.407437	2.27724e-15	4.13506e-13
HSH2D	8.37455	0.578446	3.1017e-15	5.54931e-13
TDRD7	8.25874	0.660009	3.17053e-15	5.59024e-13
LGALS13	7.96136	0.316282	5.69248e-15	9.89354e-13
TRIM5	6.63441	0.461118	6.7701e-15	1.16007e-12
MOV10	7.48675	0.60425	9.9924e-15	1.68844e-12
APOL6	7.08141	0.453828	1.21613e-14	2.02678e-12
SEC14L2	8.32789	0.279822	1.8001e-14	2.95946e-12
TRIM38	9.31075	0.32792	2.13481e-14	3.46294e-12
LCP2	10.1488	0.269319	2.54125e-14	4.06801e-12
TENT5A	9.74048	0.650973	4.16565e-14	6.58172e-12
C1QA	6.66591	0.57193	4.95943e-14	7.73544e-12
SEC14L3	6.8447	0.200651	7.43562e-14	1.14508e-11
ACP2	6.95722	0.334419	8.91379e-14	1.35556e-11
HES4	7.72673	1.1923	1.08114e-13	1.62385e-11
TCN2	6.87902	0.495346	1.25203e-13	1.85758e-11
MS4A4A	7.83228	0.651348	1.73139e-13	2.53784e-11
OTOF	6.31871	0.468551	2.24168e-13	3.2467e-11
METTL9	8.35673	-0.206566	2.48354e-13	3.55468e-11
CD300C	7.66028	0.413819	3.59473e-13	5.08529e-11
WARS1	10.0201	0.609293	4.41758e-13	6.1775e-11
HELZ2	7.86779	0.742269	4.47184e-13	6.18232e-11
RTCB	8.61508	0.40912	5.393e-13	7.37205e-11
PARP10	7.82934	0.509544	6.79631e-13	9.1871e-11
TRIM21	8.34028	0.429395	6.93646e-13	9.27351e-11
GRN	10.1964	0.445721	7.3561e-13	9.72764e-11
PNPT1	8.93854	0.576049	9.1249e-13	1.19369e-10
PSMB8	10.1617	0.298561	1.06215e-12	1.3747e-10
ITGAE	8.09945	-0.307061	1.1685e-12	1.49641e-10
NAGK	10.2788	0.484383	1.35695e-12	1.71965e-10
KLHDC7B	6.67724	0.516683	1.84554e-12	2.31472e-10
RIN2	7.5104	0.390158	1.87338e-12	2.32566e-10
EIF3H	10.905	-0.246564	2.39298e-12	2.94071e-10
NT5C3A	9.59	0.342822	2.70632e-12	3.29251e-10
NCOA7	7.38611	0.559878	3.01061e-12	3.62644e-10
C1QB	6.59461	0.607738	3.33381e-12	3.97639e-10
SLC27A3	8.72423	0.533459	5.13702e-12	6.06767e-10
COQ8A	7.77327	-0.212705	5.35466e-12	6.22449e-10
ADA2	9.31063	0.434936	5.37212e-12	6.22449e-10
CD38	7.64966	0.835484	6.68783e-12	7.67586e-10
TMEM8B	6.79552	-0.194698	8.2907e-12	9.4266e-10
GNGT2	6.83337	0.282868	9.43581e-12	1.06293e-09
CXCL10	6.30806	0.698973	1.32018e-11	1.47352e-09
ISG20	11.3741	0.525491	1.45786e-11	1.61239e-09
WDR19	6.49815	-0.192771	1.74184e-11	1.90912e-09
SASH1	6.85489	0.369787	1.90274e-11	2.06685e-09
ASCL2	7.38828	0.315981	2.41286e-11	2.59778e-09
NMI	9.86887	0.454659	2.45552e-11	2.62051e-09
TYMP	8.06135	0.697242	2.90689e-11	3.07524e-09
TRIM25	7.58085	0.32305	3.46821e-11	3.63744e-09
SAMD9	7.90709	0.665271	3.7043e-11	3.85184e-09
CASP5	6.48852	0.488456	3.89002e-11	4.01067e-09
CALHM6	8.76969	0.603722	4.32097e-11	4.41756e-09
FBL	10.3071	-0.353128	5.18094e-11	5.25261e-09
HLA-DOA	7.1982	-0.283521	5.57977e-11	5.6102e-09
DHRS9	6.8049	0.403613	5.82303e-11	5.8068e-09
ATF5	7.31487	0.352817	6.27773e-11	6.20934e-09
OSBPL5	7.69862	0.332773	8.7257e-11	8.56104e-09
IFI30	12.3535	0.398575	9.4486e-11	9.19613e-09
RPS23	9.19037	-0.493542	1.0489e-10	1.01277e-08
MT2A	9.85105	0.82879	1.07021e-10	1.02521e-08
FCN1	12.8096	0.287737	1.12334e-10	1.0677e-08
RIPK3	7.22983	0.29398	1.14103e-10	1.07611e-08
GBP4	7.80412	0.672119	1.27624e-10	1.19437e-08
KLHDC2	9.38518	-0.283343	1.38179e-10	1.28327e-08
CAPN2	8.39494	0.185252	1.69514e-10	1.56236e-08
EIF2S3	10.4174	-0.24558	2.00371e-10	1.83287e-08
TRAFD1	8.39781	0.437952	2.06668e-10	1.87636e-08
DUSP6	9.03552	0.715212	2.74709e-10	2.47564e-08
BATF2	5.8969	0.420382	2.99598e-10	2.68008e-08
KLRB1	9.98268	-0.479573	3.341e-10	2.9669e-08
GBP5	9.64189	0.6713	3.42052e-10	3.01551e-08
ZCCHC2	7.18692	0.377437	3.54568e-10	3.10336e-08
LAG3	6.9567	0.392754	3.84444e-10	3.33252e-08
IRS2	8.61813	-0.420641	3.86228e-10	3.33252e-08
CUL1	8.96436	0.383072	3.95226e-10	3.38614e-08
RAB8A	10.2707	0.365433	4.13882e-10	3.50739e-08
SP110	9.70793	0.528783	4.15144e-10	3.50739e-08
EPHB2	6.12126	0.18059	4.4402e-10	3.72548e-08
UCHL3	8.20992	0.224391	4.67231e-10	3.89338e-08
TCF7L2	7.26546	0.279566	5.33756e-10	4.41747e-08
ZNF329	7.39785	-0.311349	5.6639e-10	4.65588e-08
FPR3	5.96504	0.263112	6.53092e-10	5.33256e-08
ANKRD22	6.69141	1.01844	7.49072e-10	6.07547e-08
CCNY	8.81609	-0.181696	9.30088e-10	7.49368e-08
EPB41L3	8.18753	0.54334	9.70556e-10	7.76828e-08
LTA4H	11.1511	-0.352635	1.05068e-09	8.35458e-08
RPL22	9.58005	-0.314425	1.06519e-09	8.41503e-08
GLMP	8.01838	0.30993	1.11817e-09	8.77653e-08
PHACTR2	8.02235	0.360723	1.21e-09	9.41247e-08
PEA15	8.5654	0.205347	1.21466e-09	9.41247e-08
KRT10	9.04784	-0.274937	1.31237e-09	1.01052e-07
CD44	9.1761	-0.206109	1.50221e-09	1.14943e-07
ODF3B	7.53527	0.316383	1.71696e-09	1.30553e-07
RNF31	8.14045	0.309707	1.73538e-09	1.31134e-07
CX3CR1	9.35037	0.852067	1.7785e-09	1.33563e-07
OSBPL10	6.43179	-0.200026	1.84643e-09	1.37814e-07
TMEM140	8.66912	0.472223	2.13046e-09	1.58044e-07
TRIM14	7.32562	0.278331	2.28601e-09	1.68555e-07
GNG7	7.5616	-0.347864	2.3134e-09	1.69547e-07
TIMM10	8.55599	0.525462	2.72436e-09	1.98471e-07
ELP2	8.3228	-0.192558	3.41209e-09	2.47092e-07
QDPR	8.05762	0.168159	3.65807e-09	2.63338e-07
GIMAP4	11.059	0.57053	3.68612e-09	2.63796e-07
ID3	7.05433	-0.278613	4.20186e-09	2.98946e-07
ZNFX1	8.80957	0.360233	4.80347e-09	3.39762e-07
S100A12	9.82294	-0.544294	5.56812e-09	3.91571e-07
LAIR1	8.55655	0.273362	5.60339e-09	3.91787e-07
APMAP	9.32473	-0.287975	5.77654e-09	4.01585e-07
RUBCNL	7.72897	-0.461082	5.86296e-09	4.05277e-07
FAM168B	7.01505	-0.216204	6.00173e-09	4.12526e-07
TRIM69	6.61854	0.383723	7.03567e-09	4.80876e-07
ZFYVE26	7.54665	0.270365	7.50804e-09	5.10295e-07
CMTM2	8.16297	-0.631253	7.60361e-09	5.13919e-07
ABHD5	7.35049	-0.382366	8.22381e-09	5.52767e-07
CNDP2	9.88101	0.312051	8.33492e-09	5.57157e-07
HOMER2	7.05457	-0.271993	8.43096e-09	5.60498e-07
TOR1A	8.34058	0.166213	8.73717e-09	5.77698e-07
LDLR	7.52563	0.317041	9.41983e-09	6.19468e-07
LHFPL2	6.6662	0.283081	1.01749e-08	6.65525e-07
SPTLC2	7.79261	0.366199	1.0594e-08	6.89236e-07
HESX1	5.7427	0.584017	1.07768e-08	6.97399e-07
RNASE2	9.01796	0.49922	1.12296e-08	7.22851e-07
TOP1MT	6.90143	-0.189007	1.15519e-08	7.39685e-07
FRAT1	7.33854	-0.251653	1.16699e-08	7.43327e-07
UNC93B1	7.04241	0.468135	1.18277e-08	7.49456e-07
BLK	7.57872	-0.311571	1.19822e-08	7.5531e-07
PADI4	8.89277	-0.321104	1.28304e-08	8.0461e-07
ADPRH	6.12494	0.154608	1.32174e-08	8.24633e-07
MARCO	7.5	0.341028	1.43902e-08	8.90053e-07
RBCK1	8.5858	0.278145	1.44123e-08	8.90053e-07
SLC9A9	6.81761	0.166852	1.57477e-08	9.67609e-07
TRMO	8.37931	-0.196971	1.64729e-08	1.00708e-06
MRPS18C	6.8602	0.243581	2.2578e-08	1.37342e-06
NUP62	8.16974	0.217599	2.27644e-08	1.37787e-06
EIF3D	10.7789	-0.250683	2.29532e-08	1.38242e-06
ARRB1	7.38291	0.264209	2.51351e-08	1.50275e-06
C2	6.25553	0.253999	2.51982e-08	1.50275e-06
EIF2D	8.18777	-0.270089	2.79877e-08	1.66097e-06
MPC2	8.14287	-0.186755	3.01635e-08	1.7814e-06
CXCR5	6.88246	-0.203104	3.15523e-08	1.85442e-06
TPST1	6.52786	-0.21641	3.20483e-08	1.87452e-06
PINK1	7.97229	-0.280394	3.2252e-08	1.87741e-06
BRCA2	5.3482	0.140951	3.31199e-08	1.91874e-06
TMX4	7.97749	-0.270794	3.33755e-08	1.92439e-06
TMEM184B	7.25399	-0.235091	3.59068e-08	2.06058e-06
PML	6.57091	0.153753	3.69094e-08	2.10817e-06
HMOX1	8.52789	0.37018	3.89074e-08	2.2119e-06
ICAM2	9.71429	0.395558	4.02837e-08	2.2795e-06
GMPR	8.56024	0.57042	4.30074e-08	2.42235e-06
MARCKS	9.57373	0.611661	4.36378e-08	2.44653e-06
DPH5	7.54834	-0.289851	4.40834e-08	2.4531e-06
PCED1A	7.04121	-0.130202	4.41582e-08	2.4531e-06
ACTA2	7.43643	0.249332	4.45218e-08	2.46206e-06
PATL1	7.6924	0.220494	4.57086e-08	2.51625e-06
TBC1D14	8.75081	-0.274674	5.18313e-08	2.84045e-06
CRTAP	7.32837	-0.156928	5.30098e-08	2.892e-06
RACK1	13.6051	-0.205423	5.74584e-08	3.11153e-06
PYGL	8.91788	-0.440807	5.75451e-08	3.11153e-06
SIL1	7.76974	0.218903	5.81836e-08	3.13213e-06
GCH1	9.17022	0.313039	5.97759e-08	3.20367e-06
TRIP6	7.18796	0.195913	6.05726e-08	3.23213e-06
MLKL	9.68741	0.303569	6.24628e-08	3.31844e-06
NLRC5	8.69861	0.230269	6.49752e-08	3.43546e-06
CCL2	5.77744	0.928834	6.55025e-08	3.43546e-06
KCNMB1	6.40921	0.181815	6.55126e-08	3.43546e-06
NTNG2	6.41609	0.241355	6.60191e-08	3.44716e-06
TTYH3	7.51049	0.240542	6.6853e-08	3.47578e-06
SLC31A2	9.0833	0.413575	7.13387e-08	3.69322e-06
GUCY1A1	6.49973	0.309023	7.25214e-08	3.73854e-06
GADD45B	9.28035	0.314089	7.39222e-08	3.79467e-06
H4C8	6.43898	0.422475	7.67453e-08	3.92304e-06
KLHL21	7.90531	-0.239716	7.94396e-08	4.04377e-06
SLC3A2	8.14493	0.211292	9.06796e-08	4.58644e-06
TOMM7	11.4741	-0.346702	9.08542e-08	4.58644e-06
DTD1	7.76701	-0.163356	9.19976e-08	4.62497e-06
EIF3E	12.0483	-0.223053	9.25559e-08	4.63389e-06
TMEM51	6.63443	0.34342	9.65929e-08	4.81618e-06
ATOX1	8.682	0.280491	9.72823e-08	4.83076e-06
SMCO4	8.82935	0.500312	9.793e-08	4.84316e-06
FLVCR2	7.07913	0.22731	1.05758e-07	5.2091e-06
TOPORS	7.69993	-0.261043	1.08102e-07	5.30309e-06
HPSE	8.03043	0.40057	1.1588e-07	5.66183e-06
KDM3A	8.72191	-0.270381	1.24077e-07	6.01977e-06
RRM2	6.66194	0.394589	1.24196e-07	6.01977e-06
CASP1	9.56866	0.317217	1.24921e-07	6.03093e-06
TTC32	8.22727	-0.188808	1.28761e-07	6.19174e-06
PHF20	7.71801	-0.133751	1.29344e-07	6.19527e-06
CHRNB1	6.06579	0.17008	1.31527e-07	6.2565e-06
SECTM1	7.26535	0.332919	1.31651e-07	6.2565e-06
COX4I1	12.1738	-0.160453	1.34023e-07	6.34446e-06
ZC3HAV1	9.17039	0.294662	1.41011e-07	6.624e-06
MAN2A2	8.0633	-0.210291	1.41017e-07	6.624e-06
CBR1	7.14751	0.250228	1.4446e-07	6.75961e-06
IGBP1	9.81009	-0.149741	1.4914e-07	6.95185e-06
UBQLNL	6.15298	0.205502	1.50306e-07	6.97946e-06
AGPAT3	7.45511	0.193781	1.51956e-07	7.02925e-06
DAPK2	6.48438	-0.194383	1.56043e-07	7.16477e-06
PIK3AP1	8.24452	0.385086	1.56063e-07	7.16477e-06
TUSC2	7.1946	-0.109562	1.59943e-07	7.2907e-06
NUDT16L1	8.2637	-0.166732	1.60005e-07	7.2907e-06
SQOR	9.77474	0.229857	1.78236e-07	8.09111e-06
STOM	8.90109	0.311706	1.85114e-07	8.3721e-06
PDRG1	7.71495	-0.181639	1.92105e-07	8.65609e-06
PSME1	10.7835	0.154173	1.94272e-07	8.72144e-06
ZNF211	7.73517	-0.149151	2.09594e-07	9.37473e-06
CERK	8.47849	-0.154945	2.11099e-07	9.40742e-06
TAPBP	7.18801	0.156856	2.17199e-07	9.64396e-06
KDM5B	7.33394	-0.21633	2.31253e-07	1.02306e-05
HTRA1	6.03437	-0.153098	2.33468e-07	1.02912e-05
SRBD1	7.92104	0.380336	2.39565e-07	1.05218e-05
KBTBD7	6.80043	-0.308711	2.44066e-07	1.0681e-05
TCTN1	6.61588	-0.193717	2.47955e-07	1.08123e-05
DOK2	8.70812	0.196628	2.53647e-07	1.1021e-05
ACOT9	8.30423	0.290991	2.68291e-07	1.16158e-05
CHORDC1	8.57356	-0.180675	2.84537e-07	1.22532e-05
CAMK1	7.49685	0.312717	2.85028e-07	1.22532e-05
EEF2	12.2873	-0.369937	2.93576e-07	1.25762e-05
TMCO3	7.38559	-0.276088	2.9508e-07	1.25963e-05
POLR1E	7.34008	-0.216098	3.06676e-07	1.30455e-05
GPD2	6.59956	0.229218	3.48503e-07	1.47731e-05
YEATS2	8.08929	0.220469	3.75681e-07	1.58699e-05
IPO4	7.33722	0.190463	3.80558e-07	1.60203e-05
YBEY	7.44176	-0.18156	3.98098e-07	1.67009e-05
EIF3K	10.9923	-0.205048	4.04941e-07	1.69296e-05
ASPHD2	7.47709	0.230152	4.06341e-07	1.69299e-05
SLC25A3	10.9166	-0.132034	4.10586e-07	1.70484e-05
C16orf72	7.96712	-0.195548	4.28473e-07	1.77306e-05
CD86	8.08159	0.234277	4.4096e-07	1.81855e-05
DPEP3	6.33193	-0.279144	4.43671e-07	1.82227e-05
IRF5	7.09475	0.193555	4.44858e-07	1.82227e-05
SORL1	10.6196	-0.346255	4.50093e-07	1.83753e-05
TMEM123	11.0777	0.569078	4.55486e-07	1.85333e-05
ARHGEF3	9.44623	0.305775	4.67887e-07	1.89744e-05
SNTB1	6.39321	0.21848	4.709e-07	1.90331e-05
NDUFC2	7.32731	-0.104509	5.01063e-07	2.01852e-05
TMEM62	6.97627	0.212333	5.03522e-07	2.02173e-05
SUSD1	8.62097	0.247101	5.16695e-07	2.05841e-05
CCNA1	5.60585	0.223387	5.17184e-07	2.05841e-05
PSTK	6.03665	-0.134634	5.17732e-07	2.05841e-05
VSIG4	6.42005	-0.218128	5.35477e-07	2.12202e-05
ADAMTS5	5.3017	-0.111047	5.44534e-07	2.15091e-05
SP140	7.6116	0.241793	5.48726e-07	2.16045e-05
EEPD1	6.37563	-0.117685	5.60978e-07	2.20157e-05
RPL38	13.1227	-0.192566	5.66149e-07	2.21472e-05
ATP5MJ	8.78601	-0.164246	5.70174e-07	2.22331e-05
QPCT	8.92602	-0.399924	5.77972e-07	2.24081e-05
MTHFD2	8.54172	0.301407	5.78829e-07	2.24081e-05
ST3GAL5	8.71866	0.210613	5.80187e-07	2.24081e-05
MARCHF1	8.35428	0.43026	5.89288e-07	2.26876e-05
PSTPIP2	8.76597	0.29581	5.98922e-07	2.29858e-05
CKB	6.67936	0.18455	6.04234e-07	2.31167e-05
TFIP11	8.04327	-0.179632	6.10171e-07	2.32707e-05
TPX2	5.68394	0.211861	6.34082e-07	2.4107e-05
UTRN	7.56811	0.195114	6.91283e-07	2.61998e-05
STK35	7.431	-0.158704	7.2354e-07	2.73372e-05
ATP13A1	8.23386	0.324279	7.4572e-07	2.80112e-05
KIAA0319L	7.92504	0.253901	7.45984e-07	2.80112e-05
RAB10	9.35947	0.386164	7.5874e-07	2.84025e-05
CYBRD1	6.66705	-0.236541	7.62679e-07	2.84624e-05
SSR2	9.77513	-0.20882	7.78358e-07	2.89587e-05
PNRC1	9.15191	-0.237503	8.34733e-07	3.09615e-05
PTPRU	6.26982	0.113418	8.43322e-07	3.1185e-05
TIAL1	8.14986	-0.103418	8.50347e-07	3.12854e-05
SBK1	8.10288	0.191477	8.51583e-07	3.12854e-05
TMEM255A	5.68865	0.536858	8.53752e-07	3.12854e-05
RPL14	11.2539	-0.376318	8.64157e-07	3.15716e-05
SCAMP2	7.74297	0.177904	8.72841e-07	3.17934e-05
DDR2	8.15104	-0.11636	8.96262e-07	3.2549e-05
NLRP12	7.80773	-0.261153	9.28006e-07	3.36015e-05
MOAP1	9.63772	-0.242112	9.37219e-07	3.38345e-05
HLA-A	11.3079	0.161631	9.50878e-07	3.4226e-05
ATP5MG	10.1682	-0.180367	9.65524e-07	3.46506e-05
ASNSD1	8.70854	-0.209895	9.98716e-07	3.56463e-05
FANCL	6.84921	0.286951	9.99127e-07	3.56463e-05
BTN3A1	7.82652	0.148105	1.03576e-06	3.68451e-05
KYAT3	8.29582	-0.12265	1.04609e-06	3.71042e-05
CYBB	9.48791	0.302228	1.06832e-06	3.77824e-05
COL4A4	5.2694	-0.0939651	1.07405e-06	3.78752e-05
AXL	5.92113	0.189792	1.08105e-06	3.79841e-05
ANAPC16	9.09619	-0.248153	1.08339e-06	3.79841e-05
TTC21A	6.50809	0.209323	1.08884e-06	3.80655e-05
TPP1	9.04042	0.211655	1.12539e-06	3.92308e-05
SCIMP	7.12673	0.314341	1.18317e-06	4.11269e-05
PROK2	9.18027	-0.54212	1.27041e-06	4.40337e-05
KBTBD11	7.82039	-0.162737	1.27791e-06	4.41678e-05
MRPL42	6.90687	0.264277	1.29526e-06	4.46404e-05
ZNF551	6.91494	-0.186679	1.30664e-06	4.49057e-05
CALR	8.09222	0.200057	1.3211e-06	4.52747e-05
ARHGAP18	7.096	0.335873	1.33926e-06	4.57681e-05
DSC3	6.21508	-0.186864	1.38738e-06	4.72799e-05
NOA1	8.92826	-0.168077	1.39475e-06	4.7398e-05
PARL	9.39976	-0.12806	1.40398e-06	4.75789e-05
P2RY10	8.00969	-0.27557	1.62049e-06	5.47636e-05
ANXA2	8.97909	0.243887	1.65132e-06	5.56509e-05
H1-10	8.7385	0.259601	1.69257e-06	5.68834e-05
MGLL	7.20359	0.238861	1.78973e-06	5.9983e-05
STXBP5	7.00113	-0.209826	1.79783e-06	6.0089e-05
SETD7	5.91748	-0.135641	1.83071e-06	6.10204e-05
B9D2	7.71793	-0.224457	1.97516e-06	6.56551e-05
ABHD14B	7.24665	-0.257351	1.98178e-06	6.56958e-05
ASB8	8.02292	-0.143894	1.99468e-06	6.59437e-05
IL4R	8.79047	-0.196068	2.01132e-06	6.61765e-05
BTK	9.01963	0.21922	2.0126e-06	6.61765e-05
CXCL11	5.33341	0.410788	2.07611e-06	6.80808e-05
CLK4	7.28183	-0.161906	2.10274e-06	6.87686e-05
NAGA	8.05766	0.244086	2.10994e-06	6.88192e-05
CD68	9.73411	0.354266	2.24431e-06	7.3006e-05
CTSA	9.3822	0.272019	2.25644e-06	7.32048e-05
FGGY	6.24595	-0.101676	2.3019e-06	7.44813e-05
SORT1	7.48285	0.216367	2.31166e-06	7.45984e-05
SUSD6	9.74847	-0.25049	2.34404e-06	7.54433e-05
GLS2	6.7332	-0.134188	2.35682e-06	7.56544e-05
ADAM28	6.22844	-0.133851	2.442e-06	7.81824e-05
H2BC5	7.17476	0.434841	2.46529e-06	7.85287e-05
PRF1	10.3156	0.401878	2.46572e-06	7.85287e-05
ABHD15	7.39362	-0.160732	2.50192e-06	7.94736e-05
H3C10	8.42412	0.504291	2.53165e-06	8.02086e-05
STARD10	6.57279	-0.208664	2.54248e-06	8.03424e-05
ARHGAP24	6.56413	-0.197774	2.55043e-06	8.03849e-05
HMCES	7.64602	-0.123587	2.58486e-06	8.12595e-05
NID1	6.5812	0.227251	2.60902e-06	8.18076e-05
PI3	6.8801	-0.549573	2.67611e-06	8.36955e-05
RBM5	9.5776	-0.138817	2.75274e-06	8.58715e-05
GLRX	9.80081	0.24112	2.78208e-06	8.65647e-05
SLC12A6	7.1753	-0.280312	2.79962e-06	8.68881e-05
ERICH3	5.07675	0.150925	2.91137e-06	9.01265e-05
FAM110A	8.48391	0.211969	2.92312e-06	9.02607e-05
NEPRO	7.14486	-0.127033	3.05626e-06	9.41329e-05
NOD1	7.07907	0.116165	3.08087e-06	9.44522e-05
ASH2L	8.89043	0.203776	3.08216e-06	9.44522e-05
QSOX2	7.41544	-0.168274	3.18873e-06	9.73624e-05
CEACAM1	6.55826	0.31041	3.19313e-06	9.73624e-05
CD300A	10.049	0.281101	3.25951e-06	9.91379e-05
EEF1A2	6.02974	-0.114495	3.32279e-06	0.000100811
PTGDS	7.90043	0.248675	3.33369e-06	0.00010089
NIBAN3	6.75348	-0.247075	3.36066e-06	0.000101454
TNNT1	6.91313	0.194188	3.39146e-06	0.000101928
CASP7	7.2371	0.197064	3.39313e-06	0.000101928
TGFBR2	8.45447	-0.164286	3.40462e-06	0.000102021
RMI2	6.53825	0.1516	3.44625e-06	0.000103015
CARD6	6.75565	0.282177	3.5094e-06	0.000104646
IDS	8.57901	-0.184907	3.53579e-06	0.000104967
TTC21B	6.41046	-0.132398	3.53744e-06	0.000104967
UBA7	9.35482	0.295438	3.612e-06	0.000106919
RBBP8	7.59474	0.255264	3.69166e-06	0.000108803
CCNB1IP1	8.27041	-0.168012	3.69963e-06	0.000108803
GBP2	11.0676	0.285169	3.70249e-06	0.000108803
CDC123	8.94755	-0.242661	3.75171e-06	0.000109984
GALM	7.43738	0.336945	3.78328e-06	0.000110643
RPH3A	6.12	-0.191183	3.94052e-06	0.000114965
B3GLCT	5.99839	-0.1383	4.13133e-06	0.000120243
ALPL	7.0942	-0.451137	4.18627e-06	0.000121552
EXTL3	7.18091	-0.183776	4.37002e-06	0.000126585
MPZL3	6.35464	-0.196198	4.51794e-06	0.000130559
H2BC17	5.54363	0.153717	4.56682e-06	0.000131659
RPS20	10.0234	-0.277456	4.65468e-06	0.000133568
UFC1	9.72918	-0.180275	4.65501e-06	0.000133568
LAMTOR4	10.497	-0.222392	4.70865e-06	0.000134789
WDR91	7.00142	-0.121184	4.72888e-06	0.000135051
IGF2R	9.43676	-0.299268	4.765e-06	0.00013556
COQ10A	8.0629	-0.168652	4.76899e-06	0.00013556
CREB3L2	7.29866	0.157626	4.81324e-06	0.000136256
MICU1	7.6751	0.15497	4.81589e-06	0.000136256
MKI67	5.82326	0.104241	5.01621e-06	0.000141595
MEF2D	7.66242	-0.2143	5.13461e-06	0.000144601
FUCA1	8.30246	0.282284	5.20898e-06	0.000146357
EGLN1	7.06019	-0.209558	5.49402e-06	0.00015401
C1RL	7.50028	-0.155323	5.65015e-06	0.000158022
SEPTIN4	5.69351	0.149854	5.68439e-06	0.000158615
PTRHD1	8.24009	-0.170244	5.7775e-06	0.000160845
CBX7	8.93097	-0.277383	5.8483e-06	0.000162444
RANBP6	7.69568	-0.135876	5.9806e-06	0.00016574
PSMB10	10.9037	0.195291	6.26307e-06	0.000173174
EBF1	6.5114	-0.31023	6.31841e-06	0.000174308
MAIP1	7.88959	0.205279	6.35387e-06	0.000174889
PCK2	6.67065	0.119271	6.3881e-06	0.000175435
RAB2A	8.15707	-0.147057	6.44426e-06	0.000176315
LDHB	11.4046	-0.284432	6.44913e-06	0.000176315
PHF10	8.7251	-0.144862	6.49236e-06	0.000177099
MSR1	5.83047	0.228937	6.68346e-06	0.000181782
MMGT1	8.57602	-0.170732	6.69391e-06	0.000181782
PGAP1	5.82597	0.302085	6.73807e-06	0.000182435
TLR10	6.32651	-0.224496	6.74798e-06	0.000182435
HLA-F	10.7077	0.187415	6.82739e-06	0.000184173
EIF4EBP2	7.63504	-0.11836	7.10804e-06	0.000191319
EXT1	7.31653	0.224927	7.18775e-06	0.000193038
CSDE1	9.04063	-0.133174	7.27021e-06	0.000194822
IFT57	6.43168	-0.128447	7.36565e-06	0.000196946
RPL10L	6.49727	-0.177737	7.5763e-06	0.000202134
ENO3	6.43597	-0.209959	7.62527e-06	0.000202996
SERPINA1	8.67142	0.229694	7.65009e-06	0.000203212
C4orf33	7.28292	0.270944	7.83902e-06	0.000207777
AMFR	7.64998	-0.137122	7.86692e-06	0.000208063
SLC35F6	7.10379	0.118707	7.89621e-06	0.000208385
CPEB3	6.54236	0.187286	7.96132e-06	0.000209648
MGAM	6.67706	-0.269043	8.10523e-06	0.000212977
DPEP2	9.70453	-0.349372	8.12457e-06	0.000213025
CYP2J2	5.83269	0.163235	8.15714e-06	0.000213419
OSBPL2	8.66387	-0.155502	8.24805e-06	0.000215334
H2AC6	9.56913	0.458766	8.30062e-06	0.000216243
BMP6	7.04744	0.369415	8.37201e-06	0.000216782
DNPEP	7.61891	0.147451	8.37327e-06	0.000216782
ADCY7	8.06492	0.20109	8.37479e-06	0.000216782
COCH	6.25886	-0.24033	8.40775e-06	0.000217173
PF4	9.6468	0.281736	8.44768e-06	0.000217742
NELL2	7.44959	-0.165985	8.85593e-06	0.000227783
LINC02910	6.05816	-0.15577	9.05822e-06	0.000232494
CARHSP1	8.35309	-0.215696	9.09365e-06	0.000232912
FBXO3	6.93323	-0.139835	9.18987e-06	0.000234882
DSTYK	6.90634	-0.155276	9.30094e-06	0.000237223
FFAR2	8.24538	0.590478	9.34177e-06	0.000237766
PPTC7	8.48503	-0.210595	9.4299e-06	0.000239508
NOD2	8.17357	0.213075	9.79497e-06	0.000247953
FGD2	7.39716	0.234007	9.80318e-06	0.000247953
CAMK2G	7.56267	-0.157629	9.83384e-06	0.000248213
MTMR3	6.90477	-0.109846	9.97625e-06	0.000251286
TNFRSF10D	6.6471	-0.161418	1.02871e-05	0.000258202
DUSP5	8.55661	0.392664	1.02933e-05	0.000258202
PSMA4	9.62757	0.238517	1.03826e-05	0.000259621
SLC25A44	8.10383	-0.189294	1.04071e-05	0.000259621
PNPO	7.98934	0.167116	1.04139e-05	0.000259621
FIBP	9.02227	0.190045	1.05502e-05	0.000262482
BCL6	9.15527	-0.288009	1.07778e-05	0.000267597
ABTB1	7.91105	-0.195755	1.09409e-05	0.000271093
TMEM67	5.15741	-0.052341	1.10244e-05	0.000272608
GIMAP6	7.75548	0.320638	1.11951e-05	0.000276267
RPLP2	12.0173	-0.12148	1.13832e-05	0.00028034
PRDM10	6.72171	-0.0976605	1.15306e-05	0.000283397
NR2C1	7.05602	-0.103022	1.16466e-05	0.000285671
CA4	6.49379	-0.405365	1.16859e-05	0.000285839
SNRNP200	8.82926	-0.126769	1.17005e-05	0.000285839
RASSF2	8.8558	-0.162888	1.18561e-05	0.000289062
ARHGAP12	6.72642	-0.120584	1.19675e-05	0.000290844
HBP1	8.4971	-0.201911	1.19771e-05	0.000290844
PLEKHO1	9.4703	0.256099	1.24811e-05	0.00030248
FAM210B	9.44039	-0.258679	1.25217e-05	0.000302861
EFHC1	6.29818	-0.11293	1.29129e-05	0.000311692
G3BP1	8.64607	0.256296	1.2938e-05	0.000311692
GIMAP8	8.76058	0.288158	1.30338e-05	0.000313377
MRPS27	7.62218	-0.19557	1.32168e-05	0.000317151
NDRG3	7.39677	-0.155274	1.33962e-05	0.000320824
TNS3	7.35658	0.302179	1.34695e-05	0.000321945
ZNF256	6.67432	-0.141762	1.37095e-05	0.000327039
RUFY1	8.3109	0.200954	1.3776e-05	0.000327982
TAPT1	7.23634	-0.131669	1.3812e-05	0.000328004
SZRD1	7.83606	0.139491	1.38309e-05	0.000328004
CLEC12A	9.49383	0.348178	1.3874e-05	0.000328387
FCRLA	6.96668	-0.263305	1.40641e-05	0.000331999
NPPC	6.2682	0.0988513	1.40812e-05	0.000331999
PANX2	6.79201	-0.303729	1.43056e-05	0.000336637
IDH2	8.04364	0.233185	1.4458e-05	0.000339567
FAM8A1	9.64866	0.233536	1.4673e-05	0.000343954
FOXO1	8.39181	-0.198101	1.47256e-05	0.000344523
LRRC75A	6.13415	-0.167775	1.52312e-05	0.000355667
ZNF593	7.28899	0.178695	1.54951e-05	0.000361137
NRIP1	8.15103	0.297075	1.59207e-05	0.000370346
KPTN	6.91345	0.147194	1.598e-05	0.000371016
HEBP2	9.44576	-0.196512	1.62562e-05	0.000376711
CD1C	7.44333	-0.295836	1.6352e-05	0.00037821
TESC	9.51129	-0.229132	1.65215e-05	0.000381406
CPQ	8.00482	-0.191878	1.66132e-05	0.000382796
BMPR2	6.90067	0.102469	1.68462e-05	0.000387431
ZNF830	7.34339	-0.156001	1.69342e-05	0.00038872
NRCAM	5.92523	-0.106185	1.71404e-05	0.000392712
APOL1	7.03674	0.164305	1.78433e-05	0.000407406
JADE1	7.56413	-0.155078	1.78487e-05	0.000407406
ZHX3	6.33234	-0.0772742	1.80978e-05	0.000412319
FANCI	6.32707	0.100587	1.84995e-05	0.000420683
PRKD2	7.5692	0.131276	1.87106e-05	0.000424689
SAMM50	8.53464	-0.161555	1.98434e-05	0.000449562
FAU	12.8764	-0.168034	2.00036e-05	0.00045235
CA2	8.57683	0.392227	2.07384e-05	0.000468061
HADHA	8.61291	-0.152722	2.07754e-05	0.000468061
DESI1	7.40463	0.199038	2.08764e-05	0.00046917
CYTL1	5.80203	-0.128678	2.09017e-05	0.00046917
OXER1	6.9204	-0.134028	2.12064e-05	0.000475133
SLAMF7	7.31471	0.273965	2.15886e-05	0.000482807
MED9	7.36873	-0.134704	2.20866e-05	0.000493038
XPC	8.85674	-0.144883	2.25035e-05	0.000501425
SGCB	5.89716	-0.0756397	2.25886e-05	0.000502401
MFNG	9.29558	-0.165082	2.36028e-05	0.000523999
WNT7A	6.50509	-0.174657	2.40342e-05	0.000532604
GPR160	7.67159	-0.171456	2.4198e-05	0.00053526
RHOC	8.0834	0.160941	2.43077e-05	0.00053671
DDX27	8.62521	-0.14318	2.43545e-05	0.000536771
XRCC4	6.4384	0.204866	2.45276e-05	0.000539608
SRGAP3	6.93827	0.211072	2.48287e-05	0.000545246
TAGLN	7.87212	0.194518	2.54368e-05	0.000557593
GCC1	7.99022	-0.133847	2.56137e-05	0.00056046
MRPL33	9.30422	-0.15633	2.59217e-05	0.000566183
RGS18	7.73167	0.240044	2.62156e-05	0.000571576
CCNI	11.6928	-0.158281	2.64283e-05	0.000575182
CARD16	8.78483	0.21222	2.66523e-05	0.000579021
DNASE2	8.18174	0.161122	2.67246e-05	0.000579557
RGS2	12.0722	-0.336765	2.68154e-05	0.000580055
CYTH3	6.3306	-0.0934397	2.68429e-05	0.000580055
SLC39A11	7.19199	0.173714	2.71129e-05	0.00058485
SIN3A	8.11473	-0.137377	2.72675e-05	0.000587145
MTSS1	7.6315	0.172149	2.73896e-05	0.000588731
VHL	8.86649	-0.142681	2.76422e-05	0.000593113
ZNF671	7.45035	-0.118227	2.77339e-05	0.000594032
CRY1	7.47848	-0.151733	2.7891e-05	0.000596347
MCM4	6.13918	0.161566	2.80941e-05	0.000599636
MBD4	9.20629	-0.119695	2.83585e-05	0.000604221
SH3BP4	5.99331	-0.193296	2.85288e-05	0.000606785
TUBGCP5	6.79599	-0.138838	2.88383e-05	0.000612298
TPMT	7.47742	0.140178	2.91228e-05	0.000617261
YPEL3	9.84172	-0.225841	2.92873e-05	0.000619668
SYPL1	8.23074	-0.141323	2.95567e-05	0.000623453
TGFA	6.12854	-0.0863638	2.95687e-05	0.000623453
CFAP20	8.28715	-0.162152	2.96573e-05	0.00062424
TJP2	6.51446	0.10372	2.97487e-05	0.000625083
ZNF711	5.625	-0.129588	3.02185e-05	0.000633859
PDE5A	6.35425	0.187658	3.07157e-05	0.00064318
KATNIP	7.54993	-0.155211	3.08916e-05	0.000645752
PSMB4	10.54	-0.123957	3.15528e-05	0.000658442
POLE2	5.93976	0.15076	3.17173e-05	0.00066074
USP14	8.0256	-0.173755	3.21315e-05	0.000668226
PKD1	6.75027	-0.110434	3.22805e-05	0.000669966
TP53INP1	8.68686	-0.202589	3.23253e-05	0.000669966
EAPP	8.95158	-0.171329	3.23962e-05	0.000670293
PRKAG2	7.65168	0.252123	3.2709e-05	0.000675617
CFD	11.465	0.321401	3.27718e-05	0.000675765
POLR3F	6.9115	-0.167224	3.29151e-05	0.000677572
MT1F	8.54041	0.19599	3.38498e-05	0.000695636
PSMA1	8.75037	-0.171757	3.40603e-05	0.000698782
DNMT1	8.98403	0.183303	3.41476e-05	0.000699394
TMEM60	8.45391	0.236613	3.43605e-05	0.000702572
CYCS	7.21501	-0.184392	3.61039e-05	0.000736979
DUSP10	6.87285	-0.269779	3.69289e-05	0.000752558
MMP9	7.70245	-0.568297	3.70144e-05	0.000753039
NPHP3	7.61976	-0.143795	3.80358e-05	0.000772526
TXNL1	8.6088	-0.149451	3.81789e-05	0.00077414
ERGIC3	8.39131	-0.184805	3.832e-05	0.00077571
VPS51	9.97688	-0.270774	3.89145e-05	0.000786436
TEPSIN	7.63178	-0.136003	3.9283e-05	0.000792565
PGM1	8.90041	-0.142064	3.96757e-05	0.000799163
PIGX	7.47143	-0.213408	4.09522e-05	0.000823511
TXNDC12	9.66891	-0.33025	4.12977e-05	0.000829088
NUCB1	9.49591	0.155798	4.1553e-05	0.000832189
DOCK3	5.62517	-0.187091	4.16545e-05	0.000832189
MEX3D	5.91557	-0.101061	4.16573e-05	0.000832189
ASB6	7.10985	-0.117718	4.23184e-05	0.00084401
PLA2G4C	5.73523	0.134721	4.2398e-05	0.000844213
TMCC3	7.35086	-0.396374	4.29441e-05	0.000853688
M6PR	9.31579	0.295634	4.32371e-05	0.000858111
GSDMD	8.7638	0.200801	4.3878e-05	0.000869413
BCL2L14	5.62626	0.126033	4.53126e-05	0.000896378
RHBDF2	7.96886	0.142835	4.54414e-05	0.000896541
LPAR6	8.69125	0.260108	4.54682e-05	0.000896541
COMMD6	8.65829	-0.162671	4.67494e-05	0.000920312
CDKN1A	9.28693	0.28324	4.68506e-05	0.000920815
ADNP	8.38892	-0.136688	4.76074e-05	0.000934179
RPGRIP1	6.5446	-0.188142	4.8203e-05	0.000944345
ZSCAN18	7.73379	-0.170582	4.83613e-05	0.000945922
SLC35A4	7.63242	0.201751	4.86389e-05	0.000949825
UVRAG	7.46011	0.189616	4.88535e-05	0.000952486
LYAR	8.60472	0.156903	5.00422e-05	0.000974102
CUX1	7.48833	0.126919	5.14122e-05	0.000999171
VAPA	7.48832	-0.0887416	5.15723e-05	0.00100068
ZRANB1	7.29627	-0.173321	5.18682e-05	0.00100482
IFNLR1	6.91577	-0.117552	5.24256e-05	0.00101401
ZG16B	6.54993	0.180535	5.30721e-05	0.00102378
C2orf88	8.27369	0.365348	5.31596e-05	0.00102378
GUCY1B1	6.92351	0.266533	5.31833e-05	0.00102378
RGL2	8.49995	-0.234755	5.32825e-05	0.00102407
HSDL1	6.83522	-0.106286	5.34769e-05	0.001026
VEGFC	5.59543	0.127312	5.35516e-05	0.001026
SIRT1	7.30837	-0.188141	5.40778e-05	0.00103445
C1orf162	11.1886	0.291835	5.47791e-05	0.00104622
TTC8	5.74829	-0.174932	5.49844e-05	0.0010485
TMEM179B	9.76574	0.137881	5.52474e-05	0.00105186
AKIRIN1	7.83305	-0.180725	5.58462e-05	0.0010616
GINS2	6.15594	0.281001	5.60975e-05	0.00106471
SLC18B1	7.86379	0.168587	5.67386e-05	0.00107521
RNF125	8.36502	-0.231247	5.80376e-05	0.00109811
ADGRG3	6.59042	-0.331454	5.91626e-05	0.00111766
FEM1C	7.93116	-0.151286	5.93713e-05	0.00111986
NEIL1	6.86025	-0.116025	5.96274e-05	0.00112295
MRPS18A	7.70663	0.158439	6.03963e-05	0.00113463
LITAF	12.0692	-0.232978	6.04342e-05	0.00113463
RPL30	13.1669	-0.205199	6.05361e-05	0.00113479
SLC41A3	7.46716	-0.10936	6.09341e-05	0.0011405
HECA	8.6768	-0.214179	6.25198e-05	0.00116838
TPRG1L	9.42491	-0.218652	6.31681e-05	0.00117868
CDC14B	6.74319	0.237783	6.36691e-05	0.00118622
UBTD1	6.66197	-0.161798	6.55647e-05	0.00121966
ZNF222	6.37177	-0.174113	6.58594e-05	0.00122328
MMD	9.04728	0.294888	6.64412e-05	0.0012322
CDR2	7.67849	-0.133033	6.68089e-05	0.00123713
H4C3	11.6094	-0.316239	6.75418e-05	0.0012488
ARHGAP17	8.06912	0.132689	6.8453e-05	0.00126373
DDRGK1	8.34603	0.133055	6.87902e-05	0.00126803
RHNO1	7.25096	-0.10939	6.93741e-05	0.00127686
PRKRA	6.71954	-0.109238	7.03817e-05	0.00129345
RNF216	7.48471	-0.0953134	7.06444e-05	0.00129632
YIF1A	8.02531	0.198432	7.12418e-05	0.00130356
PGLYRP1	6.89312	-0.402046	7.12533e-05	0.00130356
FTSJ3	7.69275	0.136587	7.14668e-05	0.0013055
ABHD16A	8.21889	0.129675	7.21475e-05	0.00131596
ZDHHC18	8.33302	-0.248582	7.35337e-05	0.00133924
SOCS1	6.55504	0.278241	7.47257e-05	0.00135891
SRR	5.86042	0.111612	7.53232e-05	0.00136722
CENATAC	8.74828	-0.164302	7.54879e-05	0.00136722
N4BP1	7.89595	0.132037	7.55198e-05	0.00136722
BASP1	10.7039	-0.389593	7.59616e-05	0.00137318
RABGGTA	7.26766	0.1327	7.78987e-05	0.00140611
FGF20	5.10188	-0.0697242	7.80648e-05	0.00140702
TGM3	5.65222	-0.245327	7.98795e-05	0.00143759
MVB12A	7.34604	0.178034	8.00089e-05	0.0014378
CASTOR3	6.68787	-0.168804	8.02459e-05	0.00143993
NEK6	6.6364	-0.0920309	8.08536e-05	0.0014487
CCDC146	6.93452	0.151713	8.1342e-05	0.0014553
YRDC	9.122	-0.220977	8.20915e-05	0.00146656
TSC22D1	6.17633	0.157916	8.38024e-05	0.00149311
VIRMA	7.34834	-0.140804	8.38234e-05	0.00149311
LMBRD1	9.47603	-0.229093	8.45717e-05	0.00150424
FGL2	11.1689	0.487414	8.47008e-05	0.00150434
MAD2L1BP	7.82243	0.171163	8.49483e-05	0.00150653
MTMR11	8.42165	0.18736	8.58666e-05	0.0015206
ZBTB5	7.33638	-0.163851	8.63354e-05	0.00152668
LPL	5.77165	-0.124741	8.70236e-05	0.00153662
ETF1	8.25312	-0.189918	8.74122e-05	0.00154124
ATF3	6.61377	0.176747	8.79073e-05	0.00154773
RCN3	6.38336	-0.155642	8.87048e-05	0.00155951
VENTX	7.20887	-0.156501	8.98852e-05	0.00157798
NKIRAS1	5.66154	-0.110563	9.12591e-05	0.0015998
FAM111A	8.50867	0.232878	9.20792e-05	0.00161185
ZNF764	7.05275	-0.136985	9.34218e-05	0.001633
SFT2D2	7.26131	0.155596	9.37885e-05	0.00163706
CAPG	8.19578	0.206828	9.39249e-05	0.00163709
CTSF	6.57901	-0.127818	9.40862e-05	0.00163756
CDK5R1	6.96445	-0.176972	9.43912e-05	0.00164052
DUSP16	6.7928	-0.108335	9.52098e-05	0.00165239
ISCU	10.1165	-0.107804	9.64612e-05	0.00167172
DNAAF11	6.18377	-0.122703	9.71393e-05	0.00168108
NDEL1	9.01206	-0.255265	9.77091e-05	0.00168854
FXR1	8.10533	-0.136618	9.81689e-05	0.00169369
NAPSA	6.94919	0.128212	9.83913e-05	0.00169369
ZNF567	6.25559	-0.188088	9.84248e-05	0.00169369
UQCRB	7.16576	-0.137818	9.89564e-05	0.00170043
ARHGEF10	6.17212	-0.0940431	9.9317e-05	0.00170073
EGF	6.26897	0.30198	9.93591e-05	0.00170073
PGBD1	5.50368	-0.0916681	9.93936e-05	0.00170073
CRY2	7.44658	-0.156107	0.00010018	0.00171178
VPS8	7.62656	-0.127713	0.000100645	0.00171732
G6PC3	7.34718	0.117588	0.000100941	0.00171996
DCPS	7.71736	0.195309	0.000101274	0.00172322
RASGRP3	6.50047	0.162882	0.000101521	0.001725
IL18	9.71182	-0.289643	0.000101817	0.00172762
VCPKMT	8.1698	-0.189168	0.000102777	0.00174149
GNA12	7.16999	-0.114879	0.000103675	0.00175425
TRAF1	6.52562	-0.119028	0.000103998	0.00175727
PCGF5	7.84935	0.104956	0.00010757	0.00181511
TMEM185A	6.34728	-0.0944837	0.000108064	0.00182024
NUSAP1	6.18772	0.195083	0.000108173	0.00182024
CLN8	6.61792	-0.129298	0.000109717	0.00184367
FBXL20	6.97955	-0.115423	0.000109888	0.001844
IP6K1	7.77232	-0.15138	0.000111014	0.00186032
ZNF618	6.18815	0.0987089	0.000112078	0.00187328
FCHO2	5.54477	-0.0980184	0.000112218	0.00187328
TSPYL4	7.45133	-0.144872	0.000112249	0.00187328
A1BG	6.29629	-0.129088	0.000113143	0.00188561
CELSR1	5.95955	-0.0864893	0.000113611	0.00189083
PMVK	7.42249	0.158632	0.000114906	0.00190976
SDSL	6.4128	0.146662	0.000115103	0.00191042
SIRPA	9.2651	-0.179128	0.000115844	0.0019201
EID2	7.50283	-0.146457	0.000117173	0.00193949
TRMT61B	7.57305	-0.10258	0.000118101	0.0019522
RNF44	9.05098	-0.163333	0.000118791	0.00196094
CD2AP	6.50707	0.107893	0.000120053	0.00197651
PTCD3	7.53227	-0.0962746	0.000120059	0.00197651
RRP12	7.39428	-0.168276	0.000120525	0.0019815
LMLN	6.2382	-0.094969	0.00012088	0.00198465
RGS12	6.29545	0.0744791	0.000121498	0.0019921
DPP8	8.19083	-0.082426	0.000122204	0.00200098
DELE1	7.09442	-0.0911939	0.000123185	0.00201299
PFDN6	7.00538	0.123699	0.000123268	0.00201299
LRP10	9.31305	-0.177432	0.000123722	0.00201769
CSTF1	6.82493	-0.0925443	0.000124037	0.00201806
MYLK4	5.826	-0.117512	0.000124076	0.00201806
PYROXD2	6.60532	-0.109499	0.000125759	0.00203869
RCC2	9.21247	0.155258	0.000125811	0.00203869
RADX	5.78121	-0.109887	0.000125847	0.00203869
SLC25A29	6.75177	-0.096229	0.00012603	0.00203894
SEC61A2	6.28212	-0.107924	0.000127437	0.00205896
ZNF184	7.18822	-0.167006	0.000127941	0.00206338
CINP	7.25161	0.0755124	0.00012805	0.00206338
HSBP1	8.96469	0.193502	0.000132882	0.00213841
KIT	5.99944	-0.236661	0.000133868	0.00214908
PDHX	6.61142	0.0960246	0.000133898	0.00214908
RC3H2	7.748	0.173567	0.000135212	0.00216731
RNASE7	6.5763	-0.0893606	0.00013745	0.00220029
CCR6	6.8162	-0.251996	0.00013942	0.00222888
BRPF3	7.38057	-0.124653	0.000141385	0.00225733
IDH3A	7.73435	0.165337	0.000143088	0.00228153
NIPA1	6.11458	-0.109839	0.00014373	0.00228877
CSRNP2	7.07131	-0.0976327	0.000145071	0.0023071
OPN3	7.54878	0.362515	0.000146639	0.002329
TCFL5	6.69184	-0.170652	0.000148381	0.00235359
GAS6	6.78411	0.0996353	0.000149561	0.00236719
UQCRC1	9.00205	0.211194	0.000149628	0.00236719
FADS3	6.66981	-0.114111	0.000150085	0.00236966
PDZD8	6.60822	-0.211883	0.000150173	0.00236966
GTPBP2	6.58762	0.0955182	0.000150636	0.00237388
XRCC1	7.43639	-0.113934	0.000151667	0.00238704
SOCS5	6.66658	-0.113704	0.000153095	0.0024064
LAMP5	6.61419	0.111007	0.000153601	0.00241125
SNAP29	7.51283	0.116629	0.000154145	0.00241602
GABARAPL2	10.4184	-0.184758	0.000154303	0.00241602
FDXR	6.36267	0.110364	0.000155186	0.00242673
TACC3	7.5933	-0.197324	0.000155855	0.00243406
CREBBP	8.03107	-0.133796	0.00015699	0.00244846
BARD1	7.0699	0.186591	0.00015718	0.00244846
CMTM3	8.13631	-0.100321	0.000158075	0.00245925
TSN	7.68823	-0.119742	0.000160018	0.0024863
H2AC8	6.9572	0.322418	0.000160846	0.00249598
NAP1L5	7.02522	-0.24726	0.000161982	0.00251042
C14orf28	6.90972	-0.130476	0.000163359	0.00252853
RASD1	6.75859	-0.165418	0.000164788	0.00254741
KIF23	5.41726	0.135384	0.000165104	0.00254905
POU2F2	8.52177	0.207772	0.000165484	0.00255168
ERP27	7.82674	-0.152149	0.000166042	0.00255491
MPZL1	6.68909	-0.188597	0.000166113	0.00255491
RHBDD1	6.71847	0.0887861	0.000169048	0.00259677
WLS	6.89214	-0.246558	0.000171264	0.00262748
SLC26A11	7.80072	-0.217373	0.000171741	0.00263149
PKP2	5.35845	-0.0818573	0.00017385	0.00266045
DNAJC27	6.20293	-0.0773706	0.000174433	0.00266294
SNAPC1	6.67996	-0.163811	0.00017445	0.00266294
ZNF212	7.82946	-0.11354	0.000176386	0.00268912
YWHAH	9.30573	0.161043	0.000177483	0.00269974
BTN3A2	9.33763	0.223673	0.000177527	0.00269974
PGRMC1	9.11272	0.259669	0.000180921	0.0027474
PSME4	8.34627	-0.138776	0.000181112	0.0027474
FGD4	6.66854	0.238364	0.000182253	0.00276126
ZNF615	6.53514	-0.150815	0.0001847	0.00279485
OSBPL8	8.47958	-0.266902	0.000185427	0.00280013
ZNF160	5.76654	-0.0604077	0.00018591	0.00280013
RAMP1	6.39794	-0.109738	0.000185955	0.00280013
FYB1	9.64894	0.166509	0.00018597	0.00280013
CDC34	8.46389	-0.183717	0.000186765	0.00280563
TOR3A	7.81178	0.154968	0.000186873	0.00280563
MAPK8IP3	7.38893	-0.178916	0.000187027	0.00280563
UTS2	6.49278	-0.0697075	0.000188021	0.00281707
CRISPLD2	8.64958	-0.270051	0.000190131	0.00284405
PROSER2	6.60779	0.123146	0.000190289	0.00284405
HERC1	6.94895	-0.13142	0.000192147	0.0028683
CD79A	7.768	-0.220919	0.000193711	0.0028881
KYNU	8.12389	0.185644	0.000195091	0.00290408
CDC20	6.3728	0.35779	0.00019526	0.00290408
VNN1	6.43046	-0.245753	0.00019701	0.00292652
RAB27B	6.1267	0.188082	0.000197486	0.00293002
NLRC4	6.25149	0.18158	0.000199632	0.00295825
RBPJ	8.81243	-0.142007	0.000199929	0.00295904
NBEA	5.67144	-0.129881	0.000200882	0.00296954
ASPH	5.83344	-0.0601609	0.000202467	0.00298934
C3orf33	5.3101	-0.0981102	0.000203169	0.00299607
ITM2A	9.4469	-0.246003	0.000203541	0.00299681
PRPF4B	8.17281	-0.124476	0.000203712	0.00299681
TGFBR1	6.83043	-0.0773137	0.000205502	0.00301949
ECH1	10.0026	0.190758	0.000206571	0.00303153
SLC27A1	6.9535	-0.115275	0.000207031	0.00303463
IL1RN	7.58531	0.416511	0.000207285	0.0030347
TMEM40	6.64578	0.231254	0.000207891	0.0030399
GMPPA	7.07982	0.169253	0.000208262	0.00304168
GLTP	9.57875	-0.138509	0.000209091	0.00305013
C3orf62	6.73217	-0.192099	0.000209982	0.00305945
PCDHB16	5.3467	-0.0745998	0.000211301	0.00307499
GFI1B	6.61142	0.235972	0.000211566	0.00307517
CDK7	8.35592	-0.157404	0.000212696	0.0030879
IL23A	6.70642	-0.207743	0.000213141	0.00309067
PSMB2	8.51809	0.181185	0.000214498	0.00310665
NOL9	7.13042	-0.150309	0.000215492	0.00311734
EMP3	10.8453	0.202872	0.00021784	0.00314755
NFE2L3	6.24872	0.239546	0.000218957	0.00315994
COX19	8.24133	-0.23388	0.00022063	0.00318031
STING1	8.23025	0.167948	0.000222066	0.00319722
ENPP2	5.98505	0.1617	0.000223076	0.00320729
CYP27A1	8.45669	-0.337087	0.000223292	0.00320729
ATG3	9.51827	0.131047	0.000227158	0.00325242
NFXL1	6.80504	-0.235402	0.000227416	0.00325242
SH2B3	9.18071	0.169556	0.000227481	0.00325242
TSFM	7.88492	-0.0884658	0.000227504	0.00325242
ABCG1	6.36274	-0.183493	0.000228726	0.00326606
RNASEH2A	6.81244	0.145098	0.0002296	0.00327469
PITHD1	9.15353	-0.222949	0.000236722	0.00337232
CCDC28A	9.30197	-0.109511	0.000237847	0.00338438
CATSPER1	6.72031	-0.14088	0.000238575	0.00339077
PUDP	7.63213	0.155412	0.000239821	0.00340281
VSIG2	5.87452	-0.0917382	0.000239981	0.00340281
CSNK1G3	7.11437	-0.0996545	0.000243168	0.00344142
PIGC	8.73421	-0.11014	0.00024327	0.00344142
RARS2	7.75007	-0.10496	0.000243751	0.00344422
XK	6.68105	0.303853	0.000245942	0.00347114
BANK1	7.86392	-0.278532	0.000247818	0.00349357
GGA2	7.98465	-0.112188	0.000252557	0.00355625
CEP95	7.78374	-0.170119	0.000254148	0.00357453
ADGRA3	5.74357	-0.131951	0.000256793	0.00360756
HJURP	6.0136	0.129291	0.000257972	0.00361994
ZNF614	5.94581	-0.136329	0.00025924	0.00363354
NCKAP1L	9.00245	0.163164	0.000260122	0.00363932
GPAT4	7.54841	-0.0744448	0.00026025	0.00363932
SLC12A2	6.51433	-0.135137	0.000261536	0.00365242
GEN1	5.9805	-0.13796	0.000261788	0.00365242
FAM241A	7.0241	0.164298	0.000264215	0.00368049
SCAP	9.15972	-0.162871	0.000264405	0.00368049
MEFV	7.24606	0.189656	0.000267411	0.00371808
ENKUR	6.64263	0.22198	0.000269881	0.00374814
RSL1D1	8.70861	-0.140603	0.000270556	0.00375323
SETX	8.2007	0.125889	0.000271165	0.0037574
NCOA4	12.6053	-0.1227	0.000271637	0.00375965
TLR4	7.76353	0.288711	0.000273221	0.00377728
LRRC25	7.89024	0.210538	0.000275958	0.00381079
EIF3M	9.79173	-0.18657	0.000278703	0.00384433
FOSL1	5.82394	0.180544	0.000281553	0.00387924
ADAMTSL4	6.06109	0.104418	0.000282465	0.0038874
KMT5C	6.66751	-0.100989	0.000283028	0.00389075
SLC12A9	8.38639	-0.164298	0.000284597	0.00390791
COA6	7.41858	0.14447	0.000285835	0.00392048
HSF2	6.37913	-0.157745	0.000286602	0.00392657
NCAPG	5.25026	0.107469	0.000290102	0.00397006
SMPD2	6.92549	-0.122262	0.000294774	0.00402549
C1orf109	5.90212	-0.111544	0.000294814	0.00402549
ARID4A	6.69631	-0.0757571	0.00029549	0.0040302
CLEC1B	7.70935	0.326342	0.000295899	0.00403125
MED24	7.16142	0.157899	0.000296469	0.0040345
TUBA8	6.6007	0.153526	0.00030208	0.00410626
ETV6	8.08474	0.15382	0.000305022	0.00414163
ZFP14	5.78928	-0.0871403	0.000313294	0.0042492
FHL2	6.35496	0.192777	0.000314294	0.00425802
CST3	11.3723	0.289097	0.000314762	0.00425962
ESAM	6.93726	0.187561	0.000316454	0.00427775
ZXDC	7.29462	-0.119933	0.000317466	0.00428667
CXCL9	6.06504	0.187322	0.000322165	0.00434368
CENPF	5.74797	0.0921446	0.000322446	0.00434368
PPDPF	7.628	0.13157	0.000322759	0.00434368
TBX6	6.41109	-0.0565795	0.000325313	0.00437321
MEF2A	7.0993	0.190443	0.000326166	0.00437984
ROPN1L	6.28646	-0.171911	0.000327433	0.00439201
ADPRS	8.46225	0.129009	0.000329544	0.00441546
CHPT1	8.99114	-0.198131	0.000332779	0.0044539
LPAR2	8.81455	-0.16436	0.000334367	0.00446971
HSPBAP1	7.86985	-0.150962	0.000334696	0.00446971
ZSCAN25	6.96792	-0.114077	0.000336241	0.00448298
TYK2	9.38339	-0.139304	0.000336427	0.00448298
TAPBPL	7.90173	0.192741	0.00033842	0.00450461
ALDH7A1	5.64282	-0.0649694	0.000339831	0.00451845
ZFP82	6.51974	-0.163508	0.000341535	0.00453615
GCNT1	6.43513	0.151175	0.000342427	0.00454304
CLN5	6.97764	0.176144	0.000346126	0.00458711
PBK	5.19537	0.111878	0.000347967	0.0046065
CDK4	7.90774	0.183349	0.000348875	0.00460866
PXDN	6.68387	-0.198439	0.000348888	0.00460866
SUMF1	8.24234	-0.162754	0.000350463	0.00462444
USP9X	8.10125	-0.114265	0.000351411	0.00463192
RAB30	6.4203	-0.159502	0.000355939	0.00468375
GNB1	10.3548	0.140513	0.000356458	0.00468375
NUDT5	8.26575	-0.191097	0.000356878	0.00468375
SHC1	6.92108	0.0709824	0.000356883	0.00468375
IL1R2	6.07226	-0.497672	0.000359124	0.00470808
NAA16	7.05519	-0.124663	0.000364336	0.00477127
INGX	6.89291	-0.119097	0.000370266	0.00484371
ATXN1	7.20072	-0.245148	0.000373338	0.00487865
ITGB5	7.57445	0.283942	0.000374072	0.00487962
CD36	8.7908	0.230585	0.000374214	0.00487962
HOXA10	6.2532	-0.131864	0.000377063	0.00491151
PLP2	9.58069	-0.143582	0.000380771	0.0049545
PTGER2	8.63937	0.198107	0.000382654	0.00497368
RFX2	6.23007	-0.153835	0.00038576	0.00500871
WDR26	8.51495	-0.150251	0.000387708	0.00502863
MKNK2	9.07998	-0.163068	0.000392351	0.00508343
ZNF548	7.45583	-0.128997	0.00039505	0.00510952
TBC1D32	5.8857	-0.147659	0.000395564	0.00510952
PPM1F	8.4453	-0.212353	0.000395624	0.00510952
SKA2	7.21352	0.20614	0.000398642	0.00514303
GPR180	6.34536	0.0939585	0.000404142	0.00520847
GHRL	6.34478	-0.136759	0.000404987	0.00521384
TMED8	6.78345	-0.0707184	0.000405891	0.00521994
SPHK1	6.80461	0.139682	0.000407475	0.00523302
GID8	8.74624	-0.142613	0.000407768	0.00523302
FRMD8	7.99003	-0.105868	0.000409714	0.00525245
GPR68	6.46354	-0.0922847	0.000413269	0.0052875
CCDC85B	7.78194	0.219032	0.000413317	0.0052875
CNOT8	8.64051	-0.157424	0.000414912	0.00529487
SMG7	6.63576	0.0739892	0.000415053	0.00529487
CDA	8.16718	-0.278075	0.000415199	0.00529487
PMEPA1	6.69186	-0.0811446	0.000417349	0.00531265
FAM53C	8.86422	-0.193837	0.000417466	0.00531265
OSBP2	7.12787	-0.223464	0.000419079	0.00532437
INTS10	8.85809	-0.118678	0.000419262	0.00532437
TRIM13	6.68298	-0.0695358	0.000420093	0.00532936
HEMGN	6.29935	0.277052	0.000425127	0.00537925
NAP1L1	8.70505	-0.17118	0.000425337	0.00537925
SLC25A19	7.31727	0.137402	0.000425352	0.00537925
NUP93	8.85165	0.133194	0.000426854	0.00539101
FERMT3	9.35897	0.158823	0.000427169	0.00539101
SPAG9	7.56923	-0.151109	0.000428866	0.00540682
TRADD	8.52453	0.169045	0.000432136	0.00544241
RNF130	9.53436	-0.156771	0.000433024	0.00544509
LZTFL1	6.56129	-0.120552	0.000433244	0.00544509
TMEM126B	8.24254	0.172614	0.000434959	0.00545891
GPKOW	8.47953	0.11001	0.000435241	0.00545891
KAT8	8.55559	-0.146896	0.00044034	0.00551187
HABP4	6.86349	-0.131802	0.00044037	0.00551187
FAM216A	6.91702	-0.155466	0.000441148	0.00551594
UBE2E2	8.05291	0.177652	0.000443572	0.00554055
ELL	7.06397	-0.15643	0.00044462	0.00554795
WDR1	9.16773	0.13886	0.000447152	0.00557382
ARHGAP9	9.74352	-0.162524	0.000448201	0.00558118
VTA1	7.8474	0.173631	0.000449049	0.00558602
GPC2	6.28147	-0.0899841	0.000456348	0.00567102
SMDT1	8.48182	-0.128142	0.000457616	0.0056756
GSTA4	6.33182	-0.0765071	0.00045765	0.0056756
EIF3I	10.1864	-0.134147	0.000459616	0.00568959
ACRBP	8.74827	0.318121	0.000459713	0.00568959
FCER1G	11.1125	0.261587	0.000470342	0.00581522
AP4B1	7.62222	-0.0952412	0.000472729	0.0058388
DHRS7	10.2284	-0.152167	0.000473633	0.00584404
ZPBP2	5.19224	-0.0724102	0.000476033	0.00586769
KLRD1	8.61204	0.27882	0.000476995	0.0058736
ZNF219	6.58091	-0.0700239	0.00047795	0.00587941
PNN	9.35598	-0.175614	0.00048412	0.00594769
BEX3	9.19085	0.192534	0.000484478	0.00594769
TMEM219	8.74404	0.137999	0.000484974	0.00594777
CAVIN2	8.89162	0.333041	0.000488049	0.00597926
CWF19L1	7.73981	-0.116634	0.000488524	0.00597926
GAPT	8.53759	0.369826	0.000501804	0.00613562
NLRP2B	8.36008	0.0861641	0.00050488	0.00616704
SPATA2	6.32255	-0.13635	0.000508849	0.00620428
GET4	7.11381	-0.10381	0.000509243	0.00620428
ADARB1	7.08409	-0.0759755	0.000509459	0.00620428
HLA-DQB1	9.07286	-0.190508	0.000511156	0.00621873
SYCP2	6.22121	-0.116861	0.000513508	0.00624109
ZNF385D	5.63707	0.154868	0.000515458	0.00625855
MRPL17	7.88886	0.165316	0.000517773	0.00628038
PTPRK	6.02315	-0.123386	0.000519504	0.00629511
DYNC2I1	6.76487	-0.109429	0.000520248	0.00629785
C1GALT1C1	6.74133	0.138593	0.000526417	0.00636619
APOL3	8.13312	0.15069	0.000529853	0.00639753
TMTC1	6.06309	0.137042	0.00053006	0.00639753
SLC5A8	6.08706	-0.198821	0.000537247	0.00647629
ELMO2	7.30965	0.118084	0.00053765	0.00647629
ZUP1	7.27948	-0.138971	0.000539501	0.00649215
BATF3	7.02091	0.211697	0.000542514	0.00652196
DSN1	7.07762	-0.103967	0.000543356	0.00652564
ALG2	7.69344	-0.103045	0.000545602	0.00654614
ARID2	7.48372	-0.0930422	0.000549173	0.0065825
CCPG1	7.76173	-0.127975	0.000553399	0.00662662
PAPSS2	6.35282	-0.105692	0.00055444	0.00663256
CCDC174	7.48842	-0.0983415	0.000556932	0.00665583
TK1	6.42755	0.156774	0.000559006	0.00667406
TIMP1	10.5876	0.235791	0.000560996	0.00669125
SAMD13	5.96742	-0.0986574	0.000562698	0.00670498
IBA57	6.49738	-0.10339	0.000566663	0.00674562
PRDX4	8.28553	0.228308	0.000571015	0.00679078
SBDS	6.78145	-0.0941655	0.000572894	0.00680017
PLAGL2	7.44567	0.19186	0.000572922	0.00680017
RAB11FIP1	7.87691	-0.160009	0.000581756	0.00689829
TINF2	9.35145	0.129451	0.000589212	0.0069799
BLMH	8.0334	-0.158654	0.000593389	0.00702254
APOBEC3C	7.74129	0.14921	0.000597791	0.00706716
SPARC	7.42302	0.28549	0.000598321	0.00706716
AKR1A1	8.31072	0.129006	0.000603749	0.00712436
FCHO1	7.06933	-0.144478	0.000609788	0.00718864
NEU1	7.74745	0.166143	0.000614059	0.00723199
PLEK	10.6265	0.177095	0.000615541	0.00724243
HAUS2	8.40578	-0.211286	0.00061618	0.00724294
WNT5A	5.12041	-0.079918	0.000620112	0.00727628
GGNBP2	9.01341	-0.0999006	0.000620212	0.00727628
FUT4	7.24457	0.19189	0.000621237	0.00728121
CUL3	6.63238	-0.127005	0.000621829	0.00728121
IFT52	7.16431	-0.0894721	0.000626629	0.00732448
YPEL5	10.6578	-0.178929	0.000626729	0.00732448
CTTN	7.07412	0.260107	0.000627447	0.00732584
NIN	7.64246	-0.0985489	0.000632923	0.00738268
UBA52	10.5604	-0.138555	0.000637963	0.00743181
COPS3	7.29621	-0.0714666	0.000638356	0.00743181
EIF2B2	7.99919	0.102165	0.000640756	0.00745262
PSD3	5.66706	0.0772133	0.00064211	0.00746124
MTARC1	7.96076	-0.214788	0.000644954	0.00748713
NAAA	8.77026	0.135166	0.00064874	0.0075239
PDCD7	8.65852	-0.157387	0.000649607	0.00752678
CELA1	6.52294	-0.106613	0.000652313	0.00755094
TP53I13	7.64304	-0.129848	0.00065337	0.00755414
CHD2	7.92265	-0.0987772	0.000653831	0.00755414
RBM45	7.21048	0.0909115	0.00065865	0.00760005
MAX	7.45845	0.13279	0.000659054	0.00760005
MRPL14	8.25462	0.109367	0.000661468	0.00761651
BCORL1	6.34722	-0.0760533	0.000661734	0.00761651
MYCN	5.99775	-0.0637005	0.000663382	0.00762827
S100A6	10.9302	0.136574	0.000668451	0.0076793
BEND4	5.87105	-0.146226	0.000669554	0.00768008
CD14	11.4252	0.231169	0.000669782	0.00768008
MED20	7.07016	0.113733	0.000671025	0.00768709
PLPP5	7.36855	-0.1546	0.00067217	0.00768961
ZNF669	7.08339	-0.116852	0.000672509	0.00768961
TALDO1	11.8738	-0.157325	0.000679656	0.00776404
CALHM2	7.90827	0.149912	0.00068696	0.00783671
ANGEL2	7.82729	-0.129902	0.000687306	0.00783671
MEGF8	6.04256	-0.117849	0.000688848	0.00784693
ABCG2	5.39315	0.0858254	0.000693092	0.00788789
CD53	9.82371	0.108903	0.000696372	0.00791781
DTNBP1	7.60156	0.104385	0.000700897	0.00796182
MFSD11	8.50796	-0.159907	0.000703389	0.00798268
FOXJ3	7.81946	-0.110933	0.00071027	0.00805325
CSNK1E	6.92848	-0.105212	0.000714829	0.00809142
PF4V1	8.07557	0.340422	0.000714966	0.00809142
FKBP1A	7.90348	0.193126	0.000715952	0.00809505
ZYG11B	7.91774	-0.194185	0.000720134	0.00813477
UBE2F	9.08541	0.112491	0.000723221	0.00816207
MYO6	5.73515	-0.0850841	0.000729643	0.00822691
DENND6A	9.06729	-0.191553	0.000731411	0.00823921
LRIG2	6.52337	-0.0754388	0.000734086	0.00826169
RBBP5	6.70779	-0.156785	0.000736968	0.00828647
DNASE1L3	6.25531	-0.101634	0.00075308	0.0084598
TNFSF9	6.03615	-0.110212	0.000754282	0.00846468
TGIF1	7.50111	-0.174115	0.000754906	0.00846468
MPST	7.10884	-0.100315	0.000765256	0.00857284
DIDO1	6.1674	-0.0526818	0.000767517	0.00859026
E2F8	5.31103	0.0936327	0.000771664	0.00862874
NPC2	11.9647	0.13077	0.000780525	0.0087198
ARMCX5	7.31125	-0.102618	0.000782102	0.00872574
TNIP1	7.70695	-0.0812023	0.000782491	0.00872574
IFRD1	8.28461	-0.216109	0.000786069	0.00875762
LCN2	8.04495	0.307579	0.000792106	0.0088168
SPA17	5.48165	0.108803	0.000802781	0.00892746
GNAI2	10.7086	0.199998	0.000809498	0.00898868
EIF1B	10.5858	-0.159483	0.000809764	0.00898868
UBXN2A	8.05736	-0.118665	0.000812386	0.00900956
BCAS2	8.36844	-0.134497	0.000816364	0.00904543
ACADM	7.83501	0.269214	0.00082061	0.00908044
FAM13B	7.07245	-0.0954973	0.000821016	0.00908044
SLC2A8	7.1798	0.110214	0.000822487	0.00908844
IL12RB1	7.26249	0.107516	0.00082382	0.00909195
SLC18A1	6.52694	-0.0812903	0.000824299	0.00909195
TAF11	7.38489	-0.120102	0.000825635	0.00909844
NEDD4L	5.87039	-0.0663976	0.00082826	0.00911911
TIMELESS	6.61965	0.113256	0.000839971	0.00923969
GPM6A	5.57692	-0.100233	0.000841381	0.00924478
LDOC1	6.39621	-0.129758	0.000841955	0.00924478
ORMDL2	7.44924	0.15871	0.000848027	0.00930307
HYAL2	7.25688	-0.0813637	0.000849953	0.00931579
ZNF649	6.02605	-0.0924507	0.000858547	0.00939957
ZNF571	6.6737	-0.265996	0.000859142	0.00939957
RAB39A	5.45698	0.0894236	0.000861875	0.009421
TREM1	8.42646	-0.328244	0.000864802	0.00942623
BAZ1A	9.10896	0.178051	0.000865207	0.00942623
CCNDBP1	8.2867	-0.127662	0.00086538	0.00942623
ZMYM5	6.26658	-0.0777894	0.000865452	0.00942623
DYM	7.88526	-0.1158	0.00086669	0.00943126
ACTR1B	8.21045	-0.101508	0.000868995	0.0094479
WDR46	7.68047	0.125139	0.000873466	0.00948803
LAMA5	6.27619	-0.0930987	0.000877864	0.00952729
SLC43A3	7.16729	0.0985106	0.000879947	0.00954139
SHTN1	8.03349	0.210566	0.000883545	0.00957187
MYEF2	6.39727	-0.124195	0.000885623	0.00957969
DMXL2	7.4473	0.197049	0.000885842	0.00957969
ATF6	7.23674	0.102056	0.000892327	0.00964125
TM6SF1	7.74074	-0.221455	0.000893858	0.00964922
OLA1	6.80224	-0.0796905	0.000897519	0.00968015
DHRS13	7.18348	-0.183026	0.000899063	0.00968822
MT1M	5.11882	0.0827417	0.00090282	0.0097201
PTPRM	6.36851	-0.0507128	0.000907732	0.00975678
CEP43	6.67253	-0.0683916	0.000907831	0.00975678
AZIN1	8.98711	-0.150874	0.000909122	0.00976202
RFX5	8.2703	0.160025	0.000912248	0.00978462
DDAH2	7.48595	0.118165	0.000912834	0.00978462
SLC8A1	6.41983	0.158098	0.000914102	0.00978958
XRN1	6.97873	0.124307	0.000925101	0.00989866
ZNF426	6.2483	-0.12876	0.000926008	0.00989966
DAPP1	8.7187	0.218199	0.000932967	0.0099653
RBM33	7.58067	-0.0687323	0.000938286	0.0100118
ANXA11	9.27661	-0.150355	0.000939652	0.0100118
ST6GALNAC2	6.65358	-0.21597	0.000940492	0.0100118
ERGIC1	7.84826	-0.105361	0.000940771	0.0100118
OSCAR	7.9429	0.233209	0.000941433	0.0100118
TFPI	5.70299	0.11173	0.000944386	0.0100282
GP1BA	7.37897	0.219054	0.000944623	0.0100282
PSMD1	8.58372	0.131592	0.000947886	0.010054
ZNF134	6.85679	-0.12439	0.000951102	0.0100794
EFR3A	8.69746	0.175428	0.000952094	0.0100811
RBM48	6.67901	-0.185409	0.000955673	0.0101102
PIH1D1	8.15842	0.135124	0.000960735	0.0101549
NQO2	8.16849	-0.227495	0.000963986	0.0101804
XPNPEP3	6.84619	-0.108546	0.000972952	0.0102662
SYTL3	8.44928	-0.191689	0.000976235	0.0102919
AARS1	8.58869	0.153594	0.000979515	0.0103176
ELAPOR2	6.41186	-0.0913087	0.000980441	0.0103184
NRDE2	7.79375	-0.127551	0.000983798	0.0103448
CASP10	6.3432	0.0672509	0.000997665	0.0104815
CSRNP1	9.04529	0.291587	0.00100371	0.0105291
FHIP1B	8.02313	-0.110883	0.00100462	0.0105291
ZNF627	7.30999	-0.0960247	0.00100479	0.0105291
DLX1	5.57617	-0.0578955	0.00101202	0.0105957
IL16	7.92739	-0.148722	0.00101396	0.0106069
PHYH	7.40254	-0.118201	0.00101738	0.0106336
FCER2	6.41984	-0.154685	0.00101952	0.0106412
WDR27	6.16853	-0.0593161	0.00101986	0.0106412
FLT3	6.86357	-0.21899	0.0010248	0.0106835
AGAP1	6.11553	-0.121407	0.00102573	0.0106841
IGFBP7	8.34705	0.170973	0.00103545	0.0107761
WDR53	7.26349	-0.110948	0.00103706	0.0107829
CCNB2	6.53197	0.259271	0.00103872	0.0107829
RBBP9	6.54038	-0.076706	0.00103876	0.0107829
POMT2	6.33941	-0.0756682	0.00104282	0.0108159
GEMIN8	6.41166	-0.0603853	0.00104436	0.0108225
C1orf216	6.80472	0.138589	0.00105085	0.0108805
TAF7	9.06333	-0.138737	0.00105897	0.0109553
NPHP4	6.60376	-0.0662097	0.00106072	0.0109641
PRMT5	7.65981	0.173107	0.00106277	0.0109759
OAF	7.36913	0.114391	0.00106821	0.0110227
H2AC11	6.40105	0.272753	0.00107525	0.011086
AP2B1	7.51928	0.16984	0.00108311	0.0111435
PABIR3	6.35924	0.060393	0.00108431	0.0111435
ULK2	6.64173	0.136518	0.00108432	0.0111435
PDXK	8.28542	-0.159801	0.00108449	0.0111435
TIMM8B	7.50728	0.151385	0.001086	0.0111496
ZNF552	6.53025	-0.130672	0.00108929	0.0111691
ANTXR2	8.18329	-0.184955	0.00108974	0.0111691
SAMHD1	7.94087	0.16324	0.00109586	0.0112224
MGP	5.49376	-0.0719257	0.00110733	0.0113303
ZNF701	5.95535	-0.0908073	0.00111113	0.0113596
SGSH	7.23946	-0.0969257	0.0011147	0.0113866
CNRIP1	8.14741	-0.119401	0.00111806	0.0114114
WDR86	5.95901	-0.0668114	0.00111975	0.011419
DACH1	5.53665	-0.0867036	0.00112688	0.0114821
AHCTF1	7.52897	-0.17789	0.00112997	0.0115039
NIPSNAP2	8.13782	-0.10823	0.00113321	0.0115273
SEMA4A	8.01241	0.142704	0.0011353	0.0115389
PASK	7.94933	-0.173821	0.00113721	0.0115486
BLZF1	6.8236	0.169792	0.00114348	0.0116026
ZIK1	6.06658	-0.0758618	0.00114472	0.0116056
LGALS1	11.4273	0.207437	0.00114894	0.0116387
LUC7L	7.63827	-0.101237	0.00115352	0.0116747
BIRC7	6.72008	-0.0791237	0.00115442	0.0116747
GRB14	5.89633	0.241668	0.00115977	0.0117191
ANO6	8.41056	0.126531	0.0011658	0.0117702
RASAL1	5.63865	-0.0569562	0.00118238	0.0119278
PREX1	8.94998	-0.136954	0.00118537	0.011948
SLC35D1	7.05826	-0.0989343	0.00118871	0.0119717
TEF	6.37382	-0.0651443	0.00119054	0.0119802
PDIA4	8.1398	0.181605	0.00119283	0.0119934
C8orf82	7.3094	0.12984	0.00119571	0.0120124
FAM107B	10.1495	-0.130016	0.00119872	0.0120327
ZNF345	6.34226	-0.0986876	0.00120356	0.0120713
SC5D	7.48084	-0.213112	0.00120562	0.012077
MAPK7	7.0517	0.140775	0.00120611	0.012077
SNX11	7.82736	0.0883053	0.0012084	0.01209
GMEB2	7.77683	-0.154153	0.00120943	0.0120904
DGLUCY	8.80149	0.105794	0.00121116	0.0120977
OFD1	8.60831	-0.151901	0.00121315	0.0121011
ZNF264	6.40427	-0.101961	0.0012141	0.0121011
ZNF304	6.08882	-0.118153	0.00121448	0.0121011
IL13RA1	8.52568	-0.16813	0.00122468	0.0121927
CEP152	6.48913	-0.0858955	0.00122766	0.0122079
RNF138	8.87999	-0.115313	0.00122821	0.0122079
TSPYL5	6.45778	-0.127657	0.00123259	0.0122414
PPIP5K1	6.18104	-0.0781597	0.00123865	0.0122915
NDUFAF3	7.47302	0.1033	0.00124552	0.0123496
MS4A6A	10.3879	0.200215	0.00124795	0.0123637
PCDHB13	4.92776	-0.0393698	0.00125333	0.0124068
ZSCAN9	6.53798	-0.107123	0.00125594	0.0124226
KCTD20	7.59909	-0.119949	0.00125915	0.0124402
ZNF789	7.03667	-0.121743	0.00125977	0.0124402
ING3	7.63083	-0.101946	0.00126206	0.0124527
OSER1	8.32052	-0.14824	0.00126824	0.0125036
NSMCE2	7.37036	-0.0802331	0.00127042	0.0125149
CCDC90B	7.91407	0.116837	0.00127213	0.0125183
PRPF38B	7.96769	-0.0903898	0.00127282	0.0125183
ITGB3	6.57736	0.157431	0.00127407	0.0125205
SPINT2	8.92056	-0.0982773	0.00127567	0.0125253
LONRF3	6.3645	-0.141134	0.00127662	0.0125253
SPPL2A	7.89494	0.146513	0.00128175	0.0125655
PDE4B	7.71373	-0.30546	0.0012855	0.0125921
VRK1	7.68934	-0.104427	0.00129192	0.0126426
GCNT2	6.30155	0.122163	0.00129365	0.0126426
PPY	7.86195	0.228322	0.0012945	0.0126426
MARCHF5	7.52761	-0.0998895	0.00129481	0.0126426
FANCD2	6.64418	-0.0589024	0.0013051	0.0127328
FZR1	5.87321	-0.0513314	0.00130624	0.0127338
LRIG1	7.02226	-0.0871427	0.00131177	0.0127774
CXCL14	5.57807	-0.0742439	0.00131492	0.0127979
SLC37A1	6.82755	0.0833229	0.00131684	0.0128002
H2BC8	6.38644	0.196952	0.00131727	0.0128002
TRIM39	7.35456	-0.103273	0.00131872	0.0128041
CEP131	6.80962	-0.107784	0.00132156	0.0128214
CSPG4	5.385	-0.0763753	0.00133432	0.0129349
TDRP	5.90438	0.109864	0.00133661	0.0129468
ALDH3B1	7.60863	0.0857531	0.00134189	0.0129876
MICAL2	7.34065	-0.0962995	0.00134933	0.0130493
WWOX	6.66512	0.0605199	0.00135226	0.0130654
RBBP7	9.25099	-0.101946	0.00135315	0.0130654
ABTB2	6.2898	0.0939346	0.00135521	0.013075
PUS7L	6.17012	0.165089	0.00135802	0.0130917
CDC42SE1	8.88467	-0.14707	0.00136546	0.0131529
FAM162A	8.23491	-0.164575	0.00136754	0.0131625
SLC49A4	7.3651	-0.197583	0.00137559	0.0132171
SPIRE1	5.83064	-0.06558	0.00137621	0.0132171
SASH3	9.44501	0.17954	0.0013766	0.0132171
CFAP410	7.27024	-0.129735	0.00137787	0.0132171
PHC2	7.3447	-0.133083	0.00137864	0.0132171
VCPIP1	7.77522	0.169861	0.00138104	0.0132234
ATP8B4	7.07325	0.173549	0.00138147	0.0132234
SRRM2	8.99551	-0.168274	0.00139164	0.0133103
RB1	6.82727	0.12404	0.00139398	0.0133222
GRAMD1A	8.57775	-0.148583	0.00140068	0.0133757
SLC6A12	6.04457	0.137619	0.00140659	0.0134216
GALK1	7.97229	0.103316	0.00141343	0.0134764
PKN2	8.49105	-0.155851	0.00141657	0.0134956
C10orf67	6.02908	-0.0706357	0.00141876	0.0135059
CFAP36	7.36966	-0.133564	0.00143035	0.0136057
MLF2	6.54999	-0.0697466	0.00144315	0.0137167
SCAI	6.24957	-0.113106	0.0014492	0.0137635
TPCN1	6.86479	-0.0574811	0.00145069	0.0137668
GAL3ST4	7.03056	-0.10888	0.00145426	0.0137802
SUPV3L1	7.82053	-0.183518	0.00145436	0.0137802
ACKR2	6.18404	-0.0952416	0.00145986	0.0138215
PIK3C3	7.31781	-0.0917173	0.00146338	0.0138441
FAM214A	7.9007	-0.170527	0.00146582	0.0138564
HNRNPC	9.67834	-0.14329	0.00147391	0.0139036
PRKDC	7.19206	-0.204485	0.00147408	0.0139036
ZNF335	7.13252	-0.114676	0.00147425	0.0139036
RAB11A	9.5748	0.165588	0.00147881	0.0139359
IRAG2	9.49698	-0.129081	0.00148348	0.013969
VRK3	7.69697	0.108987	0.00149229	0.0140397
MRPL16	8.83537	0.094809	0.00149329	0.0140397
ZNF502	6.56624	-0.08034	0.00149803	0.0140565
CR1	7.11601	-0.0997656	0.00149812	0.0140565
COX7A2L	7.81097	-0.0751937	0.00149854	0.0140565
PCMT1	9.61359	0.16815	0.00150034	0.0140625
CABIN1	7.59897	-0.133534	0.00150625	0.014107
TRIM56	8.80949	0.136346	0.00150897	0.0141217
NKX3-1	5.87639	-0.139882	0.00151035	0.0141237
SNX19	7.17007	0.110196	0.00151477	0.0141542
PLA2G15	6.65147	0.106243	0.0015168	0.0141622
TRMT6	7.36851	0.0967715	0.00153348	0.014307
HAUS4	7.02147	-0.124745	0.00153873	0.0143449
CFAP70	5.82068	-0.09892	0.00154465	0.0143794
RPP38	7.17729	-0.0793864	0.00154479	0.0143794
GSPT1	10.4574	-0.175846	0.00154624	0.014382
NKAPD1	7.49092	-0.109057	0.00155235	0.0144277
ALKBH7	8.37255	-0.145686	0.00155437	0.0144355
AFF3	5.98476	-0.0843031	0.00156931	0.014561
CTDSP2	9.32929	-0.143812	0.00157028	0.014561
DNAJC13	6.92638	0.0943689	0.00157346	0.0145681
LGALS3	9.06896	0.116804	0.0015737	0.0145681
CASD1	7.2382	-0.135597	0.00157464	0.0145681
ITPKB	8.46729	-0.165952	0.00158435	0.0146468
MED17	7.3402	-0.0764869	0.00158925	0.014681
STEAP4	6.2218	-0.240071	0.00159064	0.0146827
PDXDC1	7.51274	-0.0833006	0.00159757	0.0147354
SLC6A18	6.41973	-0.0727109	0.00160158	0.0147612
TRIR	9.76982	-0.128158	0.00161332	0.0148582
AMH	6.29982	-0.0711023	0.00162077	0.0149155
CNOT3	6.17978	-0.106556	0.00163764	0.0150594
AK1	7.16168	-0.106132	0.00163965	0.0150664
PTPN4	8.79558	0.168963	0.0016429	0.0150849
CEP55	5.51259	0.171836	0.0016454	0.0150965
MYNN	7.2019	-0.110384	0.00165655	0.0151874
CXCL5	6.55825	0.233446	0.00165972	0.015205
PSEN2	6.38671	0.0736356	0.00166276	0.0152214
CARS2	7.82816	-0.115309	0.001669	0.015267
SEC24B	8.22444	-0.105222	0.00167233	0.0152681
HRK	6.0337	-0.0624528	0.00167262	0.0152681
SH3TC1	7.52607	0.120495	0.00167289	0.0152681
CORO1B	8.13188	0.110858	0.00168145	0.0153347
CTNNBIP1	6.98536	-0.0920763	0.00168652	0.0153695
MYOM1	6.2664	-0.0863811	0.00169019	0.0153914
COLGALT2	6.28483	-0.0740992	0.00169249	0.0154007
LRRK1	6.26007	0.0879885	0.00170484	0.0155015
C4orf46	6.37468	-0.121884	0.00171263	0.0155608
RNF38	7.67069	-0.123975	0.00172171	0.0156316
ANO5	5.59718	0.123433	0.00173101	0.0156959
GNS	9.96326	0.167888	0.00173137	0.0156959
PUM2	9.19805	-0.107094	0.00173934	0.0157564
USP7	8.7281	-0.131349	0.00174412	0.0157879
MTCH2	7.13179	-0.0513274	0.00174775	0.015809
CHMP4A	8.84667	0.136458	0.00175035	0.0158208
C1orf35	7.43089	-0.083043	0.00175557	0.0158562
RAB2B	8.78202	-0.137782	0.00175744	0.0158613
PLA2G7	7.61834	0.249362	0.00175945	0.0158666
PARD6B	5.70812	-0.0680314	0.00176063	0.0158666
YARS1	9.40151	0.106822	0.00176926	0.0159326
COPS9	7.66606	-0.0901407	0.00177176	0.0159432
WDR37	8.02389	-0.109856	0.00178438	0.016041
INSL3	6.34949	-0.0808435	0.00178526	0.016041
CUL4B	7.19885	-0.0792485	0.00181699	0.016314
MYADM	8.72112	-0.135454	0.00182128	0.0163405
SFT2D1	9.22444	0.161451	0.00182302	0.016344
POLR1D	9.38078	-0.083238	0.00182747	0.0163719
ZNF639	7.67323	-0.084044	0.00183697	0.0164449
ADGRF3	5.30293	0.0387659	0.00184223	0.0164798
ZNF785	5.65545	-0.118267	0.00185274	0.01656
HOOK3	8.11252	0.100877	0.00185392	0.01656
PRDX1	10.9592	0.168482	0.00185543	0.0165614
OTUD7A	5.5031	-0.0738849	0.00185737	0.0165665
BACH2	7.34856	-0.146073	0.00186198	0.0165955
MTERF4	7.22978	-0.070231	0.0018642	0.0166031
TH	5.78251	-0.0743996	0.00186847	0.016629
MGRN1	8.33876	-0.159071	0.00187494	0.0166743
MED8	7.10932	0.0855121	0.00187861	0.0166948
RETREG2	8.58353	-0.139583	0.00188071	0.0167012
CD180	6.76766	0.195708	0.00188562	0.016728
NPAP1	5.26674	-0.0616893	0.00188648	0.016728
REEP2	6.58683	-0.0594583	0.00188823	0.0167314
PRKCA	7.00071	-0.105648	0.0018908	0.0167392
CYBA	11.387	0.13	0.00189187	0.0167392
EMC6	8.55308	-0.0772468	0.00190108	0.0168085
NEIL2	6.85293	-0.120381	0.00190604	0.0168401
TM7SF2	6.8919	-0.128443	0.00190923	0.0168561
DCAKD	7.28608	-0.108424	0.00193233	0.0170476
CCND3	11.1556	0.132368	0.00194116	0.0171132
ITGB1	6.69957	0.129207	0.00194391	0.017125
ATG9A	7.93163	-0.135638	0.00195275	0.0171904
MRPS10	8.48198	-0.113197	0.00197564	0.0173793
MAN1B1	8.29863	-0.0957099	0.00197955	0.0173953
VASP	8.46438	0.1509	0.00198032	0.0173953
SIGLEC9	6.62155	0.141045	0.00198556	0.0174274
C1QTNF3	6.22375	-0.0776788	0.00198683	0.0174274
ARHGAP35	6.48146	-0.0434718	0.00200008	0.0175212
SLC35A5	8.19483	0.252283	0.0020004	0.0175212
PPWD1	7.58851	-0.118887	0.00200777	0.017573
WDR33	7.12703	-0.0994546	0.00200936	0.0175743
ANG	6.52994	0.163774	0.00201088	0.0175749
TOE1	7.16365	-0.0986474	0.00201873	0.0176166
TRUB1	5.70091	-0.0564711	0.00201937	0.0176166
CFL2	6.68648	-0.106544	0.0020214	0.0176166
SFPQ	8.19302	-0.169465	0.00202144	0.0176166
DGKD	8.51125	-0.090459	0.00203041	0.017652
MED31	6.45863	-0.0686517	0.00203073	0.017652
TTYH2	6.89798	0.0688911	0.002031	0.017652
MAP2K4	7.55037	-0.110465	0.0020313	0.017652
CRIP2	6.64236	-0.112039	0.00204339	0.0177444
PTGIR	6.76007	0.0731147	0.00205337	0.0178167
TMSB10	13.7035	0.0778642	0.00205465	0.0178167
TNFSF4	6.88755	0.248152	0.00205976	0.0178483
LAMC1	6.08834	-0.0536465	0.00206314	0.0178649
NOTCH1	8.02287	-0.141006	0.00206981	0.0179099
MED14	6.63319	-0.0835518	0.00207342	0.0179204
PLXDC1	6.89918	-0.179064	0.00207397	0.0179204
CEP126	5.9448	-0.0856462	0.00208165	0.017974
TNF	7.78658	0.347952	0.00208327	0.0179753
EPB41L5	6.0188	-0.0653987	0.00210291	0.0181318
PUM1	9.62909	0.144101	0.00210742	0.0181578
COP1	9.36489	-0.112469	0.00210927	0.0181609
PSMA5	9.40714	0.142584	0.00211322	0.0181821
EMC9	7.12374	0.0849759	0.00213623	0.018367
LRRC40	8.06362	-0.125633	0.00214227	0.0183997
ELOVL4	5.58953	-0.10426	0.00214306	0.0183997
BDH2	6.24006	-0.0836474	0.00214791	0.0184284
STAB1	7.24889	0.100404	0.00215411	0.0184635
THBS3	6.76002	-0.0812717	0.00215504	0.0184635
SLC45A3	6.21073	-0.109943	0.00216311	0.0185197
CAPNS1	9.57498	0.195474	0.00216774	0.0185462
MFAP3L	5.97989	0.0770721	0.0021816	0.0186478
BAG5	8.35434	-0.0748639	0.00218343	0.0186478
CD82	8.30323	-0.105614	0.00218421	0.0186478
PBXIP1	7.10534	-0.124343	0.00218816	0.0186684
PTCRA	7.13245	0.104556	0.00219726	0.0187302
RPS27L	8.46912	0.131868	0.00219848	0.0187302
NSDHL	7.09952	0.118158	0.0022054	0.018776
LRRC57	7.46627	-0.127199	0.00220695	0.018776
SOD2	9.44412	-0.242004	0.00220899	0.0187803
LNPEP	6.16649	0.152685	0.00222222	0.0188795
OGA	10.1288	-0.11834	0.00223002	0.0189326
LRRC41	7.17625	0.0732641	0.00223404	0.0189535
BTNL9	5.79711	-0.154048	0.00223973	0.0189886
DDX20	7.28945	-0.107614	0.00224218	0.0189961
KATNA1	7.51885	-0.0836011	0.00225965	0.0191308
MAP3K2	8.36973	-0.170799	0.00226257	0.0191422
AP5B1	7.18231	0.196114	0.00226757	0.0191712
CSAD	7.23498	-0.11135	0.00227935	0.0192573
CGRRF1	7.56414	-0.122483	0.00228221	0.0192681
NUP54	7.58805	-0.12563	0.00228971	0.019318
BAMBI	5.84763	0.0816957	0.00229283	0.0193309
QKI	7.78213	0.141742	0.00229486	0.0193347
OSGIN2	6.5046	-0.11314	0.00229694	0.0193388
ATG16L1	7.4579	-0.151921	0.00230975	0.0194332
RAB3GAP1	8.28422	0.100023	0.00231289	0.0194462
CAPN3	6.78321	0.0858423	0.00231895	0.0194837
ZNF684	5.93224	0.0896864	0.00233568	0.0196036
MTA1	7.14906	-0.080584	0.00233757	0.0196036
GLI1	6.17347	-0.0743344	0.00233805	0.0196036
SERPINI2	5.62893	-0.0817471	0.00234051	0.0196106
MCF2L	6.31016	-0.0543414	0.00234317	0.0196194
NUP133	7.5304	-0.0878413	0.00234929	0.0196572
C3orf14	6.73758	0.185943	0.00236048	0.0197372
GPR34	6.16209	-0.181374	0.00236341	0.0197481
HINT1	10.6065	-0.206171	0.00236836	0.0197759
GLB1L2	6.39461	-0.0847556	0.00238301	0.0198846
TMEM18	7.3051	-0.0508742	0.00238615	0.0198972
UBE2J2	7.289	-0.0546199	0.00239551	0.0199615
PSMC4	7.19554	0.140128	0.00239715	0.0199615
REEP3	5.48391	0.118262	0.00240619	0.0200231
COA4	7.77487	0.128754	0.00241625	0.020093
FAM13A	6.73511	0.108032	0.00243526	0.0202373
TREML1	7.69559	0.273542	0.00245028	0.0203482
ATRN	6.71508	-0.0935321	0.00248058	0.0205858
CEP290	5.87492	0.118922	0.0024831	0.0205926
SF3B1	8.58286	0.128434	0.00248877	0.0206256
ZNF395	8.18985	-0.149666	0.00249392	0.0206542
ACYP2	6.85981	-0.108046	0.00249962	0.0206874
ATG14	7.35977	-0.148221	0.00253087	0.0209301
SFXN1	7.46034	-0.112327	0.0025324	0.0209301
RBKS	6.60969	-0.109867	0.00254057	0.0209834
VPS37B	8.82922	-0.164298	0.00254236	0.0209839
PLPPR4	5.22922	-0.0453508	0.00254547	0.0209954
SREBF2	7.40785	0.084368	0.00256915	0.0211763
CD34	6.07956	-0.0628608	0.00258012	0.0212524
TSGA10	5.3784	-0.0518673	0.00258244	0.0212571
CD300LB	7.25998	0.101163	0.0025876	0.0212851
THBS2	5.34211	-0.0540529	0.00260376	0.0214036
IRS1	6.32251	0.0704415	0.00260764	0.021421
RPL15	8.7355	-0.0761009	0.00261287	0.0214495
PTGS1	8.16726	0.1776	0.00263025	0.0215776
SRSF11	9.58396	-0.122698	0.0026434	0.0216709
PDIA6	8.58487	0.15992	0.00264802	0.0216941
KIF11	5.84715	0.156792	0.00265548	0.0217381
SLC25A28	8.91964	0.12077	0.00265844	0.0217381
TTC38	8.23425	0.113256	0.00265952	0.0217381
MRPL12	7.65944	0.136595	0.00266053	0.0217381
LARP4B	7.77707	0.103583	0.00267235	0.0218146
NAV2	5.70371	-0.0518864	0.00267349	0.0218146
OMG	5.44823	-0.056103	0.00267957	0.0218496
KCNMA1	5.4477	0.0500537	0.00268606	0.0218879
DCLRE1A	6.47913	0.135727	0.00269565	0.0219514
OR5J2	5.1454	-0.0682954	0.00270183	0.0219869
GZMH	10.5954	0.214779	0.0027234	0.0221477
CEP70	5.83609	-0.0668408	0.00274353	0.0222964
PLIN2	9.18663	0.137706	0.00274727	0.0223119
RBMS1	8.4696	0.0937587	0.00275186	0.0223343
ANKRD37	6.70497	-0.106337	0.0027552	0.0223465
NUDT11	6.01785	-0.0924626	0.00276047	0.0223743
EPHA4	6.67952	-0.121313	0.00278476	0.0225562
GMFG	11.3596	-0.161312	0.00279929	0.0226588
AHI1	5.78333	-0.0537322	0.00280727	0.0227082
OAT	8.95001	-0.11471	0.00281469	0.0227531
NPBWR1	6.69646	0.08708	0.00282404	0.0228136
TNFRSF10B	7.53906	-0.12256	0.0028289	0.0228377
FYCO1	7.54959	0.0908719	0.00283947	0.0229078
XPNPEP1	8.48477	0.0911503	0.00284898	0.0229693
CSNK1D	8.4011	-0.121112	0.00285213	0.0229795
OGFR	8.27566	0.117275	0.00286842	0.0230954
GSTO1	10.1419	0.142036	0.0028762	0.0231305
C1orf21	6.62122	-0.0860511	0.0028781	0.0231305
FBXL3	8.24524	-0.112111	0.00287926	0.0231305
REPS2	6.7243	-0.163927	0.00288038	0.0231305
CCDC51	6.85377	0.0802685	0.00288742	0.0231717
SERPINA6	5.56378	0.054827	0.00289399	0.023206
ETV2	5.77333	-0.108274	0.00289602	0.023206
CD1E	5.575	-0.0877016	0.00290051	0.023206
TXNL4A	7.00107	-0.0541123	0.00290122	0.023206
SLC2A6	8.28334	0.179344	0.00290122	0.023206
PEX5	7.41307	-0.0792845	0.00290616	0.0232302
CREM	6.93422	-0.203171	0.0029094	0.0232373
CCDC88B	7.77344	-0.123853	0.00291087	0.0232373
GDPD3	6.76213	-0.10619	0.00291494	0.0232428
ME2	8.38734	0.171935	0.00291556	0.0232428
CDK13	7.35866	-0.10384	0.00291879	0.0232428
ZBTB24	7.56788	-0.0897958	0.0029192	0.0232428
ARG2	6.68487	0.11608	0.00292944	0.023309
NSUN6	7.36708	-0.103407	0.00294762	0.0234384
SPATA6	5.7816	-0.0752175	0.00295634	0.0234924
TMEM204	7.36538	-0.129384	0.002962	0.0235041
DDX10	7.5626	0.124259	0.00296363	0.0235041
TADA3	7.08299	0.114351	0.00296556	0.0235041
AVEN	6.6215	-0.0530079	0.00296721	0.0235041
PRDX6	6.68713	-0.0669703	0.00296747	0.0235041
GIMAP2	9.41385	0.174848	0.00297246	0.0235283
GALNT3	7.84895	-0.151972	0.00297594	0.0235335
SCFD2	7.40727	0.139464	0.00297699	0.0235335
NUDT16	6.81414	0.146326	0.0029839	0.0235728
FSCN1	6.67484	-0.11625	0.00298799	0.0235829
CASK	6.35636	-0.0651476	0.00298985	0.0235829
DUS2	8.19199	-0.104405	0.00299099	0.0235829
ABHD17B	6.44567	-0.0872674	0.00302589	0.0238426
TNFSF11	5.32253	-0.0744901	0.00304404	0.0239652
ARHGAP6	6.59749	0.0960801	0.00304539	0.0239652
ANKMY2	7.90245	0.0889027	0.0030538	0.0240158
RABEPK	7.95486	-0.105664	0.00305919	0.0240427
MELK	6.19147	0.195357	0.00307116	0.0241212
DNAJC18	5.83512	-0.0702052	0.00307656	0.024148
CPNE1	8.86185	-0.0980402	0.00309032	0.0242334
WDR45B	8.3469	-0.0962259	0.00309142	0.0242334
DPYSL2	6.89262	0.072006	0.00309753	0.0242657
PAPOLG	6.62876	-0.0661941	0.00310409	0.0243014
ALDH5A1	6.42824	-0.114693	0.00310809	0.0243024
KIF2A	8.19148	0.177688	0.00310821	0.0243024
XYLT1	7.05604	-0.0813235	0.00311148	0.0243123
GPAM	6.30684	-0.0886242	0.00315171	0.0245959
MRPL18	8.74678	0.159895	0.00315181	0.0245959
ILKAP	8.08625	-0.124667	0.00318068	0.0247916
BTBD11	6.85896	-0.0906137	0.00318097	0.0247916
ZNF124	6.96993	0.163915	0.00318879	0.0248366
CAMK2D	7.32625	0.104431	0.00319106	0.0248384
DDHD2	7.78555	-0.130135	0.00319358	0.0248421
SLC46A2	7.29203	-0.211214	0.00319983	0.0248748
C1orf198	7.5075	0.119769	0.00320432	0.0248939
LRRC8D	7.89458	0.143809	0.0032162	0.0249596
PKHD1L1	5.60421	0.130279	0.00321688	0.0249596
DECR1	10.2944	0.123785	0.00322963	0.0250267
GOLGB1	8.03488	-0.085614	0.00322999	0.0250267
TRIM2	5.4596	-0.0728287	0.00323171	0.0250267
OBI1	6.74637	-0.0941461	0.00323398	0.0250284
MTFR2	5.98705	0.0897524	0.00323673	0.0250338
RAX2	7.70015	-0.20453	0.00324425	0.025071
SSTR5	5.60804	-0.0701191	0.00324566	0.025071
ADGRA2	6.85999	-0.073412	0.00325181	0.0251025
NR3C1	8.29634	-0.0764202	0.00326545	0.0251918
CNR1	5.46031	-0.057341	0.00327187	0.0252253
MAPK3	8.93583	-0.0991127	0.00327697	0.0252487
FRAT2	9.83872	-0.1987	0.00329035	0.0253254
TBC1D20	7.34684	-0.0636713	0.0032911	0.0253254
MYO5A	7.55207	-0.0889302	0.00330423	0.0254104
RCAN1	6.4244	-0.0462105	0.00330739	0.0254187
APOA4	6.20178	-0.0626521	0.00331732	0.0254789
ZBTB40	7.75283	-0.0810487	0.0033209	0.0254903
ZCWPW1	7.05811	-0.0878449	0.0033267	0.0255187
DLGAP3	8.8877	-0.077133	0.0033386	0.0255938
SET	10.5978	-0.134246	0.00334217	0.0256051
RAB22A	8.36575	-0.124292	0.0033504	0.0256399
COX10	7.08279	0.118928	0.00335093	0.0256399
HDAC3	8.28393	-0.0694865	0.00335724	0.0256721
TRPV4	6.07994	0.0689933	0.00336478	0.0256858
YES1	6.78087	-0.238881	0.003365	0.0256858
ELOB	9.88893	-0.110597	0.00336537	0.0256858
WEE1	6.8766	-0.0863556	0.00336892	0.0256967
MS4A1	5.84693	0.155505	0.00338798	0.0258259
CPED1	6.53763	0.11271	0.00340986	0.0259764
MMACHC	5.76427	0.0758248	0.00344822	0.0262523
FBLN2	6.33067	-0.0850938	0.00345306	0.0262726
PHOSPHO1	6.56292	-0.143409	0.00345749	0.0262785
SLC27A5	6.50729	-0.0878628	0.00345815	0.0262785
TNFSF8	6.62193	0.145208	0.00346315	0.0263001
ACAD9	6.73464	0.0697075	0.00346784	0.0263192
LINC02915	6.08965	0.178858	0.00347948	0.0263801
CUBN	6.54999	-0.144227	0.0034802	0.0263801
SUMO3	9.19728	0.116497	0.00351078	0.0265954
DUSP22	8.75626	-0.0754668	0.00351961	0.0266359
SMIM12	8.16315	-0.0760541	0.00352051	0.0266359
DHRS12	6.65399	-0.0791518	0.00354461	0.0268016
GFOD2	6.85658	-0.130692	0.00355636	0.0268737
PANK4	7.63272	-0.104625	0.00356496	0.026922
ZNF451	6.95311	-0.0810449	0.00357388	0.0269726
APBA2	7.56292	-0.133078	0.00357672	0.0269773
CD163	8.42388	0.177474	0.00357968	0.0269829
UQCR11	7.59245	-0.110678	0.00358306	0.0269917
BCL2L12	7.21722	0.0751991	0.00359653	0.0270764
CENPV	7.19129	-0.145736	0.00360918	0.0271548
SEMA4C	6.96775	-0.105953	0.00362255	0.0272385
WASHC3	8.37126	0.152637	0.00363036	0.0272719
MYCT1	5.68502	0.0709478	0.00363147	0.0272719
GARRE1	8.16778	-0.115491	0.00364984	0.0273929
TEX264	7.75864	0.080864	0.00365232	0.0273947
RNF215	6.25865	-0.0539519	0.00365881	0.0274264
H3C4	6.26145	0.116562	0.00366438	0.0274512
GART	6.78546	0.0790843	0.00367842	0.0275395
MICALCL	6.14504	-0.15859	0.0036838	0.0275628
RHOT2	8.58854	-0.0882206	0.00369132	0.0276021
MZT2B	8.26821	-0.149627	0.00369473	0.0276106
SEC22C	6.7363	-0.0684188	0.00369821	0.0276197
SGSM2	8.33774	-0.143108	0.0037023	0.027622
SART3	7.37472	-0.0577613	0.00370306	0.027622
CD248	6.99504	-0.116191	0.00372063	0.027736
TMEM41B	8.94321	-0.145947	0.00372452	0.027748
TRIB1	7.44497	0.228461	0.00374025	0.0278482
DCUN1D4	6.38343	-0.0684026	0.00374476	0.0278647
RBM38	8.44867	-0.205714	0.00374794	0.0278713
TIGD1	6.8298	-0.0994362	0.00375543	0.0279099
ATG7	7.55242	0.132163	0.00376099	0.0279342
ELF4	9.38614	0.144779	0.00376866	0.0279741
RUVBL1	7.25853	0.136827	0.00377447	0.0280001
F13A1	9.55983	0.191249	0.00377918	0.028018
P2RY6	5.73282	0.0724936	0.0037914	0.0280915
INTU	5.1105	-0.054666	0.00383069	0.0283653
TOMM22	8.42449	-0.0924751	0.00383419	0.0283739
STAC3	6.68781	0.132313	0.00384313	0.0284199
IGSF6	9.64968	0.286281	0.00384944	0.0284199
LMOD3	6.68347	-0.10286	0.00384962	0.0284199
P3H3	6.12219	-0.071413	0.00384974	0.0284199
CSRP1	8.28099	0.120431	0.00385766	0.028461
ZNF646	7.04099	-0.0922286	0.00387349	0.0285606
ASXL1	7.73942	-0.0916178	0.00388575	0.0286336
VSTM1	7.40793	0.174536	0.00389227	0.0286523
ECE1	7.04813	0.0858919	0.00389697	0.0286523
TOMM20	9.57727	-0.161086	0.00389702	0.0286523
PACRG	5.54292	-0.125314	0.00389771	0.0286523
KLHL2	8.31897	-0.156986	0.00390978	0.0287236
EPHX2	7.52983	-0.154725	0.00392079	0.0287777
SDCBP	11.067	-0.187258	0.00392288	0.0287777
NOL11	8.94759	-0.116327	0.00392423	0.0287777
GNLY	10.812	0.204811	0.00393792	0.0288607
ZNF346	6.54869	-0.102335	0.00394666	0.0289073
UBE2K	7.50088	0.108631	0.00396421	0.0290184
RASD2	5.56396	-0.0772875	0.00401315	0.029359
SULF2	8.28136	-0.171535	0.00402048	0.0293747
DNAJC30	7.45738	-0.109156	0.00402164	0.0293747
SNRPD2	8.28002	-0.0720141	0.00402254	0.0293747
SNRPE	6.11256	-0.0820757	0.00403881	0.0294625
CYRIB	9.707	-0.152996	0.00403941	0.0294625
LIN7A	6.14137	-0.14351	0.00405977	0.0295493
PBX4	7.50521	-0.137116	0.00406306	0.0295493
TTC19	8.29047	-0.136189	0.00406322	0.0295493
TCP1	7.83923	-0.11	0.00406339	0.0295493
DCAF7	8.07929	0.120542	0.00406346	0.0295493
CLU	6.86187	0.190889	0.00410001	0.0297973
GALR1	5.2765	-0.0546946	0.00410543	0.029803
MFSD14B	8.46129	0.206219	0.00410809	0.029803
DEFB1	5.84691	0.0773912	0.00410813	0.029803
TCAP	6.76035	-0.0706749	0.00411956	0.029868
SLX4	7.10404	0.0719271	0.00412994	0.0299254
PPIL1	6.75593	0.193452	0.00413409	0.0299377
CBS	5.58731	-0.107836	0.00413985	0.0299616
AGER	7.39373	0.118912	0.00415481	0.030052
ACSL5	7.85951	0.145602	0.00416882	0.0301354
PHF19	7.48609	0.122758	0.00418534	0.0302369
C9orf50	6.13206	-0.0692973	0.00420283	0.0303451
PRR7	6.43707	-0.0913064	0.00422918	0.0305173
MANF	9.61142	0.141924	0.00426011	0.0307223
ADGRG1	8.0035	0.0948399	0.00426471	0.0307372
DNAJB1	8.88465	-0.126364	0.00429181	0.0309143
STX16	8.75119	-0.0710968	0.00430273	0.0309746
MTFMT	5.97251	-0.0850198	0.00430782	0.0309929
RIOK2	7.31209	-0.111074	0.0043258	0.0311039
SSX2IP	6.64946	0.0797412	0.0043316	0.0311271
RAP2A	8.17935	0.189305	0.0043373	0.0311341
ZNF500	6.99719	-0.107932	0.00433768	0.0311341
ANKZF1	7.96633	-0.110408	0.0043419	0.0311459
REL	7.84788	-0.202346	0.0043609	0.0312638
PKN1	7.903	0.106645	0.0043708	0.031302
RAB40B	6.43787	-0.109874	0.00437337	0.031302
NKAP	7.19752	-0.0629837	0.00437395	0.031302
MACO1	7.16995	-0.12654	0.00440755	0.0315216
SAR1A	8.39701	-0.128454	0.00441002	0.0315216
FBXO9	7.60859	-0.0736335	0.0044124	0.0315216
MRPS35	7.07195	0.15604	0.00442371	0.0315791
ATP5PO	11.1133	-0.115269	0.00442564	0.0315791
ELOVL7	6.97193	0.248188	0.00442989	0.0315826
APEX1	8.61284	-0.0868575	0.00443132	0.0315826
TMOD3	6.19784	0.127582	0.00444787	0.031682
MED10	8.96614	-0.0916218	0.0044531	0.0316901
RUNDC1	7.36791	-0.0917372	0.00445422	0.0316901
PRMT9	7.29579	-0.137726	0.00446301	0.0317341
TOMM40L	6.6455	0.129414	0.0044697	0.0317631
CALCOCO2	8.06655	0.0936527	0.00447509	0.0317828
NDUFS5	9.60664	-0.148738	0.00447957	0.0317961
PLAAT3	7.74337	0.128647	0.00450082	0.0319257
EIF4G3	7.66405	0.107594	0.00450383	0.0319257
TTK	5.55148	0.127548	0.00450571	0.0319257
MTARC2	5.8591	-0.070951	0.00452672	0.0320559
CLCN2	6.30821	-0.0552883	0.00455685	0.0322505
NUP35	7.17843	-0.1132	0.00457145	0.0323351
CANT1	8.25601	-0.140136	0.00460604	0.0325607
ADM	9.11707	0.255756	0.0046112	0.0325783
CMTM5	7.47627	0.173146	0.00461946	0.0326177
CDAN1	7.42425	-0.0915519	0.00463028	0.0326752
NGLY1	8.64374	-0.0935399	0.00465031	0.0327975
DDO	6.07412	0.0896597	0.00465334	0.0327999
FNDC11	6.09628	-0.0746701	0.00468448	0.0330002
PKNOX1	6.27032	-0.0787117	0.00468756	0.0330028
THAP9	6.03394	-0.0898429	0.00471685	0.0331898
CCNG1	9.01113	-0.168299	0.0047198	0.0331914
CCT4	8.99624	-0.0867867	0.00472353	0.0331984
SEMA3C	5.72711	-0.0820543	0.00473495	0.0332595
TAGAP	8.41921	0.17007	0.00473843	0.0332647
DNAJC7	9.0399	0.124731	0.00475821	0.0333778
HHAT	6.54686	-0.0413439	0.00476003	0.0333778
TSC1	6.89306	-0.0602552	0.00476428	0.0333884
SELENOP	6.8075	0.14947	0.00479985	0.0336183
OR6C4	6.03123	-0.206597	0.00480718	0.0336503
TGS1	7.20421	-0.0799152	0.00483001	0.0337906
RNF135	8.33677	0.116414	0.00483726	0.0338176
PRG2	7.04953	-0.0633848	0.00483942	0.0338176
MID1IP1	7.96057	-0.138895	0.00485366	0.0338976
LRPPRC	7.92189	-0.0838828	0.0048856	0.0341011
ZBED3	6.13463	-0.130496	0.00488983	0.0341111
DNAL4	7.35523	-0.101316	0.00489906	0.0341535
MFAP3	6.36001	-0.0487236	0.00490153	0.0341535
FAM174A	7.5872	-0.188543	0.00492972	0.0343303
SLC38A6	6.71869	0.169051	0.00493887	0.0343681
ST6GALNAC6	6.93152	-0.0996264	0.0049408	0.0343681
FGF21	5.92079	-0.0583943	0.00495315	0.0344223
JRK	6.25877	-0.0442383	0.00495425	0.0344223
EIF3J	7.582	-0.0959675	0.00496387	0.0344695
MESD	7.21141	0.0547271	0.00497344	0.0345162
DNAJB2	8.47398	-0.123423	0.00499864	0.0346713
ARNTL	7.81412	-0.118805	0.00500925	0.0347251
MBD1	7.59466	-0.0529573	0.00506617	0.0350997
SLC19A2	7.32937	-0.173671	0.0050785	0.0351651
GNB1L	6.73066	-0.0601269	0.00508333	0.0351785
FUT7	7.08276	-0.0873845	0.00509162	0.0352159
ACER3	7.81704	0.158454	0.00509797	0.0352397
SNRPD3	8.90437	-0.131475	0.00513193	0.0354543
MLH3	7.26611	0.227852	0.00513782	0.0354749
APOBEC3B	6.27263	0.292016	0.00514985	0.0355378
PPP1R11	9.3991	0.133182	0.00516509	0.0356227
MRPS6	9.4605	-0.104325	0.00517004	0.0356367
PCNT	8.23414	-0.0912926	0.00518613	0.0357274
FLOT1	9.23159	-0.137053	0.00520626	0.0358457
ARRDC2	8.51542	-0.118461	0.00521542	0.0358885
GABARAPL1	8.30813	-0.266451	0.00524582	0.0360772
RGCC	9.39078	-0.243872	0.00527125	0.0362317
KIAA0930	7.26262	0.140179	0.00527692	0.0362501
GGA3	7.38976	-0.0643179	0.00529043	0.0363052
FAAP20	6.76934	-0.0722103	0.0052909	0.0363052
CDK18	6.31965	0.062357	0.0052962	0.0363182
TMEM187	7.05245	0.121615	0.00529877	0.0363182
TRPC1	5.99229	-0.109781	0.0053036	0.0363308
GLB1	8.61472	0.152007	0.0053132	0.0363761
KIZ	7.33219	-0.0671595	0.00535546	0.0366448
GJB6	5.40546	-0.272255	0.00536335	0.0366782
NADSYN1	8.44098	-0.0967766	0.00538246	0.0367865
LRRN2	6.0589	-0.0538663	0.00538523	0.0367865
TIMM9	7.95257	-0.0758472	0.00541376	0.0369606
KLHL13	5.338	-0.0583095	0.00542215	0.0369971
PDLIM5	6.57907	0.0967542	0.00543899	0.0370715
SLC41A1	7.08825	-0.075789	0.00543915	0.0370715
AIMP2	8.56325	0.102038	0.00544262	0.0370744
RNF19A	7.87072	-0.105194	0.00546999	0.0372308
PLEKHA5	5.97921	-0.0501901	0.00547387	0.0372308
P3H4	6.10395	-0.0938613	0.00547553	0.0372308
KHDC3L	5.66507	-0.059084	0.00547782	0.0372308
MASTL	7.00398	0.183433	0.00550164	0.0373718
GMEB1	7.29688	0.0915539	0.00553206	0.0375552
PXMP2	6.31508	-0.065768	0.00553481	0.0375552
COLEC12	5.77876	-0.0707989	0.00554347	0.0375724
PMPCB	7.22837	-0.0594371	0.00554352	0.0375724
TRAM2	7.33365	0.0890795	0.00556014	0.0376641
TP53INP2	7.1831	-0.256205	0.0055736	0.0377342
FCRLB	6.56794	-0.105866	0.00559655	0.0378686
STK32C	6.75733	-0.043523	0.00562815	0.0380612
HCN1	5.79321	-0.0504061	0.00565853	0.0382454
NAP1L2	6.03439	-0.136897	0.00567752	0.0383525
CDK2	6.624	0.0658561	0.0056982	0.0384708
BATF	7.68408	0.161885	0.00572704	0.038644
ANKRA2	8.05959	-0.103182	0.0057311	0.03865
DYRK1B	6.48335	-0.102421	0.00574006	0.038689
PTGES	6.71034	-0.101596	0.00574708	0.0387148
JADE3	5.89431	-0.162912	0.00576138	0.0387704
TUBA4A	10.0016	-0.204867	0.00576206	0.0387704
KARS1	9.85134	0.0972652	0.00576489	0.0387704
CKAP2	6.70452	-0.112622	0.00577573	0.0388133
TLE1	6.95274	-0.0898498	0.00577764	0.0388133
WNT10B	6.82183	-0.0776519	0.00579398	0.0389015
SACM1L	8.45529	-0.135889	0.00583494	0.0391383
SLC52A2	7.29564	0.100071	0.00583568	0.0391383
SLC17A1	5.22918	-0.0274575	0.00584671	0.0391907
TNNT3	5.75512	-0.0613421	0.00585906	0.0392518
TMX1	8.44975	0.210265	0.00589905	0.0394918
SIGLEC5	7.59998	0.178154	0.00590137	0.0394918
UBR5	7.66885	-0.136071	0.00592001	0.0395742
PRKAR2B	8.02978	0.22109	0.0059228	0.0395742
GDE1	8.17962	-0.1194	0.00592586	0.0395742
SCAND1	8.72663	0.120106	0.00592669	0.0395742
EHD1	9.52639	-0.107723	0.00593606	0.039615
MOB3C	6.41517	0.0641826	0.00595144	0.0396959
ERO1B	6.79604	-0.102753	0.00601157	0.0400749
SLC49A3	6.3647	0.0857868	0.00603032	0.0401779
PCDHGA5	6.54461	-0.079713	0.006052	0.0403003
QRICH1	8.06587	-0.0866064	0.00605816	0.0403192
TKTL2	5.3824	0.128184	0.00606478	0.0403413
KDM1A	8.52613	-0.104623	0.00606999	0.0403538
CNIH4	8.87892	0.149565	0.00608008	0.0403988
KCTD7	6.08259	-0.0488836	0.00612562	0.0406792
VXN	6.38406	-0.0827967	0.00615535	0.0408422
SRC	6.57292	0.0636746	0.00615689	0.0408422
GUCD1	9.97309	-0.12766	0.00616617	0.0408706
ASTE1	7.40085	-0.101335	0.00616789	0.0408706
IKBKE	7.3762	0.0961274	0.00617418	0.0408901
PAG1	8.24273	0.102044	0.00619709	0.0410195
TESMIN	5.84199	-0.0607579	0.00623188	0.0412273
AEN	8.08952	0.0946067	0.00624984	0.0413237
EIF1AD	7.02761	-0.0865246	0.0062614	0.0413645
SEC11A	10.5235	-0.117409	0.00626282	0.0413645
FBXO42	7.12641	-0.0604096	0.00628736	0.0415041
RBM34	6.50124	-0.112865	0.00633768	0.0418136
ZNF358	6.94691	-0.0777903	0.00634892	0.041865
AK2	7.86751	0.132921	0.0063829	0.0420663
GBE1	7.5865	-0.140119	0.00639846	0.0421441
TTF2	6.93244	0.177131	0.00640163	0.0421441
C19orf12	7.20082	0.0807025	0.00640923	0.0421713
SNTA1	6.72211	-0.0677263	0.00642343	0.0422418
SVBP	8.64809	-0.0781535	0.00643458	0.0422923
LAMTOR5	7.94513	-0.0790765	0.0064505	0.0423741
PSMA3	8.04796	0.117727	0.00648428	0.042573
LARGE2	6.29343	-0.0758155	0.00649382	0.0425876
LCN8	5.50415	-0.0619548	0.00649714	0.0425876
LYPD3	6.87673	-0.141678	0.00649789	0.0425876
IDI1	8.68029	-0.154196	0.0065005	0.0425876
KIDINS220	7.93529	0.122593	0.00652125	0.0427005
MTERF2	6.51935	-0.114572	0.0065289	0.04272
MORC4	6.36833	-0.0817095	0.00653126	0.04272
TAF9B	6.11121	-0.0709404	0.00653967	0.0427521
ABLIM3	6.47167	0.120787	0.00654589	0.0427697
INPP5A	6.71398	-0.0727065	0.00655014	0.0427745
ANKDD1A	7.06743	0.149222	0.00655677	0.0427829
PVR	6.1037	-0.0400626	0.00655846	0.0427829
SGTB	7.16903	-0.0707393	0.00657941	0.0428767
ARHGEF40	7.08547	-0.139656	0.00657988	0.0428767
RNF165	5.9781	0.0667635	0.00658512	0.0428879
ZNF326	6.54489	-0.100878	0.00660704	0.043006
RPAIN	8.26087	-0.097318	0.00661033	0.043006
CNN3	5.49774	-0.0904357	0.00661405	0.0430072
ARTN	6.80963	0.0623105	0.00661935	0.0430187
PITPNC1	8.21576	-0.0838146	0.00662355	0.043023
THOC5	6.96979	-0.0822274	0.00663252	0.0430583
PDE3B	7.05383	-0.0962893	0.00664175	0.0430952
TMEM120A	8.28324	-0.131219	0.00664894	0.0431189
C18orf21	7.38508	-0.0938674	0.00666963	0.04323
MAP3K20	6.55905	-0.0895532	0.0066941	0.0433655
KAT2B	8.54692	0.156251	0.00672586	0.0435481
KCNK1	5.28847	-0.0402681	0.00673452	0.0435774
CR2	5.89224	-0.0730487	0.00673755	0.0435774
ZCCHC14	6.90119	-0.0926416	0.00676129	0.0437076
GINM1	8.08416	-0.100453	0.00676703	0.0437215
FAM104B	6.0478	-0.0831023	0.0067819	0.0437944
USP38	8.12077	-0.132601	0.00681694	0.0439973
KRT73	6.23898	-0.0685003	0.00682092	0.0439997
HSPA4	7.38202	-0.0689165	0.00686366	0.0442395
FAM71E1	5.8353	-0.0535765	0.00686537	0.0442395
GALNT12	6.4074	-0.105541	0.00687268	0.0442631
MGME1	8.05988	0.119613	0.00688103	0.0442934
AKTIP	8.09556	-0.143462	0.00689116	0.0443352
ULK1	8.10676	-0.125833	0.00694444	0.0446543
TPM3	7.27651	0.119899	0.00695869	0.0447224
FANCM	5.75945	-0.0559365	0.00699144	0.0449091
NR5A1	6.83652	-0.0565314	0.00701349	0.0450147
SLC23A1	6.51738	-0.0586842	0.0070201	0.0450147
VAMP1	6.90828	-0.0881028	0.00702083	0.0450147
NECAB2	6.7502	-0.0971278	0.00702268	0.0450147
DISP2	5.68944	0.0621205	0.00703732	0.0450848
CREBL2	7.94852	0.132241	0.00705631	0.0451827
UFD1	7.13266	-0.0762484	0.00706867	0.045238
ARL8A	6.60201	-0.0672294	0.00707706	0.0452679
ANO1	5.12714	-0.0352401	0.00708859	0.0453178
C11orf1	7.36688	-0.109996	0.00714367	0.0456232
RUVBL2	8.05949	0.130284	0.00714386	0.0456232
SLC15A4	9.49059	-0.122218	0.00715439	0.0456665
PARD6A	6.88502	-0.0999445	0.00717843	0.0457959
CDCA3	5.8848	0.0700266	0.00718389	0.0458067
GRSF1	8.71425	0.0989299	0.00719479	0.0458522
CORO2B	5.49057	-0.0530486	0.00721926	0.045984
MORF4L1	10.1197	-0.088667	0.00722451	0.0459934
SLC22A17	6.50091	-0.0789449	0.00723168	0.045995
TMEM245	7.9902	-0.0953231	0.00723232	0.045995
CLDN15	7.79399	-0.108081	0.00724238	0.0460349
FAM234B	5.96816	0.0621566	0.00727421	0.0462131
VCL	7.99374	0.0880037	0.00727828	0.0462148
TXNDC11	8.15195	0.144648	0.00729405	0.0462907
GPR17	5.44413	-0.0412649	0.0073234	0.0464528
CHCHD6	6.61549	-0.0732806	0.00734339	0.0465553
GPN2	7.77749	-0.106611	0.00737911	0.0467574
ZNF675	5.14875	-0.0874492	0.00744227	0.0471331
RNF6	5.94431	-0.0464154	0.00744624	0.0471337
SYF2	8.56247	-0.0904089	0.00745361	0.0471463
SOSTDC1	5.39713	-0.048581	0.00745652	0.0471463
ZNF317	7.47086	-0.103786	0.00745986	0.0471463
ZNF766	7.87796	-0.0946334	0.00747563	0.0472214
ZNF263	7.64432	-0.0806979	0.0074916	0.0472749
SEPTIN7	9.24777	-0.124326	0.00749187	0.0472749
TMEM164	6.63797	0.10767	0.0075009	0.0473074
SETBP1	6.84337	0.0834621	0.00752926	0.0474616
NDUFA9	9.02621	0.116679	0.00753889	0.0474684
SPHK2	7.27724	0.100113	0.00754099	0.0474684
FAM219B	6.47709	-0.0680002	0.00754204	0.0474684
DERA	8.64453	0.1354	0.00756498	0.0475882
LDHD	5.66017	0.0592827	0.00762507	0.0479414
PSKH1	6.93678	-0.0597032	0.00763889	0.0480034
THAP7	7.24596	-0.0900633	0.0076725	0.0481898
GRAMD1C	5.40959	-0.124062	0.0076772	0.0481944
SERPINB8	6.85297	0.0728542	0.00769828	0.0482963
C11orf80	6.53401	-0.108725	0.00770136	0.0482963
ZNF652	7.92809	-0.192429	0.00771535	0.0483591
HLCS	6.18813	-0.0456928	0.00772047	0.0483663
FGF9	6.35936	-0.139975	0.00772849	0.0483916
MPV17	8.32794	0.130572	0.00775148	0.0485012
DHRS3	7.54818	-0.151601	0.00775398	0.0485012
MB21D2	6.9229	0.0916622	0.00777041	0.048579
MAP3K13	5.92685	-0.0492332	0.00778484	0.0486443
CLEC5A	5.77216	-0.15653	0.00781499	0.0488054
PNMA3	6.51514	-0.0804028	0.00782025	0.0488054
MATK	7.37628	-0.104804	0.00782267	0.0488054
DNMBP	6.64095	-0.0677062	0.00785747	0.0489824
PLPPR2	7.36275	-0.172549	0.00785909	0.0489824
WDR77	7.21434	0.0711429	0.00786854	0.0490049
LRGUK	5.45997	0.0707522	0.00787076	0.0490049
AVIL	5.83608	-0.0640069	0.0078763	0.0490144
FURIN	7.39066	-0.115554	0.00789153	0.049084
TYMS	7.32878	0.235808	0.00789896	0.0490912
HOOK1	6.54942	-0.114233	0.00790075	0.0490912
GOSR2	6.63166	0.0697027	0.00791283	0.0491411
BICD1	6.48591	-0.0778293	0.00792486	0.0491907
TBXA2R	6.69401	0.089612	0.00794103	0.0492659
NLN	6.41392	0.0828185	0.00795117	0.0493037
FOXJ2	8.60742	-0.0978894	0.00795823	0.0493224
ELP3	8.45931	0.134106	0.00797679	0.0494122
OGT	9.44003	-0.119693	0.00799622	0.0495074
MTPAP	7.56957	-0.11489	0.00800343	0.0495269
GAS2L1	6.8577	0.102695	0.00800942	0.0495321
DYNLT1	10.5296	0.136143	0.00801243	0.0495321
CMIP	6.90416	0.0603107	0.00802692	0.0495911
KCTD2	7.33649	-0.0947608	0.00803013	0.0495911
POLR2B	9.64095	-0.100877	0.00803697	0.0496082
ESM1	5.18507	-0.0608186	0.0080414	0.0496104
KCNK17	6.32883	-0.0723109	0.00805226	0.049634
ANXA5	10.8084	0.167635	0.00805338	0.049634
ST6GALNAC4	7.88383	-0.117913	0.00806924	0.0497029
TRPT1	7.45342	0.123431	0.00807274	0.0497029
HBS1L	6.80051	-0.0823637	0.0080787	0.0497144
TUBA1C	10.5227	0.166586	0.00808861	0.0497503
FBXO30	7.12907	-0.112837	0.00811082	0.0498616
RAB38	5.85261	0.0441865	0.00811644	0.0498705
CCDC115	8.68648	0.0951951	0.00812045	0.0498705
C9orf72	8.03601	0.130882	0.0081318	0.049915
RHEBP1	7.61024	0.104903	0.00814781	0.0499679
RNF141	6.39626	-0.0855851	0.00814863	0.0499679
MTREX	8.09416	-0.0953127	0.00816189	0.050024
ARL3	6.37709	-0.0522582	0.00817463	0.0500768
FAM98C	7.61695	-0.0911857	0.00818558	0.0501027
SLC39A8	6.34944	-0.0673959	0.00818709	0.0501027
GPT2	6.33609	0.0686914	0.00819516	0.0501249
FIS1	8.85472	-0.134213	0.00819896	0.0501249
NDUFAF1	7.25836	0.181057	0.0082309	0.0502898
MEX3B	5.46936	-0.0616265	0.00823421	0.0502898
TNFRSF17	6.93078	0.375401	0.00825377	0.050384
AJAP1	5.45675	-0.0427587	0.00826739	0.0504418
ARAP2	8.38798	0.127963	0.00830054	0.0506187
IWS1	7.53851	-0.0710757	0.00831906	0.0507062
OSBPL1A	6.4455	0.0816579	0.00833223	0.0507348
ANPEP	8.46768	-0.226683	0.00833286	0.0507348
CYC1	9.60006	0.0951841	0.00833625	0.0507348
[truncated: 10,167 more rows]

## Sheet: OneWeekToTwoWeek_GeneExpression
Gene Name	Average Expression	Log2FC	pValue	Adjusted pValue
HERC5	10.0925	-2.30553	1.51039e-27	1.56415e-23
RSAD2	8.98616	-2.82228	2.57134e-27	1.56415e-23
ISG15	10.5163	-3.10543	5.28258e-26	2.14226e-22
OAS1	8.81378	-1.47261	3.05509e-25	8.28632e-22
OASL	8.27201	-1.27437	3.40552e-25	8.28632e-22
XAF1	9.63383	-1.83162	5.33077e-25	1.0809e-21
ZBP1	9.04561	-1.33749	7.47322e-25	1.29885e-21
MX1	11.5648	-2.25509	1.82133e-24	2.76979e-21
HES4	8.16995	-1.4939	3.75626e-24	5.07763e-21
IRF7	8.87725	-1.38877	1.13502e-23	1.38086e-20
GPBAR1	8.60744	-0.854712	1.05024e-22	1.0829e-19
IFI44	9.74225	-2.39553	1.11854e-22	1.0829e-19
IFIT2	10.1263	-2.11942	1.15714e-22	1.0829e-19
PARP9	8.968	-1.06123	1.50575e-22	1.3085e-19
BST2	9.69767	-0.980954	3.12104e-22	2.53137e-19
LY6E	10.6549	-1.8777	6.10849e-22	4.64474e-19
IFIH1	8.83269	-1.1762	8.81482e-22	6.3083e-19
STAT2	9.4671	-1.08257	1.22062e-21	8.25003e-19
IFI6	11.0094	-1.90223	1.40521e-21	8.99777e-19
DRAP1	9.9606	-0.722234	1.61352e-21	9.81505e-19
EIF2AK2	9.04493	-0.731958	1.88324e-21	1.09103e-18
FBXO6	8.29363	-0.832645	3.3016e-21	1.81702e-18
SLC27A3	8.69484	-0.562364	3.4351e-21	1.81702e-18
BLVRA	8.73887	-0.67451	4.47656e-21	2.26924e-18
IFIT1	8.88204	-1.65289	5.19299e-21	2.52712e-18
CDKN1C	8.22823	-1.11159	8.85975e-21	4.14568e-18
IFITM1	12.5514	-1.01242	1.68858e-20	7.60864e-18
SAMD9L	8.73018	-1.26029	1.9857e-20	8.62786e-18
PARP12	9.57484	-1.23762	5.18074e-20	2.17341e-17
PARP10	8.05182	-0.767309	6.41328e-20	2.6008e-17
CCR1	8.53446	-0.847355	8.48335e-20	3.32931e-17
PARP14	8.80677	-0.924765	3.65598e-19	1.38996e-16
HSH2D	8.30689	-0.744346	4.96262e-19	1.82955e-16
SPATS2L	7.47261	-1.26656	5.94804e-19	2.12835e-16
PHF11	9.98083	-0.624794	7.86532e-19	2.73398e-16
MX2	9.08121	-1.14293	9.6454e-19	3.25961e-16
OAS2	7.79482	-0.835442	1.57188e-18	5.16851e-16
ADA2	8.80069	-0.300759	1.65665e-18	5.3039e-16
EPSTI1	10.347	-1.86318	3.68318e-18	1.14896e-15
ABI3	8.27748	-0.505734	5.59361e-18	1.7013e-15
UNC93B1	7.47147	-0.553395	8.6063e-18	2.55376e-15
SMCO4	8.48925	-0.474226	2.90928e-17	8.42722e-15
HELZ2	8.3046	-1.28093	3.15828e-17	8.93573e-15
FFAR2	8.61113	-0.933364	4.53968e-17	1.25522e-14
CYBB	9.12288	-0.443939	6.45114e-17	1.7441e-14
RNF31	8.09878	-0.423258	7.67558e-17	2.0099e-14
RIN2	7.2933	-0.329716	7.76469e-17	2.0099e-14
ADAP2	7.95448	-0.55088	9.64709e-17	2.44052e-14
IFI16	9.447	-0.780141	9.8295e-17	2.44052e-14
DHX58	7.58493	-0.93034	1.07156e-16	2.60732e-14
OSBPL5	7.55229	-0.337925	1.12367e-16	2.6805e-14
ASCL2	7.79854	-0.435726	1.32561e-16	3.10142e-14
TNFSF13B	10.5596	-0.997849	1.80213e-16	4.13674e-14
TRIM5	6.86742	-0.345921	1.86646e-16	4.18969e-14
RRAS	8.21508	-0.525494	1.89407e-16	4.18969e-14
CSRNP1	8.87849	-0.598617	2.90139e-16	6.30326e-14
GADD45B	8.84437	-0.402013	3.6556e-16	7.80246e-14
TNFSF10	10.0106	-1.15074	3.76489e-16	7.89718e-14
TYMP	8.31415	-0.989161	4.08349e-16	8.42029e-14
MT2A	10.1588	-1.24825	4.39989e-16	8.9215e-14
FGD2	7.47642	-0.260134	5.28489e-16	1.05403e-13
RBCK1	8.53978	-0.452611	6.65853e-16	1.30658e-13
UBE2L6	9.23877	-0.737888	8.45163e-16	1.6321e-13
TDRD7	8.03661	-0.619611	9.40886e-16	1.78856e-13
IFI27	10.053	-2.30477	1.40423e-15	2.62828e-13
DDX58	7.77117	-0.703146	1.68816e-15	3.11185e-13
SP100	7.45238	-0.356721	1.95227e-15	3.54497e-13
TRIM38	9.09303	-0.441748	2.20574e-15	3.89113e-13
IFIT5	7.54703	-0.627207	2.20687e-15	3.89113e-13
IL1RN	7.63717	-0.811908	2.86137e-15	4.97307e-13
ISG20	11.3589	-0.624623	4.94889e-15	8.48002e-13
ADAR	9.5178	-0.571642	5.93669e-15	1.00314e-12
TXNDC12	9.5421	0.62622	1.00449e-14	1.67406e-12
DDX60	8.51756	-0.808764	1.23408e-14	2.02889e-12
TNFAIP6	7.47099	-0.735093	1.56018e-14	2.53082e-12
TENT5A	9.64179	-0.834132	1.75066e-14	2.80243e-12
KLF4	7.57128	-0.373308	2.31817e-14	3.66271e-12
MOV10	7.48169	-0.561513	2.58238e-14	4.02786e-12
CX3CR1	9.13171	-0.476964	2.78549e-14	4.28965e-12
FAM110A	8.43831	-0.2911	3.18897e-14	4.84963e-12
MS4A4A	7.78785	-0.462017	3.47232e-14	5.21535e-12
SP110	9.5199	-0.737203	3.73566e-14	5.54244e-12
SHISA5	9.28201	-0.74568	3.89358e-14	5.70714e-12
CD300C	7.58538	-0.408165	5.00685e-14	7.25159e-12
IRF9	10.288	-0.695814	8.52071e-14	1.21956e-11
PLSCR1	8.39055	-0.85	9.3647e-14	1.32478e-11
TRIM56	8.68703	-0.33942	1.21473e-13	1.69321e-11
TMEM140	9.11901	-0.697502	1.22474e-13	1.69321e-11
SQOR	8.93561	-0.352538	1.50767e-13	2.06093e-11
MLKL	9.39706	-0.358458	1.58153e-13	2.12228e-11
CMPK2	7.66	-0.580947	1.58744e-13	2.12228e-11
TRIM22	9.66321	-0.986136	1.61889e-13	2.1408e-11
HMOX1	8.3638	-0.555048	1.90442e-13	2.49131e-11
ATF5	7.45289	-0.390983	1.95084e-13	2.52488e-11
CASP1	9.09832	-0.511531	2.09412e-13	2.68179e-11
MTMR11	8.17112	-0.364568	2.13691e-13	2.70808e-11
PI3	7.70428	1.06546	2.54542e-13	3.19254e-11
SCIMP	7.22869	-0.394771	2.89519e-13	3.59417e-11
AP5B1	7.15687	-0.323242	3.90061e-13	4.79342e-11
EPB41L3	7.81393	-0.482744	4.02517e-13	4.89702e-11
MTURN	8.1087	0.34438	4.45819e-13	5.37013e-11
PSME1	10.1533	-0.224622	5.27911e-13	6.29663e-11
RTP4	7.32176	-0.668833	5.48338e-13	6.47677e-11
CD86	7.77972	-0.366914	7.14959e-13	8.36365e-11
DYNLT1	9.76329	-0.468144	8.22615e-13	9.53137e-11
GBP1	9.06576	-1.02398	8.37798e-13	9.61571e-11
NAGK	10.0999	-0.61558	1.1118e-12	1.26413e-10
ACOT9	7.88521	-0.299724	1.55458e-12	1.75121e-10
TCN2	6.95102	-0.400104	1.8717e-12	2.08909e-10
SAMD9	7.98461	-0.718799	2.58124e-12	2.85485e-10
RPL22	9.49667	0.374832	2.75535e-12	3.01997e-10
NAAA	8.40837	-0.26205	2.99263e-12	3.24184e-10
RAB2B	9.19305	0.662573	3.01108e-12	3.24184e-10
GNG7	7.43317	0.295698	3.46561e-12	3.69847e-10
LTBR	8.01426	-0.333165	4.01226e-12	4.24462e-10
CAMK1	7.58879	-0.348155	4.23086e-12	4.4373e-10
BATF2	6.26554	-0.373797	5.96872e-12	6.20645e-10
SEC14L2	8.39931	-0.302564	6.22524e-12	6.41833e-10
TRIM21	8.38262	-0.437269	6.31049e-12	6.45154e-10
SERTAD1	8.5455	-0.280954	6.53983e-12	6.6303e-10
TNFRSF1B	10.3682	-0.328134	6.61549e-12	6.65157e-10
LGALS13	8.1132	-0.249487	7.53984e-12	7.51882e-10
TRAFD1	8.32417	-0.481355	1.01593e-11	1.00486e-09
FCN1	12.4084	-0.541871	1.09773e-11	1.07701e-09
NFKBIE	7.77423	-0.244015	1.49568e-11	1.45571e-09
GHITM	9.65603	0.233013	1.74019e-11	1.68025e-09
RHOC	8.32094	-0.32374	1.89647e-11	1.81673e-09
PEA15	8.55765	-0.294486	1.96942e-11	1.87187e-09
LRRC25	7.89371	-0.283106	3.79593e-11	3.5775e-09
EIF2S3	9.9208	0.221589	3.82275e-11	3.5775e-09
MYD88	9.30982	-0.410566	4.25803e-11	3.95444e-09
RIPK3	7.22548	-0.252844	4.42904e-11	4.0821e-09
PSMB8	9.63719	-0.252552	4.68994e-11	4.29006e-09
CNDP2	9.73073	-0.327084	6.19726e-11	5.58706e-09
CETN2	8.74948	0.221391	6.19968e-11	5.58706e-09
H1-2	8.37548	0.396611	6.58151e-11	5.88754e-09
TCF7L2	7.2508	-0.210821	7.01252e-11	6.22732e-09
NPC2	11.6333	-0.434342	7.20448e-11	6.35143e-09
PANK2	8.09743	-0.238584	7.97741e-11	6.98224e-09
CA4	6.9053	0.388544	8.80262e-11	7.64948e-09
BLK	7.60042	0.318593	9.34902e-11	8.06668e-09
TIMM10	8.2869	-0.575579	9.7255e-11	8.33242e-09
TLR4	7.55863	-0.296573	9.94304e-11	8.45923e-09
GLS2	6.90291	0.188416	1.02521e-10	8.66163e-09
PINK1	8.06303	0.341631	1.16802e-10	9.80009e-09
CHMP5	7.71755	-0.421098	1.19366e-10	9.9466e-09
C3AR1	7.98087	-0.390032	1.33625e-10	1.10591e-08
ISCU	9.65386	0.236099	1.40387e-10	1.15402e-08
ADM	9.05791	-0.572712	1.45346e-10	1.18676e-08
SCARB2	8.39766	-0.522816	1.49742e-10	1.21451e-08
ALDH3B1	7.50184	-0.169327	1.91117e-10	1.53982e-08
ARRB1	7.54543	-0.255954	1.99961e-10	1.60047e-08
FGL2	10.6966	-0.383921	2.22029e-10	1.76549e-08
SAMD4A	6.79122	-0.417433	2.49941e-10	1.96872e-08
GBP2	10.879	-0.441934	2.50823e-10	1.96872e-08
PYGL	9.01873	0.331376	2.83332e-10	2.20963e-08
TTC38	8.23596	-0.244853	2.86562e-10	2.22058e-08
ALPL	7.92634	0.729508	3.0833e-10	2.36722e-08
SLC2A6	8.13392	-0.369034	3.09377e-10	2.36722e-08
LGALS1	11.2125	-0.444525	3.19974e-10	2.433e-08
MEFV	7.29812	-0.276288	3.43306e-10	2.5942e-08
SRBD1	7.76532	-0.285853	3.60366e-10	2.70631e-08
CUL1	8.55603	-0.257261	3.85666e-10	2.87854e-08
FZD2	6.97453	-0.213596	4.15382e-10	3.08142e-08
TMEM62	7.13859	-0.248911	4.27517e-10	3.15222e-08
C4orf33	7.13968	-0.214731	4.59402e-10	3.36692e-08
ITPK1	8.19535	-0.253273	4.62332e-10	3.3681e-08
CD79B	8.07078	0.256526	5.20549e-10	3.76964e-08
SPTLC2	7.42459	-0.17938	5.39675e-10	3.88502e-08
TRIM25	7.55452	-0.35344	5.79475e-10	4.146e-08
SH3TC1	7.4132	-0.245111	5.82744e-10	4.146e-08
CEACAM1	6.89811	-0.463499	6.48752e-10	4.58879e-08
MICALCL	6.6243	0.302325	7.62692e-10	5.36353e-08
S100A10	11.4261	-0.212207	7.83719e-10	5.47973e-08
TENT5C	10.0686	0.775721	8.58272e-10	5.96671e-08
NOD2	7.91546	-0.293371	8.98828e-10	6.21315e-08
IER5	8.46803	-0.298177	1.12733e-09	7.74865e-08
C15orf39	8.98982	-0.316957	1.13413e-09	7.75156e-08
SLC4A1	8.10743	0.703135	1.15876e-09	7.87572e-08
IFI30	11.2991	-0.666948	1.21499e-09	8.20272e-08
MS4A6A	9.76958	-0.320331	1.22036e-09	8.20272e-08
RNF135	7.71065	-0.144428	1.26501e-09	8.45613e-08
QDPR	7.92642	-0.21491	1.32914e-09	8.83627e-08
NLRP3	7.05688	-0.113547	1.33968e-09	8.85789e-08
TMEM123	10.4992	-0.674076	1.56718e-09	1.03061e-07
HS1BP3	7.39989	-0.154724	1.66219e-09	1.08721e-07
RPS6KA4	8.03084	-0.191971	1.69077e-09	1.09927e-07
ABCD1	6.60052	-0.123644	1.70462e-09	1.09927e-07
CALHM6	8.35933	-0.454997	1.70773e-09	1.09927e-07
KPNB1	10.3021	-0.325704	1.75015e-09	1.11575e-07
ASGR1	8.20073	-0.275984	1.75167e-09	1.11575e-07
PHOSPHO1	7.20837	0.37329	1.85129e-09	1.17306e-07
MARCHF1	7.82994	-0.170966	1.92931e-09	1.21617e-07
PLAGL2	7.53149	-0.323262	1.95045e-09	1.22316e-07
BBOF1	6.65118	0.208318	2.05593e-09	1.28269e-07
LGALS3BP	7.47203	-0.45384	2.1211e-09	1.30996e-07
GABARAPL2	9.84584	0.252583	2.12117e-09	1.30996e-07
ADPRS	8.15355	-0.194501	2.18013e-09	1.33957e-07
ZNF385A	6.95088	-0.237713	2.20034e-09	1.34519e-07
GIMAP8	8.88878	-0.311237	2.4464e-09	1.48815e-07
PIK3AP1	8.14217	-0.450175	2.59157e-09	1.56861e-07
CD79A	7.65332	0.309305	2.61496e-09	1.57493e-07
IRF5	7.10613	-0.189812	2.63034e-09	1.57639e-07
OGFR	8.24267	-0.298394	2.80606e-09	1.67346e-07
TOR1A	8.2338	-0.147845	2.93969e-09	1.7446e-07
MRPS27	7.67038	0.167189	3.09117e-09	1.82559e-07
ZNFX1	8.48985	-0.432247	3.25055e-09	1.90947e-07
SERPING1	7.36619	-0.74066	3.26459e-09	1.90947e-07
ALDH5A1	6.72649	0.214536	3.30247e-09	1.92238e-07
KIAA0319L	7.74261	-0.314273	3.53121e-09	2.04575e-07
GIMAP4	11.2906	-0.309952	4.1634e-09	2.40057e-07
DOK2	8.35127	-0.164903	4.72135e-09	2.70943e-07
CD300LB	7.21919	-0.23822	5.06816e-09	2.8948e-07
SLC3A2	7.74436	-0.141439	5.28762e-09	3.00349e-07
DUSP6	8.80603	-0.27948	5.30782e-09	3.00349e-07
ST3GAL5	8.2909	-0.189965	5.59618e-09	3.152e-07
ZC3HAV1	8.57296	-0.330827	5.99038e-09	3.35848e-07
PGLYRP1	7.23708	0.412794	6.40149e-09	3.5725e-07
RGL1	6.92258	-0.31164	6.46943e-09	3.59393e-07
PSME4	8.35758	0.243909	6.51677e-09	3.59768e-07
CD27	9.20443	0.343228	6.53532e-09	3.59768e-07
POU2F2	8.11745	-0.201839	6.63223e-09	3.63458e-07
TMX4	7.84361	0.198081	7.93319e-09	4.32803e-07
LRMDA	6.82638	-0.139855	8.43533e-09	4.5756e-07
OAF	7.47184	-0.229472	8.46219e-09	4.5756e-07
EMILIN2	8.28658	-0.39213	9.27602e-09	4.99345e-07
CPNE8	6.84742	-0.127193	9.5048e-09	5.09407e-07
WSB1	9.01441	-0.318749	9.83644e-09	5.24869e-07
SELENBP1	8.43806	0.643058	1.02194e-08	5.42923e-07
TBC1D14	8.40544	0.234442	1.0698e-08	5.6588e-07
NAPSA	7.24849	-0.209583	1.07593e-08	5.66658e-07
RPS4X	11.166	0.467225	1.08113e-08	5.66939e-07
RPIA	8.94518	0.33564	1.11505e-08	5.8222e-07
SCRN1	7.37222	-0.154055	1.12171e-08	5.83194e-07
ERGIC3	8.32753	0.179549	1.14181e-08	5.91118e-07
FCRLA	7.31002	0.351586	1.15392e-08	5.92653e-07
PDGFRB	6.57999	-0.107071	1.15452e-08	5.92653e-07
CKB	6.73164	-0.217184	1.30496e-08	6.67066e-07
REC8	8.11438	-0.251652	1.32197e-08	6.72935e-07
S100A6	11.2044	-0.353401	1.39841e-08	7.08877e-07
OSBP2	7.79307	0.645807	1.44924e-08	7.31598e-07
SLC14A1	6.36977	0.175436	1.46664e-08	7.37319e-07
PITHD1	9.62028	0.711308	1.60266e-08	8.02333e-07
RPS23	8.76692	0.404741	1.60915e-08	8.02333e-07
PRKAG2	7.45905	-0.18014	1.67339e-08	8.30958e-07
ATL3	7.25738	-0.179001	1.81548e-08	8.97851e-07
ETV6	8.09321	-0.231921	1.84114e-08	9.06856e-07
TUFT1	6.54025	-0.149169	1.88319e-08	9.23828e-07
PSTPIP2	8.32451	-0.28566	2.05638e-08	1.00474e-06
NCOA4	12.3521	0.295496	2.21001e-08	1.07548e-06
DNAJA4	7.76538	0.30165	2.41528e-08	1.17069e-06
CFD	11.4575	-0.531598	2.51123e-08	1.21236e-06
NLRC4	6.49496	-0.170743	2.59084e-08	1.24586e-06
RGCC	9.57982	0.414928	2.60449e-08	1.24749e-06
DPYSL2	7.30676	-0.165613	2.63498e-08	1.25715e-06
RBM43	6.46897	-0.178191	2.73436e-08	1.29946e-06
COBLL1	6.39568	0.265598	2.75187e-08	1.3027e-06
NAGA	7.57065	-0.184299	2.87448e-08	1.35172e-06
H4C3	11.5157	0.448362	2.87765e-08	1.35172e-06
ICAM2	9.66686	-0.300461	2.9545e-08	1.38248e-06
NSMF	7.40087	-0.170186	3.31251e-08	1.54406e-06
SLC7A5	7.97739	0.509833	3.58724e-08	1.66574e-06
WARS1	9.79441	-0.610651	3.71899e-08	1.71751e-06
LDHB	10.6548	0.279102	3.72697e-08	1.71751e-06
LDLR	7.69669	-0.224928	3.82819e-08	1.7575e-06
TNS1	7.59768	0.447927	3.93256e-08	1.79863e-06
AHSP	9.41744	0.675591	4.00523e-08	1.82501e-06
UBQLNL	6.41991	-0.169701	4.39484e-08	1.99506e-06
JUP	7.21811	-0.276978	4.65657e-08	2.10602e-06
GCH1	8.21031	-0.201326	5.03069e-08	2.26679e-06
MARCKS	9.6198	-0.566852	5.14752e-08	2.31087e-06
NELL2	7.37978	0.180485	5.6886e-08	2.54439e-06
CD8A	9.59028	0.216087	5.77834e-08	2.57507e-06
PADI4	8.99721	0.320747	6.02691e-08	2.67604e-06
CD4	7.22857	-0.201303	6.37711e-08	2.82123e-06
GALK1	8.3835	-0.185543	6.62385e-08	2.91977e-06
AP2M1	9.00933	0.279383	6.67794e-08	2.93299e-06
HLA-DOA	7.28142	0.284664	6.8855e-08	3.01327e-06
BABAM1	9.18277	0.275129	6.91193e-08	3.014e-06
GSDMD	8.73691	-0.248102	7.02538e-08	3.05253e-06
NTNG2	6.58555	-0.196079	7.22817e-08	3.12946e-06
PYCARD	9.96463	-0.185365	7.40005e-08	3.19252e-06
MAD2L1BP	7.52711	-0.220459	7.64439e-08	3.28628e-06
NCOA7	7.62586	-0.404304	7.88293e-08	3.37689e-06
CD68	9.98886	-0.431208	8.1584e-08	3.48264e-06
SUSD1	8.20148	-0.291681	8.41649e-08	3.58024e-06
KLF6	11.0265	-0.23176	8.68587e-08	3.68196e-06
PSMB10	11.3048	-0.202923	8.97374e-08	3.79078e-06
CASP5	6.63279	-0.377993	9.53215e-08	4.01274e-06
HAGH	9.75284	0.351619	9.78642e-08	4.10557e-06
SHTN1	7.64205	-0.265964	9.82559e-08	4.10784e-06
UBL7	7.71984	0.192389	9.90669e-08	4.12756e-06
ASPHD2	7.41851	-0.191766	1.00981e-07	4.19294e-06
YOD1	7.1453	0.197327	1.1037e-07	4.56722e-06
NCKAP1L	9.05623	-0.187717	1.21797e-07	5.02299e-06
ACP2	7.01038	-0.221816	1.25409e-07	5.15448e-06
SEC14L1	8.10819	0.240886	1.26177e-07	5.16858e-06
KYNU	7.85424	-0.295976	1.27584e-07	5.20867e-06
CMTM2	8.418	0.357933	1.37419e-07	5.59145e-06
RAB8A	10.0427	-0.363563	1.3795e-07	5.59432e-06
CD36	8.29337	-0.286107	1.41892e-07	5.73506e-06
PATL1	7.884	-0.242066	1.47042e-07	5.92357e-06
MAPKAPK3	9.65357	-0.220358	1.47821e-07	5.93528e-06
AOAH	8.39025	-0.227271	1.50228e-07	6.0121e-06
DUSP22	8.23544	0.101677	1.54211e-07	6.1502e-06
CD300A	9.64861	-0.271601	1.5469e-07	6.1502e-06
RUBCNL	7.41823	0.163624	1.55975e-07	6.18108e-06
SLC9A9	6.89448	-0.16019	1.68009e-07	6.63634e-06
B4GALT3	8.92954	0.256001	1.78148e-07	7.01409e-06
ELF4	9.04771	-0.258157	1.94524e-07	7.63414e-06
PRAM1	8.22289	-0.261528	1.99049e-07	7.78658e-06
SEC14L3	6.97082	-0.130833	2.01196e-07	7.84394e-06
SPATA13	8.12957	-0.256541	2.01804e-07	7.84394e-06
CA1	7.9088	0.609987	2.04971e-07	7.90131e-06
ITPRIP	8.6815	-0.218239	2.0501e-07	7.90131e-06
SLC25A21	8.33453	0.174779	2.05229e-07	7.90131e-06
RNF11	7.88601	0.200493	2.06902e-07	7.94058e-06
MACROH2A1	8.49479	-0.166137	2.27397e-07	8.69974e-06
NLRC5	7.98487	-0.132317	2.32863e-07	8.88092e-06
SLC25A28	8.76592	-0.211959	2.37593e-07	9.033e-06
SNCA	9.91613	0.562665	2.39043e-07	9.05981e-06
YBEY	7.34671	0.131664	2.53122e-07	9.56361e-06
ERGIC1	8.17635	0.218664	2.64767e-07	9.97262e-06
TMEM60	8.379	-0.217593	2.89472e-07	1.08695e-05
GLMP	8.16348	-0.282216	2.9127e-07	1.09034e-05
RNF123	7.42661	0.241148	3.018e-07	1.12517e-05
SEL1L3	8.39404	0.288103	3.02424e-07	1.12517e-05
KLRB1	9.59154	0.329691	3.11638e-07	1.15591e-05
CHORDC1	8.20533	0.106554	3.1579e-07	1.16775e-05
TNF	7.68098	-0.286256	3.19584e-07	1.1782e-05
CD19	7.43166	0.2873	3.23041e-07	1.18735e-05
RNF44	8.63902	0.171592	3.42899e-07	1.25654e-05
TRAK2	7.89714	0.299222	3.45471e-07	1.26216e-05
SNX11	7.62675	-0.104264	3.4777e-07	1.26676e-05
NMI	9.28965	-0.375611	3.68064e-07	1.33668e-05
AK2	7.71486	-0.131457	3.69323e-07	1.33688e-05
LAMP3	7.13228	-0.520932	3.70317e-07	1.33688e-05
EPB41	7.08645	0.292339	3.75912e-07	1.35306e-05
FAM210B	9.62137	0.401263	3.80413e-07	1.36522e-05
VPREB3	7.70865	0.278143	3.96556e-07	1.41897e-05
RHBDF2	7.92659	-0.201762	4.26933e-07	1.52017e-05
EEF2	12.058	0.323458	4.27336e-07	1.52017e-05
PLPP5	7.21809	0.183186	4.33115e-07	1.53623e-05
MZB1	7.59965	0.43628	4.36407e-07	1.53704e-05
PLEKHO1	9.31691	-0.218544	4.37305e-07	1.53704e-05
CALHM2	7.73948	-0.17739	4.37811e-07	1.53704e-05
EIF2D	7.79086	0.204568	4.38395e-07	1.53704e-05
TMEM51	6.77991	-0.284612	4.46927e-07	1.56244e-05
ZDHHC12	7.66443	-0.148629	4.50787e-07	1.57142e-05
UBA7	9.03965	-0.300255	4.53933e-07	1.57787e-05
ABTB1	8.68948	0.292394	4.6394e-07	1.60806e-05
SP140	7.4405	-0.270728	4.68608e-07	1.61963e-05
MNDA	11.2272	-0.239568	4.7052e-07	1.62163e-05
BANK1	7.53195	0.239639	4.79683e-07	1.64854e-05
FAM8A1	8.9703	-0.231809	5.00502e-07	1.71524e-05
C11orf68	7.70676	-0.162929	5.02559e-07	1.71745e-05
SIAH2	8.34111	0.316413	5.05833e-07	1.7238e-05
ZCCHC2	7.00894	-0.207308	5.35224e-07	1.81886e-05
SORL1	10.1664	0.382815	5.50295e-07	1.86487e-05
PTOV1	8.80168	0.26347	5.5563e-07	1.87772e-05
FIS1	8.93065	0.285809	5.59713e-07	1.88628e-05
BTK	8.92909	-0.185899	5.67e-07	1.90556e-05
RGS19	9.3279	-0.221329	5.77999e-07	1.93717e-05
RALBP1	7.99211	0.169725	5.80085e-07	1.93882e-05
WDR26	8.11569	0.207167	5.84472e-07	1.94813e-05
CUEDC1	7.33553	-0.208053	6.07869e-07	2.02058e-05
NT5C3A	9.10868	-0.22717	6.10324e-07	2.02322e-05
CBR1	7.03005	-0.118216	6.14081e-07	2.03014e-05
RBM38	9.03089	0.421644	6.27418e-07	2.06861e-05
KLC3	6.25765	0.224467	6.35856e-07	2.09076e-05
SLPI	6.75293	0.252347	6.60926e-07	2.16734e-05
BAK1	7.29345	-0.205546	6.62741e-07	2.16745e-05
MICAL2	7.20585	0.149285	7.6004e-07	2.47899e-05
FIBP	8.59915	-0.15915	7.74083e-07	2.51805e-05
MYL4	7.54586	0.230204	7.78808e-07	2.52666e-05
MED9	7.58525	0.159108	7.85678e-07	2.54217e-05
IRS2	8.0287	0.248366	7.90413e-07	2.54881e-05
SRXN1	8.45863	0.241836	7.91921e-07	2.54881e-05
APMAP	8.80684	0.187813	7.9491e-07	2.55168e-05
SLC6A12	6.35797	-0.149424	8.462e-07	2.70283e-05
RHOB	7.73745	-0.217244	8.4644e-07	2.70283e-05
CARD16	7.99161	-0.113051	8.67395e-07	2.76249e-05
SPI1	9.08885	-0.291365	8.72529e-07	2.77159e-05
MPC2	8.18698	0.207939	8.90943e-07	2.82271e-05
PIK3R2	8.13814	0.328726	8.97189e-07	2.83512e-05
PPP3R1	8.72797	0.256213	9.43077e-07	2.9724e-05
EPB42	8.76758	0.499764	9.972e-07	3.13487e-05
PUDP	7.37762	-0.0868952	1.01405e-06	3.17961e-05
GRN	9.72729	-0.424374	1.04984e-06	3.28338e-05
ZMYND15	6.15024	-0.110926	1.05493e-06	3.29085e-05
TTYH3	7.55445	-0.357043	1.06135e-06	3.29648e-05
EPHB1	6.24917	-0.151749	1.06216e-06	3.29648e-05
MKNK2	9.14968	0.175604	1.07213e-06	3.31165e-05
BCL2L1	9.05001	0.397764	1.07249e-06	3.31165e-05
OSCAR	8.13176	-0.274827	1.10172e-06	3.39329e-05
OSBPL10	6.56763	0.191962	1.13096e-06	3.47456e-05
TTC21A	6.60065	-0.23292	1.14772e-06	3.51718e-05
HHEX	7.98425	-0.192338	1.23781e-06	3.78372e-05
UROD	8.63311	0.209767	1.25974e-06	3.84109e-05
GDE1	7.88525	0.144314	1.26908e-06	3.85991e-05
USF1	7.86713	-0.169526	1.28386e-06	3.89512e-05
TOR4A	7.12835	-0.160251	1.3077e-06	3.95759e-05
CAT	9.19113	0.238139	1.47581e-06	4.45526e-05
FLVCR2	7.28825	-0.174683	1.49433e-06	4.5e-05
CD163	7.85247	-0.175213	1.49828e-06	4.50074e-05
PRKCE	6.69499	-0.0911668	1.51382e-06	4.53623e-05
SLC1A5	7.51863	0.32004	1.51966e-06	4.54255e-05
PRKD2	7.47642	-0.0939922	1.52464e-06	4.54628e-05
CHPT1	8.9468	0.271663	1.5335e-06	4.55842e-05
CEACAM3	7.02844	-0.232598	1.53621e-06	4.55842e-05
NFE2L1	7.17967	-0.0709202	1.59803e-06	4.7221e-05
CHRNB1	6.49021	-0.151682	1.59913e-06	4.7221e-05
C3orf38	7.32514	-0.0933934	1.68974e-06	4.97756e-05
TFDP1	8.30021	0.354497	1.73416e-06	5.09609e-05
ATP6V1A	8.84008	0.233629	1.78081e-06	5.21634e-05
CXCL10	6.58041	-0.355134	1.78778e-06	5.21634e-05
MYO1G	9.73675	-0.277776	1.78795e-06	5.21634e-05
PLA2G15	6.75546	-0.120528	1.84403e-06	5.36711e-05
FURIN	7.39974	0.166509	1.88194e-06	5.46437e-05
JCHAIN	8.77881	0.805076	1.95007e-06	5.64871e-05
TRIM14	7.07194	-0.0968229	2.03007e-06	5.86645e-05
AGPAT2	7.23565	-0.116432	2.05338e-06	5.91311e-05
ATG3	8.82391	-0.126664	2.05593e-06	5.91311e-05
RUNDC3A	7.28057	0.330115	2.1267e-06	6.10222e-05
TPMT	7.46305	-0.154784	2.1453e-06	6.14111e-05
ID3	7.19056	0.167676	2.16636e-06	6.18685e-05
S1PR5	8.0014	-0.152124	2.19423e-06	6.25175e-05
PKN1	7.83974	-0.116644	2.2869e-06	6.50057e-05
TAGLN	7.40859	-0.124552	2.38687e-06	6.76892e-05
CDKN1A	8.68707	-0.260709	2.49571e-06	7.06112e-05
EIF4EBP2	8.04571	0.137304	2.59497e-06	7.32491e-05
GBP4	8.03386	-0.560655	2.60712e-06	7.34219e-05
SOCS1	6.84379	-0.268933	2.62199e-06	7.36701e-05
RAPGEF6	8.66985	0.206756	2.66647e-06	7.47471e-05
KIF20B	8.22554	0.178888	2.68439e-06	7.49475e-05
GNGT2	6.98541	-0.177468	2.68594e-06	7.49475e-05
CDC34	8.7316	0.32127	2.85153e-06	7.9386e-05
ABCC4	6.28953	0.0889197	2.92846e-06	8.13418e-05
ENTPD3	6.00988	0.0710767	2.97007e-06	8.23096e-05
PTGER2	8.2966	-0.185007	3.21093e-06	8.87823e-05
RAB3IL1	7.33347	0.276091	3.2529e-06	8.97388e-05
KCNMB1	6.60161	-0.150861	3.33961e-06	9.19224e-05
TATDN2	8.13481	-0.11091	3.46083e-06	9.5044e-05
PHF13	7.69698	0.145041	3.49122e-06	9.5382e-05
CORO1B	7.95997	-0.150226	3.49526e-06	9.5382e-05
CCDC22	7.18601	-0.127297	3.49666e-06	9.5382e-05
COQ10A	8.155	-0.221041	3.51571e-06	9.5687e-05
PRDX5	10.265	0.151192	3.60313e-06	9.78476e-05
GFOD2	7.0899	0.246731	3.61465e-06	9.79418e-05
SMOX	6.86415	0.148443	3.67449e-06	9.93418e-05
DUSP5	8.42435	-0.36513	3.74806e-06	0.000101106
QPCT	8.44537	0.188071	3.76699e-06	0.000101305
MYLIP	9.41389	-0.184031	3.77208e-06	0.000101305
CLEC12A	8.98405	-0.2233	4.09201e-06	0.000109655
BNIP3L	9.10284	0.329868	4.11745e-06	0.000110094
SIGLEC5	7.42613	-0.195589	4.17965e-06	0.000111235
NOD1	6.99252	-0.118025	4.18477e-06	0.000111235
PRPF8	9.48328	0.20284	4.18754e-06	0.000111235
MMP9	7.86474	0.541948	4.35934e-06	0.000115511
SLC30A1	7.35382	-0.115738	4.3675e-06	0.000115511
CDIPT	8.47225	0.166528	4.63541e-06	0.000122331
FBL	9.72532	0.272751	4.64576e-06	0.000122338
MAP7	6.17901	0.0903341	4.68365e-06	0.00012307
LST1	9.79301	-0.168608	4.71988e-06	0.000123755
TPGS2	7.29336	0.264263	4.84928e-06	0.000126874
CD300LF	8.70245	-0.262068	4.86319e-06	0.000126965
ATXN1	7.22227	0.134675	4.93354e-06	0.000128151
PDLIM1	8.32847	0.24982	4.93398e-06	0.000128151
EIF3H	10.3084	0.200626	4.94024e-06	0.000128151
CAPN2	7.87261	-0.131427	4.98279e-06	0.00012898
CD33	8.26404	-0.194126	5.03087e-06	0.000129948
PAQR7	6.65433	-0.117493	5.16917e-06	0.000133238
RSU1	8.07169	0.126162	5.19145e-06	0.000133529
PLEK2	6.98252	0.271022	5.44121e-06	0.000139658
HOOK3	7.92003	-0.144378	5.53923e-06	0.000141874
DPEP3	6.49719	0.167473	5.55122e-06	0.000141883
GLCE	6.4153	-0.094988	5.60079e-06	0.00014285
SYPL1	7.91606	0.0980014	5.63025e-06	0.000143301
MARF1	8.86604	0.293252	5.70377e-06	0.000144869
RIN3	7.40225	-0.165274	5.76469e-06	0.000146111
BATF3	6.89572	-0.249254	5.78891e-06	0.000146165
HLA-G	8.65926	-0.212526	5.79084e-06	0.000146165
EBF1	6.54847	0.132831	5.82026e-06	0.000146577
DNAJB2	8.57712	0.216425	5.83127e-06	0.000146577
SSR2	8.91465	0.18194	5.89598e-06	0.000147898
FPR3	6.27098	-0.150886	6.11243e-06	0.000153012
STT3A	7.79958	0.221792	6.31606e-06	0.000157785
KRT1	7.93834	0.453488	6.33374e-06	0.000157902
MICU1	7.47558	-0.133023	6.48083e-06	0.000161239
ANXA5	10.4024	-0.24634	6.87956e-06	0.00017081
DHDDS	6.95972	-0.0958903	6.89599e-06	0.000170869
AIF1	10.1839	-0.267282	6.9157e-06	0.000171009
FAXDC2	7.19589	0.201133	6.95539e-06	0.000171641
ZNF350	7.01063	-0.0936088	7.04307e-06	0.000173243
ZMAT2	9.00566	0.217756	7.05084e-06	0.000173243
IFT52	7.04791	0.0950622	7.06301e-06	0.000173243
PLAUR	8.12493	-0.21946	7.12079e-06	0.000174298
PWWP2B	7.15325	-0.0829845	7.13468e-06	0.000174298
CNPPD1	8.86583	0.250517	7.16572e-06	0.000174623
MBNL3	6.88364	0.186467	7.17667e-06	0.000174623
TMOD1	7.85263	0.318799	7.39991e-06	0.000179695
MTHFD2	7.96797	-0.2399	7.41639e-06	0.000179737
GFUS	7.9209	0.243877	7.50064e-06	0.000181417
MAF1	8.19821	0.238416	7.54968e-06	0.000182241
PSEN2	6.53887	-0.0859369	7.5651e-06	0.000182252
TBC1D9B	7.26647	-0.0921648	7.6637e-06	0.000184262
HPS1	7.85035	0.281055	7.68247e-06	0.000184349
DMTN	9.232	0.359114	8.04217e-06	0.000192601
PPP3CA	7.73957	0.102693	8.14853e-06	0.000194764
COPS3	7.42817	0.0970676	8.16832e-06	0.000194854
TANGO2	8.10547	0.27632	8.22101e-06	0.000195727
UBQLN1	8.03422	0.128953	8.27359e-06	0.000196595
MARCHF2	8.57691	0.213226	8.33736e-06	0.000197724
NFIX	6.90456	0.318958	8.45105e-06	0.00020003
PIK3IP1	9.66026	0.225105	8.54924e-06	0.000201708
GSTP1	10.5855	-0.184771	8.55509e-06	0.000201708
BMPR2	6.85189	-0.0915414	8.65694e-06	0.000203714
ADPRH	6.3898	-0.120354	8.71281e-06	0.000204633
RNASEH1P1	8.49312	-0.153671	8.75959e-06	0.000205336
SLC6A8	7.31669	0.31048	8.82905e-06	0.000206566
GUCD1	10.2891	0.335522	8.88084e-06	0.000207379
IPO4	7.20036	-0.133149	9.05767e-06	0.000211103
STAU1	8.52935	0.146617	9.12906e-06	0.00021236
FUT4	7.09577	-0.12679	9.18495e-06	0.000213252
UVRAG	7.29716	-0.0908569	9.66055e-06	0.000223867
C1QB	6.80808	-0.402909	9.79717e-06	0.000226601
MTSS1	7.6318	-0.219581	9.87513e-06	0.000227971
SLC38A1	8.7353	0.161977	1.01297e-05	0.000233406
MTF1	8.0925	-0.188992	1.0467e-05	0.000240722
NACC2	6.97054	-0.145432	1.05834e-05	0.000242939
AGTRAP	8.38557	-0.180453	1.07606e-05	0.000246541
SHARPIN	8.00255	0.222125	1.08577e-05	0.000248299
USP7	8.22712	0.165329	1.10512e-05	0.000252249
CAPG	7.76799	-0.154579	1.12941e-05	0.000257312
UBE2O	7.85525	0.322683	1.14087e-05	0.000259436
CALCOCO2	7.63248	-0.0929511	1.19007e-05	0.000270119
SERPINB8	6.85727	-0.0807009	1.22009e-05	0.000276417
MEF2D	7.61695	0.178958	1.24549e-05	0.000281399
GUK1	11.4976	0.30362	1.24671e-05	0.000281399
ALKBH7	8.28554	0.149936	1.27135e-05	0.000286429
CTNNAL1	6.6803	0.11455	1.30784e-05	0.000294106
USP34	7.216	0.129554	1.37165e-05	0.000307888
CCND3	11.2974	-0.178426	1.37518e-05	0.000308111
NAPRT	8.31213	-0.199822	1.39161e-05	0.000311218
ANKRD9	7.41835	0.149521	1.39752e-05	0.000311967
UBE2M	9.1646	0.140426	1.40847e-05	0.000313836
SYVN1	8.27205	0.146202	1.41247e-05	0.000314151
GAPT	8.52906	-0.172601	1.45338e-05	0.00032266
KLF1	6.6301	0.284385	1.50808e-05	0.000334194
FAM111A	8.32312	-0.147621	1.60062e-05	0.000354056
GNA15	7.5778	-0.235827	1.62877e-05	0.000359631
VPS51	9.78939	0.27364	1.65459e-05	0.00036467
PASK	7.75529	0.15694	1.6623e-05	0.000365478
NME4	8.24794	0.238964	1.66427e-05	0.000365478
CERK	8.12167	0.090749	1.6844e-05	0.000369232
DNTTIP1	8.66288	-0.140476	1.72105e-05	0.000376588
CENPM	6.73161	0.139995	1.72462e-05	0.000376692
LPAR6	8.01149	-0.213773	1.72886e-05	0.00037694
ZNF689	8.157	-0.185989	1.75955e-05	0.000382835
TGFBR2	8.75901	0.129036	1.76219e-05	0.000382835
CHI3L1	6.01454	0.114954	1.76867e-05	0.00038356
LFNG	8.03552	-0.110395	1.8023e-05	0.00038949
COMMD9	8.14329	-0.135109	1.80243e-05	0.00038949
PNOC	6.80362	0.149981	1.81355e-05	0.0003912
EIF1AY	6.82242	0.169883	1.82086e-05	0.000392081
ARHGEF3	9.5438	-0.171635	1.85422e-05	0.000398559
DAP	8.49717	0.113588	1.88426e-05	0.000404302
OTOF	6.5224	-0.271269	1.89085e-05	0.000405001
RNF10	8.98239	0.261266	1.94819e-05	0.000416551
FAM53C	8.76702	0.174111	1.96081e-05	0.000417798
CBX7	8.81554	0.214577	1.9609e-05	0.000417798
JUNB	8.17066	-0.167332	1.98262e-05	0.000421689
CLEC4C	6.42496	-0.175631	2.07235e-05	0.000440003
DGLUCY	8.75093	-0.13103	2.07698e-05	0.000440218
MAP3K11	8.05888	-0.183317	2.08824e-05	0.000441681
ARRDC1	7.32006	-0.096302	2.09114e-05	0.000441681
NFXL1	6.80106	0.103346	2.14333e-05	0.00045192
KLHDC2	8.70795	0.191047	2.15902e-05	0.00045444
GPR137B	7.22833	-0.125757	2.17487e-05	0.000456986
MARCHF3	6.64509	0.0839922	2.27714e-05	0.00047765
SH2D3C	7.28989	-0.127603	2.31681e-05	0.000485134
SNTB1	6.79716	-0.204785	2.33289e-05	0.000487662
CCS	7.51667	0.110888	2.36818e-05	0.000494191
ROPN1L	6.74799	0.15305	2.42746e-05	0.000504895
SEPTIN6	8.35481	0.122689	2.42778e-05	0.000504895
TMSB10	13.4763	-0.213829	2.47094e-05	0.000512994
HOMER2	7.1413	0.194815	2.51673e-05	0.000521611
RRAGC	8.50314	-0.142743	2.54327e-05	0.000526214
CHST7	7.94379	-0.141965	2.59026e-05	0.000535027
DBNDD1	6.55739	0.0662512	2.63393e-05	0.000543125
TP53INP1	8.46306	0.177753	2.64268e-05	0.000544007
GID4	6.86351	0.11888	2.69994e-05	0.000554855
RAB24	8.23842	-0.125369	2.73404e-05	0.000560916
SLC16A3	9.13898	-0.296809	2.77018e-05	0.000566643
CST3	11.7181	-0.530705	2.77127e-05	0.000566643
MAPK1	8.1366	0.12309	2.81412e-05	0.00057444
C18orf21	7.38257	-0.12684	2.8318e-05	0.00057708
RNF14	7.42003	0.15567	2.85323e-05	0.000580475
MAIP1	7.79537	-0.185646	2.94705e-05	0.00059856
ATIC	9.03928	0.144533	2.95712e-05	0.000599606
TRAPPC6A	8.07936	0.131383	2.97511e-05	0.000602249
AMFR	7.64232	0.106706	3.02131e-05	0.000610586
SFTPD	6.3752	-0.116804	3.06802e-05	0.000618996
HSDL2	7.20924	0.121732	3.12661e-05	0.000629773
DHRS9	6.88734	-0.17711	3.20027e-05	0.000643546
CPEB3	6.7408	-0.123982	3.21887e-05	0.000645457
ADH1B	5.77651	0.0607027	3.22039e-05	0.000645457
GALM	7.59893	-0.318311	3.36691e-05	0.000673714
RUSC1	7.53042	-0.147895	3.39759e-05	0.000678737
PLVAP	6.83023	0.216087	3.46295e-05	0.000689617
SLBP	8.24476	0.109671	3.46339e-05	0.000689617
IDO1	6.87286	-0.275717	3.57656e-05	0.000710988
ZNF684	6.25077	-0.0940924	3.62248e-05	0.000718941
C1orf162	11.0081	-0.370444	3.6901e-05	0.000731168
CTNNA1	7.82425	-0.175426	3.80135e-05	0.000751981
RGS10	9.18317	0.202108	3.8075e-05	0.000751981
HBQ1	9.25347	0.228911	3.8693e-05	0.000762095
VPS37B	8.71479	0.154437	3.87124e-05	0.000762095
VHL	8.46885	0.12579	3.87758e-05	0.00076211
DDAH2	7.30307	-0.13532	3.9583e-05	0.00077672
STAB1	7.09357	-0.11746	4.03767e-05	0.000790646
NDRG3	7.43924	0.105316	4.04226e-05	0.000790646
TM9SF1	6.87174	-0.0767637	4.08881e-05	0.000798467
WLS	6.8675	0.154173	4.22529e-05	0.000823796
S100A12	9.14275	0.297668	4.29363e-05	0.00083578
HSD17B12	8.07809	0.135925	4.31111e-05	0.000837843
ATP5MG	9.56648	0.147191	4.32331e-05	0.000838873
SET	10.0143	0.155439	4.36354e-05	0.000845332
ADGRG4	5.82504	0.072612	4.56776e-05	0.000883488
GBP5	9.43216	-0.57662	4.60634e-05	0.000889535
SH3BP1	8.11962	-0.180752	4.62759e-05	0.000892223
CARHSP1	8.69167	0.297756	4.74152e-05	0.00091148
DPM2	8.39589	0.292782	4.74245e-05	0.00091148
GNA12	7.04087	0.098529	4.77425e-05	0.000916143
EIF3D	10.3447	0.149805	4.81047e-05	0.000921428
MT1F	8.40533	-0.200074	4.81747e-05	0.000921428
SLC44A1	7.8642	0.21069	4.82451e-05	0.000921428
TMCO3	7.29707	0.178279	4.85381e-05	0.000925571
RTCB	8.14241	-0.200456	4.99123e-05	0.000950287
CD72	6.9653	0.135985	5.05315e-05	0.000959669
LCN2	8.24522	0.269128	5.05629e-05	0.000959669
GSPT1	10.9198	0.286042	5.08215e-05	0.000963075
POLR2B	8.83346	0.107004	5.10321e-05	0.000965563
RAB10	9.38299	-0.190612	5.12072e-05	0.00096737
OPTN	8.59332	0.158832	5.16326e-05	0.000973895
IL4R	8.57862	0.169913	5.2367e-05	0.000985488
EFHD2	11.1261	-0.184095	5.24092e-05	0.000985488
NUP62	8.27072	-0.11422	5.39728e-05	0.00101152
INPP5K	7.362	0.0812914	5.39916e-05	0.00101152
FAM241A	6.97756	-0.0880493	5.40432e-05	0.00101152
PSRC1	6.58172	-0.0736525	5.41436e-05	0.00101185
RANBP10	7.54176	0.207153	5.54069e-05	0.00103386
ANTXR2	8.18444	0.148319	5.83845e-05	0.00108776
DTNBP1	7.31222	-0.069497	5.89838e-05	0.00109724
CCR7	10.018	0.188878	5.93698e-05	0.00110274
RIPK1	7.87967	-0.15442	5.96659e-05	0.00110655
MARCHF8	6.65137	0.183451	5.98904e-05	0.00110902
DNAJB12	7.31162	-0.070369	6.13849e-05	0.00113497
FERMT3	9.13907	-0.148698	6.22214e-05	0.00114869
PHB2	9.11052	0.186364	6.25515e-05	0.00115303
RPL15	8.46562	0.0937364	6.27602e-05	0.00115513
SAMHD1	7.51937	-0.084216	6.37452e-05	0.00117149
FCRLB	6.76383	0.0811937	6.41282e-05	0.00117675
CNIH1	8.23815	0.115503	6.46313e-05	0.00118419
CYB561	7.03254	-0.0694267	6.4832e-05	0.00118608
DEGS1	8.67125	-0.129405	6.58578e-05	0.00120304
INSIG1	7.84628	-0.099619	6.65159e-05	0.00121153
ANKRD22	6.98893	-0.337324	6.65216e-05	0.00121153
DNASE2	8.24204	-0.191616	6.66946e-05	0.00121286
GHDC	7.04935	-0.113787	6.77122e-05	0.00122953
CAMK2D	7.03551	-0.0367454	6.88826e-05	0.00124892
CYP4F22	6.21983	-0.118412	6.92148e-05	0.00125308
TMEM144	6.07482	-0.077073	6.99581e-05	0.00126465
NFIL3	8.65418	-0.242042	7.03242e-05	0.00126852
OGT	9.05713	0.144182	7.03808e-05	0.00126852
NAPSB	7.40641	-0.105205	7.09435e-05	0.00127677
ELMO2	7.12107	-0.08746	7.11259e-05	0.00127816
TNFRSF21	6.4199	-0.138324	7.18555e-05	0.00128937
GAS6	6.7595	-0.0827457	7.28019e-05	0.00130443
TMEM86B	7.26007	0.251482	7.42703e-05	0.00132878
BASP1	10.8113	0.277343	7.44318e-05	0.00132972
EXOC1	7.87081	-0.0790634	7.45942e-05	0.00133066
LAG3	7.20139	-0.281063	7.56122e-05	0.00134685
STING1	8.24315	-0.189222	7.60726e-05	0.00135307
MRM3	7.82246	-0.138049	7.68317e-05	0.00136458
ITPR2	6.64273	-0.0742623	7.73416e-05	0.00137163
HSP90B1	9.81455	0.297425	7.79261e-05	0.00137998
ALAS2	8.61477	0.338651	7.93273e-05	0.00140276
SERPINA1	8.4851	-0.188478	7.96676e-05	0.00140673
XK	6.89763	0.217134	8.12647e-05	0.00143285
DCUN1D3	6.27463	-0.0936463	8.36673e-05	0.00147308
CRISPLD2	8.42264	0.21488	8.40148e-05	0.00147706
HERC1	7.23263	0.118699	8.43538e-05	0.00148088
CD14	11.1789	-0.309041	8.53038e-05	0.0014954
APOBR	7.39147	-0.122049	8.65257e-05	0.00151381
RBL2	9.00357	0.16413	8.66028e-05	0.00151381
CABIN1	7.73174	0.185376	8.75151e-05	0.00152756
SEPTIN4	6.11445	-0.107288	8.91179e-05	0.00155331
BID	8.14752	-0.118045	9.20616e-05	0.00160232
APOL3	7.58616	-0.0941179	9.55133e-05	0.00166002
FOXO4	8.76357	0.253687	9.71121e-05	0.00168464
GTPBP2	6.6324	-0.0791512	9.72067e-05	0.00168464
IRAK3	7.92862	-0.122358	9.94651e-05	0.00172133
GYPC	10.734	0.262048	0.000100299	0.0017333
CCDC97	7.98568	-0.123423	0.000101013	0.0017395
NFKBIZ	8.96916	-0.139875	0.000101106	0.0017395
UPP1	8.04676	-0.0798748	0.000101115	0.0017395
COPZ1	8.49315	0.121146	0.00010123	0.0017395
ADAP1	7.66396	-0.18827	0.000103012	0.00176762
HYAL3	6.6191	0.0970582	0.000107352	0.00183951
SEC11C	8.73224	0.349848	0.00010815	0.00185057
SH3GL1	7.29399	0.109805	0.000108382	0.00185193
DRAM1	7.17467	-0.144877	0.000108802	0.00185436
SH3GLB2	7.89713	0.199431	0.000108829	0.00185436
PCSK1N	6.94605	0.167759	0.0001092	0.0018578
STAC3	6.68906	-0.123405	0.000109336	0.0018578
ODAD4	6.17394	0.16919	0.000109819	0.00186118
EFR3A	8.46801	-0.17535	0.000109841	0.00186118
MED24	7.1269	-0.120301	0.000110291	0.00186621
TMEM219	8.62415	-0.196808	0.000116669	0.00197137
RNF165	6.42034	-0.0943331	0.000120266	0.00202934
WDR41	6.98497	-0.080652	0.000120924	0.00203562
C2CD5	8.45363	-0.135977	0.000120973	0.00203562
EPHX2	7.48638	0.115503	0.000122373	0.00205593
PANX2	7.03421	0.165614	0.000122517	0.00205593
RNGTT	7.50229	0.114807	0.000122695	0.00205608
CLCF1	8.36018	0.242534	0.000122975	0.00205793
MPZL1	6.69072	0.0830899	0.000124998	0.00208891
MRPS6	9.56757	0.142442	0.000126476	0.0021107
ADD1	9.26833	0.153259	0.000126844	0.00211395
ZFAND5	10.3942	-0.213923	0.000127438	0.00211685
TMEM179B	9.80076	-0.12433	0.000127477	0.00211685
C14orf93	6.93966	-0.106937	0.00012754	0.00211685
LRP5	7.5993	0.118883	0.000127858	0.00211924
IGF2R	9.48602	0.276231	0.000128141	0.00212104
FGFRL1	6.5971	-0.0969247	0.000129321	0.00213766
NT5DC1	7.56255	0.1016	0.000131074	0.0021637
TOP2B	9.48841	0.17141	0.000131906	0.00217449
TNNT1	6.83977	-0.140586	0.000132679	0.00218427
LGALS8	7.25845	-0.0757313	0.000133561	0.00219582
CASP7	7.00404	-0.0643688	0.000134658	0.00221087
UCHL3	7.85989	-0.155856	0.000135815	0.00222686
LSM5	7.66518	0.118441	0.000138708	0.00227123
LMO4	7.86091	-0.16162	0.000139136	0.00227517
APOL6	6.99208	-0.140532	0.000139339	0.00227544
SASH1	6.87444	-0.155905	0.000141576	0.00230886
ORMDL3	7.6539	0.168651	0.000142733	0.00232461
DHRS7	10.2034	0.146072	0.00014541	0.00236125
ATG7	7.69015	-0.201731	0.000145554	0.00236125
VNN2	9.05649	0.332818	0.000145565	0.00236125
POLR1B	8.18529	0.0696146	0.000146187	0.00236819
MRPL44	7.44142	-0.0951928	0.000146391	0.00236835
NUDT14	7.13102	-0.161564	0.000149814	0.0024205
RPN1	10.0546	0.202815	0.000150245	0.00242425
RNPEP	8.47262	-0.13194	0.000150502	0.00242518
CEP164	6.87377	-0.0995873	0.000151537	0.00243654
N4BP1	7.52796	-0.0815305	0.000151608	0.00243654
APOBEC1	5.97016	-0.0614653	0.00015213	0.00244171
RAB34	7.36843	-0.121172	0.000153126	0.00245445
POLL	6.91278	0.14266	0.000153516	0.00245747
CSRP1	8.15082	-0.159593	0.000153752	0.00245802
KMT5C	6.80914	0.0904889	0.000156848	0.00250338
MED6	8.71049	-0.139392	0.000157196	0.00250338
TNFAIP2	7.84258	-0.134664	0.000157207	0.00250338
EIF1B	10.2759	0.214324	0.000157568	0.00250585
DNAJC7	8.68346	-0.114761	0.000158503	0.00251742
ODF3B	7.31477	-0.152447	0.000159925	0.00253669
NHLRC3	6.85418	-0.0696539	0.000160979	0.00255009
ECI1	8.11592	0.129772	0.000161554	0.00255588
RASSF2	8.51114	0.111163	0.000162282	0.00256406
UBTF	6.96365	0.0599428	0.000163409	0.00257851
ARHGEF11	6.51105	-0.064667	0.000164756	0.00259639
DOCK8-AS1	6.24623	-0.0982628	0.000167433	0.00263517
RAP1GAP	7.16625	0.399096	0.000167809	0.00263767
FBXO7	8.90014	0.28768	0.00016929	0.00265753
LAMP5	6.61729	-0.079551	0.000170588	0.00267445
PRXL2C	7.4238	-0.0820763	0.000172223	0.00269661
ETS1	10.1416	0.173295	0.000175338	0.00274185
PRMT1	8.23275	0.130606	0.000175927	0.00274754
ZNF653	6.62908	0.16723	0.000176824	0.002758
PPP1R11	9.39656	-0.126818	0.000179203	0.00278978
TOPORS	7.33246	0.102903	0.00017932	0.00278978
ST6GALNAC4	8.39544	0.234168	0.00018339	0.00284946
C1QA	6.82313	-0.248353	0.000185297	0.00287542
RPL14	10.0975	0.24572	0.000186458	0.00288975
EIF5A	9.60183	0.173562	0.000186859	0.00289227
TRIM23	6.50913	0.0699474	0.000187398	0.00289415
PHF10	8.14644	0.0921351	0.000187456	0.00289415
CEPT1	7.35688	-0.0667959	0.000192498	0.00296823
RPS6KA5	7.25553	0.131567	0.00019425	0.00299145
UBE2D4	7.11634	-0.0817542	0.000195185	0.00300205
FAM216A	6.96871	0.129991	0.000199865	0.00307016
CAMK1G	6.77982	0.202795	0.000200788	0.00307966
PDK4	6.99284	-0.130683	0.00020099	0.00307966
EVI5L	6.75987	-0.0897739	0.000201489	0.00308341
DHRS7B	6.99359	-0.0970554	0.000204527	0.00312598
GPC6	6.29968	0.106559	0.00020491	0.0031279
TTC3	8.29719	0.0933243	0.000205258	0.00312929
ARSB	6.38951	-0.0541258	0.000205529	0.0031295
CPNE3	8.66793	0.119865	0.000209431	0.00318492
SLC38A5	7.46744	0.210739	0.000211986	0.00321975
AKAP13	8.31045	-0.12163	0.000212855	0.0032284
IGF2BP2	8.36095	0.257154	0.000213086	0.0032284
MERTK	6.54314	-0.116397	0.000215596	0.00326236
METTL25B	6.91932	-0.0790295	0.000219908	0.00332059
PMAIP1	7.60231	-0.0785116	0.00021999	0.00332059
YPEL3	10.239	0.189997	0.000220928	0.00333014
RGL2	8.03163	0.116622	0.00022117	0.00333014
PILRA	8.34761	-0.15486	0.000221447	0.00333019
CTNNBL1	8.40762	-0.122193	0.000223048	0.00335013
JADE3	6.23991	0.0750391	0.000224478	0.00336744
C6orf47	7.23854	-0.0998645	0.000226651	0.00339263
SMPDL3A	6.98631	-0.120831	0.000226714	0.00339263
TPPP3	6.59241	-0.0687392	0.000227272	0.00339679
PCID2	8.88414	0.124375	0.000228995	0.00341835
ATP1B3	8.27059	-0.128274	0.000230154	0.00343144
SGSM2	8.45768	0.185429	0.000235544	0.00350751
JOSD2	6.7992	-0.0997464	0.000236956	0.00352419
PALLD	6.65239	-0.0557132	0.000237244	0.00352419
DEFA4	7.19144	0.269864	0.000241261	0.00357949
LACTB	7.49731	-0.148161	0.000243508	0.00360843
CAPN3	6.79213	-0.0777318	0.000245123	0.00362547
C5	6.59569	-0.0722392	0.000245407	0.00362547
IER2	8.78339	-0.122858	0.000245552	0.00362547
NOTCH4	6.2707	-0.0641646	0.000247447	0.00364525
RNF114	9.19653	-0.0834871	0.000247491	0.00364525
POLR1D	9.35813	0.14202	0.000249459	0.00366223
RPS20	10.7911	0.17911	0.000249519	0.00366223
ATP13A2	7.06007	-0.0921325	0.000249547	0.00366223
SCAP	9.17781	0.188841	0.000251067	0.0036801
TIMP1	10.6445	-0.282875	0.000252995	0.00370239
GFOD1	7.75497	-0.107165	0.000253197	0.00370239
GRIPAP1	7.29806	-0.0763562	0.000254253	0.00371337
C17orf58	6.57342	-0.0633377	0.000255957	0.00373378
DDHD2	7.48772	0.0890725	0.000256961	0.00374394
C1orf122	7.71869	0.0635424	0.00025998	0.00378339
KLF13	9.71666	0.128657	0.00026224	0.00380951
CD44	8.75655	0.0913421	0.000262401	0.00380951
BTN3A1	7.71753	-0.111538	0.000267453	0.00387822
SEPTIN9	10.9878	-0.125219	0.000270019	0.00391077
ZNF200	6.67129	-0.0784926	0.00027062	0.00391482
FAM168B	7.02216	0.111332	0.000271645	0.00392126
UBAP1	8.51117	0.146594	0.00027171	0.00392126
JSRP1	6.68847	0.101688	0.000274877	0.00396226
ELAC2	7.53917	-0.11626	0.000285829	0.00411526
RENBP	7.2403	-0.232363	0.000288114	0.00414326
PLXDC1	6.82532	0.0871625	0.000297368	0.00427129
GMPR	9.01769	0.325178	0.000303992	0.00436129
SIN3A	8.00213	0.132244	0.000306608	0.00439363
TNFRSF17	7.2035	0.43704	0.000307926	0.00440733
CD82	8.14631	0.0889577	0.000309544	0.00442346
AFF3	6.26318	0.0542035	0.000309781	0.00442346
CD2AP	6.55866	-0.0673856	0.000312114	0.00445156
PPP2R5B	7.20159	0.136561	0.000313808	0.00447048
LAMA5	6.48347	0.106915	0.000315033	0.00448268
SPRED1	5.93296	-0.0778243	0.000316239	0.00449459
NUDT16L1	8.09957	0.115555	0.000317671	0.00450966
TNFRSF13B	7.11427	0.270107	0.000319009	0.00452338
CTSC	8.56917	-0.127231	0.000320217	0.00453523
ZFYVE19	7.26375	-0.0893916	0.000320686	0.00453659
EEF1AKMT1	6.86041	0.101419	0.000330477	0.00466906
B3GALT6	7.57882	-0.0841717	0.000330818	0.00466906
LILRB3	10.717	-0.177244	0.000332006	0.00468039
TMEM63B	6.76335	0.152286	0.0003386	0.00476783
NLRP12	7.78138	0.0972577	0.000340381	0.00478737
RETREG2	8.08722	0.0875166	0.000349038	0.00490346
LTA4H	10.5968	0.240499	0.0003537	0.00496323
PBXIP1	6.9582	0.0822213	0.000356475	0.0049923
CD37	9.83222	-0.194091	0.000356712	0.0049923
PRKCA	7.25004	0.136587	0.000357217	0.0049923
PML	6.63666	-0.0703772	0.000357413	0.0049923
TRUB2	7.55392	0.0942493	0.000371326	0.00518067
STARD8	6.3851	-0.0720749	0.000373781	0.00520896
NEIL2	6.94665	0.135346	0.000374715	0.005216
S100P	7.75797	0.184996	0.000379615	0.00527816
CCL2	6.27888	-0.53552	0.000380262	0.00528112
KCTD15	6.40986	-0.0684252	0.000381261	0.00528896
CHMP4A	8.49833	-0.193295	0.000387246	0.00536588
RBBP8	7.29118	-0.0787429	0.00038811	0.00537173
C18orf25	7.37347	-0.0983408	0.000388796	0.0053751
TSPAN33	8.37505	0.152982	0.000390275	0.00538942
TICAM1	7.59673	-0.129396	0.000396328	0.00546681
RIPK2	7.99984	-0.161241	0.0004087	0.00563108
COTL1	9.68828	-0.144926	0.000412469	0.00567658
CENPV	7.30385	0.161924	0.000414923	0.00570391
GATA1	7.23726	0.172305	0.000415711	0.00570828
ZRANB1	7.24435	0.0938431	0.000431886	0.0059237
RTF1	7.81206	0.175787	0.000434122	0.00594527
PRKDC	7.05834	0.0987132	0.000434435	0.00594527
TANK	6.8782	-0.0454565	0.000437348	0.0059784
TST	8.78551	0.228613	0.000438978	0.00599394
HPSE	7.80474	-0.180736	0.000440104	0.00599651
PDZD8	6.65858	0.088538	0.000440152	0.00599651
NOL10	7.7454	0.246053	0.000442716	0.0060247
EIF3B	8.7008	0.234446	0.000446158	0.00606476
AGPAT3	7.24609	-0.0908645	0.00044708	0.00607051
SLC2A8	7.25821	-0.116974	0.000449283	0.00609362
CYP2J2	6.17503	-0.0786303	0.00045773	0.00620127
MAGED1	7.47939	0.112579	0.000460229	0.00622819
TSG101	8.95649	0.12405	0.000461281	0.00623549
PHLDB1	7.02142	0.16543	0.000469091	0.00633403
RPL28	7.15626	-0.0833387	0.000471872	0.00636452
FAM83F	7.22757	0.200108	0.000473505	0.00637948
CRYBB2	6.53626	0.0807835	0.000475239	0.00639575
FOXJ2	8.57499	0.156051	0.000478368	0.00642131
PRPF4B	7.55493	0.0575378	0.000478935	0.00642131
ATP8B4	7.209	-0.139661	0.000479147	0.00642131
AP2A1	7.15401	0.152401	0.000479859	0.00642131
MAPK7	6.92045	-0.0840374	0.000480189	0.00642131
SLC25A3	10.3704	0.0850397	0.00048082	0.00642131
PLAAT3	7.52537	-0.138382	0.000481579	0.00642131
ZNF195	7.13932	-0.0872365	0.000481653	0.00642131
VNN1	6.62207	0.112209	0.000481889	0.00642131
SH3BGRL2	7.83496	0.145488	0.000483896	0.00643439
MASTL	6.87645	-0.0953803	0.000483928	0.00643439
GPA33	7.26497	0.131444	0.000486509	0.00646164
SLC39A11	7.07183	-0.124307	0.000488461	0.0064805
SPSB3	9.2827	0.206474	0.000489289	0.00648441
MBLAC2	5.95536	0.0466721	0.000501971	0.00664351
VWCE	7.4327	0.24648	0.000502386	0.00664351
CLEC7A	7.31389	-0.0939092	0.000504202	0.0066558
MGST2	8.09055	-0.132113	0.00050449	0.0066558
TCFL5	6.79829	0.110048	0.000504957	0.0066558
REXO2	7.61073	0.0755933	0.000508608	0.00669667
C17orf97	6.36799	-0.0654744	0.000514797	0.00676576
SERF2	10.1829	0.155006	0.000514967	0.00676576
ATP13A1	7.99529	-0.241293	0.000521279	0.00683616
SEPSECS	8.07451	-0.0641883	0.00052145	0.00683616
AVL9	6.68685	-0.0644214	0.000523227	0.00685188
GBA	7.15107	-0.183531	0.000523775	0.00685188
YEATS2	7.81165	-0.125951	0.00053223	0.00695501
CYFIP1	7.54488	-0.0525731	0.000539845	0.00704695
MTCH1	11.3875	-0.168916	0.000544424	0.00709911
PAPOLG	6.73919	0.0659675	0.000548841	0.00714904
APEX1	8.34515	0.0846176	0.000551505	0.00717477
HLX	7.47616	-0.118913	0.000551996	0.00717477
ARTN	6.75115	-0.0426546	0.000552979	0.00717987
SH2D1A	8.15993	0.16943	0.00056029	0.00726705
COQ2	7.57672	-0.143896	0.000569531	0.00737904
XRCC4	6.50371	-0.0499409	0.000571566	0.00739752
LIAS	6.90438	0.0799911	0.000575185	0.00743646
RPL10L	6.49837	0.0722846	0.000580429	0.00749629
IL10RA	9.27406	-0.126636	0.000583824	0.0075237
GJC2	6.75928	0.100614	0.0005844	0.0075237
GLRX	9.64714	-0.239184	0.000584407	0.0075237
AIMP2	8.28846	-0.131398	0.000589515	0.00757587
STPG3	6.39096	0.0847903	0.000589705	0.00757587
NIBAN3	6.81793	0.116588	0.000590736	0.00758111
PHC3	6.97813	-0.0396167	0.000594462	0.00762089
UBE2E2	7.90753	-0.159112	0.00059695	0.00764473
DENND6B	8.25723	0.201812	0.000602848	0.00771214
EPRS1	8.60029	0.122288	0.000607098	0.00775835
SMARCD3	7.2339	-0.0577337	0.00061237	0.00781751
MOB2	7.90171	0.139345	0.000618391	0.00788611
GPR132	7.07154	-0.0889118	0.000620699	0.00790725
FKBP8	8.16084	0.194634	0.000625078	0.00795126
DECR1	10.0323	-0.0995176	0.000626334	0.00795126
HVCN1	8.10398	0.0698196	0.000626738	0.00795126
SEMA6B	6.96998	0.0994083	0.000626768	0.00795126
PNPT1	9.71625	-0.190787	0.000633518	0.00802852
LRRN3	7.9336	0.191532	0.000636688	0.0080603
TPM1	6.82787	0.0848753	0.000637584	0.00806326
WDR13	8.42198	0.126831	0.000643707	0.00813223
BBC3	7.51878	0.123628	0.000648629	0.00818592
AKR1B1	7.77625	0.080602	0.000650213	0.0081974
SLC39A1	7.65093	-0.153901	0.000655258	0.00825245
DPH5	7.29103	0.144211	0.000659769	0.00830067
PDLIM5	6.61745	-0.0542099	0.000665858	0.00836862
CSTA	8.46768	-0.0671877	0.000681938	0.00855355
BLMH	7.77309	0.121324	0.000681978	0.00855355
COL4A4	5.75627	0.0624723	0.000693355	0.00868457
MTARC1	7.74134	0.138617	0.000693852	0.00868457
RASSF1	7.68174	-0.0606211	0.000696909	0.00871387
NT5DC2	6.15119	0.151276	0.000698342	0.00872282
LRP10	9.58932	0.116875	0.000701754	0.00875645
SLC35F6	7.03533	-0.0792807	0.000707878	0.00882382
GZMK	9.50359	0.341253	0.000708929	0.00882787
DCLK1	5.7814	0.0419775	0.000713392	0.00887436
EIF4E2	8.87252	-0.107698	0.00071862	0.00893027
DEDD2	10.1863	-0.155646	0.000723209	0.00897813
DAPK1	6.70076	-0.0872388	0.000728221	0.00903113
SH2B3	8.99092	-0.194224	0.00073078	0.00905363
TMEM175	7.89538	-0.126447	0.000735095	0.00909456
ARF4	9.08268	0.123079	0.000735578	0.00909456
PLA2G4C	6.19648	-0.112013	0.000743927	0.00918845
STX12	7.74114	-0.0894964	0.000744735	0.0091891
TTYH2	6.79791	-0.0591966	0.000749297	0.00922475
DDOST	9.55358	0.0902231	0.000749833	0.00922475
FAM214B	8.44646	0.203068	0.000749899	0.00922475
TMEM108	5.81118	0.041315	0.000751875	0.00923599
GPR82	5.96683	-0.0470093	0.000752332	0.00923599
IL12RB1	7.10691	-0.076756	0.000755224	0.00926215
ATF3	6.56627	-0.117441	0.000756409	0.00926734
ATF7IP2	7.11928	0.0754935	0.000773145	0.00946286
GAA	7.49307	-0.0955151	0.000780473	0.00954295
ELAVL3	6.17911	0.053963	0.000788518	0.00963164
GSTM4	6.23718	0.0556952	0.000789783	0.00963741
STK24	6.84472	-0.052224	0.000795615	0.00968584
NUDT5	8.0078	0.164692	0.000796048	0.00968584
MRI1	7.33723	0.0825573	0.00079614	0.00968584
TGM3	6.18879	0.127035	0.000815642	0.00991319
CAMKK2	7.67175	-0.111562	0.000817554	0.00992651
AXL	6.24164	-0.0813976	0.000820527	0.00995268
CLPP	8.10689	0.115856	0.000824154	0.00998671
LMBRD1	9.26906	0.170317	0.000826743	0.00999888
RCC2	9.05889	-0.146577	0.000826802	0.00999888
LATS2	6.96199	-0.083135	0.000832101	0.010053
ENG	6.7487	-0.065365	0.00084082	0.0101482
PPBP	10.7489	0.208372	0.000844289	0.01018
ANXA7	8.47487	0.0703228	0.000860681	0.0103674
CDH2	6.40849	0.045341	0.000876518	0.0105477
RNF115	8.15322	0.116317	0.000877973	0.0105548
PHF20	7.51887	0.0898802	0.000879139	0.0105583
STX11	8.53179	-0.251239	0.000880144	0.01056
ARAP1	8.18869	-0.119494	0.000881806	0.0105695
DGKQ	7.38557	-0.113658	0.000890468	0.0106625
MAP2K3	7.75613	0.162105	0.000891316	0.0106625
PLCG2	9.00506	0.165807	0.000895354	0.0107003
NAGLU	7.19779	-0.0849801	0.000898886	0.0107221
LOXL3	6.87332	-0.06607	0.000898944	0.0107221
AAMP	7.85282	-0.0693638	0.000903887	0.0107705
RP2	7.62828	-0.120011	0.000907612	0.0108043
ULK1	8.29889	0.143213	0.000914879	0.0108751
SENP7	6.66856	0.0770174	0.000915344	0.0108751
PHF1	7.4494	-0.0741779	0.000916766	0.0108813
ZFYVE26	7.49136	-0.150489	0.000918395	0.0108901
CCNY	8.34717	0.0863471	0.00092294	0.0109333
CMTM3	7.81991	0.114343	0.000932717	0.0110384
ALDH9A1	10.0433	0.11113	0.000936553	0.011073
FCER1G	11.0578	-0.415934	0.000946061	0.0111745
KCNJ10	6.94387	0.160921	0.000958143	0.0112986
TGM2	6.53412	0.15303	0.000958418	0.0112986
CFP	8.67314	-0.126645	0.000970243	0.0114269
CSNK1D	8.13296	-0.0847078	0.000971673	0.0114327
CMC2	7.91669	-0.199289	0.000975908	0.0114627
GCAT	6.44608	0.129981	0.000976113	0.0114627
SELENOI	6.83469	-0.0534358	0.000982573	0.0115275
TPP1	8.97467	-0.171688	0.000993484	0.0116442
NPRL3	6.76231	0.0750901	0.000996339	0.0116665
FHL3	7.82276	-0.132652	0.00101397	0.0118615
CANT1	8.36323	0.0850048	0.00101981	0.0119184
SUFU	6.30405	-0.0649818	0.00102384	0.011954
SYTL3	8.09398	-0.100314	0.00102703	0.0119797
NIBAN2	7.5069	-0.113202	0.00103272	0.0120345
KCTD6	7.27062	-0.0877858	0.00103594	0.0120605
MED22	7.56987	0.0808692	0.00104334	0.012135
SLC38A2	8.45362	-0.110027	0.0010557	0.0122582
BRSK1	6.99253	-0.175066	0.00105595	0.0122582
SLC6A16	6.52644	0.0917863	0.00106782	0.0123818
ESRRA	6.93808	-0.0968131	0.00106863	0.0123818
VPS28	9.50261	0.146474	0.00107255	0.0124154
CAMK2G	7.74475	0.0969751	0.00107984	0.0124879
RAB6A	6.84217	0.0677996	0.00108206	0.0125017
CLIC3	8.09656	-0.152673	0.00108486	0.0125222
SPC25	5.89713	0.115544	0.00109365	0.0126117
TRAK1	7.28404	-0.0770199	0.00109496	0.0126149
CDR2	7.72444	0.123208	0.00109637	0.0126181
RHD	6.1416	0.0863567	0.00109732	0.0126181
PANK3	6.28759	-0.0536949	0.00111296	0.0127859
IRF1	10.9286	-0.261039	0.00111603	0.0128091
ITM2A	8.91007	0.121543	0.00111886	0.0128294
SLC31A2	8.7622	-0.26966	0.00112015	0.0128322
ZNF296	7.40098	-0.0947	0.00112261	0.0128482
ERMAP	6.85313	-0.0499535	0.00112507	0.0128643
FES	8.21749	-0.114072	0.00112707	0.0128699
HLA-A	11.6094	-0.233986	0.00112768	0.0128699
TLR10	6.59815	0.134259	0.00112892	0.012872
KEL	6.52718	0.119604	0.00113001	0.0128724
TPST1	6.56004	0.103721	0.00113494	0.0129165
PFDN2	7.63174	0.104191	0.00113989	0.0129607
TLE4	7.44139	-0.10799	0.0011468	0.0130271
RFTN1	8.99901	-0.129933	0.00116238	0.0131917
C4BPA	5.98129	0.162543	0.00117708	0.0133461
SYMPK	6.78296	-0.0814284	0.00118262	0.0133964
STK11	7.48137	0.127908	0.00118717	0.0134355
DCANP1	6.35145	-0.0791512	0.00118911	0.0134449
NEURL1	6.48754	-0.0690264	0.00119983	0.0135535
OR6B1	5.76868	0.0408353	0.001203	0.0135767
RACK1	13.5361	0.0770219	0.00120531	0.0135902
NR3C2	6.72026	0.0551314	0.00120978	0.013628
IL5RA	6.25538	0.0720878	0.00121503	0.0136744
DCTN6	7.57816	-0.0719806	0.00122051	0.0137234
CNIH4	8.58865	-0.253492	0.0012242	0.013752
MYADM	8.52075	0.156445	0.00122531	0.013752
C9orf78	10.4753	0.157333	0.00123362	0.0138325
FCRL5	6.81057	0.140038	0.00123753	0.013856
SIGLEC1	7.38841	-0.398514	0.001238	0.013856
THAP12	8.9687	0.142237	0.00124168	0.0138844
MRPL17	7.94467	-0.21069	0.00124962	0.0139604
CLCN7	8.78598	-0.222454	0.00125117	0.0139649
LLGL1	6.93755	-0.0643262	0.00125671	0.0140139
ALAS1	6.95125	-0.054418	0.00125921	0.0140288
E2F5	6.99658	0.119482	0.00126048	0.0140302
EIF3E	11.7008	0.144483	0.00126187	0.0140328
ABHD5	7.37575	0.12995	0.00126737	0.0140811
VPS18	7.27323	-0.0989941	0.00127788	0.0141849
NUBP1	7.74562	-0.107579	0.00129345	0.0143447
PROK2	9.39547	0.27557	0.00130159	0.0144096
WAS	10.0891	-0.1511	0.00130167	0.0144096
BLVRB	9.31591	0.229831	0.00130615	0.014446
VAMP4	6.82882	-0.0508352	0.00131236	0.0144959
MYO18A	6.50617	-0.0683823	0.00131304	0.0144959
POC1B	7.13252	0.109579	0.00132631	0.0146291
CLDN23	5.99411	-0.17057	0.00133889	0.0147544
CD59	6.91521	0.0644202	0.00134492	0.0148075
TIMP2	8.63911	-0.181685	0.0013485	0.0148335
CLEC4A	9.19508	-0.15652	0.00135673	0.0149106
ZC2HC1C	5.84318	-0.035399	0.00137314	0.0150773
DAPP1	9.04336	-0.142752	0.00138069	0.015137
ADCY4	6.67087	-0.100632	0.00138107	0.015137
TGDS	7.09782	0.104476	0.0014168	0.0155147
ZSCAN18	7.71957	0.13794	0.00141866	0.0155211
BMP6	7.21965	0.18016	0.00142064	0.0155288
HNMT	6.66915	-0.0587827	0.00142496	0.0155519
KLHL15	7.26259	-0.0540672	0.00142531	0.0155519
KCNJ13	5.86705	0.047376	0.00143203	0.0156112
FAM117A	7.93281	0.1325	0.00144151	0.0157005
ALDOC	7.82948	0.140217	0.00144924	0.0157706
OBI1	6.90886	0.0499559	0.00145335	0.0158012
TBC1D10B	8.2415	0.178135	0.00146229	0.0158842
EFHC2	6.13611	0.0555408	0.00147485	0.0160063
RNF144B	7.21633	-0.102759	0.00148929	0.0161485
FAM53A	6.2015	-0.0455439	0.00149304	0.0161732
REL	7.3777	-0.074648	0.00149422	0.0161732
SETX	7.82859	-0.0978408	0.0015002	0.0162235
DPEP2	9.46012	0.224141	0.0015029	0.0162251
USPL1	7.68263	-0.104856	0.00150301	0.0162251
ACTR10	8.31703	0.0914765	0.00150493	0.0162314
ELOB	9.61472	0.12353	0.00150637	0.0162325
TLR2	7.78412	-0.106427	0.0015087	0.0162433
PLIN3	9.64614	-0.170547	0.00153257	0.0164856
PLBD2	6.62079	-0.0609742	0.00154377	0.0165871
SKP1	8.48573	0.0611943	0.00154473	0.0165871
ARAP2	7.77421	-0.0659201	0.00154915	0.0166199
TERF2IP	9.38617	0.125371	0.00156371	0.0167613
TOP3A	6.81845	-0.0740784	0.00156871	0.0168002
ACTA2	7.49392	-0.136257	0.0015782	0.0168869
PCMT1	9.46295	-0.136351	0.00158194	0.0169121
NUDT16	6.85206	-0.0805886	0.00158513	0.0169312
PUM2	8.74866	0.138504	0.00158789	0.0169459
CCR6	7.20859	0.0958667	0.0015905	0.0169588
SRF	8.11976	0.118142	0.00160009	0.0170461
TUSC2	7.10289	0.0540745	0.0016074	0.0171091
SPIB	6.68216	0.118834	0.001612	0.017143
P2RY6	6.14237	-0.0532479	0.00161424	0.0171518
CHD8	8.88838	0.202932	0.00161856	0.0171827
NDEL1	8.87935	0.099135	0.00162416	0.0172221
GPX7	6.89478	0.0863696	0.00162615	0.0172221
PYROXD2	6.75268	0.07793	0.00162651	0.0172221
RAP1GAP2	6.99794	-0.0466649	0.00165397	0.0174797
DCAF11	7.3546	-0.100501	0.00165406	0.0174797
RNF122	7.21752	-0.0834167	0.00165515	0.0174797
CCNDBP1	7.69566	0.105897	0.00166123	0.0175287
RABGGTA	7.05128	-0.049226	0.00167	0.0176059
ZRSR2	7.70708	-0.0973914	0.00167906	0.0176861
HIVEP1	6.71337	-0.0761952	0.00168312	0.0177135
DNAJC11	6.7957	-0.0450532	0.0016943	0.0178158
XRN1	7.25317	-0.124968	0.00170452	0.0179078
RFX2	6.35665	0.0657285	0.00170836	0.0179285
SIL1	7.50918	-0.0994626	0.00170944	0.0179285
GNL2	8.35113	-0.0973602	0.00172382	0.0180637
PIGX	7.55033	0.111295	0.00172974	0.0181102
UXT	8.16064	0.0629016	0.00173509	0.0181506
TOMM7	11.1337	0.245233	0.00174013	0.0181824
ZNF395	8.12896	0.15457	0.00174163	0.0181824
FAM102B	7.07647	-0.0841482	0.00174261	0.0181824
GGH	6.87235	0.154228	0.00174534	0.0181952
GCC1	7.93214	-0.0962366	0.00176493	0.0183837
XBP1P1	9.92676	0.201561	0.00176907	0.018411
KLRF1	8.1664	-0.102646	0.00177175	0.0184232
IRX1	6.90485	0.13975	0.00178386	0.0185332
MRPL41	8.2015	-0.122402	0.00179754	0.0186595
TMEM121B	6.70252	-0.116966	0.00179914	0.0186602
JAM3	6.81337	0.109257	0.00180919	0.0187176
NOP2	7.30416	-0.0455925	0.00180967	0.0187176
PFKFB4	8.42925	-0.200375	0.00180989	0.0187176
SLC36A1	7.10275	-0.0702468	0.00181083	0.0187176
SND1	8.82857	0.148518	0.0018265	0.0188635
PRR5L	7.24797	-0.0918274	0.001861	0.0191983
RPP25	6.26816	-0.0699585	0.00186208	0.0191983
SCAMP5	6.47549	-0.0501784	0.00186579	0.0192203
MANF	9.48458	0.21171	0.00187778	0.0193274
SOAT2	7.10809	0.0377658	0.00191627	0.019707
TAF9B	6.32149	0.0449829	0.00192862	0.0198035
UFC1	9.2985	0.159097	0.00192891	0.0198035
SPINT2	8.66987	0.129834	0.00193308	0.0198296
YJU2	7.37966	-0.080627	0.00194419	0.0199248
RNF213	7.84644	-0.18674	0.00194564	0.0199248
BAG6	8.62236	0.112932	0.00196421	0.0200981
ARHGAP44	6.00005	0.0342161	0.00196798	0.0201197
TPCN2	6.92403	-0.0751554	0.00197629	0.0201877
GCNT1	6.55827	-0.0523624	0.00198065	0.0202153
MYBL2	6.67142	0.0780408	0.00199127	0.0203066
LY9	7.68639	0.0943335	0.00199453	0.0203228
STK4	8.55256	0.0912462	0.00200371	0.0203993
KCNH2	6.23253	0.0376879	0.00202028	0.0205507
RAB36	6.18412	0.0413583	0.00202522	0.0205838
NRSN2	6.43521	0.0661192	0.00203455	0.0206614
HEATR6	7.00864	-0.0704045	0.00204463	0.0207464
SRFBP1	7.43151	0.0640193	0.00207595	0.0210466
ITGAE	7.88768	0.146112	0.00208491	0.0211199
MGLL	7.01727	-0.0454737	0.00208853	0.021139
RAB3GAP1	8.30879	-0.111419	0.00209136	0.0211501
C2orf88	8.03873	0.119967	0.00209541	0.0211734
FYCO1	7.40375	-0.0620724	0.00210311	0.0212259
UBXN6	10.1366	0.191586	0.0021041	0.0212259
FZD1	6.48706	-0.0667818	0.00212543	0.0214233
RMND5A	7.08438	0.058663	0.00213442	0.0214962
PRTFDC1	6.39948	0.0611881	0.00213626	0.0214969
IL22RA2	5.77044	0.0332665	0.00216493	0.0217597
ASF1B	6.48618	0.16034	0.00216595	0.0217597
XXYLT1	7.05494	-0.0928299	0.00217008	0.0217831
TJP2	6.58737	-0.0592493	0.00217429	0.0217972
HMBS	7.45672	0.136547	0.00217506	0.0217972
SLC35A4	7.62831	-0.153939	0.00217689	0.0217976
SLC20A1	9.63084	-0.138611	0.002181	0.0218208
CDC14B	6.77046	0.0504742	0.0022039	0.0220317
CHD4	8.14825	0.0952161	0.00221231	0.0220976
SNAP29	7.44468	-0.0666803	0.00221965	0.0221528
NAGPA	7.83243	-0.174153	0.00222515	0.0221865
RBFOX2	5.98265	0.0307001	0.00222667	0.0221865
ATP6V0E2	8.57169	0.120753	0.00222898	0.0221913
PRR14L	7.64376	0.12873	0.00223349	0.0222008
LILRA4	6.76682	-0.0948888	0.00223358	0.0222008
C11orf49	6.79316	0.0340188	0.00223637	0.0222104
CARM1	8.6006	0.171451	0.0022482	0.0223096
ZNF562	7.08445	-0.105526	0.00225977	0.0224062
LMF2	7.95097	-0.103382	0.00226544	0.0224441
ACKR2	6.38678	0.043131	0.00227501	0.0225205
CXorf38	7.9765	-0.128544	0.00228606	0.0226116
COX7A2L	7.72903	0.0659596	0.00228979	0.0226181
SLC25A22	6.95929	-0.102023	0.00229044	0.0226181
MARCO	7.28601	-0.191741	0.002327	0.0229605
B9D2	7.73335	0.102858	0.00233304	0.0229854
HCRT	6.68814	0.0678862	0.00233339	0.0229854
LYPD1	6.06682	-0.0357435	0.00233519	0.0229854
THEMIS2	7.86051	-0.0872099	0.00234498	0.023063
SH2D1B	7.53415	-0.110449	0.002364	0.0232314
SLC38A7	6.62826	-0.0638481	0.00237898	0.0233597
SIK1	7.58093	-0.0959372	0.00238815	0.0234166
RBM4	7.27756	0.0569333	0.00238967	0.0234166
RNF181	9.56013	-0.108371	0.00239055	0.0234166
AP1B1	7.4047	-0.0594245	0.00240746	0.0235632
XPNPEP2	6.42241	0.0927227	0.00241371	0.0236055
DHCR24	6.24499	-0.0601523	0.00241646	0.0236133
TESC	9.9789	0.21512	0.00242216	0.0236325
FBXW4	8.01749	0.11051	0.0024223	0.0236325
MLF2	6.89749	0.0522545	0.0024302	0.0236906
SLC48A1	6.95374	0.0914643	0.00245097	0.0238739
SDC1	6.07396	0.0789827	0.00248111	0.0241481
LDAF1	7.06704	-0.0758616	0.00249099	0.0242065
DAPK2	6.68209	0.109766	0.00249109	0.0242065
NET1	6.90452	0.0922138	0.00249409	0.0242164
HRK	6.44954	0.0939538	0.0024969	0.0242243
SYNE3	7.07111	-0.0412386	0.00250888	0.0243174
RBKS	6.76809	0.0899429	0.00251169	0.0243174
ZNF707	6.77885	-0.0663538	0.00251249	0.0243174
KATNA1	7.33361	-0.0927238	0.00252355	0.0243993
SSPN	5.98389	0.0743817	0.00252551	0.0243993
HLA-F	10.5968	-0.168664	0.00252697	0.0243993
TBC1D2	7.56884	-0.182441	0.00253166	0.0244252
TNFRSF13C	6.53116	0.0606858	0.00253901	0.0244767
MTF2	7.97817	-0.0766239	0.00254484	0.0245134
CD164	8.05527	-0.147372	0.00255331	0.0245756
ADAM28	6.3462	0.0479428	0.00256785	0.0246942
MAF	7.2012	-0.0760572	0.00256969	0.0246942
IL27	6.44953	-0.0739621	0.0025792	0.024766
SLC27A5	6.55696	0.0635071	0.00259143	0.0248638
ATOX1	8.52324	-0.168064	0.00259678	0.0248955
MMP25	6.4806	0.0550069	0.00260205	0.0249264
CRELD2	8.96189	0.144737	0.00260573	0.024942
STOML1	6.44155	-0.0701389	0.00260889	0.0249526
FGR	10.9125	-0.242129	0.00262416	0.025079
ALDH2	8.4946	-0.125032	0.00263643	0.0251764
KANK2	6.34381	0.0744549	0.00263872	0.0251785
NPL	8.31634	0.192804	0.0026538	0.0253026
SECISBP2	8.30594	0.084236	0.00265802	0.025323
TRMT61A	6.75063	-0.0666025	0.00267401	0.0254554
NEO1	7.46762	0.111486	0.00267892	0.0254822
PSMF1	7.69493	0.0748554	0.00268396	0.0255102
UBE2V2	7.8497	0.0737387	0.00268747	0.0255237
HEMK1	6.97258	0.0561804	0.00269261	0.0255525
PTPRU	6.4833	-0.0596409	0.00270515	0.0256514
MYPOP	7.88292	-0.110534	0.00271033	0.025653
DIPK2A	6.63701	-0.0919818	0.00271113	0.025653
OPRL1	6.525	-0.0453199	0.00271163	0.025653
GNS	10.0475	-0.215774	0.00272303	0.0257407
BACH2	7.07688	0.0591206	0.00272586	0.0257476
DNPEP	7.42386	-0.0925181	0.00273956	0.025848
CDK16	6.71178	-0.0438474	0.00274075	0.025848
RHCG	6.1613	0.0548685	0.00275915	0.0260015
NR1H2	8.10955	-0.10649	0.00277023	0.0260857
MOAP1	8.81775	0.104795	0.00278052	0.0261623
LMAN1	7.22865	0.14536	0.00278555	0.0261893
B4GAT1	6.21514	0.0414541	0.00279232	0.0262327
CWF19L2	7.20703	-0.07382	0.00279829	0.0262565
PSMA4	9.08601	-0.21852	0.00280077	0.0262565
EPS15	7.69054	-0.0800869	0.00280132	0.0262565
PRPSAP1	8.36006	0.0963459	0.00280656	0.0262853
ROBO3	6.93457	0.0682637	0.0028237	0.0264255
M6PR	9.11016	-0.127673	0.00282967	0.026461
SLC6A9	6.30633	0.0405879	0.00283379	0.0264792
LCP2	9.34266	-0.0866352	0.00287907	0.0268816
ARMC7	6.8829	-0.0737388	0.00290356	0.0270895
TBC1D17	6.75295	0.0883726	0.00290998	0.0271114
EID2	7.20471	-0.0635836	0.00291036	0.0271114
AP1S2	10.1268	-0.207302	0.00292695	0.0272451
ELANE	6.69147	0.188371	0.00295239	0.0274608
GSPT2	7.25312	0.078498	0.00295813	0.0274932
LONP1	9.05093	0.113979	0.00297148	0.0275962
CPVL	9.96662	-0.236453	0.00299225	0.0277679
USP9X	7.68265	0.0690561	0.00301803	0.0279858
TCF7L1	6.67461	0.0494937	0.00303922	0.0281608
MRPS18C	7.14707	-0.0932403	0.00305015	0.0282406
FOXO1	8.08258	0.113138	0.0030585	0.0282789
FKBP2	7.23616	0.0626581	0.00305893	0.0282789
PDZD4	6.91565	-0.0899349	0.00306402	0.0283044
HGD	6.94944	0.0713096	0.0030734	0.0283695
PREP	7.58337	-0.0749346	0.00309791	0.028574
ODAD3	6.36201	-0.0401198	0.00312673	0.028818
GID8	8.58664	0.114645	0.00314753	0.0289684
PRR19	6.27004	0.0570655	0.00314781	0.0289684
TMEM185A	6.67084	0.0497738	0.00315324	0.0289965
AGMAT	6.62102	0.0831382	0.00315716	0.0290004
ZNF544	7.33957	0.0757339	0.00315843	0.0290004
ABHD14B	7.16002	0.109158	0.00316423	0.0290317
VAV1	8.30225	-0.0970844	0.00317593	0.029117
C19orf48	6.68884	0.0521407	0.00317941	0.029127
RGS6	6.33838	0.0521494	0.00319041	0.0292058
YDJC	7.27188	-0.0501736	0.00319713	0.0292453
TTLL7	6.23214	-0.0288132	0.0032045	0.0292908
RANGAP1	8.20549	-0.136165	0.00320853	0.0293056
TTK	6.10176	0.104189	0.00324136	0.0295832
S1PR3	6.59386	-0.0933897	0.00324883	0.0296292
GAS2L2	6.42435	0.0435725	0.0032524	0.0296394
SPECC1	6.41886	-0.0306562	0.00325929	0.02968
CARD6	6.75124	-0.0855094	0.00327539	0.0298044
PTCD2	6.3657	0.0558475	0.00328688	0.0298865
TEX43	5.63241	-0.0458298	0.00330674	0.0300446
MYL7	5.94153	-0.0401727	0.0033154	0.0300764
PDZK1IP1	8.35773	0.193157	0.00331553	0.0300764
EPHB2	6.33747	-0.0469687	0.00331992	0.0300764
DERL3	6.71488	0.0558382	0.00332012	0.0300764
FAM3A	8.65346	0.157678	0.00333798	0.0302157
GRSF1	8.29179	-0.0788056	0.00334516	0.0302582
HESX1	6.13216	-0.233731	0.00339393	0.0306765
MANBA	8.27982	-0.112526	0.00342633	0.0309464
GOT2	8.33083	0.159988	0.00344888	0.0311143
RAB22A	7.99439	0.117616	0.00345005	0.0311143
COCH	6.38522	0.0731611	0.00347056	0.0312762
GASK1B	7.19808	-0.136704	0.00352876	0.0317771
POLE4	8.94962	-0.131887	0.00353904	0.0318401
SASH3	9.30298	-0.202316	0.00354341	0.0318401
EMP3	11.152	-0.256864	0.00354361	0.0318401
LRRC75A	6.37284	0.0588643	0.00356207	0.0319824
MAD2L2	8.59704	-0.0940235	0.00357694	0.0320922
GNB1	10.3645	-0.119567	0.00358182	0.0321124
SRSF1	9.26875	0.127385	0.00358825	0.0321461
NOL6	7.09283	-0.0801868	0.00359087	0.0321461
TCTN1	6.67129	0.0835798	0.00359475	0.0321572
EPG5	7.00046	-0.0522637	0.00360387	0.032204
SLC25A19	7.34405	-0.0763322	0.00360528	0.032204
TUBB4A	6.35033	0.0701414	0.00362032	0.0323047
LRPPRC	7.58202	0.0944939	0.00362187	0.0323047
PNISR	8.64762	0.142776	0.00363911	0.0324306
LHFPL2	6.84587	-0.138534	0.00364131	0.0324306
HLA-DOB	7.1491	0.134407	0.00365457	0.0325249
BCL7B	7.32107	-0.0665425	0.00366044	0.0325491
DDIT3	7.21704	-0.125154	0.00366298	0.0325491
TMED1	8.07264	-0.0839285	0.00366532	0.0325491
ATP2A3	7.1295	0.0624243	0.00366936	0.0325612
CSNK1E	6.83237	0.0429851	0.00368231	0.0326523
ZNF622	8.91724	-0.111026	0.00371491	0.0329174
NLRP2B	8.00713	-0.0845718	0.00372163	0.032953
SORT1	7.42039	-0.159764	0.0037269	0.0329756
MGAM	6.66418	0.0524625	0.00374992	0.0331552
SLC35C1	7.20718	-0.0722575	0.00380267	0.0335896
RSL1D1	8.64399	0.106543	0.00380458	0.0335896
BEND5	6.28521	0.084445	0.0038092	0.033606
C3orf14	6.80173	-0.115279	0.00383547	0.0337967
ANXA4	7.54122	-0.059606	0.00383636	0.0337967
RSPH9	6.24438	-0.0685797	0.00386509	0.0340051
STT3B	7.95142	0.0973085	0.00386561	0.0340051
ATP2B1	7.49894	-0.0459932	0.0038852	0.0341527
TMEM170A	6.60029	-0.0591816	0.00393749	0.0345874
RBM5	9.3298	0.0788384	0.0039412	0.034595
RAD23A	9.16728	0.144885	0.00396086	0.0347425
MAN2B1	8.34164	-0.10613	0.00397068	0.0348012
MFNG	9.46654	0.116593	0.00397609	0.0348012
ST6GALNAC6	7.15454	0.0921026	0.00397613	0.0348012
CCNG1	8.45409	0.116378	0.00399874	0.0349738
TET2	6.75584	-0.0479904	0.0040119	0.0350637
LINC02910	6.22716	0.0631334	0.00403489	0.0352264
MLLT6	8.55625	-0.0998818	0.0040363	0.0352264
WIPI2	7.4383	0.0595165	0.00404124	0.0352442
INTS12	8.19072	-0.0917797	0.00405719	0.035358
TM6SF1	7.45688	0.0995043	0.00406377	0.03539
DYRK2	8.14388	0.114597	0.0040701	0.0354198
IGFBP7	8.03816	-0.118492	0.00407473	0.0354347
C14orf28	6.89246	0.0723594	0.00407977	0.0354532
ASXL2	8.00126	0.108268	0.00408701	0.0354907
TRAF1	6.64496	0.0490087	0.00411507	0.0357089
HNRNPA0	8.32513	0.116045	0.00412501	0.0357697
LYPD3	6.89694	0.0716191	0.00413505	0.0358013
UQCR11	7.41686	0.074691	0.00413857	0.0358013
GALNT6	6.76341	-0.0771682	0.00414044	0.0358013
RAB11FIP1	8.02518	0.113259	0.00414206	0.0358013
TLNRD1	7.065	-0.0596558	0.00414336	0.0358013
SLC22A16	6.4888	-0.0555325	0.00417139	0.0360002
KLHL18	6.77075	-0.0617286	0.0041723	0.0360002
PRUNE2	5.8421	-0.0426598	0.00417764	0.0360206
GPRC5D	6.23697	0.131511	0.00418498	0.0360517
SLC66A2	9.42937	0.124794	0.00418717	0.0360517
MAP3K8	7.87636	-0.119924	0.00419251	0.0360721
FAM214A	7.58016	0.103815	0.00426081	0.03661
GADD45A	7.51543	0.0731705	0.00426104	0.03661
DIP2C	6.34136	-0.063025	0.00428581	0.0367969
ZNF608	6.21839	0.0467253	0.00429378	0.0368393
JRK	6.40541	0.0384904	0.00430799	0.0369352
VPS25	7.56124	0.0644101	0.00431302	0.0369522
KCNH5	5.69074	0.0354096	0.004331	0.0370802
MTMR14	7.946	-0.0789076	0.00434728	0.0371934
PTGIR	6.70766	-0.0625614	0.00435384	0.0372234
TRIP6	7.13108	-0.0839455	0.00439203	0.0375177
JAZF1	8.16265	0.132954	0.00439444	0.0375177
NPLOC4	7.74313	0.101813	0.00441094	0.0376322
PES1	7.16312	-0.0703811	0.00442479	0.0377239
ALDH6A1	6.95834	0.0669637	0.00443816	0.0377923
GCA	10.0078	0.176965	0.00443903	0.0377923
THOC6	7.1172	-0.0869196	0.00448866	0.0381632
ADO	7.60209	-0.0946488	0.00448887	0.0381632
GPR35	6.64473	-0.0583821	0.00451368	0.0383474
EEPD1	6.49795	0.0580325	0.00454225	0.0385632
ZYG11B	8.17024	0.147955	0.00458885	0.0389316
PSMD2	8.46941	0.104563	0.0045981	0.0389829
MICALL2	6.51081	-0.0380755	0.00462883	0.0392161
UTRN	7.3171	-0.0715914	0.00464244	0.039304
TALDO1	11.1074	0.108634	0.00465616	0.0393928
BOC	6.23031	0.0417358	0.00466335	0.0394262
CHAMP1	7.86641	0.177917	0.00467097	0.0394487
CXCR3	7.21157	0.114705	0.00467693	0.0394487
FASLG	6.42789	-0.0708618	0.00467747	0.0394487
BIVM	6.65762	0.0696012	0.00467898	0.0394487
SHKBP1	8.04935	0.11424	0.00470698	0.0396074
SPPL2A	8.01972	-0.127369	0.00470748	0.0396074
PHACTR2	7.90468	-0.152974	0.00470757	0.0396074
NDRG1	8.10236	-0.0771195	0.00471218	0.0396188
ITFG1	7.46002	-0.0470835	0.00472486	0.0396979
CCDC146	6.92863	-0.0620576	0.00472883	0.0397039
CHRAC1	7.20667	-0.0493218	0.00474375	0.0397803
POLR1A	7.31129	0.0632307	0.00474446	0.0397803
COL4A5	5.62956	-0.0280227	0.00475545	0.0398022
CAPNS1	9.37339	-0.104214	0.0047565	0.0398022
TMEM39B	7.79902	0.103097	0.00475689	0.0398022
COL9A2	6.55651	-0.0722297	0.00476633	0.0398537
DMRTB1	6.202	0.0833218	0.00477035	0.0398599
ZNF75D	6.81079	0.0475761	0.00479007	0.0399972
MIR99AHG	5.7194	0.0347073	0.00483264	0.040325
EXOSC3	7.04938	-0.100769	0.00484413	0.0403932
NEK8	6.98089	-0.0592637	0.00485074	0.0404206
NR1D1	7.26027	0.11821	0.0048642	0.0405051
CLEC2B	8.00221	-0.0992038	0.00488285	0.0406325
GIMAP7	9.8255	-0.117872	0.0049122	0.0407924
SGK1	9.77557	0.266097	0.00491387	0.0407924
BFAR	7.81022	-0.0815531	0.00491446	0.0407924
NINJ1	10.206	-0.171674	0.00491548	0.0407924
TPRG1L	9.45861	0.171819	0.00492561	0.0408486
ARL6IP1	9.04166	0.0873042	0.00495017	0.0410243
THEM5	5.79848	0.0443193	0.00495539	0.0410397
OAT	8.26671	0.0898058	0.00496437	0.0410763
FAM174A	7.32054	0.0970561	0.00497026	0.0410763
MAP2K7	6.76053	0.0658028	0.0049732	0.0410763
PURG	6.00901	0.0453927	0.00497332	0.0410763
COA6	7.16748	-0.0576437	0.00499821	0.0412539
RNF138	8.30604	0.0836114	0.00504492	0.0416112
ADCY7	7.77894	-0.0965362	0.00506182	0.0417223
CDK18	6.39922	-0.0306547	0.00507105	0.04177
RABGGTB	8.27346	-0.0642678	0.00508627	0.0418528
GRK2	7.84074	-0.0542562	0.00508797	0.0418528
HBEGF	7.0552	-0.17934	0.00513359	0.0421676
PHAF1	6.75217	-0.0462395	0.00513438	0.0421676
CDK5RAP1	7.67435	-0.0459397	0.00513664	0.0421676
SKAP1	9.0511	0.0767844	0.00515941	0.042326
ADGRE1	7.65114	-0.117426	0.00518151	0.0424536
CPED1	6.57739	-0.0448519	0.00518195	0.0424536
QSOX2	7.24489	0.0775727	0.00520335	0.0426002
LBP	5.81792	0.041727	0.00525361	0.0429512
FHL5	5.6596	0.0388574	0.00525387	0.0429512
GZMM	8.26444	-0.0900872	0.00525681	0.0429512
SLFN13	6.42701	-0.0520473	0.00528603	0.043161
TYMS	7.40009	0.323827	0.00532344	0.0434373
NSDHL	7.07895	-0.08036	0.00532983	0.0434603
FBXO38	7.77662	0.0661644	0.00533594	0.0434691
CYBRD1	6.86935	0.132008	0.00533806	0.0434691
ATP1B1	6.63673	-0.0384571	0.00534328	0.0434825
ZG16B	6.64117	-0.0836504	0.00535232	0.0435029
CDC123	8.50242	0.137802	0.00535294	0.0435029
KLHDC7B	6.77196	-0.0745807	0.00537976	0.0436763
TMEM171	5.81052	-0.0330903	0.00538699	0.0436763
VASH1	6.9869	-0.0715698	0.00539089	0.0436763
TRIR	9.53496	0.105844	0.00539145	0.0436763
CAMKMT	6.41691	0.0545033	0.00539223	0.0436763
PPP6R1	8.09972	0.105443	0.00540352	0.0437387
AKT1S1	6.52123	0.0960735	0.00540943	0.0437574
CNPY4	6.95205	0.047286	0.00542042	0.0438152
ZBTB45	6.80862	-0.064826	0.00542378	0.0438152
CHSY1	8.52929	-0.124046	0.00544838	0.0439695
PLIN2	8.76876	-0.115676	0.00545011	0.0439695
SKA1	5.87274	0.0679545	0.00546977	0.0440989
SLU7	8.01454	-0.0991034	0.00548013	0.0441532
ERCC3	7.40751	-0.0662669	0.00549594	0.0442513
DCAF6	7.61025	0.0847416	0.00554128	0.0445868
BCL2L13	8.19911	0.0918589	0.00555494	0.0446672
CPPED1	8.0303	0.12364	0.00556719	0.044736
ENPP3	6.15599	-0.0404152	0.0055872	0.0448673
TM7SF2	6.90212	0.0754342	0.00568051	0.0455864
TOMM20	8.89876	0.0909648	0.00569506	0.0456554
YIPF6	8.06711	0.108222	0.00569661	0.0456554
PRG2	7.30245	0.163878	0.00570167	0.0456659
PPP1R13L	6.39036	-0.0462287	0.00571474	0.0457404
UCP2	10.5433	0.159218	0.00574851	0.0459805
XPO7	7.71002	0.139156	0.00576002	0.0460423
SUOX	6.52805	-0.0513507	0.00577339	0.0461189
CYTIP	8.96197	-0.0609856	0.00579376	0.0462513
PAQR4	6.96048	-0.106294	0.0058005	0.0462747
PRPSAP2	8.26042	0.086004	0.00581476	0.046358
C12orf29	7.20935	0.101469	0.00583849	0.0465039
ADRB2	8.23508	-0.0945044	0.0058407	0.0465039
UBIAD1	7.69985	-0.0846535	0.00585306	0.0465718
NEUROD4	5.9058	-0.0456214	0.00590036	0.0469175
PAFAH1B1	8.28821	0.0885595	0.00592142	0.0470542
LRRC57	7.14906	-0.0547691	0.005928	0.0470758
MOGAT1	7.89903	-0.0820936	0.00593422	0.0470944
PGM1	8.60579	0.0916834	0.00593926	0.0471037
CLIP2	6.56344	-0.0535641	0.00595375	0.0471878
TADA3	7.15375	-0.0640213	0.00599983	0.0475221
CD1C	7.07612	0.0784999	0.00601352	0.0475996
CCM2	7.70303	-0.0839349	0.00602291	0.0476428
CLEC2D	7.5687	0.105976	0.00602921	0.0476617
ERLEC1	8.01285	0.11999	0.00604866	0.0477844
FHL2	6.57707	0.0529804	0.00605812	0.0478281
CYRIA	7.88325	-0.0963079	0.00609408	0.0480808
POFUT1	6.45465	-0.0384085	0.00610752	0.0481556
SLC16A1	6.35083	0.0463567	0.00611766	0.0482043
WWC3	7.60418	0.0844422	0.00615349	0.0484552
CATSPER1	6.71059	-0.0705229	0.00617128	0.0485639
MYH9	10.1749	0.260835	0.00618105	0.0486094
LGALS3	8.53404	-0.0933763	0.00620492	0.0487655
HLA-DPA1	11.3475	-0.261002	0.00622015	0.0488537
NTPCR	7.33964	-0.0647287	0.00623305	0.0489125
TRIM8	8.71486	-0.096664	0.00623568	0.0489125
STARD10	6.88279	0.0866708	0.00630203	0.0493827
CD247	11.1136	-0.101972	0.00630374	0.0493827
TMX1	8.11575	-0.121137	0.00631971	0.049476
KLHL2	7.73669	0.119528	0.0063508	0.0496874
NFKBIB	7.04515	-0.0529441	0.00636177	0.0497412
AMPD2	7.24884	-0.0512403	0.00637546	0.0498162
NAT14	6.69516	0.0611332	0.00641489	0.0500921
ZNF219	6.60166	0.0420873	0.00642928	0.0501723
ACHE	6.17338	0.0447708	0.00644144	0.0502153
CCDC28B	6.62045	0.0465917	0.00644305	0.0502153
NMT2	7.52485	0.0524382	0.0064754	0.0504351
PARVB	6.85526	0.0726953	0.00649778	0.0505771
ACP6	6.88909	0.0644127	0.00650971	0.0506376
PRR5	7.1066	0.0906917	0.00654282	0.0508626
GLB1L	6.48928	-0.0759787	0.00655366	0.0508794
CTDSPL	7.34986	0.121945	0.00655451	0.0508794
B3GALT4	7.63465	-0.0868887	0.00656013	0.0508794
RETN	7.41407	-0.115677	0.00656172	0.0508794
PLA2G12B	6.16268	0.0512179	0.00658438	0.0510226
TM2D2	7.08812	-0.0472396	0.00659605	0.0510806
LAX1	7.72682	0.107298	0.00661046	0.0511596
SLC25A15	6.32048	0.0429789	0.0066176	0.0511823
CSNK1G3	6.91094	0.0361785	0.00666431	0.0515108
IL3RA	6.93929	-0.0742292	0.0066693	0.0515167
CYP2S1	6.20228	-0.0407087	0.00667842	0.0515474
MT1X	8.54704	-0.121461	0.00668175	0.0515474
C16orf72	7.85745	0.0727854	0.0067137	0.051761
RASIP1	6.07009	-0.0462644	0.00673626	0.0519021
PIM3	7.82781	-0.0754512	0.00674243	0.0519167
LRRC8C	7.78304	-0.0513284	0.00675938	0.0520143
FANCL	6.8234	-0.0485429	0.00679178	0.0522306
SLC37A1	6.89502	-0.0504631	0.00680406	0.052292
PLG	5.86119	0.0391151	0.00683608	0.0525049
DPF3	5.97594	0.0303377	0.00684553	0.0525443
CDON	5.96425	-0.0512594	0.0068713	0.0527088
NUP93	8.43444	-0.136061	0.00690857	0.0529614
MFGE8	6.98184	0.140111	0.00691977	0.0530138
CLEC4D	7.12615	-0.0986991	0.0069437	0.0531637
DCAF5	7.58902	-0.0666942	0.00696965	0.0533288
GTPBP1	6.61486	-0.062781	0.00698322	0.053399
TC2N	7.54642	0.0700891	0.00699155	0.0534291
PSMA5	9.6465	-0.133689	0.00701691	0.0535893
AZU1	6.21828	0.0963431	0.00703615	0.0537025
ITK	9.50859	0.117529	0.00705276	0.053759
PLSCR4	5.86301	0.054846	0.00705443	0.053759
SLC22A15	6.65112	-0.04595	0.00705681	0.053759
SCAND1	8.38747	-0.0844992	0.00706139	0.0537602
S100PBP	7.2841	0.0685082	0.00713791	0.0543088
PNN	8.65695	0.10596	0.00716958	0.0545157
ROM1	6.91218	0.0949424	0.00717643	0.0545337
PGLS	9.23537	-0.125101	0.00719869	0.0546687
STX3	7.78444	-0.114519	0.00720825	0.0547071
SLC33A1	7.0131	0.0795745	0.00721759	0.0547439
CCDC33	6.19223	0.0514478	0.00727073	0.0551126
COLGALT1	8.51193	-0.145991	0.0072782	0.0551348
KBTBD7	6.89336	0.107256	0.00732137	0.0554007
IGSF6	9.17724	-0.153375	0.00732241	0.0554007
NSG2	6.37376	0.0622276	0.00733468	0.0554497
ARHGAP15	9.72473	0.0915527	0.00733799	0.0554497
AMT	6.91911	0.0546346	0.00736771	0.0556397
NECAB2	6.71149	0.0656476	0.00737853	0.0556868
ZNF559	7.22327	0.0644241	0.00740895	0.0558818
PLAG1	6.34768	0.0462515	0.00743749	0.0560623
RBM41	6.48834	0.0583081	0.0074634	0.0562228
LMBR1L	7.61781	-0.0645414	0.00749581	0.056432
FUT2	6.14892	-0.0486086	0.00751404	0.0564998
TMCC2	6.79381	0.11064	0.00751412	0.0564998
B2M	13.5675	-0.123005	0.00758177	0.0569734
VPS9D1	7.41368	-0.108374	0.00759197	0.0570148
MSR1	6.21626	-0.123188	0.00760514	0.0570784
ECE1	6.91724	-0.0534459	0.00769081	0.0576858
DGCR8	7.0955	0.075419	0.00770892	0.0577861
WEE1	6.90594	0.0669756	0.00773219	0.0579158
GNG11	9.04487	0.199003	0.00773575	0.0579158
PLEKHG6	6.32054	0.0433025	0.00774114	0.0579205
P2RY13	7.40724	-0.165966	0.00775605	0.0579801
P2RY2	6.67995	-0.0786921	0.00775864	0.0579801
RAC2	12.3004	-0.10776	0.00778198	0.0581188
STUM	6.26324	-0.0473906	0.00779398	0.0581727
FBXO22	6.32897	0.0426251	0.00780456	0.058216
MRPS12	9.83206	0.058462	0.00785411	0.0585497
EPC1	7.77999	-0.0884863	0.00788624	0.0587532
E2F2	8.82302	0.306816	0.00791077	0.0588999
ZNF524	7.94928	-0.0879104	0.00791611	0.0589036
C1QC	6.08309	-0.0685245	0.00795791	0.0591784
CXCR5	6.82419	0.0571384	0.00796279	0.0591786
SLC47A2	6.0604	0.0480196	0.00799388	0.0593733
NRIP1	7.77812	-0.100552	0.0079991	0.0593759
TOLLIP	7.02893	-0.0723789	0.00802649	0.0595428
CASZ1	6.56858	-0.0471765	0.00803677	0.0595636
AKR1A1	8.25596	-0.123633	0.00803908	0.0595636
SLC19A2	7.30582	0.0740398	0.00809048	0.0599079
ISOC1	7.52238	0.079187	0.00810224	0.0599586
RNF19B	7.68456	-0.117716	0.00813423	0.0601587
AHNAK	7.77727	-0.0724792	0.00817714	0.0604393
WFDC10A	5.91464	0.0457836	0.00823535	0.0607984
DNAAF2	6.00135	0.0533511	0.00823572	0.0607984
DLGAP3	8.61032	0.0901777	0.00827147	0.0610019
HSD17B8	7.78913	0.10519	0.00827497	0.0610019
IPCEF1	8.54872	0.0924068	0.00828202	0.0610019
ATXN3	6.93268	-0.0796195	0.00828334	0.0610019
C8orf82	7.20064	-0.0776181	0.00829743	0.0610288
HAX1	8.19927	0.0657719	0.00829942	0.0610288
CHMP2B	7.90282	-0.111345	0.00830204	0.0610288
DOC2A	6.56478	0.0344568	0.00833851	0.0612598
APOL1	6.91727	-0.0409612	0.00837418	0.0614848
TREML1	7.59192	0.103164	0.00839086	0.0615157
QKI	7.37377	-0.0451359	0.0083928	0.0615157
NTN3	6.47212	0.0473553	0.00839428	0.0615157
CLINT1	8.90219	0.138759	0.00839861	0.0615157
GAL3ST4	6.96764	0.072282	0.00840734	0.0615425
ARPC5	11.3785	-0.125401	0.00844441	0.0617767
ACER3	7.71218	-0.10808	0.0084728	0.0619472
YWHAH	9.87781	-0.095122	0.00849116	0.0620441
CYP11A1	6.10161	0.06496	0.00854176	0.0623644
TRIM13	6.9133	0.0414862	0.00854524	0.0623644
PNPO	8.1553	-0.086102	0.00855353	0.0623874
TSPOAP1	6.95976	-0.0473832	0.00857094	0.062477
ACTG1	12.1532	0.225607	0.00858538	0.0625447
MISP	6.67717	0.0502449	0.00859915	0.0626076
RPRML	6.09987	0.0344177	0.00860824	0.0626362
CD96	8.57971	0.119728	0.00862549	0.0627243
GTF3C2	8.04	0.0498648	0.00863193	0.0627336
SLC22A18	7.29454	-0.0619419	0.0086714	0.0629828
FAU	12.3589	0.128314	0.00872728	0.0633339
DARS1	10.0835	0.0808944	0.00873015	0.0633339
KDM3A	8.08847	0.0819819	0.00876642	0.0635592
SESN1	7.60235	0.102505	0.00881274	0.063857
EIF3K	10.7604	0.116526	0.00887542	0.0642729
CDC42EP5	5.69397	-0.0311074	0.00889849	0.0643688
UBXN8	6.6496	0.0450943	0.00889953	0.0643688
HDDC3	7.47999	0.091779	0.00890454	0.0643688
PBX4	7.2726	0.0769112	0.0089298	0.0644594
IL36B	5.86097	0.0320254	0.00893048	0.0644594
CABP5	6.67382	0.0900561	0.00893298	0.0644594
KLHL10	5.72925	0.0293861	0.00900132	0.0649141
TMEM43	9.13296	0.105324	0.00902222	0.0650262
AKIRIN2	8.20929	-0.125399	0.00903091	0.0650504
WDR25	6.66517	-0.0578313	0.00905541	0.0651882
YARS1	9.0181	-0.112837	0.00908558	0.0653667
DLK1	5.91777	0.0244232	0.00911793	0.0655607
STX16	8.42306	0.0537851	0.00912456	0.0655697
APOO	7.71858	0.071524	0.00913525	0.0655964
CXCR6	6.70067	0.107568	0.00913906	0.0655964
FGF9	6.51707	0.0356341	0.009148	0.0656156
HEY2	5.72791	-0.0313186	0.00915252	0.0656156
RNASEL	7.51259	-0.0720702	0.00917652	0.0657234
MEF2A	6.96916	-0.0369964	0.00917838	0.0657234
ZDHHC15	5.65058	-0.028755	0.00919245	0.0657855
CIR1	8.13632	-0.140601	0.00920508	0.0658372
AKTIP	7.78616	0.0572075	0.00922033	0.0659074
MCL1	9.04866	-0.0849958	0.00923627	0.0659826
CREM	6.71959	-0.0483911	0.00927135	0.0661944
ABCB6	6.44988	0.0548035	0.00928049	0.0662208
HBZ	7.16029	0.175141	0.00929821	0.0663083
UBL4A	7.86628	0.0939051	0.00933012	0.0664969
TCOF1	6.58892	-0.022125	0.00934762	0.0665826
ABHD12	6.86324	-0.0488392	0.00936949	0.0666994
USP29	5.80878	-0.038809	0.00940508	0.0669136
TAS2R1	6.03094	0.0450389	0.00941548	0.0669484
CACNA1S	6.32255	0.0673682	0.00943098	0.0669934
GLYATL1	6.18338	0.0420139	0.00943283	0.0669934
SDSL	6.63179	-0.0941736	0.00946246	0.0671593
SPOCK2	10.1207	0.110961	0.00946722	0.0671593
SNRPD3	8.10659	0.0738011	0.00948558	0.0672503
SIGIRR	7.78387	-0.0709483	0.00952765	0.0675093
MFSD6	7.3014	0.0794339	0.00956503	0.0677347
TMEM65	6.55014	0.064878	0.00959218	0.0678466
SMARCA2	7.87773	0.0509573	0.00959417	0.0678466
OXA1L	9.01174	0.0960485	0.00959757	0.0678466
DIP2B	7.64366	-0.111407	0.00961824	0.0679266
RAB3C	5.94794	0.0463383	0.00962005	0.0679266
SLC41A2	5.96607	0.0498197	0.0096614	0.0681533
SPEF2	6.18314	0.0428745	0.00966337	0.0681533
GRAMD1A	8.55648	0.108329	0.00967964	0.0682286
WDCP	6.75855	0.080675	0.00971918	0.0684676
CCNA1	6.02721	-0.0596956	0.00979965	0.0689945
ZEB2	7.78217	-0.113404	0.00980956	0.0690243
FOLR2	6.83739	-0.0492176	0.00983807	0.0691588
NGF	6.10229	0.0474442	0.00984004	0.0691588
KCNG1	6.07128	0.0362347	0.00985282	0.0692087
WDR45	7.60811	0.0810669	0.00986523	0.0692559
SLCO3A1	7.48976	-0.0448379	0.00987716	0.0692996
DAGLA	6.30198	-0.0586373	0.00989395	0.0693774
CDK12	7.4306	0.119416	0.0099029	0.0694001
SPIC	5.79633	0.032137	0.00991065	0.0694144
SEC24B	7.60672	0.0291171	0.00992017	0.0694144
NAP1L2	6.2252	0.040464	0.00992205	0.0694144
PRRG3	6.34651	0.0377498	0.00994281	0.0695196
CD40	6.89671	-0.0450788	0.0099661	0.0696425
EIF3M	9.25985	0.0977967	0.00998732	0.0697507
CDCA2	5.86426	0.0388156	0.0100152	0.0699054
MET	6.2281	0.076226	0.0100286	0.0699585
SLC26A8	5.92181	-0.0327002	0.0101013	0.0704255
DRD4	6.1176	-0.0568081	0.0101871	0.0709828
YPEL5	9.81225	0.116469	0.0101938	0.0709893
RPS6KL1	6.35832	0.0509249	0.0102407	0.071275
DPYSL5	7.3153	0.15075	0.0102891	0.0715706
FIG4	8.20367	-0.0863032	0.0103039	0.0716018
C1orf159	6.4713	-0.0376849	0.010307	0.0716018
IL1B	8.88897	-0.21723	0.0103112	0.0716018
GOLGA3	8.04238	0.0982921	0.0103533	0.0718528
RCN2	7.4364	0.061768	0.0103635	0.0718825
FBXL6	6.72396	-0.0582349	0.0103922	0.0720346
SERPINE2	6.79975	0.155904	0.0103972	0.0720346
DCLRE1B	6.50967	-0.0339878	0.0104165	0.0721268
ARPC1A	8.3529	-0.100631	0.0104253	0.0721471
SLC38A6	6.71674	-0.0404637	0.0104361	0.0721804
TMEM71	9.72186	0.100553	0.010446	0.0722081
HSPA4	7.10483	-0.0335271	0.0104527	0.072213
TMEM129	6.8276	0.0497098	0.0104619	0.0722358
MAN1A1	6.94681	0.0776442	0.0104733	0.0722732
EDAR	6.90229	0.0516997	0.0104902	0.072349
ZDHHC20	6.19092	-0.0434436	0.0105526	0.0727379
DUSP7	6.12165	-0.0524851	0.0106349	0.0732638
SLC51B	5.99303	-0.0363057	0.0106576	0.0733791
IL7R	10.5319	0.159609	0.0106727	0.0734413
AMIGO2	7.11543	0.0371274	0.0107254	0.0737004
GLCCI1	7.32895	0.0523558	0.0107259	0.0737004
SF3B4	8.89089	-0.0922405	0.0107285	0.0737004
CD8B	7.16887	0.0600511	0.0108044	0.0741794
ATG2A	7.64952	0.102636	0.0108251	0.0742605
GSTO1	10.0567	-0.125195	0.0108284	0.0742605
HNF1B	6.10157	-0.032878	0.0108739	0.0745057
CEP43	6.62519	0.0390216	0.0108764	0.0745057
PRICKLE1	6.9498	0.0611678	0.0108914	0.0745663
HSD17B4	7.82409	0.0974096	0.010934	0.0748159
CCL16	5.83072	0.042096	0.0110032	0.0752474
HMGCS1	7.40329	-0.124134	0.0110211	0.0752974
MNX1	6.19606	0.0356509	0.0110255	0.0752974
GRB2	9.08894	-0.0803289	0.0110291	0.0752974
TMPRSS12	5.70492	0.0295877	0.0110639	0.075446
TMEM119	6.10462	-0.0388404	0.0110657	0.075446
ESYT1	9.92065	0.124125	0.0110695	0.075446
RBL1	6.20592	0.0227928	0.0110872	0.0754797
SMARCA4	8.57127	0.109065	0.011089	0.0754797
HCST	11.2349	-0.141336	0.011093	0.0754797
SIGLEC12	5.81459	-0.041329	0.0111162	0.0755952
BTN3A2	8.93074	-0.101685	0.0111401	0.0756743
ENY2	8.50379	-0.144843	0.0111403	0.0756743
C2	6.50369	-0.106954	0.0111712	0.0758418
SLC36A4	7.17577	-0.0556135	0.0111917	0.0759387
SH3BP2	7.2146	-0.0576012	0.0112321	0.0761703
PKP1	6.1022	0.025643	0.0112765	0.0764291
ITSN1	6.40814	-0.0347746	0.0112986	0.0765363
NUDC	9.32114	-0.0879438	0.0113259	0.0766447
DAD1	9.64296	0.129286	0.0113272	0.0766447
KLRD1	8.39202	-0.0966998	0.0113483	0.0767446
MICU3	6.02539	0.0357146	0.0113605	0.0767842
CCDC85B	7.70492	-0.0813661	0.011424	0.0771559
TIMM10B	7.3432	0.0699776	0.0114282	0.0771559
ADRA2A	6.35254	0.093655	0.0114618	0.0773403
CCDC47	7.44389	0.0637567	0.0114722	0.0773655
KIAA0513	8.26902	-0.122827	0.0114783	0.0773655
FLOT1	9.02795	0.119492	0.0114947	0.0774334
MYOCD	5.95146	0.0382843	0.0115339	0.0776546
BSDC1	8.67109	0.0973523	0.0115554	0.0777559
CD1E	6.04763	0.0449037	0.011596	0.0779649
IPO9	7.20628	-0.0546877	0.0115993	0.0779649
CDC16	8.63487	0.07578	0.01162	0.0780614
SPTB	6.38598	0.0341488	0.0116603	0.0782886
TINAGL1	6.13054	0.0507978	0.0116714	0.07832
ST3GAL6	6.60565	-0.0682422	0.0116923	0.0784173
BAZ1A	8.53321	-0.0975926	0.0117285	0.0786163
RPS6KA3	7.4846	0.047984	0.0117765	0.0788948
CIB2	6.50652	-0.0456361	0.0117876	0.0789255
ELOVL3	6.15215	0.0739802	0.011848	0.0792864
GNPDA2	6.69734	0.0405729	0.0118703	0.0793923
MLLT3	7.44496	0.0863811	0.0119725	0.0800315
ZNF382	6.33663	0.0524545	0.0120378	0.0804237
ZNF575	6.66027	0.0400845	0.0120888	0.0807204
OSBPL1A	6.60499	-0.0538468	0.0120999	0.0807503
AGAP3	6.92705	-0.0524717	0.0121465	0.0810167
ORAI1	8.08757	-0.0847308	0.0121715	0.0811389
SPHK2	7.49957	-0.116479	0.0121981	0.0812718
DTD2	6.79006	0.0566085	0.0122118	0.0813182
USP33	7.90928	-0.0490938	0.0122701	0.0816619
TSKS	6.09204	-0.0342607	0.012301	0.0818225
VSTM1	7.38564	-0.0982816	0.012311	0.0818448
AXIN2	6.7738	0.0982323	0.0124444	0.0826865
NCDN	6.72844	0.0593958	0.0124746	0.0828418
INO80	7.19615	-0.0457929	0.0125315	0.0831279
PPP1R14D	6.19972	-0.0404589	0.0125334	0.0831279
FGGY	6.4378	0.0534178	0.0125382	0.0831279
KRT10	8.61438	0.133097	0.0125797	0.0833579
PPP1R35	8.52399	0.10208	0.0126049	0.0834647
PRORP	7.59845	0.0882816	0.0126096	0.0834647
TEX264	7.61635	-0.0932148	0.0126516	0.0836973
PSG9	6.0433	-0.0368735	0.0126815	0.0838498
FOXN4	5.94867	-0.0383631	0.0127399	0.0841897
KLHL14	6.33839	0.127953	0.0127477	0.0841959
GLIPR1	9.36106	0.0897617	0.0127636	0.0842181
NR1D2	7.40311	-0.0457551	0.0127649	0.0842181
ATG14	7.3353	0.0611498	0.0127772	0.0842533
TRPC3	5.70947	-0.0321308	0.012804	0.0843613
MVB12A	7.44047	-0.0819566	0.0128074	0.0843613
RASGEF1B	6.35242	-0.107149	0.0128187	0.0843898
RIPK4	6.34819	0.0816487	0.0128269	0.0843982
IWS1	7.42676	-0.057124	0.0128372	0.0844199
ZFYVE28	6.30687	-0.0307783	0.012862	0.0845103
LAMTOR2	8.65534	-0.097208	0.0128648	0.0845103
BCKDHA	7.92186	-0.129432	0.0128885	0.0846009
FAM76A	6.34393	-0.0397325	0.0128925	0.0846009
TEPSIN	7.46971	0.0757381	0.0129029	0.0846234
CTDSP2	9.2815	0.106291	0.0129453	0.084856
PCED1B	9.38075	0.116204	0.0129824	0.0850535
COL16A1	6.25887	0.0515033	0.0130337	0.0853436
MBLAC1	6.58943	-0.052158	0.0130767	0.0855787
CNST	8.94305	0.113473	0.0130854	0.0855897
SCAF11	7.8563	-0.036304	0.013108	0.0856798
FOXP1	7.85911	0.0423375	0.0131132	0.0856798
GMIP	8.01204	-0.11019	0.0131652	0.0859352
HFE	7.35475	-0.0821492	0.0131665	0.0859352
MAN2A1	8.60778	0.0591554	0.0132297	0.0863016
SFT2D2	7.10353	-0.0474338	0.013249	0.0863409
ECRG4	6.33333	0.0612046	0.0132499	0.0863409
SLC25A13	6.84282	-0.0492651	0.0132583	0.086341
GTF2B	8.52271	-0.0960748	0.0132641	0.086341
BEND4	6.17658	0.0326735	0.0132856	0.0864345
ESS2	6.97526	-0.0461469	0.0133143	0.0865753
ATG9A	7.77973	0.101773	0.0133689	0.0868835
PPM1L	6.07742	-0.0369656	0.0133786	0.0868883
TMEM167A	8.08026	-0.0541436	0.0133842	0.0868883
RPL30	12.8067	0.173729	0.0133911	0.0868883
CFH	6.4722	0.0357318	0.0134132	0.0869434
CBLB	7.81033	0.142037	0.0134138	0.0869434
NLGN2	6.71477	0.0584041	0.0134561	0.0871708
CES4A	6.50578	-0.0315463	0.0134846	0.0873091
DGKB	5.71216	0.0310408	0.0135425	0.0876369
FAM110B	6.05427	-0.0541402	0.0135781	0.0878145
EVPL	6.30763	0.058175	0.0135855	0.0878145
SEC14L4	5.97335	0.0527546	0.0135915	0.0878145
ZBTB2	7.13963	-0.0472283	0.0136098	0.087886
EXOC7	7.28459	-0.0458694	0.0136793	0.0882525
FCER2	6.61798	0.078369	0.0136811	0.0882525
PSMB4	10.0416	0.0959683	0.0137238	0.0884813
ZFYVE16	6.54039	0.0503926	0.0137352	0.0885074
SGSH	7.39473	0.105941	0.0137641	0.088647
MAP3K6	6.34746	-0.05435	0.0138496	0.0891501
TAS1R2	5.99309	0.041792	0.013887	0.0893436
CYB561D2	8.07349	-0.112966	0.0140123	0.0901022
SELENON	7.23984	-0.0617908	0.0140198	0.090103
SPICE1	6.49918	0.105465	0.0140709	0.0903837
ACAD9	6.87247	-0.0740121	0.0141151	0.0906196
CDH22	6.34656	0.0336355	0.0141674	0.0909072
STARD13	5.96318	0.0213371	0.0142106	0.0911104
POLR3C	8.0621	-0.0885541	0.014214	0.0911104
GRPEL1	8.13178	-0.0879263	0.0142249	0.0911323
NIPAL3	7.75805	0.0691952	0.0142721	0.0913466
MARCHF6	8.81376	0.141696	0.0142734	0.0913466
MAP2K4	7.36442	0.0696412	0.0142817	0.091352
TP53INP2	6.98161	0.0760357	0.0142917	0.0913679
SMYD1	5.92015	-0.0309528	0.0143451	0.0916338
VAX2	6.09632	0.0522175	0.0143484	0.0916338
KLHDC1	6.22241	0.0340825	0.0144523	0.0922488
GIMAP2	8.62135	-0.122152	0.0144796	0.092375
BPIFA1	6.15783	0.0547655	0.0145089	0.0924998
SPHK1	6.76091	-0.0356415	0.014521	0.0924998
GPX4	10.6629	0.19533	0.014522	0.0924998
LRP11	5.836	0.0503288	0.014571	0.0927335
DKK2	5.75536	0.0288675	0.0145739	0.0927335
HACD1	6.20705	0.0628964	0.0145998	0.0928496
SEMA7A	6.43179	0.0549533	0.0146179	0.0929161
VDR	6.73812	-0.0460027	0.0146653	0.0931561
NFAM1	7.14969	-0.0736311	0.0146721	0.0931561
CD53	9.72058	-0.0930481	0.0146786	0.0931561
DKC1	8.57806	0.0691806	0.0146959	0.0932172
DSP	6.12654	0.0563123	0.0148217	0.0939663
CCDC110	5.62374	0.0367794	0.0148308	0.0939745
TBK1	8.23541	-0.131703	0.0148413	0.0939751
DDR2	8.39758	0.0594017	0.0148463	0.0939751
LY6G6F	6.51953	0.0449711	0.0148864	0.0941796
ACSS2	7.12686	-0.0489759	0.014898	0.0941876
C9orf72	7.53286	-0.0436688	0.0149031	0.0941876
UBR3	7.05026	0.0295585	0.0149252	0.0942782
STXBP2	9.11743	-0.136201	0.0149339	0.094284
ABHD17B	6.5629	0.0348948	0.0149602	0.0943573
ARL8A	6.54199	-0.0349789	0.014961	0.0943573
TRIM68	6.99201	-0.0625646	0.0150035	0.0945764
UQCRB	6.91178	0.0425424	0.0150456	0.094793
ANXA2	8.21863	-0.130611	0.0151384	0.0953279
ABCB1	6.52219	0.0372782	0.0151612	0.0954225
GABRG1	5.57539	-0.0316078	0.0151914	0.0955321
SOX2	6.04885	0.0351351	0.0151944	0.0955321
TFG	8.24433	-0.0592871	0.0152413	0.0957774
VCPIP1	7.58461	-0.0939453	0.0152982	0.0960858
EIF2B5	7.51018	-0.0927269	0.0153369	0.0962793
ATP6V0E1	10.71	-0.099675	0.0153616	0.0963844
REPIN1	6.51049	0.0311276	0.0153865	0.0964908
IL17A	5.78269	-0.0300661	0.0154415	0.0967856
NKD1	6.15305	-0.0298887	0.0154762	0.0969534
ANAPC16	8.4802	0.107349	0.01558	0.0975532
AFF1	6.13831	-0.0336637	0.0156291	0.0978103
CRAT	7.77708	0.105178	0.0156514	0.0978997
WSB2	7.7772	-0.111194	0.0156939	0.098102
MACO1	6.99774	-0.0396087	0.0156999	0.098102
ATM	7.0404	0.0864563	0.0157096	0.0981123
UBAC2	8.31262	-0.0745114	0.0157342	0.0982153
TRPV4	6.32619	-0.0368743	0.0158323	0.0987771
FAM13A	6.74681	-0.0347459	0.0158757	0.0989973
KRTDAP	6.07431	-0.0403523	0.0159263	0.0992623
EPHX3	6.16607	-0.0348032	0.0159869	0.0995886
POLD1	6.87973	-0.0567049	0.0160186	0.0997351
LBR	7.87138	0.0555464	0.016118	0.100283
STK11IP	7.09449	-0.0574085	0.016123	0.100283
SPATA32	5.96357	0.0342208	0.016155	0.10041
SBF2	6.96396	-0.0615837	0.0161601	0.10041
DCST1	6.28621	0.0506918	0.0161792	0.100443
HSBP1	8.86203	-0.082383	0.0161819	0.100443
IZUMO2	5.93889	0.039102	0.0162093	0.100562
SLC12A9	8.57529	0.119919	0.0162281	0.100628
BRDT	5.66573	-0.0305745	0.016259	0.100768
TIMM21	7.37227	0.0631808	0.0162749	0.100815
ARPP19	7.73669	0.0523964	0.0162878	0.100844
RAB29	8.48719	-0.0873215	0.0163293	0.101049
GFM2	6.46337	0.0302476	0.0163408	0.101069
EXOSC9	7.88401	-0.0650097	0.016368	0.10114
HMGCL	7.71159	-0.0800351	0.0163741	0.10114
ABLIM1	7.64762	0.0672818	0.0163772	0.10114
MRPS16	7.57124	0.0773644	0.0163878	0.101154
DBR1	6.8085	-0.0389517	0.0164079	0.101211
TRMT10A	6.24967	0.0408629	0.0164146	0.101211
CD200	6.19558	0.0748034	0.016422	0.101211
PIAS3	6.92164	-0.0438584	0.0164512	0.10134
GTF2F1	7.92843	-0.0647982	0.0164898	0.101526
RASSF5	7.27505	-0.0495422	0.0165563	0.101884
NUDT13	6.19922	0.0461095	0.0165818	0.101989
MRPS23	7.59814	-0.0587331	0.016678	0.102529
SUMO3	9.11369	-0.105535	0.0167133	0.102694
MRPL57	7.27865	0.0351133	0.0167305	0.102748
DPP3	7.0944	-0.0418729	0.0167429	0.102772
TCL1A	7.29571	0.0590821	0.0167525	0.102779
NAIF1	6.88536	-0.0414577	0.0167727	0.102851
DDX10	7.33602	-0.0563561	0.0168263	0.103128
TXN2	7.65578	-0.0650601	0.0168444	0.103187
ZNF664	7.61272	0.0618949	0.0168686	0.10324
CST1	5.87921	0.0413084	0.01687	0.10324
DEPTOR	6.0685	0.0407901	0.0169202	0.103471
BLOC1S1	9.0555	-0.146705	0.0169249	0.103471
SFXN1	7.28134	0.0731199	0.0169429	0.103479
FBXO28	7.27949	-0.0516302	0.0169431	0.103479
PARP1	9.18955	0.0982729	0.0169533	0.103489
KDM5B	7.22618	0.0809891	0.0169828	0.103611
PLPP3	5.89545	0.0381494	0.0169959	0.103611
DYNC2I2	6.49145	0.0445866	0.0169988	0.103611
EGR1	6.88037	-0.0861276	0.0170466	0.10385
CYFIP2	9.4431	0.0934251	0.0170742	0.103966
MMGT1	8.24159	0.0941551	0.0171483	0.104365
[truncated: 10,167 more rows]

## Sheet: TwoWeekToFourWeek_GeneExpressio
Gene Name	Average Expression	Log2FC	pValue	Adjusted pValue
SUPT4H1	8.58223	0.21676	2.06597e-07	0.00323449
MCM4	6.43238	-0.541126	2.0604e-06	0.0104286
LST1	10.0524	0.342498	2.42404e-06	0.0104286
CSF2RA	8.31428	0.343225	2.85444e-06	0.0104286
CD27	9.40194	-0.403043	4.44644e-06	0.0104286
PYCARD	10.0203	0.238338	4.45745e-06	0.0104286
PLEKHO2	8.69418	0.367701	4.66274e-06	0.0104286
SCIMP	7.4768	0.346809	5.89654e-06	0.0115395
LTBR	8.10031	0.350068	7.40523e-06	0.0121962
CYB5R4	8.67614	0.308649	7.79008e-06	0.0121962
CD300LB	7.14818	0.355753	9.63012e-06	0.0129297
TGFA	6.30858	0.219171	9.91032e-06	0.0129297
HTATIP2	7.94854	0.171102	1.21145e-05	0.0140127
BMP6	7.09691	-0.780699	1.25944e-05	0.0140127
F2RL1	6.56732	0.313394	1.62867e-05	0.0140127
DAPK1	6.62071	0.185837	1.75829e-05	0.0140127
GNB2	8.16257	0.25754	1.96159e-05	0.0140127
GPR132	7.05957	0.125224	1.98244e-05	0.0140127
MAN2A2	7.44582	0.1444	2.10698e-05	0.0140127
OGFRL1	6.99181	0.293341	2.12962e-05	0.0140127
HACD3	7.75393	-0.28775	2.15836e-05	0.0140127
B3GNTL1	6.80005	0.148823	2.19016e-05	0.0140127
DOK3	6.82974	0.229405	2.21643e-05	0.0140127
FBXO5	7.14203	-0.281355	2.23362e-05	0.0140127
RBP7	8.18674	0.347778	2.29748e-05	0.0140127
LMO2	9.13469	0.468307	2.40516e-05	0.0140127
JCHAIN	9.81976	-1.74987	2.44809e-05	0.0140127
LILRA5	8.05061	0.468364	2.50611e-05	0.0140127
AGMAT	6.43749	-0.166944	2.77527e-05	0.0142412
TUBG1	7.1016	-0.193191	2.80949e-05	0.0142412
TREM1	7.90985	0.588317	2.82896e-05	0.0142412
LRRC25	7.60554	0.335501	3.15946e-05	0.0142412
POU2AF1	7.98346	-0.590327	3.17059e-05	0.0142412
SLC6A20	6.61037	-0.068869	3.20432e-05	0.0142412
FOLR3	8.65428	0.280285	3.20934e-05	0.0142412
FBXO21	7.96092	-0.184867	3.3683e-05	0.0142412
NFIL3	8.59813	0.380901	3.44167e-05	0.0142412
RNASEL	7.41417	0.163819	3.4566e-05	0.0142412
AGO4	7.03797	0.224581	3.57098e-05	0.0143338
TK1	6.75384	-0.493732	3.66218e-05	0.0143338
NFAM1	7.07223	0.340972	3.97113e-05	0.0148458
PCTP	7.2352	0.210313	4.08902e-05	0.0148458
DDOST	9.64261	-0.240875	4.16734e-05	0.0148458
TNFAIP2	7.77718	0.274433	4.27083e-05	0.0148458
PAAF1	7.09563	-0.192067	4.31009e-05	0.0148458
IFRD1	7.71028	0.245936	4.47705e-05	0.0148458
DENND2D	9.62233	-0.206263	4.53534e-05	0.0148458
BLMH	8.00075	-0.205268	4.55161e-05	0.0148458
RNF141	6.57394	0.136164	4.73862e-05	0.0151404
RP2	7.88964	0.285597	4.89511e-05	0.0152561
DSE	7.07855	0.260426	5.0442e-05	0.0152561
PTAFR	8.45855	0.367043	5.24205e-05	0.0152561
S100A12	9.48323	0.384327	5.55245e-05	0.0152561
PKN1	7.75191	0.212082	5.56724e-05	0.0152561
CD38	7.59823	-1.32129	5.61176e-05	0.0152561
RBM47	7.85495	0.348264	5.7921e-05	0.0152561
MAP3K3	7.53257	0.235642	6.13143e-05	0.0152561
C16orf72	7.96359	0.193867	6.17566e-05	0.0152561
MANF	9.69232	-0.465461	6.24762e-05	0.0152561
SFXN1	7.14108	-0.218444	6.34123e-05	0.0152561
TK2	6.8692	0.149691	6.38014e-05	0.0152561
SKAP2	8.73826	0.192086	6.5884e-05	0.0152561
OSTC	8.99629	-0.376743	6.77748e-05	0.0152561
STX3	7.94715	0.373557	6.79795e-05	0.0152561
SEC11C	8.97602	-0.721175	6.8346e-05	0.0152561
S100PBP	7.14778	-0.117036	6.99636e-05	0.0152561
IARS1	7.87244	-0.157086	7.01284e-05	0.0152561
CALML4	6.92212	0.16099	7.01677e-05	0.0152561
PELI1	8.31744	0.306395	7.26261e-05	0.0152561
RNF144B	7.28744	0.249867	7.4473e-05	0.0152561
LPAR2	8.93507	0.214192	7.45132e-05	0.0152561
FRAT1	7.28176	0.242673	7.48623e-05	0.0152561
CD8A	9.75393	-0.266042	7.52139e-05	0.0152561
EGLN1	7.44906	0.262872	7.52254e-05	0.0152561
DRAM1	6.96101	0.27765	7.61366e-05	0.0152561
TMEM121B	6.85936	0.387522	7.6169e-05	0.0152561
RFC4	7.48018	-0.268047	7.64329e-05	0.0152561
CYRIA	7.78781	0.236361	7.77251e-05	0.0152561
MEFV	7.15733	0.384384	7.91182e-05	0.0152561
KIAA0586	6.73143	-0.116214	8.09613e-05	0.0152561
LCK	8.14754	-0.128467	8.1688e-05	0.0152561
SLC38A1	8.90666	-0.303067	8.18339e-05	0.0152561
CNPY3	8.21514	0.202976	8.19e-05	0.0152561
FBXL5	8.30543	0.147918	8.45519e-05	0.0152561
CFP	8.45496	0.350824	8.55568e-05	0.0152561
HDAC4	7.07497	0.164405	8.69408e-05	0.0152561
PELI2	7.67712	0.221165	8.87383e-05	0.0152561
CACNA2D3	6.96487	0.249339	8.97966e-05	0.0152561
ATF7IP2	6.84667	-0.14871	9.08668e-05	0.0152561
EPRS1	8.61696	-0.342818	9.1396e-05	0.0152561
IRAK3	7.97941	0.237695	9.16859e-05	0.0152561
CSF3R	9.41431	0.547029	9.25294e-05	0.0152561
TOPORS	7.51901	0.168679	9.40165e-05	0.0152561
TNFRSF13B	7.23778	-0.695746	9.56358e-05	0.0152561
TMEM120A	8.20179	0.240288	9.63859e-05	0.0152561
UBTD1	7.01253	0.225551	9.64366e-05	0.0152561
NOD2	7.56144	0.290709	9.65523e-05	0.0152561
NAGA	7.49124	0.248913	9.73263e-05	0.0152561
PILRA	8.62254	0.360973	9.80155e-05	0.0152561
USF1	7.98569	0.283909	9.81537e-05	0.0152561
ZNF467	9.21506	0.292242	9.97791e-05	0.0152561
BET1L	7.58185	-0.116347	0.000100966	0.0152561
BID	8.16793	0.176145	0.000100976	0.0152561
MAGED1	7.70614	-0.309638	0.000101853	0.0152561
SNX11	7.37342	0.103853	0.000102318	0.0152561
DNAJB11	9.18636	-0.355438	0.000104912	0.0153088
KRT10-AS1	6.78731	-0.188856	0.000106142	0.0153088
RAB11FIP4	6.86576	0.124537	0.000106413	0.0153088
OSBPL11	7.50418	0.175664	0.000107074	0.0153088
TUT7	8.40376	0.203823	0.000109436	0.0153088
HHEX	8.14129	0.261217	0.000111841	0.0153088
ANKRD39	7.05898	-0.203558	0.000112273	0.0153088
ZNHIT6	7.38786	-0.177905	0.000113375	0.0153088
SERPINB8	6.87751	0.14212	0.000113488	0.0153088
ARRDC1	7.53143	0.235146	0.000113511	0.0153088
GPATCH4	6.94103	-0.170446	0.00011416	0.0153088
SHMT1	6.49016	-0.112254	0.000114414	0.0153088
AOAH	8.64647	0.277779	0.000115438	0.0153088
XBP1P1	9.77796	-0.46734	0.000116404	0.0153088
TLR1	8.45463	0.45483	0.000117338	0.0153088
NUSAP1	6.5131	-0.522303	0.000119109	0.0153611
ST6GAL1	8.14621	-0.111414	0.000119702	0.0153611
CCR1	8.00151	0.461949	0.00012335	0.0153841
MS4A6A	9.69739	0.283901	0.000124596	0.0153841
WDCP	6.79472	-0.169065	0.000124719	0.0153841
TLR4	7.62907	0.42776	0.000125417	0.0153841
GHRL	6.62728	0.282707	0.000125769	0.0153841
DSC3	6.6183	0.186327	0.000125777	0.0153841
TNFSF13B	9.93674	0.456698	0.000129909	0.0157663
CISH	7.18463	0.219981	0.000131229	0.015804
NKRF	7.34378	-0.111429	0.000133841	0.0159154
CENPM	6.79926	-0.270798	0.000134187	0.0159154
ADM	8.68177	0.785314	0.000138651	0.0161348
HSDL2	7.34556	0.250364	0.00013901	0.0161348
C19orf48	6.6704	-0.115981	0.000139701	0.0161348
LAX1	7.6901	-0.384114	0.000140159	0.0161348
RAB24	8.19866	0.273476	0.000141671	0.0161573
ST3GAL6	6.57818	0.300095	0.000142691	0.0161573
RUVBL1	7.14108	-0.107851	0.00014345	0.0161573
SWSAP1	7.06255	0.122192	0.000148506	0.0166072
NHP2	8.77824	-0.11571	0.000152488	0.0169316
UAP1	7.46883	-0.330052	0.00015497	0.0170129
COP1	9.14631	0.186795	0.000156186	0.0170129
PDLIM1	7.99506	-0.381197	0.000157571	0.0170129
ALDH2	8.29727	0.282129	0.000157888	0.0170129
RAB20	7.80161	0.472865	0.000159454	0.0170129
LSG1	7.24895	-0.178662	0.00015974	0.0170129
ZNF664	7.54404	-0.17747	0.000163014	0.0171759
SEL1L3	8.71756	-0.50838	0.000163465	0.0171759
NUP214	8.97373	0.232982	0.000166039	0.0173301
RSPH3	6.55807	0.132999	0.000168556	0.0174763
MBD1	7.34695	-0.0783264	0.000170671	0.0175571
SNRNP25	7.9941	-0.176886	0.000171579	0.0175571
ABCC4	6.21936	-0.201087	0.000173422	0.0175766
CCNY	8.26153	0.171411	0.000174014	0.0175766
B4GALT3	9.03288	-0.244859	0.000175559	0.017619
PECAM1	9.65132	0.262116	0.000180229	0.0179321
CSTA	8.31413	0.228634	0.000180971	0.0179321
RPGRIP1	6.5279	0.276803	0.000182354	0.0179556
CCNB2	6.59553	-0.649819	0.000189334	0.0182698
TIMELESS	6.51171	-0.257306	0.00019242	0.0182698
UBE2W	7.34105	0.192959	0.000194542	0.0182698
MARCKS	9.60023	0.337362	0.00019467	0.0182698
CTBS	8.67922	0.236897	0.000195107	0.0182698
KATNBL1	6.94408	0.253726	0.000195589	0.0182698
CIDEB	7.51512	0.14697	0.000196164	0.0182698
PICALM	7.78014	0.209516	0.000197524	0.0182698
HOMER2	7.30206	0.201321	0.000197885	0.0182698
TLR8	7.92199	0.313154	0.000198268	0.0182698
SRMS	7.11934	-0.121855	0.000198981	0.0182698
NUAK2	7.52949	0.25945	0.000199548	0.0182698
PLPP5	7.21127	-0.282692	0.000202032	0.0183158
KNTC1	6.9636	-0.292939	0.00020239	0.0183158
GPBAR1	8.25948	0.397493	0.000206556	0.0185402
PDHA1	8.25329	-0.149748	0.000207239	0.0185402
MRPL39	7.03874	-0.150868	0.0002138	0.0189804
MCEMP1	8.01145	0.385882	0.000214584	0.0189804
TMUB2	7.83232	0.106271	0.000216072	0.0190046
MTMR11	7.83194	0.263666	0.000220504	0.0192222
CXCR3	7.38849	-0.410019	0.000221001	0.0192222
ATG3	8.84389	0.213907	0.000225804	0.019487
ADPRS	7.84016	0.0944994	0.000226535	0.019487
DOCK8-AS1	6.0248	0.143849	0.000231292	0.0197875
HLX	7.39044	0.397392	0.000232586	0.01979
FKBP11	8.51833	-0.659681	0.000233995	0.0198023
CD1D	7.97422	0.29011	0.000238013	0.0198832
LSM10	8.82647	0.152248	0.000238197	0.0198832
DPH2	7.04731	-0.0738967	0.000238761	0.0198832
RNF149	10.4121	0.27199	0.00024697	0.0203581
RPS6KA4	7.93776	0.193983	0.000247065	0.0203581
CDCA7L	7.46118	-0.297769	0.000252048	0.0205207
NINJ1	10.2506	0.333056	0.00025298	0.0205207
CDR2	8.04224	-0.231079	0.000253976	0.0205207
METTL17	8.01742	-0.0968076	0.000255926	0.0205207
HSP90B1	9.86839	-0.622894	0.000256262	0.0205207
NPTN	8.10485	0.110387	0.000256902	0.0205207
SRSF8	8.4526	-0.155148	0.000261486	0.0207808
SLC9A8	7.21283	0.128617	0.000264316	0.0208997
SLC7A1	6.72249	-0.208404	0.000268805	0.0211478
TLR6	6.63865	0.208956	0.000270348	0.0211629
IER5	8.33143	0.265373	0.000273273	0.0211662
EFHD2	11.1758	0.169192	0.000275137	0.0211662
KCNMB1	6.55112	0.182603	0.000275992	0.0211662
FCRL1	6.91946	-0.241877	0.000276002	0.0211662
PLAGL1	7.0753	0.158297	0.000277151	0.0211662
MFSD14B	7.53515	0.174438	0.000284504	0.0216223
MYO1F	8.81533	0.287718	0.000287911	0.0217756
CAMK1	7.34892	0.344213	0.000292037	0.0219814
KLHL2	7.40178	0.282957	0.000300605	0.0222447
IRF2	7.96336	0.131786	0.000300973	0.0222447
ADD3	9.59611	-0.154276	0.00030133	0.0222447
STAB1	7.06723	0.177275	0.000305858	0.0222447
LY9	7.68688	-0.190749	0.0003059	0.0222447
TNFAIP8L2	7.81977	0.251313	0.000306344	0.0222447
CRELD2	8.99099	-0.363296	0.000309876	0.0222447
CLEC2D	7.59384	-0.220147	0.000310284	0.0222447
PRKAG2	7.56558	0.162202	0.000310584	0.0222447
ACSS2	6.94861	0.1336	0.000311533	0.0222447
DPYD	7.65509	0.193982	0.000312554	0.0222447
CDC20	6.74685	-0.884898	0.000312974	0.0222447
CEACAM3	6.94885	0.689077	0.000314578	0.0222447
LRMDA	6.84228	0.189662	0.000315427	0.0222447
LRG1	8.21445	0.658883	0.000321234	0.0224784
MTURN	8.31699	-0.26359	0.000321837	0.0224784
CCPG1	7.32226	0.232036	0.000324036	0.0224784
GTSF1	7.19733	-0.144977	0.000325719	0.0224784
COBLL1	6.38674	-0.460251	0.000327279	0.0224784
RNF135	7.40078	0.195664	0.000327355	0.0224784
TNFRSF17	7.22546	-1.19334	0.000329503	0.0225271
DOLPP1	6.56613	-0.110684	0.000331725	0.0225465
PTTG1	7.51681	-0.680216	0.000333455	0.0225465
SLC7A8	7.27489	0.0948802	0.000334107	0.0225465
NTNG2	6.42344	0.223326	0.000338242	0.0225523
ADARB1	6.82584	-0.0790714	0.000338508	0.0225523
ABHD5	7.63201	0.297483	0.000338515	0.0225523
TGFBRAP1	7.07756	-0.19034	0.00034289	0.022747
TOR4A	7.34315	0.223273	0.000345649	0.0227986
ASGR1	8.34701	0.271553	0.000346947	0.0227986
TFE3	6.71953	0.158184	0.000349235	0.0227986
TYMS	7.11472	-0.785981	0.000349493	0.0227986
CALR	8.16352	-0.255362	0.000353473	0.0229626
ACBD6	7.38901	-0.112135	0.000356481	0.0229838
IFIT2	9.08503	1.06677	0.000356737	0.0229838
COTL1	9.4443	0.189663	0.000358814	0.0230229
TM6SF1	7.5308	0.224851	0.000361451	0.0230974
CASP1	8.78313	0.207822	0.000365778	0.0231971
TUSC2	7.1641	0.104202	0.000365973	0.0231971
MPZL1	6.59992	0.138004	0.00037263	0.0234681
PGM2	6.95049	0.168523	0.000373247	0.0234681
IDS	8.44056	0.134198	0.000376419	0.0235728
RNF166	7.82544	0.19171	0.000378723	0.0235854
MAP2K4	7.22907	0.114921	0.000379632	0.0235854
SPCS2	7.82752	-0.277133	0.000383939	0.0237266
MAP7	6.09494	0.134368	0.000384937	0.0237266
GPX7	6.83885	-0.173398	0.000390755	0.0239908
ELOVL1	7.82032	0.124019	0.000410831	0.0251249
PDCD2L	6.80698	-0.162406	0.000413117	0.0251664
THEMIS2	7.76388	0.202186	0.000419107	0.0251743
SDF2	8.87763	0.154388	0.000419794	0.0251743
ASPRV1	6.81426	0.303806	0.000421376	0.0251743
DENND3	8.06368	0.270713	0.000422197	0.0251743
ATP5F1A	10.9081	-0.175711	0.000422228	0.0251743
BST1	8.0302	0.269574	0.000422896	0.0251743
EHBP1	6.85323	-0.103285	0.000429217	0.0253927
ABHD2	6.80321	0.147665	0.000429808	0.0253927
P2RY13	7.17194	0.52218	0.000436509	0.0255883
MBOAT7	8.9378	0.393178	0.000437825	0.0255883
AGPAT2	7.13683	0.139827	0.000438021	0.0255883
SPCS1	10.7239	-0.237937	0.000441395	0.0256257
SIGLEC5	7.54942	0.451789	0.000441936	0.0256257
FPR1	11.3208	0.399414	0.000466292	0.0269382
SQOR	8.67703	0.225575	0.000468711	0.0269784
PLP2	8.78978	0.215662	0.000472931	0.0271216
IKBIP	6.57874	0.156819	0.000477951	0.0272146
ITPK1	8.04304	0.257334	0.000478029	0.0272146
S100P	8.20167	0.763772	0.000482605	0.0273756
FRAT2	10.1566	0.336905	0.000491412	0.027671
CCT7	8.76208	-0.13618	0.000493455	0.027671
TESK2	6.68654	0.08433	0.000493518	0.027671
CLEC4A	9.21955	0.321067	0.000494883	0.027671
CARD6	6.13376	0.177749	0.000498075	0.0277504
FHOD1	7.4326	0.184287	0.000505209	0.0280481
RALB	9.15713	0.274506	0.00051321	0.0280639
TCERG1	7.10522	-0.148059	0.000514604	0.0280639
NOP2	7.08919	-0.0647281	0.000519037	0.0280639
PDIA4	7.81565	-0.521599	0.000519797	0.0280639
KCNJ2	7.26235	0.294826	0.000519822	0.0280639
SLC38A2	8.1268	0.149312	0.00052111	0.0280639
RRM2B	6.24012	0.225528	0.00052125	0.0280639
ARFIP1	6.71038	0.10635	0.000523339	0.0280639
FAM98A	7.18774	-0.201927	0.000524685	0.0280639
CCDC51	6.81708	-0.143997	0.000524745	0.0280639
ZFAND5	10.0738	0.160988	0.000527126	0.0280639
LAS1L	7.31493	-0.15572	0.000527401	0.0280639
TNFAIP6	7.48691	0.922055	0.000528798	0.0280639
EZH2	6.6988	-0.111011	0.000533726	0.0281399
NQO2	8.02705	0.212718	0.000533825	0.0281399
BCL11B	8.87125	-0.159643	0.000538684	0.0283008
PDE4B	7.00913	0.160455	0.000543669	0.0283983
MOSPD2	7.88207	0.198592	0.000544168	0.0283983
PAQR7	6.36165	0.166929	0.0005466	0.0284305
TGFBI	9.99261	0.202674	0.00055044	0.0285354
MTFP1	7.54527	-0.0981863	0.000553504	0.0285464
GADD45B	8.70869	0.251621	0.000554299	0.0285464
FOXRED1	7.03682	-0.141995	0.000558602	0.0286299
TMEM154	9.60718	0.255093	0.000561005	0.0286299
GOT1	7.24707	-0.199894	0.000561406	0.0286299
PSME3IP1	7.63881	0.0912992	0.000576208	0.0291899
WDFY2	7.08427	0.136935	0.000576251	0.0291899
ARAP1	8.17788	0.215278	0.000577982	0.0291899
CDCA7	6.84253	-0.374444	0.000583384	0.0292789
SMYD3	7.30561	-0.141602	0.000587924	0.0292789
HIBCH	7.34035	-0.355525	0.000588534	0.0292789
CDC42SE1	8.66491	0.159258	0.000588925	0.0292789
PHGDH	7.14261	-0.563751	0.000589401	0.0292789
TLE3	7.28566	0.294565	0.000592283	0.0292789
RIN2	6.97878	0.179504	0.000594487	0.0292789
RBBP7	8.38843	-0.158657	0.000594705	0.0292789
NSFL1C	7.87749	0.102984	0.00060465	0.0294843
DNMT1	9.38423	-0.287519	0.000604856	0.0294843
FES	8.37992	0.23446	0.000607382	0.0294843
BYSL	6.56484	-0.150306	0.000610277	0.0294843
ADCY4	6.5369	0.222725	0.000611095	0.0294843
NUMB	8.74916	0.234285	0.000612017	0.0294843
ETS2	7.43439	0.207786	0.000612059	0.0294843
PDIA6	7.85009	-0.260181	0.00061488	0.0295293
AGTRAP	8.45076	0.278767	0.000616972	0.0295392
NOP56	8.88349	-0.243745	0.000625294	0.0298464
CD86	7.40812	0.217501	0.000632193	0.0300839
PLCG1	7.64128	-0.181548	0.000638741	0.0302143
ELP4	6.88666	-0.0869424	0.000640399	0.0302143
NCF4	8.89531	0.386867	0.000640723	0.0302143
SMCO4	8.20497	0.299712	0.000646622	0.0303655
RAB2A	7.83922	0.124372	0.000647807	0.0303655
BAZ2B	8.02362	0.272006	0.000650082	0.0303714
FAM174A	7.09474	0.161966	0.000651813	0.0303714
VMP1	9.53842	0.308333	0.000654513	0.0304067
PFAS	6.83615	-0.127082	0.000663105	0.0306734
HSH2D	8.05052	0.282476	0.000664172	0.0306734
ARHGAP27	7.26383	0.222372	0.000667355	0.0307297
TSEN34	9.48911	0.317704	0.00067829	0.0311416
ADGRG3	6.83505	0.336658	0.000683011	0.0312526
FICD	7.01674	-0.188272	0.000684886	0.0312526
ANPEP	8.38131	0.440427	0.000688894	0.0312526
DGCR2	7.32547	0.252749	0.000689564	0.0312526
POLR2C	8.23478	0.105448	0.000690688	0.0312526
FCGR2A	9.96926	0.40718	0.000696719	0.0313453
ZDHHC18	8.2794	0.250974	0.00069674	0.0313453
RIN3	7.17036	0.252386	0.000699039	0.0313586
STARD10	6.90764	0.16704	0.000713103	0.0318963
MAFB	8.63355	0.40333	0.000715101	0.0318963
SPOPL	7.50831	0.225176	0.000717316	0.0319043
NACC2	6.82088	0.260443	0.000726911	0.0322394
MAP3K11	8.03178	0.251842	0.000735696	0.0325369
ATG16L2	8.24078	0.300306	0.000740356	0.0326508
INPP5A	7.14874	0.140142	0.000745132	0.0327691
ZNF385A	6.73799	0.268269	0.000750272	0.0328859
POLB	8.41468	0.250951	0.00075199	0.0328859
VSTM1	7.49505	0.333084	0.000761024	0.0331883
CD79A	7.73451	-0.290544	0.00076492	0.0332655
DDX47	8.56744	-0.130133	0.000770895	0.033372
GK	7.48343	0.520022	0.00077264	0.033372
MORC2	7.7039	-0.155464	0.00077556	0.033372
SIPA1L2	6.95276	0.355365	0.000775896	0.033372
SRPRB	7.99424	-0.24298	0.00078144	0.0334076
IRF4	7.02382	-0.313211	0.000781715	0.0334076
ATIC	9.14234	-0.225362	0.000783124	0.0334076
GCDH	7.1983	-0.14037	0.000792864	0.0337312
GNE	6.68873	-0.136096	0.000800538	0.0339654
SLAIN1	7.03759	-0.137095	0.000806898	0.0341427
GRB2	9.05785	0.1279	0.00081048	0.0341866
ZNF175	6.17953	-0.159796	0.000812303	0.0341866
TADA3	7.04738	0.1045	0.000818314	0.0343189
DDHD2	7.21764	-0.143822	0.00081983	0.0343189
RHOB	7.54929	0.241234	0.000828309	0.0345814
LGALS9	7.01648	0.226863	0.000833085	0.0346019
TXNDC11	7.70516	-0.406943	0.000834334	0.0346019
VRK1	7.2729	-0.130854	0.000836542	0.0346019
TAGLN	6.61524	0.102693	0.000837643	0.0346019
TAMM41	6.88585	-0.134046	0.000842362	0.0346792
SHMT2	8.72653	-0.222248	0.000843944	0.0346792
TAOK1	7.49135	-0.196561	0.000848565	0.0347778
SLC37A1	7.06734	-0.120839	0.000853567	0.034817
CATSPER1	6.8558	0.201988	0.000853967	0.034817
YARS1	8.83575	-0.183866	0.000865854	0.0352099
ALDH6A1	7.00713	-0.137066	0.000869473	0.0352655
SHTN1	7.18745	0.303491	0.000875413	0.0354146
KLHL7	6.84819	-0.0653409	0.000882208	0.0355975
SRSF10	7.74325	-0.0826054	0.000888585	0.0356815
PPIB	9.43243	-0.408437	0.000889792	0.0356815
CEP63	7.24766	0.172312	0.000893369	0.0356815
RAB21	8.21744	0.142638	0.000893406	0.0356815
TLR2	7.44774	0.274643	0.000899908	0.0358498
MXD3	6.64188	0.138661	0.000905704	0.0359891
CALCOCO2	7.59792	0.129892	0.000909553	0.0360505
STARD5	5.9528	-0.0836845	0.000913367	0.036082
UBIAD1	7.59705	-0.111939	0.000918324	0.036082
DNTTIP1	8.8799	0.190832	0.000918467	0.036082
MPHOSPH10	7.96903	-0.152956	0.000919565	0.036082
SIGLEC7	7.12407	0.168096	0.00093183	0.0364167
TXK	7.91657	-0.200076	0.000932748	0.0364167
IL17RA	9.0079	0.260525	0.000936912	0.0364883
DHRS12	6.66792	0.162185	0.000944198	0.0366554
ZEB2	7.44127	0.190355	0.000945884	0.0366554
SLC19A1	7.16967	0.144233	0.000955656	0.0369426
TMEM167B	7.66808	0.212573	0.000964183	0.0370138
CXCR5	6.92124	-0.107295	0.000964356	0.0370138
GCA	9.90524	0.382641	0.000965774	0.0370138
SLC36A1	7.20671	0.168502	0.000970462	0.0370138
FFAR2	8.53413	1.16633	0.000974859	0.0370138
SSRP1	8.21143	-0.116113	0.000975795	0.0370138
CD163	7.78687	0.234966	0.000976748	0.0370138
EBNA1BP2	8.06579	-0.227711	0.000978463	0.0370138
CDC16	8.46364	-0.145989	0.000982384	0.0370138
FBH1	7.87514	-0.134552	0.000982408	0.0370138
NLRP3	7.09936	0.136414	0.000983503	0.0370138
BIN2	8.72914	0.118137	0.000991967	0.0370497
TTLL4	6.5925	0.150222	0.000994161	0.0370497
CALHM6	8.07601	0.356695	0.000994752	0.0370497
PYGL	9.7594	0.297382	0.000996689	0.0370497
PTP4A3	7.03626	0.189067	0.000997806	0.0370497
G3BP1	8.1421	-0.157466	0.000998656	0.0370497
GAA	7.49207	0.275446	0.00100467	0.0371183
CYBB	8.95356	0.246671	0.00100867	0.0371183
BEST1	6.87928	0.200262	0.00100995	0.0371183
SMC4	7.38393	-0.175073	0.00100999	0.0371183
PSAT1	6.35341	-0.189769	0.00102502	0.0375825
KIAA0232	6.66623	0.137307	0.00103423	0.0378316
ADPRH	6.21019	0.160817	0.00103798	0.03788
FUCA2	7.06211	0.149757	0.00106212	0.0386196
CHSY1	7.72653	0.233858	0.0010639	0.0386196
FNIP1	6.75371	0.0926108	0.00106564	0.0386196
STRBP	7.06982	-0.155395	0.00107246	0.0387769
SBNO2	7.41188	0.222263	0.00107789	0.0388837
ROPN1L	7.1138	0.432793	0.00109543	0.0394254
SH3TC1	7.51663	0.187165	0.00110152	0.0395536
IFIT1	7.7432	0.940834	0.00110775	0.0396863
TLR7	6.90082	0.248842	0.00111971	0.0399867
RAB5C	8.39806	0.24466	0.00112369	0.0399867
LSM2	9.52359	-0.223894	0.00112379	0.0399867
CD33	8.32813	0.22495	0.00112773	0.0400357
MX2	8.10865	0.36039	0.0011354	0.0402167
TSHZ3	6.99425	0.196031	0.0011416	0.0402895
PARP1	8.94633	-0.307879	0.0011426	0.0402895
RAD17	7.23235	-0.0913035	0.00115281	0.0405584
HIF1A	7.47926	0.148522	0.00115733	0.0406259
MRPL9	8.28565	-0.146527	0.00116698	0.04084
STX12	7.63849	0.143758	0.00116945	0.04084
CD55	9.13668	0.167917	0.00117126	0.04084
TNFRSF1A	9.30377	0.27475	0.00117905	0.0410206
BLNK	7.49878	-0.271143	0.00118375	0.0410671
ZC3H12A	7.30406	0.158507	0.00118564	0.0410671
DHX58	6.90053	0.317219	0.0011968	0.0413622
TCN2	6.5156	0.161015	0.00120304	0.0414863
DHRS9	6.99764	0.417579	0.00120751	0.0415489
SLC16A5	7.57323	0.18309	0.00121929	0.0417979
ETFA	8.22925	-0.067481	0.00122202	0.0417979
CFAP298	7.64694	-0.0816065	0.00122275	0.0417979
SUSD6	9.17267	0.182653	0.00122626	0.0418266
H3C10	7.53168	-0.347471	0.00123975	0.0421801
CLEC4D	7.18732	0.322533	0.0012425	0.0421801
GASK1B	7.22691	0.336098	0.00124471	0.0421801
TYMP	7.99611	0.552602	0.0012521	0.0423091
POLR2D	7.02565	-0.114502	0.00125392	0.0423091
CHMP7	7.73211	-0.116252	0.00128641	0.0433121
B4GALT5	7.90123	0.271821	0.00129331	0.0434507
KLF4	7.5159	0.224287	0.00130888	0.0438572
CD36	8.34376	0.262898	0.0013117	0.0438572
CD93	9.1247	0.221517	0.00131536	0.0438572
TFB1M	7.15699	-0.118691	0.00131661	0.0438572
ATP8B2	6.98796	-0.152285	0.00132318	0.0439824
ALDH9A1	9.68703	-0.138539	0.00133128	0.044158
USP11	7.5319	-0.157947	0.00133503	0.0441886
ADAM8	8.73245	0.184105	0.00133949	0.0442426
NLRP12	7.89137	0.262474	0.00135397	0.0445616
PLPPR2	7.61445	0.27258	0.00135484	0.0445616
CYP1B1	7.77553	0.348902	0.00137251	0.0450482
BANK1	7.74354	-0.237051	0.00138284	0.0452096
MCCC1	7.44785	-0.116158	0.0013832	0.0452096
MAN2A1	8.66793	-0.180432	0.00139654	0.0454388
MTR	6.93997	-0.110136	0.00139693	0.0454388
ASNS	7.95543	-0.199647	0.00140123	0.0454388
NFX1	7.19974	-0.0999221	0.00140182	0.0454388
ADAP2	7.54287	0.268984	0.00140709	0.0455151
BRICD5	6.58014	0.144224	0.00141138	0.0455598
IL1B	9.17442	0.530451	0.00141676	0.0456396
CXCR1	8.55997	0.855122	0.00143036	0.0458836
SULF2	8.09716	0.290405	0.00143245	0.0458836
ITPRIP	8.55069	0.192108	0.00143313	0.0458836
TCF12	6.44429	-0.082075	0.00146236	0.046724
COL18A1	6.68945	0.0938909	0.00146764	0.0467567
EPB41L3	7.38308	0.304829	0.00146936	0.0467567
PRPSAP2	8.08982	-0.105827	0.00147287	0.0467734
EXOSC9	7.82388	-0.132174	0.00148182	0.0469623
POLR1A	7.1783	-0.0899284	0.00151274	0.0475937
MAN2B1	8.27944	0.219592	0.00151346	0.0475937
MANSC1	6.18874	0.540172	0.00151585	0.0475937
MYDGF	7.34082	-0.217279	0.00151978	0.0475937
GFPT1	6.68157	-0.149218	0.00151986	0.0475937
BCCIP	6.91743	-0.0962033	0.00152187	0.0475937
IPCEF1	8.31064	-0.180321	0.00152302	0.0475937
FPR2	8.08833	0.634047	0.00152609	0.0475945
SIN3B	7.05653	0.144179	0.00153742	0.0476458
NUP107	8.06346	-0.113143	0.00154138	0.0476458
ARF5	9.53385	0.134906	0.00154142	0.0476458
GSN	7.36666	0.179545	0.00154256	0.0476458
SUGT1	7.59674	-0.146854	0.00154295	0.0476458
RIT1	7.18352	0.134355	0.00154748	0.0476916
DYNLT1	9.53926	0.251418	0.00155364	0.0477198
H2BC4	6.36546	0.174907	0.00155449	0.0477198
GDPD5	7.35548	0.153454	0.00155844	0.0477474
UBE2J1	8.67878	-0.38916	0.00156451	0.0477542
MDC1	7.1978	-0.125271	0.00156476	0.0477542
IRF7	8.29908	0.268517	0.00157841	0.0480723
STK24	6.55311	0.0963075	0.0015815	0.0480723
MYD88	8.42114	0.231328	0.00158694	0.0480723
AARS1	8.38938	-0.329149	0.00158747	0.0480723
SLAMF7	7.18304	-0.314372	0.00159563	0.0482263
DNAAF11	6.21001	0.194099	0.00160119	0.0482906
RNASEH2A	6.78218	-0.140753	0.00160393	0.0482906
MNDA	11.2632	0.282897	0.00161693	0.0485887
DAZAP1	7.79182	-0.0698173	0.0016216	0.0486357
WSB1	8.70639	0.199665	0.00163391	0.0488519
FCMR	10.3107	-0.245629	0.00163505	0.0488519
NLRC4	6.2501	0.262271	0.00163824	0.048854
SIGLEC10	8.00225	0.270544	0.00165186	0.0491164
CMTM2	8.86716	1.17419	0.00165332	0.0491164
DCANP1	6.40514	0.107365	0.00166046	0.0491776
RNPEPL1	7.36278	0.0932305	0.00166166	0.0491776
SLC24A4	6.92731	0.167526	0.00167347	0.0493892
LACTB	7.67161	0.187925	0.00167512	0.0493892
TARS1	8.22199	-0.14311	0.0016832	0.0495342
ATP6V0B	10.4363	0.20486	0.00169035	0.0496512
SLC44A1	8.09736	-0.315389	0.00170294	0.0499274
C15orf39	8.9304	0.274055	0.00172431	0.0504466
LPGAT1	7.43545	0.175759	0.00172709	0.0504466
PNOC	6.70674	-0.204805	0.00173647	0.050626
HSPA9	8.96105	-0.142296	0.00174899	0.0508964
KLRD1	8.39225	-0.213262	0.00175993	0.0510347
LILRA2	9.35563	0.287724	0.00176027	0.0510347
SPATA2L	7.44152	0.187942	0.00176704	0.0510888
NCF2	10.1466	0.27749	0.00176866	0.0510888
RBKS	6.65038	-0.127127	0.00177469	0.0511685
CANT1	8.32534	0.181467	0.00177872	0.0511904
ZNF438	7.28502	0.250478	0.00178934	0.0514018
HSPBAP1	7.26982	0.146811	0.00180094	0.0515439
APOBEC3H	6.76618	-0.234821	0.00180158	0.0515439
PIK3AP1	8.16791	0.26433	0.00180529	0.0515439
HEATR1	7.58885	-0.219934	0.00180746	0.0515439
IER2	8.5236	0.212587	0.00181858	0.0517666
HNRNPA3	7.9371	-0.132998	0.00183494	0.0521375
LATS2	6.9074	0.130772	0.00184344	0.0522101
DDX24	9.03698	-0.126378	0.00184416	0.0522101
C1QBP	9.50254	-0.223349	0.00185442	0.0524059
CARS2	8.05443	0.156134	0.00185921	0.0524464
VPREB3	7.94691	-0.246578	0.00186713	0.0525751
CLPTM1L	9.40545	-0.254028	0.00187166	0.0525856
SMARCD3	7.17517	0.162415	0.00187697	0.0525856
IGSF6	9.39087	0.244914	0.00187758	0.0525856
UNC119	7.70015	0.139309	0.00188295	0.0526418
YIPF1	8.39842	0.127449	0.00189101	0.0526777
TMEM268	6.70021	0.127383	0.00189158	0.0526777
EXOC3	7.75141	0.131367	0.00189432	0.0526777
MLKL	9.29568	0.212567	0.00191357	0.0531186
GHDC	6.92744	0.143591	0.00191765	0.0531375
NFKB2	6.78301	0.15539	0.00192533	0.053256
UBAP2	7.19896	-0.133315	0.00194118	0.0535292
PLAUR	7.98155	0.338834	0.00194204	0.0535292
TRAM2	7.18692	-0.289456	0.00195097	0.0536809
FOS	9.58494	0.292541	0.00195485	0.0536931
SIGLEC9	6.8335	0.211384	0.00196783	0.053955
OXNAD1	7.39852	-0.149308	0.00197521	0.0540203
VPS41	7.48737	0.090297	0.00197711	0.0540203
NSUN7	5.89009	0.186777	0.00198154	0.054047
CEACAM4	6.93	0.187929	0.00199337	0.0542364
ALG5	8.32562	-0.223775	0.0020004	0.0542364
CXCL1	7.13644	0.600199	0.00200159	0.0542364
YIPF4	7.79082	0.164555	0.00200234	0.0542364
SPATA13	7.21222	-0.188147	0.00200786	0.0542919
ISOC1	7.54625	-0.134684	0.00205674	0.0555177
RGL2	8.2093	0.126253	0.00206968	0.0557708
KDELR2	8.37721	-0.305649	0.00208131	0.0559881
SDHA	8.51442	-0.102343	0.00208571	0.0560102
IMMT	8.99698	-0.113354	0.00209352	0.0560462
OASL	7.49013	0.366349	0.00209421	0.0560462
CLCN3	7.16048	-0.100777	0.00210484	0.0561457
RASSF2	8.27032	0.141569	0.00210655	0.0561457
RFC5	7.04281	-0.101631	0.00210869	0.0561457
DHX16	8.36922	-0.0969999	0.00211451	0.0562052
PPP3CC	8.39866	-0.180091	0.00211854	0.0562168
CNTRL	7.75028	-0.0950634	0.00212838	0.0563756
SARS2	7.49951	-0.121699	0.00213173	0.0563756
ALDH3B1	7.3934	0.140973	0.00214352	0.0565919
CORO2A	7.02098	0.0964395	0.00214874	0.0566342
GSDMB	7.96644	-0.109316	0.00215483	0.0566957
DTL	5.95041	-0.326732	0.00215832	0.0566957
ITGB1	7.63781	-0.151012	0.00217957	0.0571579
SH3PXD2A	6.76573	-0.160355	0.00218773	0.057276
NDEL1	9.24782	0.169671	0.00219534	0.0573795
PPP4R1	8.61756	0.176945	0.00220703	0.0575888
SLC25A5	11.815	-0.164628	0.00221946	0.0578167
BICD1	6.51949	-0.0782545	0.00223163	0.0580371
FHIP1B	7.81326	0.121176	0.00223681	0.0580754
CNEP1R1	7.59868	0.130703	0.00227246	0.0589033
MXD1	9.74017	0.430938	0.00227903	0.0589761
CHST15	9.08727	0.285421	0.0023043	0.0594751
TUBA1A	10.7686	0.283474	0.00230826	0.0594751
TOR1B	7.80248	0.250699	0.00230971	0.0594751
PRDM4	8.20406	-0.0967612	0.00232366	0.059736
ASGR2	7.01283	0.155722	0.00234654	0.0602202
TSFM	7.53722	-0.104291	0.00235019	0.0602202
SLC11A1	7.90793	0.23105	0.002368	0.0605774
TPD52L2	8.57638	0.178029	0.00237456	0.0606461
C1QA	6.65417	0.254394	0.00238266	0.0607028
SDCBP	10.1035	0.279755	0.00238453	0.0607028
TNF	7.90889	0.286219	0.00243038	0.0617695
BUB1	6.03484	-0.529758	0.00247015	0.0626785
CD300C	7.32598	0.262325	0.00248267	0.0628901
MAP3K8	7.63541	0.145305	0.00248812	0.0628901
MLH1	7.85067	-0.100705	0.00249054	0.0628901
SMARCB1	7.52252	-0.133642	0.00250574	0.0631722
RAB7A	10.1201	0.125805	0.00252403	0.0635309
ALG9	7.00838	-0.178475	0.00253606	0.0637311
CSNK1D	8.02255	0.153345	0.00257277	0.0645501
ZSCAN25	6.66659	-0.0594358	0.00258304	0.064704
PLXDC2	7.87842	0.2304	0.00261612	0.0653426
SBK1	7.79969	-0.153567	0.00262135	0.0653426
NET1	6.92158	-0.227262	0.00262839	0.0653426
CYBRD1	7.1357	0.231039	0.00262898	0.0653426
CDKN1C	7.71577	0.402118	0.0026294	0.0653426
ZC3H8	7.2624	-0.124089	0.00263797	0.0653891
ACADM	7.38685	-0.212842	0.00264016	0.0653891
TDRD7	7.71646	0.25905	0.00264463	0.0653891
FLVCR2	7.18985	0.187841	0.00264798	0.0653891
AK4	6.97429	-0.135493	0.00266855	0.0657934
CSRNP1	8.56569	0.29822	0.0026804	0.0657953
IL13RA1	8.67597	0.25371	0.00268183	0.0657953
AP5B1	7.04213	0.188784	0.0026858	0.0657953
SMPDL3A	7.21753	0.224597	0.00268894	0.0657953
RRM1	8.38775	-0.350692	0.00269346	0.0657953
LPCAT2	7.08835	0.316234	0.00269384	0.0657953
GNG7	7.59237	-0.209123	0.00270612	0.0659522
ALDH5A1	6.76988	-0.177573	0.00270869	0.0659522
JPT1	8.20929	0.153888	0.00272773	0.0663127
NAPSA	7.10177	0.0985531	0.00274257	0.0664283
CLEC4E	7.37241	0.293247	0.00274323	0.0664283
MS4A14	6.29285	0.249614	0.0027477	0.0664283
TNIK	7.11879	-0.0930111	0.00274946	0.0664283
PAN2	7.79436	-0.0986613	0.00275936	0.0665044
DCPS	7.59333	-0.191634	0.00276111	0.0665044
STEAP4	6.40286	0.452407	0.00280204	0.0673365
SLC35B1	8.52804	-0.209656	0.00280426	0.0673365
CHRNA10	6.07256	0.10423	0.00282094	0.0676333
CCDC102A	6.74182	-0.183173	0.00283559	0.0678063
HPSE	7.69796	0.268743	0.00283957	0.0678063
IPO13	6.55066	0.116976	0.00284347	0.0678063
BCL9L	7.15366	-0.131385	0.00285208	0.0678063
DHDDS	6.8198	0.0888899	0.00285969	0.0678063
ACP3	6.74403	0.178822	0.00286222	0.0678063
MSRB2	8.48949	0.296404	0.00286279	0.0678063
CD99	9.60104	-0.156862	0.0028628	0.0678063
PARP9	8.17708	0.382777	0.00288856	0.0683132
HERC5	8.79205	0.669601	0.00290237	0.0685362
PPP1R3D	6.79442	0.157529	0.00291334	0.0686386
SDF2L1	8.84559	-0.399779	0.00291547	0.0686386
GUCY1A1	6.44947	-0.163944	0.00292298	0.0686908
PSTPIP2	8.24025	0.242824	0.00292647	0.0686908
CXCL8	8.07502	0.619383	0.00294065	0.0689204
SLC22A16	6.29888	0.0599862	0.00296797	0.0694549
IRAG1	6.4827	0.230321	0.00297233	0.0694549
AGAP3	6.83079	0.115186	0.00299237	0.0698189
SAAL1	7.30656	-0.116745	0.00300913	0.0701055
MKNK1	7.11593	0.106228	0.00302319	0.0702942
SLC6A6	6.38246	0.168806	0.00302621	0.0702942
MS4A4A	7.55584	0.259769	0.00303504	0.0703298
PHF10	8.21867	-0.127911	0.00303672	0.0703298
IFIT5	6.98349	0.330172	0.0030627	0.0708266
BLM	6.80403	-0.149141	0.00308067	0.0711372
IFIT3	7.61679	0.82439	0.00308544	0.0711423
NIPAL3	7.87664	-0.153494	0.00310114	0.0713993
HOMER3	6.75283	0.136687	0.00311254	0.0715443
MTMR2	6.68053	-0.0792403	0.00312356	0.0715443
ISOC2	7.13316	-0.148988	0.003128	0.0715443
ETS1	10.2016	-0.273388	0.00313199	0.0715443
PIGP	7.41571	-0.115606	0.00313733	0.0715443
SYVN1	8.27584	-0.237544	0.00313859	0.0715443
FAM214B	8.52919	0.207608	0.00314889	0.0715443
NDUFAF4	7.04783	-0.073392	0.00315139	0.0715443
SEPTIN11	6.82652	-0.147077	0.00315178	0.0715443
SLC25A3	10.2152	-0.0618875	0.00315314	0.0715443
SNAI3	7.3854	0.162291	0.00316763	0.0717691
C19orf12	6.91982	-0.0988452	0.00317702	0.0718778
TNNI2	6.70082	0.262718	0.00318539	0.0719632
PHKG2	7.25706	0.11846	0.00319195	0.071967
LYPD2	6.40271	0.247467	0.00319697	0.071967
ARRDC3	7.01633	0.152018	0.00320703	0.071967
TMEM165	7.35853	0.105944	0.00320791	0.071967
CYRIB	9.01779	0.195795	0.00320855	0.071967
WLS	6.84208	0.269903	0.00323243	0.0723991
EDEM1	7.70464	-0.279945	0.00324838	0.0726524
WDR26	8.23835	0.0930238	0.00326311	0.0728777
SIMC1	7.03454	-0.0768328	0.00327254	0.0729841
PADI2	6.65927	0.128269	0.00330184	0.0734541
LPAR1	6.19572	0.100285	0.00330299	0.0734541
KIF21A	6.88707	-0.0587098	0.00333554	0.0740727
S1PR3	6.75401	0.134826	0.0033574	0.0744524
CD300A	9.66919	0.202111	0.00337876	0.074688
CALM3	9.97166	-0.14607	0.00337898	0.074688
GOLPH3L	6.84372	-0.143301	0.00338233	0.074688
HS1BP3	7.38763	0.175731	0.003401	0.0749945
SLC22A4	7.51138	0.378352	0.00340843	0.0750526
DAD1	10.6859	-0.201717	0.00346027	0.076087
WTAP	8.14999	0.0856987	0.00347568	0.0763186
TRAFD1	8.10163	0.26921	0.00348351	0.0763834
SPTLC2	7.25062	0.103647	0.00350361	0.0767168
EPHB1	6.14043	0.180883	0.00352097	0.0769892
ATL3	7.15347	0.143643	0.00353999	0.0772971
PWP1	8.34056	-0.237885	0.00355452	0.0774293
TMCC3	7.03092	0.25271	0.00356016	0.0774293
PNPLA6	7.95894	0.182704	0.00356462	0.0774293
CD82	8.18835	0.145769	0.00356583	0.0774293
GNB4	6.33449	0.159453	0.00358532	0.077661
IDH2	7.89643	-0.282988	0.00359089	0.077661
SGSM3	7.04808	-0.0590555	0.00359138	0.077661
IFIH1	8.10179	0.309327	0.003611	0.0779777
OSCAR	8.16015	0.34597	0.00363892	0.0783715
NUP210	7.88261	-0.122471	0.0036419	0.0783715
CPPED1	8.19937	0.224818	0.00364646	0.0783715
NCOA3	7.58762	-0.149714	0.00364926	0.0783715
DNAJA3	7.85375	-0.158089	0.00367326	0.0787788
CTPS1	6.90162	-0.160278	0.00367861	0.0787857
LILRB3	10.8319	0.295157	0.00370473	0.0792076
UHMK1	7.10154	-0.203498	0.00371478	0.0792076
TEF	6.90377	0.0670876	0.00371624	0.0792076
FAM20B	7.28906	-0.109476	0.00372228	0.0792076
TMEM219	8.76472	0.164543	0.00372567	0.0792076
GNAQ	6.65876	0.140587	0.00372958	0.0792076
BCL3	7.80047	0.218612	0.00373373	0.0792076
FAM43A	7.07462	0.173908	0.00375443	0.079463
KCNJ15	6.60335	0.949989	0.00375591	0.079463
OTULINL	6.87598	0.119668	0.0037612	0.0794654
BOLA3	8.38665	-0.261835	0.00376618	0.0794654
TRPM6	6.07248	0.274589	0.00378107	0.0796099
HNRNPM	9.70644	-0.0692308	0.0037832	0.0796099
CENPV	7.50108	-0.166133	0.00379707	0.0797945
NAMPT	9.35641	0.566209	0.00380477	0.0798492
TLE4	7.42346	0.116715	0.00381542	0.0798844
ACSL1	9.13541	0.496168	0.00382167	0.0798844
NAE1	8.16454	-0.105862	0.00382176	0.0798844
EIF3I	9.85058	-0.168499	0.0038495	0.080357
IL10RB	9.25784	0.171694	0.00386938	0.0806645
ILF3	6.44527	-0.0525748	0.00387535	0.0806815
CTDSP1	8.35255	0.0801244	0.00388441	0.0807389
DHX36	7.42767	-0.145446	0.00388842	0.0807389
PHAX	7.0601	-0.136326	0.0039416	0.0817347
NTHL1	6.95911	-0.146084	0.0039524	0.0818042
SLC6A12	6.27072	0.152978	0.0039554	0.0818042
RTF2	10.3704	0.118576	0.00397667	0.0821355
C2orf42	7.74073	-0.0974791	0.00399425	0.08239
SPI1	9.09718	0.275883	0.00403829	0.0831888
EEF1AKNMT	7.27156	-0.0894748	0.00405067	0.0833341
CARD9	8.02548	0.239586	0.00414341	0.0850144
BAG3	7.44935	-0.135869	0.00414751	0.0850144
REM2	6.96159	0.174642	0.00414863	0.0850144
FBXW4	8.04604	-0.142141	0.00415559	0.0850456
S1PR4	9.10561	0.188755	0.00417844	0.0852527
BCL10	7.01368	0.149215	0.00418071	0.0852527
LGALS3	8.70788	0.220559	0.00418204	0.0852527
PSMC4	6.993	-0.129074	0.00419172	0.0853388
SHKBP1	7.93657	0.163156	0.00420594	0.0855172
INTS13	7.10814	-0.119796	0.00422621	0.0858179
ZDHHC7	9.39239	0.172147	0.00423496	0.0858201
PAICS	7.68551	-0.380548	0.00423728	0.0858201
TMEM167A	8.01425	0.128281	0.00424458	0.0858568
NDUFB11	10.0175	-0.135992	0.00429229	0.0867098
NNT	7.30504	-0.0637426	0.00430717	0.0867581
PRAM1	8.07216	0.284945	0.00431324	0.0867581
PFKFB4	8.26779	0.255735	0.00431358	0.0867581
OS9	7.16001	0.18924	0.00431685	0.0867581
RNF31	8.18904	0.156119	0.0043282	0.0868632
CORO1C	7.91886	0.166219	0.00434252	0.0868632
HSP90AB1	9.61347	-0.13473	0.00434381	0.0868632
MAGEH1	7.06908	-0.118499	0.00434427	0.0868632
ECHDC2	8.30117	-0.148047	0.0043615	0.087041
CXCR2	9.57046	0.926759	0.00436428	0.087041
PTPN22	7.12289	-0.104679	0.00437729	0.0871894
SLFN11	8.07368	0.108934	0.00438764	0.0872845
CHI3L2	7.00761	-0.115204	0.00441855	0.0877877
TTC3	7.91072	-0.125818	0.0044266	0.0878362
RSU1	8.09014	-0.158521	0.00445714	0.0882333
DDX58	7.2906	0.271508	0.00446231	0.0882333
UBE2G1	7.96281	-0.118067	0.00446351	0.0882333
GMNN	6.98181	-0.132503	0.00447829	0.0883509
PREX1	8.45984	0.189006	0.00448075	0.0883509
MZB1	7.66299	-0.810325	0.00452479	0.0891071
CD70	6.38502	-0.0430825	0.0045515	0.0893943
C3AR1	7.64177	0.235674	0.00455446	0.0893943
SH3BP5L	7.49422	0.166368	0.00455669	0.0893943
SERPING1	6.44033	0.531464	0.00456222	0.0893943
FAM20C	6.93869	0.140521	0.00460227	0.0900665
CD79B	8.35574	-0.203216	0.00461214	0.0901096
SLC30A1	7.14385	0.156929	0.00461599	0.0901096
SLC16A3	9.32812	0.416466	0.00462379	0.090119
SLC25A15	6.40042	-0.0938871	0.00462798	0.090119
ZNF408	6.98593	0.0914219	0.00464151	0.0902701
LYSMD2	9.66164	0.228123	0.00464871	0.090298
HIF1AN	6.81842	0.0953153	0.00468589	0.090872
EIF5B	7.29579	-0.124766	0.00468987	0.090872
TREML4	5.90653	0.148702	0.00469657	0.0908894
MSMO1	6.98966	-0.0925799	0.00471274	0.0910289
FBXW7	7.49689	-0.0560023	0.00471541	0.0910289
C3orf62	7.0682	0.154386	0.00472702	0.0910396
RANBP1	8.45639	-0.196431	0.00472759	0.0910396
DARS1	10.0874	-0.183695	0.0047385	0.091099
SPAG5	6.31699	-0.148325	0.00474231	0.091099
PANK2	7.81972	0.118621	0.00475581	0.0912462
GATA2	6.74118	0.21048	0.00476895	0.0913864
PRMT1	8.75728	-0.180347	0.00478394	0.0915616
H4C3	11.7071	-0.371236	0.00479545	0.0916249
PSTPIP1	7.75494	0.163843	0.00480375	0.0916249
RAP1GDS1	7.49487	-0.092926	0.0048048	0.0916249
GEMIN4	7.31995	-0.143933	0.00482106	0.091823
IL1RN	7.39631	0.403253	0.00488362	0.0928228
MTFMT	6.266	0.0818649	0.00488541	0.0928228
CSF2RB	7.7358	0.251257	0.00490338	0.0930512
DNAJB12	7.29911	0.0729408	0.00494483	0.0937243
RMI2	6.66073	-0.0968899	0.00497761	0.0942316
SLCO3A1	7.1483	0.131593	0.00502687	0.0947786
MCU	6.83777	0.102366	0.00503092	0.0947786
GINS3	6.27168	-0.142661	0.00504004	0.0947786
HLA-DOB	7.12833	-0.205557	0.00504352	0.0947786
FBXL13	5.76601	0.155291	0.00504569	0.0947786
COQ3	6.77084	-0.0897361	0.00504748	0.0947786
ARPC5	11.1455	0.125649	0.00504889	0.0947786
TXLNA	7.96852	-0.141814	0.00506657	0.0949967
PLXDC1	6.87048	-0.113992	0.00507562	0.0950526
MMP25	6.7396	0.250496	0.00509416	0.0952858
SNAP23	7.5435	0.155848	0.00511995	0.0956539
FGL2	10.4365	0.247333	0.00515182	0.096052
ST8SIA4	7.07934	0.129214	0.00515707	0.096052
VAV1	8.20003	0.132151	0.00515966	0.096052
SCMH1	6.32345	-0.0538082	0.00518525	0.0963798
PTEN	8.00308	0.102449	0.00518959	0.0963798
CORO1B	7.93338	0.141731	0.00522209	0.0966332
ARHGAP26	7.15243	0.129998	0.00522549	0.0966332
FCRL5	6.5949	-0.264379	0.0052279	0.0966332
AMMECR1	7.38348	-0.0734098	0.00522792	0.0966332
SLFN12	7.05947	0.170857	0.00525491	0.0969242
STT3B	7.76304	-0.210974	0.00525605	0.0969242
TBXAS1	9.39222	0.221951	0.00526576	0.0969891
GABPAP	6.66899	-0.0827237	0.00531414	0.0977651
CSGALNACT2	7.93472	0.099497	0.00533415	0.0980182
GLS2	7.07773	-0.111375	0.00535012	0.0981964
QPCT	8.78909	0.256018	0.00538271	0.0986068
SCAMP3	8.25976	-0.107769	0.00538508	0.0986068
MLEC	8.07897	-0.189543	0.00540351	0.0988287
KLHL3	6.64448	-0.131239	0.00541889	0.0989944
DDB1	7.83667	-0.103958	0.00544068	0.0992656
RPS4X	11.9907	-0.210448	0.00544642	0.0992656
PACSIN1	6.64281	-0.129186	0.00547987	0.0996824
ZNF524	8.03193	0.130014	0.00548202	0.0996824
CDA	8.29141	0.324837	0.0055002	0.0998968
ATP8B4	7.53954	0.204475	0.00551827	0.100109
REEP4	6.8223	0.0880311	0.00554015	0.10039
OCIAD2	8.32887	-0.207351	0.00556484	0.10072
RPL36AL	9.80783	-0.106042	0.00558217	0.100917
PITPNA	7.12936	0.118696	0.0055952	0.101036
PEA15	8.59072	0.182672	0.00566687	0.102213
TNFSF10	9.54793	0.531566	0.0056741	0.102225
RELB	7.45292	0.155408	0.0057113	0.102695
CYP4F3	7.24421	0.344568	0.00571328	0.102695
TBCK	7.13794	-0.104444	0.00573541	0.102954
OSTM1	7.26864	0.1204	0.00574084	0.102954
KRT23	6.44061	0.947782	0.00576609	0.103288
HGD	6.95563	-0.235706	0.00578442	0.103498
KLF5	7.31471	0.132752	0.00579419	0.103555
TMEM106C	7.7693	-0.227845	0.00580842	0.103691
GDAP2	6.85042	0.0595082	0.00582175	0.10381
PTGS2	7.63673	0.713591	0.00585935	0.104362
POMT1	6.83794	-0.111078	0.00588617	0.10472
UBE2H	7.88658	-0.125725	0.00592163	0.105232
RRP12	7.50718	0.205846	0.00592856	0.105235
TNFRSF10C	6.46293	0.833339	0.00600199	0.106418
CDK12	7.24056	-0.287051	0.00603063	0.106723
MRPS27	7.62666	-0.148018	0.00603864	0.106723
CD247	11.1356	-0.166306	0.00603966	0.106723
NT5M	7.07684	-0.199592	0.00604931	0.106773
CREB3L2	7.37812	-0.173859	0.00606596	0.106947
COCH	6.30553	-0.140076	0.00608038	0.10708
REPS2	6.88585	0.341171	0.00611266	0.107512
NUDT16	6.85284	0.166733	0.00611961	0.107512
NMI	8.90643	0.266376	0.00612549	0.107512
C17orf75	6.90075	-0.0790856	0.00615367	0.107773
RNF24	8.23562	0.335975	0.00615595	0.107773
AK2	7.56484	0.0753975	0.00616462	0.107773
GLDC	6.24784	-0.787284	0.00616788	0.107773
OPLAH	6.67524	0.250414	0.00619282	0.108088
RGS2	11.6152	0.26305	0.00622542	0.108347
KLF12	6.9911	-0.100908	0.00623304	0.108347
CORO7	8.6566	0.156424	0.0062357	0.108347
MYOF	7.25225	0.249138	0.00624048	0.108347
FAM8A1	8.85298	0.231066	0.00625159	0.108347
NT5C2	8.69242	0.173631	0.0062526	0.108347
PPM1M	8.89321	0.104015	0.00625611	0.108347
GRAP2	7.80436	-0.153635	0.00626969	0.108359
FANCI	6.34626	-0.0984502	0.00627064	0.108359
FCGR3B	10.1257	1.95686	0.00628906	0.108557
KCTD15	6.32066	0.110828	0.00630298	0.108678
MPPE1	8.39888	0.159889	0.00632219	0.108889
PPP1R12C	7.14779	0.082611	0.00636292	0.10947
NDUFA7	8.48906	-0.116771	0.00638718	0.109767
TOR2A	6.7196	0.114924	0.00640202	0.109901
BUD23	8.41773	-0.146828	0.00644467	0.110512
CCR7	10.2203	-0.264198	0.00648723	0.111001
CCDC167	7.74862	-0.259354	0.00649193	0.111001
STX1A	6.3184	-0.0551396	0.00649447	0.111001
SLC12A6	7.04205	0.144527	0.00653238	0.111265
DLGAP5	6.25077	-0.172711	0.00654197	0.111265
BMP2K	6.77294	0.132335	0.00654585	0.111265
KLHDC4	7.77453	-0.130602	0.00654721	0.111265
CASP5	6.19291	0.447711	0.0065506	0.111265
BMS1	7.90502	-0.186403	0.00655946	0.111265
ZNF79	5.85409	-0.0524785	0.00656714	0.111265
ABHD14A	7.62022	-0.114134	0.00657073	0.111265
ATP6V0E2	8.42638	-0.123762	0.00657387	0.111265
SPTSSA	7.22267	0.112311	0.00659293	0.111467
PTGDR2	6.40518	0.124134	0.00660561	0.111561
CD19	7.5022	-0.241765	0.00662141	0.111708
DYSF	8.79551	0.322851	0.00664124	0.111922
FZD2	6.84076	0.212005	0.00667679	0.112354
COQ2	7.69896	0.151589	0.00668127	0.112354
MGAM	6.66361	0.342094	0.00670562	0.112524
XXYLT1	6.92133	0.132229	0.00672152	0.112524
MON2	7.57187	-0.12539	0.00672527	0.112524
TULP3	6.47151	-0.054068	0.0067314	0.112524
CD300LF	8.3794	0.335991	0.00673174	0.112524
PLK3	7.17169	0.136707	0.0067345	0.112524
ELP6	7.32796	-0.0752687	0.00674548	0.112588
DUSP6	8.73709	0.155762	0.00679758	0.113336
EXOSC8	8.41476	-0.161717	0.00681339	0.113479
NUDT9	7.27562	-0.0600205	0.00683883	0.113782
STRN4	6.88341	0.0863777	0.00688652	0.114454
ARL4C	8.42951	-0.0919479	0.00690996	0.114722
VPS9D1	7.40932	0.121658	0.00693551	0.115024
ZNF593	7.6188	-0.160911	0.00696365	0.115267
EXTL3	7.415	0.14212	0.00696488	0.115267
C5AR1	8.83541	0.322921	0.00698401	0.115461
GCH1	7.86113	0.0919772	0.00699557	0.11553
BPTF	7.31715	-0.0681669	0.00702864	0.115954
RIPK3	7.02073	0.128313	0.0070452	0.116105
PRPF8	9.63484	-0.19561	0.00706112	0.116245
LPCAT3	7.4689	0.139037	0.00713126	0.117276
CACNA2D2	6.87067	-0.0544956	0.00714862	0.117346
LPAR5	7.32669	-0.138327	0.0071505	0.117346
IKZF3	7.00901	-0.310405	0.0072139	0.118207
RASGRP3	6.81416	-0.271897	0.00722477	0.118207
H2BC5	7.2797	-0.306223	0.00723211	0.118207
TRPV4	6.1787	0.0680093	0.00723316	0.118207
STK39	7.24529	-0.191649	0.00725435	0.11843
WDR12	7.23918	-0.138944	0.00726692	0.118511
UBE2B	7.62988	0.115385	0.00729836	0.1189
JAK2	7.42797	0.207473	0.00731246	0.118977
VPS18	7.39922	0.152357	0.00732716	0.118977
BST2	9.51647	0.232998	0.00733521	0.118977
TRAP1	7.94053	-0.104046	0.00733535	0.118977
ETV6	8.01651	0.157958	0.00734693	0.118977
VCAN	9.9988	0.185819	0.00734866	0.118977
APH1A	8.67813	0.10659	0.00737295	0.119156
ANKRD16	6.25695	-0.0841905	0.00737492	0.119156
BICDL1	6.86532	-0.110344	0.00739319	0.119328
CSTF3	7.13833	-0.0917569	0.00748127	0.120625
ASCL2	8.0345	0.166263	0.00749115	0.12066
ALKBH8	6.62914	-0.107049	0.007499	0.120662
IFI44L	7.73689	0.801483	0.00757454	0.121753
RNF19A	7.2725	-0.0625666	0.00759763	0.121998
PGLS	9.28699	0.19547	0.00764528	0.122564
B3GALT4	7.36292	0.115263	0.00764854	0.122564
CNPY2	8.08455	-0.131449	0.00766744	0.122742
OSGIN2	6.75404	0.159201	0.00768349	0.122774
KIAA0513	8.06096	0.290939	0.00768516	0.122774
ACTL6A	8.18973	-0.138773	0.00772735	0.123275
PARP10	7.60072	0.203668	0.00773224	0.123275
GIT2	7.59534	0.1103	0.00781347	0.124443
SLC49A4	6.87549	0.234802	0.00784329	0.124791
NOL7	9.71771	-0.120244	0.00786503	0.124874
OAS2	7.0289	0.239537	0.00787054	0.124874
NADSYN1	8.23927	0.101921	0.00787243	0.124874
DGAT2	7.05773	0.385812	0.00788304	0.124916
BEX3	8.19813	-0.125808	0.00791356	0.125196
LPAR6	7.81111	0.254717	0.00791672	0.125196
PGAP6	8.10928	0.28258	0.00796688	0.12574
SLC35C1	7.06717	0.0938937	0.00797647	0.12574
USP15	7.80446	0.255976	0.00798194	0.12574
PWWP2B	7.18428	0.0816621	0.00798327	0.12574
CPA4	6.60791	0.14011	0.00804425	0.126574
ESRRA	6.69606	0.174704	0.00805656	0.12664
SYNCRIP	7.76735	-0.197434	0.00813095	0.127591
MSH6	7.75597	-0.161768	0.00813336	0.127591
SSH3	6.80361	0.0859808	0.00816774	0.127972
DTYMK	6.85295	-0.0935328	0.00817398	0.127972
INPP4B	7.31198	-0.160485	0.00818401	0.128001
RSAD2	7.03738	0.955349	0.00819381	0.128026
ANKEF1	6.30045	-0.0860748	0.00821399	0.128214
KIF11	6.26826	-0.207436	0.00826623	0.128722
GPAA1	7.33093	0.106935	0.00826736	0.128722
ACOT9	7.44318	0.149681	0.00827439	0.128722
CYSLTR1	7.79837	0.252128	0.0082861	0.128722
IMPDH1	7.9849	0.114865	0.00828788	0.128722
RNF19B	8.01839	0.22491	0.00829591	0.128722
PREB	7.24911	-0.129168	0.00831877	0.128949
HAL	6.83631	0.335984	0.0084036	0.130014
TMEM259	7.31205	0.059222	0.00840409	0.130014
AIF1	10.311	0.274898	0.0084623	0.130739
NECAP1	8.3383	0.113881	0.00846766	0.130739
LYN	11.6854	0.188648	0.00850413	0.131094
IFI44	8.2931	0.649792	0.00851135	0.131094
APOBEC3G	8.39142	-0.169781	0.00851578	0.131094
RFX2	6.31914	0.121318	0.00853229	0.13122
LEF1	9.06169	-0.228552	0.00854411	0.131272
ARPC5L	8.85292	-0.244697	0.00859179	0.131876
SLC39A1	7.78493	0.187621	0.00863441	0.132179
CCNA2	6.42086	-0.308138	0.00863543	0.132179
C5	6.44896	0.110302	0.0086369	0.132179
DENND5A	8.85585	0.194438	0.00865285	0.132294
FH	8.05331	-0.159373	0.00868309	0.132627
SLC27A3	8.4589	0.200875	0.00874423	0.13343
EEF1AKMT1	6.79714	-0.116851	0.00877628	0.133789
GLMN	6.98533	-0.0975408	0.00880174	0.133917
QKI	7.16425	0.0753994	0.00880175	0.133917
ERMP1	7.15032	-0.0904387	0.00882319	0.134112
BACH2	6.6974	-0.115352	0.00883176	0.134113
IFNGR2	10.6936	0.230973	0.00886071	0.134422
GAB3	7.58103	0.103993	0.00886995	0.134432
RNGTT	7.67859	-0.149701	0.00889069	0.134499
PAK1IP1	7.36972	-0.12853	0.00889712	0.134499
TLR5	7.80182	0.211018	0.00890015	0.134499
ENG	6.76467	0.125944	0.00891961	0.134663
AUH	6.93361	-0.102329	0.00894206	0.134872
CCM2	7.619	0.14657	0.00896548	0.135095
PIP4P2	7.37035	0.146454	0.00898371	0.135239
MS4A3	7.51762	0.241787	0.00899845	0.135331
MED28	7.97773	0.119385	0.0090096	0.135369
CCDC127	7.27219	-0.11187	0.00905352	0.135898
C11orf80	6.64997	-0.180869	0.00908366	0.136138
ERGIC3	8.27011	-0.106649	0.00908685	0.136138
MCM7	6.82061	-0.135541	0.00910718	0.136148
TAF1B	6.63962	-0.0740474	0.00912595	0.136148
IRF2BP2	7.90864	0.0812615	0.00913893	0.136148
WDR54	8.40362	-0.146612	0.00913904	0.136148
TM7SF3	7.98311	-0.0864508	0.00914623	0.136148
ENOSF1	7.40532	-0.136388	0.00914722	0.136148
IGF1R	6.46399	0.071261	0.0091484	0.136148
GAPT	8.45172	0.220943	0.00917769	0.136416
ST6GALNAC2	6.76601	0.332132	0.00918386	0.136416
CPNE8	6.77827	0.115231	0.00920218	0.136559
EIF3M	9.16468	-0.170427	0.00924636	0.136996
CD8B	7.27105	-0.0861254	0.00924916	0.136996
LIMS1	8.13937	-0.212544	0.00926519	0.137104
ALDH1A1	7.7861	0.265728	0.00929208	0.137372
FN3KRP	7.94293	-0.121171	0.00941017	0.138986
CCSER2	7.1744	-0.118784	0.00943964	0.139176
BCL2L12	7.56129	-0.0520517	0.009449	0.139176
UNC93B1	7.04679	0.175099	0.00944966	0.139176
DROSHA	7.5902	-0.0844267	0.00947138	0.139272
CARD16	7.64085	0.133767	0.00947399	0.139272
MX1	10.3037	0.442827	0.00953128	0.139717
RHBDF2	7.72132	0.131675	0.00953617	0.139717
E2F5	7.34699	-0.181562	0.00953634	0.139717
FHL3	7.90724	0.139104	0.00953997	0.139717
EARS2	6.43868	-0.0677338	0.00956001	0.139775
RNF114	9.03043	0.064679	0.00956711	0.139775
CYC1	9.46136	-0.0980074	0.00957068	0.139775
NAAA	8.2629	0.122787	0.00962227	0.140103
RASGRP4	6.47882	0.140834	0.00962348	0.140103
RBM7	7.22869	0.17386	0.00963112	0.140103
MGST2	8.60406	0.209662	0.00963257	0.140103
UBR2	7.86983	0.112787	0.00964255	0.140103
CD3G	8.30946	-0.254165	0.00964783	0.140103
GSPT2	7.09304	-0.157078	0.0096558	0.140103
PTPRN2	6.49374	0.137855	0.00967152	0.140144
ZNF200	6.5842	0.108521	0.00967654	0.140144
ADA	8.70771	-0.255529	0.00969849	0.140332
ABTB1	8.98719	0.19163	0.00977104	0.141252
PIK3IP1	9.74218	-0.234633	0.00982155	0.141851
WIPF2	6.98418	0.139666	0.00983686	0.141941
SLC25A29	6.6412	0.107718	0.0098709	0.142301
ZNF544	7.21678	-0.0953507	0.00992793	0.142991
TMEM71	9.90671	0.174292	0.00995017	0.143162
TMEM88	6.44363	0.164232	0.00995894	0.143162
BATF3	6.70655	0.152362	0.00996721	0.143162
HSD17B11	8.69516	0.150912	0.00999503	0.143209
SSR2	9.01316	-0.158312	0.00999686	0.143209
CIC	7.34009	0.13242	0.00999789	0.143209
HSD17B8	7.74493	-0.152726	0.0100197	0.14339
MYL6B	7.27737	-0.324149	0.0100704	0.143984
TRAPPC14	7.07154	0.103861	0.010097	0.144232
SMPD3	6.54869	0.122289	0.0101207	0.144439
AEN	7.72509	-0.159795	0.0101508	0.144616
REL	7.31036	0.0660964	0.0101561	0.144616
ZBTB43	7.62688	-0.0932225	0.0101608	0.144616
FUT4	7.03286	0.155247	0.010192	0.144928
PRC1	6.12984	-0.26263	0.0102075	0.145016
SRD5A1	6.76606	0.099128	0.0102565	0.145581
TRIB2	7.84033	-0.187592	0.0102833	0.145829
SCLT1	6.40481	0.1128	0.0102996	0.145928
UXT	8.22039	-0.120533	0.0103099	0.145942
CPEB3	6.92526	0.0933185	0.010363	0.146379
IFI35	8.7505	0.32876	0.0103639	0.146379
AZI2	7.21385	0.111252	0.010371	0.146379
IQCB1	7.21969	-0.0920252	0.010379	0.146379
SNX10	8.41481	0.285084	0.0103875	0.146379
PRPF19	8.17599	-0.157275	0.0104067	0.146518
AVIL	6.01709	0.106371	0.0104265	0.146556
TNFRSF10B	7.67174	0.135749	0.0104282	0.146556
DENND5B	6.47267	-0.352861	0.0104544	0.146677
H2AJ	7.43853	0.143066	0.0104555	0.146677
AIMP2	8.25463	-0.09402	0.0104776	0.146856
PDIA5	6.73339	-0.240336	0.0105026	0.146859
S100Z	6.5343	0.150557	0.0105043	0.146859
CEP83	6.03518	-0.0802385	0.010506	0.146859
TAOK2	6.60793	0.0954455	0.0105666	0.147574
G0S2	7.61524	0.567894	0.010578	0.147582
TOR1A	8.26754	0.0768035	0.010586	0.147582
IL1R2	6.27313	0.852594	0.0106241	0.147981
SAP30L	8.05411	0.0959573	0.0106864	0.148631
VASH1	6.92553	0.165656	0.0106897	0.148631
TIMM21	7.38008	-0.111372	0.0107022	0.148672
VAV3	7.23583	0.101152	0.0107492	0.148986
CRTC2	7.07114	0.159031	0.0107508	0.148986
FUT7	7.2577	0.152435	0.0107533	0.148986
OSBPL10	6.71342	-0.208677	0.0107805	0.14923
BATF2	5.88764	0.13069	0.0108296	0.149778
FCGR2B	7.24625	0.0972789	0.0108605	0.149967
CHMP1A	8.45762	0.113873	0.0108624	0.149967
GLUL	6.67413	0.202778	0.0108888	0.150199
ALG8	7.29391	-0.090677	0.0109798	0.151243
RGS10	9.26024	-0.210851	0.0109935	0.151243
PHF19	7.26549	-0.111772	0.0109935	0.151243
HADH	7.92716	-0.149727	0.0110292	0.151499
SSBP3	8.11834	-0.119476	0.0110315	0.151499
SAMD4A	6.59803	0.18726	0.0110544	0.151681
AMPD2	6.77715	0.174284	0.0111131	0.152353
CERS5	7.65202	0.0868785	0.0111346	0.152474
H2BC17	6.01475	-0.281175	0.0111414	0.152474
MRPL24	8.59956	-0.149784	0.01116	0.152563
SFI1	7.47461	0.0624952	0.0111674	0.152563
CDC25B	9.30081	-0.189408	0.0111932	0.152665
MICU1	7.24564	0.120028	0.0111944	0.152665
GGH	6.89583	-0.398075	0.011249	0.153277
LIN7A	6.35935	0.298371	0.0112686	0.15341
DIAPH2	7.01731	0.0958502	0.0113573	0.154252
KLRC1	7.26537	-0.0962834	0.0113609	0.154252
ZNF503	6.47635	0.0826468	0.0113672	0.154252
ZFP36L2	8.15565	0.0994634	0.0113727	0.154252
PHC2	6.95692	0.158327	0.0113797	0.154252
AGTPBP1	8.22908	0.105318	0.011423	0.154705
MACROH2A1	9.2136	0.116835	0.0114813	0.155236
CERS2	8.4109	0.0980484	0.011482	0.155236
SLC25A23	7.27477	-0.253321	0.0115246	0.155676
PLSCR1	8.04275	0.387408	0.0116166	0.156571
CXCL2	7.54973	0.232	0.0116233	0.156571
SCFD1	7.80556	-0.0879568	0.0116255	0.156571
MIS18A	6.62959	-0.0719566	0.0116308	0.156571
SHLD1	6.62641	-0.135333	0.0116605	0.156836
B3GNT5	6.32103	0.30781	0.0116959	0.156973
ITPR3	7.78852	-0.154727	0.0117031	0.156973
POP1	6.35521	-0.0895303	0.0117041	0.156973
LMAN1	7.35232	-0.392376	0.0117273	0.156973
MAP2K3	7.82141	0.117433	0.0117277	0.156973
PRRC1	7.80447	-0.100254	0.0117308	0.156973
HTATSF1	7.01057	-0.107479	0.0117729	0.157386
CDC14B	6.41705	-0.106337	0.011786	0.157386
CDT1	6.01213	-0.0737181	0.0117958	0.157386
ITM2C	8.42403	-0.304945	0.011802	0.157386
SRP72	8.32159	-0.129089	0.0118244	0.157552
ASPM	6.05974	-0.305258	0.0118564	0.15765
ZMAT5	7.06432	0.061351	0.0118609	0.15765
MTA3	6.62038	-0.0969516	0.0118641	0.15765
FOLR2	6.74183	0.131401	0.0118721	0.15765
STXBP5	7.26422	0.163671	0.0119284	0.158263
ARSK	6.16301	-0.151117	0.01195	0.158306
GABPA	6.67164	-0.124873	0.0119772	0.158306
SRP68	8.45999	-0.129034	0.0119805	0.158306
GPR180	6.72666	-0.0889683	0.0119845	0.158306
PRDX4	8.24149	-0.480257	0.0119873	0.158306
BCL2A1	7.83822	0.3605	0.0120127	0.158306
MBOAT2	6.54403	0.22195	0.0120274	0.158306
GTSE1	5.97033	-0.112357	0.0120286	0.158306
HVCN1	8.06569	0.0733481	0.0120453	0.158306
LY96	8.46604	0.6085	0.0120592	0.158306
TMEM97	6.71861	-0.182604	0.0120702	0.158306
RIPK2	7.9902	0.163335	0.0120805	0.158306
PAXIP1	7.39424	-0.110182	0.0120851	0.158306
PRKCQ	8.43993	-0.18125	0.0120963	0.158306
SAMD3	8.3656	-0.161816	0.0120984	0.158306
GNPNAT1	6.77062	-0.0867376	0.0120995	0.158306
ATF4	9.19719	-0.0580866	0.0121035	0.158306
VASP	7.95375	0.120308	0.0121468	0.158655
POR	7.59131	0.127545	0.012157	0.158655
ARHGEF11	6.49067	0.0868246	0.0121605	0.158655
GMIP	8.09117	0.130791	0.0121829	0.158701
RBCK1	8.25006	0.167333	0.0121844	0.158701
SLITRK4	6.72855	0.106112	0.0122144	0.158842
MIDN	8.92839	0.218723	0.0122155	0.158842
UTP23	7.1315	-0.0750117	0.0122421	0.159056
MYO9B	7.79987	0.171854	0.0122798	0.159413
SCAF4	7.88844	-0.134719	0.0123273	0.159779
SNAP29	7.27857	0.0955967	0.0123445	0.159779
TMEM30A	7.78992	0.132285	0.0123549	0.159779
SMC2	6.5913	-0.0746165	0.0123631	0.159779
RRAS	7.9621	0.225859	0.0123677	0.159779
ZFYVE16	6.13274	0.0688136	0.0123692	0.159779
TCIRG1	7.99261	0.115386	0.012416	0.160251
STAT5A	9.09872	0.154499	0.0125132	0.161373
ALPK3	6.08965	0.0992788	0.0125812	0.161945
RSBN1L	7.79369	0.090268	0.0125952	0.161945
MTHFD1L	6.5523	-0.0944531	0.0125983	0.161945
SLC22A15	6.1568	0.0794205	0.0126008	0.161945
LILRB1	7.80583	0.202129	0.0126093	0.161945
PSMA5	9.92712	-0.126601	0.0126305	0.162084
ZDHHC3	7.28874	0.0604175	0.0126756	0.162406
ZSCAN16	7.23015	0.102104	0.0126837	0.162406
PRTFDC1	6.12403	-0.0837743	0.012695	0.162406
STAT2	8.9289	0.270085	0.0127047	0.162406
STMN1	6.64011	-0.113486	0.0127179	0.162406
HNRNPAB	8.70865	-0.144435	0.0127213	0.162406
C1RL	7.78006	0.174486	0.0127282	0.162406
KLHL14	6.26002	-0.388857	0.0127467	0.162511
USP32	7.7791	0.141136	0.0127705	0.162681
MAPK1	8.1368	0.0893105	0.0127809	0.162681
ADGRE1	7.51745	0.261979	0.0128143	0.162914
ERLEC1	8.06324	-0.248533	0.01282	0.162914
RNF125	7.59262	-0.0888527	0.0128659	0.163365
MPL	6.65234	-0.185052	0.0128853	0.163478
PKN2	7.88921	0.120002	0.0129791	0.164535
SSR4	10.9788	-0.232502	0.0130326	0.165079
CREB5	6.88985	0.299958	0.0130471	0.165129
TRIM68	6.74073	-0.0978847	0.0130735	0.16533
H2BC7	5.80513	-0.074997	0.0131111	0.165672
DENND1A	6.86662	0.136119	0.0131333	0.165819
ATAD2	6.71759	-0.064993	0.0131921	0.166278
NRBP1	7.37278	0.0667769	0.0131979	0.166278
RPAP2	6.87871	-0.103371	0.0132016	0.166278
LDHB	10.6373	-0.155315	0.0132537	0.166586
MVP	9.01444	0.176616	0.0132629	0.166586
ZBTB39	6.31341	-0.0597922	0.0132682	0.166586
CSF1R	8.88481	0.258491	0.0132811	0.166586
ABHD3	7.60508	0.141362	0.0132833	0.166586
RHOH	7.81673	-0.0823269	0.0132899	0.166586
ISG15	8.97988	0.586499	0.0133046	0.166637
CEACAM1	6.68748	0.19761	0.0133289	0.166809
JAML	10.7423	0.263848	0.0133587	0.167047
UFL1	7.14312	-0.181486	0.0133927	0.16734
ICAM1	7.08689	0.234375	0.0134406	0.167804
POLE2	6.07509	-0.201678	0.0134835	0.168206
SOX4	7.4495	0.0768463	0.0134945	0.168208
ARHGAP9	9.24888	0.154941	0.0135338	0.168552
MAPK14	6.82532	0.0839818	0.0135436	0.168552
USP34	7.59828	-0.148564	0.0135582	0.1686
ZMYND15	6.06466	0.129682	0.0135885	0.168843
BASP1	11.1667	0.393386	0.0136295	0.169217
GLT1D1	7.10163	0.204473	0.0136469	0.169299
BET1	6.47563	-0.104623	0.0136852	0.16964
ANKRD22	6.57236	0.256006	0.013709	0.169676
CHMP1B	9.12856	0.160164	0.0137098	0.169676
ZNF264	6.25592	-0.0924366	0.0137215	0.169686
TM9SF1	6.89598	0.0904279	0.0137879	0.16986
C9orf72	7.40745	0.132522	0.0137886	0.16986
DHRS7B	7.01691	0.114985	0.0138007	0.16986
DTX3L	7.02144	0.129149	0.013802	0.16986
AQP7	7.99378	0.337672	0.0138056	0.16986
KDM4A	6.85882	-0.118274	0.0138072	0.16986
KMT2A	7.01451	-0.100093	0.0138122	0.16986
TLNRD1	7.06265	0.0537542	0.0138223	0.16986
VSIG4	6.44363	0.0935828	0.013857	0.169993
DGAT1	7.37042	0.11546	0.0138715	0.169993
SUMO4	6.33526	-0.0801393	0.0138723	0.169993
RHBDD1	6.91011	-0.118305	0.0138803	0.169993
HAUS4	8.06109	0.155895	0.0138874	0.169993
H2BC8	6.54758	-0.155591	0.0139275	0.170351
CEP19	6.89986	0.345911	0.0139594	0.170451
AMT	6.76991	-0.0671675	0.0139608	0.170451
ZC3HC1	7.79493	-0.11683	0.0139695	0.170451
PPRC1	7.48965	-0.0991573	0.0139792	0.170451
CHMP2B	7.78595	0.150043	0.0140223	0.170843
DHFR2	6.25807	-0.0770021	0.0140515	0.171065
MSRB1	11.3507	0.35001	0.0140933	0.171442
IER3IP1	7.50348	-0.0478502	0.0141141	0.171475
IFITM3	10.86	0.778947	0.014118	0.171475
RRS1	7.91949	-0.107128	0.0141461	0.171597
NAGLU	7.39807	0.0801037	0.0141499	0.171597
L3MBTL1	5.83843	-0.0821752	0.0141846	0.171884
THBD	6.30839	0.218494	0.0142045	0.171924
CHMP5	7.02583	0.249155	0.0142098	0.171924
GPR35	6.78099	0.0522082	0.0142252	0.171977
NR4A1	7.14722	0.22208	0.0142685	0.172249
IL1RAP	6.23765	0.0843242	0.0142905	0.172249
ASAH1	7.7938	0.0977774	0.0142912	0.172249
GINS2	6.08807	-0.282792	0.0142917	0.172249
TCHP	7.17412	-0.0639474	0.0143397	0.172692
WDFY3	6.57723	0.226378	0.0143571	0.172692
NDST1	6.51742	0.200907	0.0143616	0.172692
CEBPB	11.7982	0.310612	0.0143859	0.172851
GRAMD2B	6.46103	-0.0806307	0.0144178	0.173103
KDM5D	6.948	-0.0774772	0.0144411	0.173249
ARRB2	7.45058	0.11109	0.0144776	0.173554
TUT1	6.93219	-0.0849315	0.0144999	0.173592
APPL1	7.47536	-0.0954836	0.0145299	0.173592
PRRG4	6.39976	0.125258	0.0145329	0.173592
MRPL49	8.11289	-0.128419	0.0145367	0.173592
RAB3D	6.306	0.14264	0.0145368	0.173592
RRAGD	8.04303	0.310776	0.0145558	0.173592
RAB39B	6.25008	-0.0732478	0.0145584	0.173592
ITGB3BP	7.19003	-0.0801658	0.0145791	0.173707
DYRK2	8.03554	-0.108793	0.0146076	0.173914
ARSA	6.98341	0.158645	0.0146305	0.173946
EFCAB7	6.24709	-0.100406	0.0146353	0.173946
FCHO2	6.27565	0.135714	0.014647	0.173946
LCP2	9.59555	0.0811993	0.0146547	0.173946
USP13	6.6576	-0.0751814	0.0146758	0.174064
TALDO1	11.3303	0.152681	0.014688	0.174077
MIDEAS	7.85927	0.0990946	0.014703	0.174123
DDR2	8.51891	0.0607679	0.0147146	0.174129
ADAMTS13	6.1557	0.0807449	0.0147261	0.174133
CEP104	6.46191	-0.112038	0.0147685	0.174502
MANBAL	7.34781	0.0736789	0.0148149	0.174918
HNMT	6.86681	0.120984	0.0148492	0.175121
DGKG	6.11963	0.0869424	0.0148544	0.175121
FLOT2	10.2562	0.129205	0.0148672	0.17514
PCNA	7.52255	-0.123507	0.0149125	0.175414
KYNU	7.85054	0.217943	0.0149128	0.175414
CFLAR	10.2581	0.176927	0.0149299	0.175414
NUP35	6.78487	-0.0703595	0.0149451	0.175414
PSMB2	9.01128	-0.163493	0.0149918	0.175414
DOCK5	5.94103	0.129463	0.0150115	0.175414
SPATS2	6.46537	-0.305593	0.0150143	0.175414
KCNA3	6.82862	-0.18049	0.0150215	0.175414
CLEC7A	7.06378	0.216538	0.0150233	0.175414
MS4A1	6.36185	0.213262	0.0150266	0.175414
CLP1	7.9373	0.087093	0.0150338	0.175414
DDO	6.09322	0.151444	0.015034	0.175414
CKB	6.56726	0.141496	0.0150362	0.175414
SH3BP5	7.67587	-0.0631724	0.0150554	0.175508
SSPN	6.0541	-0.140925	0.0150908	0.175763
CENPO	6.20784	-0.0986873	0.0151085	0.175763
HMCES	7.50786	-0.0606333	0.0151109	0.175763
OAS3	7.32419	0.516992	0.0151356	0.175918
NAA25	6.80537	-0.0793379	0.0151575	0.176012
LRR1	7.00862	-0.0766072	0.0151661	0.176012
RUVBL2	7.71778	-0.077224	0.0151796	0.176022
DEGS1	8.79232	0.123918	0.0151894	0.176022
STK38L	6.53953	0.0655434	0.0152108	0.176139
ABCD1	6.58543	0.0900135	0.0152471	0.176429
PSMD14	7.95745	-0.157292	0.0152847	0.176733
ZBTB32	6.51855	-0.13265	0.0153026	0.176774
SAP30BP	7.47361	0.0752833	0.0153108	0.176774
CEP55	5.88406	-0.284641	0.0153292	0.176856
TBC1D31	6.86336	-0.0944774	0.0153418	0.176871
VPS8	7.73308	0.116464	0.0153715	0.176984
JUNB	8.00378	0.145494	0.0153786	0.176984
IL12RB1	6.88429	0.0868906	0.0153855	0.176984
LTB4R	8.0525	0.218273	0.0154155	0.177085
RTN3	7.16288	0.103755	0.0154257	0.177085
FEZ2	8.62972	0.128882	0.0154282	0.177085
RELT	6.94213	0.129146	0.0154687	0.177419
SERTAD3	7.02252	0.164267	0.0155003	0.177652
STARD3	7.56593	0.102227	0.0155248	0.177731
EBF1	6.69862	-0.146499	0.0155299	0.177731
CHI3L1	6.18702	0.668878	0.0156304	0.178514
MME	6.026	0.395892	0.0156515	0.178514
SBNO1	6.86057	-0.128971	0.0156546	0.178514
TAS2R31	5.79802	-0.0881868	0.0156667	0.178514
GCNT1	6.37743	0.0644596	0.0156717	0.178514
GPRC5D	6.1359	-0.351687	0.0156833	0.178514
EID1	7.67413	-0.103105	0.0156913	0.178514
LCN2	8.49814	-0.429981	0.0157034	0.178514
TRIM21	8.08222	0.209626	0.0157074	0.178514
MFGE8	6.9504	-0.178679	0.0157123	0.178514
PRIM1	7.17069	-0.111927	0.0157476	0.178784
CEMIP2	7.86213	0.0893337	0.0157839	0.178796
CDC7	6.24871	-0.0937243	0.015788	0.178796
LEO1	7.04867	-0.0913129	0.0158155	0.178796
TRUB2	7.68282	-0.116148	0.0158181	0.178796
NME5	5.59886	-0.0522233	0.0158189	0.178796
BAIAP3	6.25855	-0.0483303	0.0158202	0.178796
MID1IP1	8.41864	0.183907	0.0158286	0.178796
RASA2	6.79791	-0.200079	0.0158709	0.178999
RNF138	8.18874	0.0733486	0.0158754	0.178999
NOTCH2	6.96657	0.114619	0.0158816	0.178999
PARP2	6.777	-0.0693452	0.0158922	0.178999
PLEKHA5	5.96236	-0.0770899	0.0159456	0.179243
HOOK3	7.94416	0.144015	0.0159465	0.179243
KCNE3	6.89405	0.108959	0.0159483	0.179243
EFEMP2	6.45338	0.058013	0.0159871	0.179428
INKA2	6.66957	0.14357	0.015989	0.179428
B3GALT6	7.44441	0.0840421	0.0160064	0.179428
HOOK1	6.49613	-0.116657	0.0160105	0.179428
VCL	7.27208	-0.0999012	0.0160251	0.179463
DDAH2	7.2077	0.120038	0.0161002	0.18014
GCG	5.72113	-0.0566399	0.0161086	0.18014
TFRC	8.58447	-0.141995	0.0161609	0.180596
HK2	7.76975	0.118477	0.0161899	0.180771
SERPINA1	8.24773	0.259465	0.0162107	0.180771
NCAPD3	6.96458	-0.0711309	0.016221	0.180771
LONP2	7.29535	-0.0740407	0.0162227	0.180771
MKI67	5.93042	-0.113692	0.0162436	0.180842
PLCB2	8.26336	0.150633	0.0162522	0.180842
FAM98B	6.23633	-0.0533894	0.0162811	0.180947
CTTN	6.87488	-0.105581	0.0162876	0.180947
TMED4	8.1445	-0.121039	0.0162964	0.180947
TRIM5	6.54072	0.113512	0.0163176	0.181055
SLC43A2	8.03889	0.226774	0.0163381	0.18115
CAPN3	6.88671	0.0641318	0.0163494	0.18115
PCED1B	9.44544	-0.223445	0.0163713	0.181194
PPP2R5B	7.27039	0.0534716	0.0163792	0.181194
KIF2A	7.7746	-0.149685	0.016388	0.181194
DCTN4	7.0839	0.126404	0.0164157	0.181266
TNNT1	6.70761	0.314505	0.0164302	0.181266
TMEM234	6.46658	0.0572571	0.0164377	0.181266
UTP4	7.78647	-0.156959	0.0164408	0.181266
GAB2	6.68843	0.163741	0.0164691	0.18134
ACTG1	11.9777	-0.273671	0.0164893	0.18134
GLCCI1	7.42355	-0.138162	0.016499	0.18134
DCTPP1	8.19012	-0.151429	0.0165004	0.18134
PTCD2	6.05611	-0.107122	0.0165054	0.18134
CRK	7.36611	0.0838182	0.0165419	0.181495
JAZF1	8.11258	0.0983564	0.0165428	0.181495
DDHD1	6.73985	-0.0749424	0.0165803	0.181688
ODF3B	7.2592	0.192443	0.0165836	0.181688
LRP12	6.30238	-0.0424057	0.01662	0.181777
METTL9	7.70107	0.0979382	0.0166263	0.181777
UBE2D1	7.41312	0.128675	0.0166285	0.181777
RNF115	8.09251	-0.197543	0.0166592	0.181777
RAD54B	6.28679	-0.0452944	0.0166612	0.181777
UBE2R2	7.49627	0.0667106	0.0166613	0.181777
CSNK1E	6.977	-0.0527126	0.0166821	0.181861
PHF23	7.85358	0.0954352	0.0167045	0.181861
PBK	5.62495	-0.162338	0.0167119	0.181861
SUPT3H	6.45214	-0.0421535	0.0167228	0.181861
GLCE	6.29376	0.159476	0.0167271	0.181861
LFNG	8.22893	0.123141	0.0167555	0.181959
GORASP1	6.86493	0.105625	0.0167663	0.181959
LRRC4	5.86087	0.195439	0.016771	0.181959
STK17A	6.90853	-0.102959	0.0168049	0.182201
CCNG2	6.82465	0.0952999	0.0168666	0.182743
PLAAT1	6.49215	-0.184103	0.0169575	0.183601
SLC30A6	6.10867	-0.0546387	0.0169749	0.183625
NAA35	6.92982	-0.0687878	0.0169905	0.183625
NME8	6.79073	0.124278	0.0170044	0.183625
RNF157	6.98951	-0.0847524	0.0170094	0.183625
TM2D3	8.1088	0.0744336	0.0170259	0.183625
TMEM51	6.47753	0.178301	0.0170301	0.183625
PTTG1IP	8.7712	0.142753	0.01707	0.183881
PLA2G12A	6.97562	-0.0984912	0.0170774	0.183881
NEURL1	6.37658	0.0669093	0.0171027	0.183985
JUP	6.90436	0.129271	0.0171105	0.183985
IKZF2	6.05717	-0.0614121	0.0172157	0.184979
IFNLR1	7.03814	-0.0823208	0.0172266	0.184979
CMTM5	7.48257	-0.160684	0.0172674	0.185165
ENPP2	6.06332	0.0786073	0.0172676	0.185165
SEPHS1	7.11959	-0.0440433	0.0173056	0.185446
VNN2	9.18074	0.339152	0.0173456	0.185574
HSD17B10	8.38671	-0.10718	0.0173528	0.185574
CD200	6.31822	-0.173501	0.0173531	0.185574
NAA16	6.68286	-0.055064	0.0174066	0.18586
STX11	8.5317	0.306812	0.0174095	0.18586
AMPD3	6.5507	0.0802691	0.0174231	0.18586
RPS23	9.80583	-0.236355	0.0174313	0.18586
SYNE1	7.41655	-0.0557806	0.0174393	0.18586
UBQLN1	8.10941	-0.0747172	0.0174795	0.186162
CEP70	6.17803	-0.0465811	0.0174916	0.186165
KLRC3	7.12457	-0.0785164	0.0175853	0.187006
CDK4	7.9815	-0.131794	0.0175945	0.187006
APOH	5.62799	-0.096435	0.0176251	0.187147
PF4V1	7.76281	-0.211865	0.0176317	0.187147
RGCC	10.1711	-0.268586	0.0176814	0.187548
SECISBP2L	6.84171	-0.11306	0.0177038	0.187558
HEATR5B	7.84536	-0.0686588	0.0177172	0.187558
TYSND1	7.29752	-0.0874956	0.0177235	0.187558
PEAK3	6.7213	0.126346	0.0177303	0.187558
RLN3	5.90493	0.0661216	0.0177533	0.187675
PDE12	7.00627	-0.06971	0.0177663	0.187685
IL7R	10.2908	-0.27809	0.0177802	0.187705
RGS19	9.54708	0.2293	0.0178054	0.187845
CMPK2	6.49571	0.175598	0.0178726	0.188382
ATP5MC1	8.12255	-0.0965711	0.0178804	0.188382
EHMT1	6.80663	-0.0510374	0.0179376	0.188774
ESYT1	10.2765	-0.139853	0.0179417	0.188774
TMEM144	6.3549	0.128577	0.0180128	0.189395
MACROD2	6.11917	-0.135123	0.0180604	0.189667
B9D2	7.91644	0.153929	0.018087	0.189667
MTFR2	6.26015	-0.120951	0.0180927	0.189667
OR10X1	5.69975	0.0651109	0.018103	0.189667
TRPA1	5.98008	-0.051972	0.0181087	0.189667
ADAMTS12	6.00067	0.0748004	0.0181114	0.189667
DYNC2I1	6.83294	-0.103314	0.018127	0.189703
ORMDL3	7.88417	-0.144985	0.0181594	0.189862
NRG1	6.11953	0.0750685	0.0181915	0.189862
TTC37	8.16196	-0.125485	0.0182001	0.189862
ZNF581	8.80107	0.0803124	0.0182014	0.189862
DDX39A	9.34958	-0.169834	0.018207	0.189862
CBY1	6.66541	-0.0702937	0.0182274	0.189862
SSBP1	9.47363	-0.13762	0.0182298	0.189862
SHISA5	8.26324	0.186099	0.0182507	0.189862
SLA2	7.39174	-0.0980967	0.0182513	0.189862
PRKCI	6.99531	-0.0807532	0.0182982	0.190082
H3-3B	9.868	0.116898	0.0183092	0.190082
MBNL2	6.07298	-0.0772518	0.018331	0.190082
YAE1	6.50093	-0.0526579	0.0183434	0.190082
CETN2	8.78682	-0.101918	0.0183517	0.190082
MAPK8IP3	7.55282	0.124583	0.0183617	0.190082
PSMG1	7.32009	-0.109655	0.0183732	0.190082
DNAAF10	6.21247	-0.0538146	0.0183782	0.190082
ANKRD13D	6.92649	0.0828599	0.0183891	0.190082
VARS1	6.95735	-0.173184	0.0184146	0.190082
ABLIM1	7.26274	-0.183742	0.0184221	0.190082
SIRPD	6.3736	0.164541	0.0184271	0.190082
KIAA0319	5.67287	0.0632605	0.0184302	0.190082
FZD1	6.46275	0.142491	0.0184511	0.190172
PROK2	9.57008	0.532771	0.0184755	0.190298
PIK3C3	7.76665	0.0690168	0.0185059	0.190485
GRIPAP1	7.02816	0.0728331	0.0185303	0.190612
BIN3	7.66155	0.105185	0.0185719	0.190778
LILRB2	7.92876	0.138219	0.0185901	0.190778
KBTBD2	8.91725	0.101081	0.0186071	0.190778
SNX13	7.10877	0.111295	0.0186122	0.190778
GNAI3	8.09606	0.116277	0.0186187	0.190778
SECTM1	6.86676	0.197497	0.0186197	0.190778
ZNF646	7.0275	0.0909868	0.0186843	0.19111
NDC1	6.91244	-0.0579352	0.018691	0.19111
PPP1R3B	6.29436	0.204224	0.0186935	0.19111
LIMK2	6.33943	0.186259	0.0187009	0.19111
PCCA	7.0456	-0.0748203	0.0187781	0.191774
NIBAN2	7.74442	0.168191	0.0188103	0.191848
PLPP1	6.67365	-0.0898745	0.0188204	0.191848
CCDC71L	6.02578	0.072076	0.0188344	0.191848
DMAP1	7.90835	-0.121949	0.0188344	0.191848
BEND2	6.3757	-0.152211	0.0188692	0.192078
TBC1D9	7.4487	0.118927	0.018885	0.192085
TTPAL	7.35242	-0.079356	0.0188994	0.192085
RAD51C	6.87389	-0.0835111	0.0189066	0.192085
CPQ	7.80975	0.168489	0.0189557	0.192273
IFI6	10.1229	0.567596	0.0189661	0.192273
NDUFS6	8.90166	-0.0945645	0.0189878	0.192273
SCGB1C1	6.33727	-0.14249	0.0189934	0.192273
BRIP1	6.09841	0.0435936	0.0190023	0.192273
ZWINT	6.52053	-0.181857	0.0190212	0.192273
TCTN3	6.88153	-0.085014	0.0190276	0.192273
MANEA	6.23658	-0.223248	0.0190425	0.192273
CWC22	7.07254	-0.0929536	0.019044	0.192273
HGF	6.12895	0.107812	0.019048	0.192273
UBA5	6.93895	-0.0792636	0.0190734	0.192405
POLE	7.63689	-0.0956223	0.0190923	0.192449
HEBP2	9.07996	0.175545	0.0191225	0.192449
TREML2	6.79851	0.157295	0.0191341	0.192449
PHF14	6.37487	-0.0493582	0.0191396	0.192449
G2E3	6.65394	-0.0654562	0.0191417	0.192449
BCL6	9.79758	0.307939	0.0191514	0.192449
HNRNPH1	9.55323	-0.137472	0.0191997	0.19281
THNSL1	6.12636	-0.0986604	0.0192891	0.193583
GPATCH3	7.03604	0.10387	0.0193309	0.193836
REXO2	7.52279	-0.0914385	0.019339	0.193836
ARMCX3	7.10712	-0.127388	0.0193702	0.194025
MRPL38	7.47686	-0.0836573	0.0194053	0.194252
GABARAPL1	8.02945	0.140358	0.0194209	0.194262
MRFAP1L1	7.98473	-0.0758052	0.0194312	0.194262
IL1R1	6.18237	0.10732	0.0194719	0.194412
SYTL2	7.41763	-0.066052	0.0194723	0.194412
CLEC1B	7.12597	-0.25554	0.0194834	0.194412
PPP2R3C	8.49279	0.117457	0.0195177	0.194434
SVIL	7.29956	0.159571	0.0195204	0.194434
ANXA13	5.85452	-0.0512869	0.0195429	0.194434
HMGCR	7.98858	0.147629	0.0195471	0.194434
ADAM20	5.60934	0.0584272	0.0195665	0.194434
ZNF208	6.01797	-0.0700097	0.0195675	0.194434
HBEGF	6.59891	0.27169	0.0195725	0.194434
SCARF1	6.26777	0.0887339	0.019596	0.194543
RBMS2	6.16733	0.0521166	0.0196617	0.194974
SAE1	9.02576	-0.147487	0.0196642	0.194974
CYSTM1	8.21063	0.42602	0.0196956	0.195161
FMR1NB	6.32829	0.0777491	0.0197641	0.195716
NDUFB8	10.7736	-0.152048	0.0198175	0.195893
KCNK6	7.5873	0.0830029	0.0198334	0.195893
JMY	6.93488	-0.0482452	0.0198553	0.195893
KIF2C	6.20184	-0.0955451	0.019857	0.195893
EIF3F	9.7142	-0.1274	0.0198618	0.195893
CLVS1	5.60683	0.0747254	0.0198776	0.195893
GDE1	8.09149	0.12435	0.019894	0.195893
MAPK7	6.88611	0.0688248	0.0198958	0.195893
C3	6.21763	0.139229	0.0198995	0.195893
MPZL2	6.47051	0.0922809	0.0199071	0.195893
KIF23	5.96501	-0.0931141	0.0199376	0.196038
NCAPG	5.68978	-0.118167	0.0199497	0.196038
TRIP4	7.87846	0.0763229	0.0199594	0.196038
ZBTB3	7.02778	0.11696	0.0199768	0.196086
ABCD2	5.97492	-0.084619	0.0200148	0.196319
CDCA4	6.48383	-0.0619604	0.0200515	0.196319
GPATCH8	6.75496	-0.0409874	0.0200556	0.196319
SFPQ	7.99839	-0.071118	0.0200606	0.196319
TIPIN	6.44447	-0.0705963	0.0200689	0.196319
NTPCR	7.36338	-0.0878231	0.0200854	0.196319
OR5B21	5.66595	0.0654327	0.0200883	0.196319
GLRX	9.71729	0.24038	0.0201162	0.196388
ATG4A	7.19875	-0.0644195	0.0201205	0.196388
FBXO32	7.13562	-0.0804428	0.0201331	0.196388
OVOL2	5.8258	-0.0611698	0.0201617	0.196545
PRKAR1B	6.32239	-0.0656154	0.0201789	0.196577
THUMPD3	6.64291	-0.0590797	0.0201901	0.196577
ALOX5	7.89916	0.1905	0.0202427	0.196967
EGR1	6.81839	0.178955	0.0202649	0.197061
MFSD6	7.42948	-0.141868	0.020309	0.197367
FRY	6.58454	0.175772	0.0203482	0.197625
POLR3G	5.71152	-0.070117	0.0204239	0.197816
THAP2	5.95585	-0.0889078	0.0204453	0.197816
TNFRSF21	6.33776	0.194691	0.0204485	0.197816
NDC80	6.52441	-0.0984464	0.0204524	0.197816
ZFP36L1	7.42119	0.107542	0.0204554	0.197816
NT5DC2	6.09489	-0.258776	0.0204575	0.197816
EXOC1	7.72684	0.0499149	0.0204583	0.197816
ZNF267	7.21736	0.108726	0.0204798	0.197816
P2RX1	7.48519	0.171566	0.0204822	0.197816
WDR18	8.29004	-0.128505	0.0205115	0.197816
FERMT3	8.99912	0.137742	0.0205279	0.197816
TOPBP1	8.22788	-0.0687462	0.0205495	0.197816
EPHB3	6.58776	0.0778214	0.0205648	0.197816
PRKCD	8.44082	0.149464	0.020567	0.197816
TRIP13	6.15845	-0.132217	0.0205686	0.197816
KCNH4	6.36138	-0.0759747	0.0205817	0.197816
ARRB1	7.23197	0.163309	0.0205827	0.197816
TUFT1	6.23816	0.116467	0.020616	0.19783
SMC1A	6.64935	-0.0646787	0.0206311	0.19783
CCR3	7.35428	0.365727	0.0206402	0.19783
CCDC7	6.02029	-0.0984989	0.0206407	0.19783
CUL4A	7.68291	-0.0448401	0.0206474	0.19783
UBALD2	8.88041	0.090054	0.0206913	0.19813
TSC22D1	6.87312	-0.135817	0.0207372	0.198203
PPP2R2B	6.75846	-0.0924471	0.0207383	0.198203
ARNT	6.74148	0.121255	0.0207751	0.198203
LTC4S	6.56879	0.0875371	0.0208144	0.198203
HELZ2	7.74809	0.262941	0.0208263	0.198203
ZNF143	7.50801	0.0743886	0.0208374	0.198203
NUDCD2	7.44443	-0.0467065	0.0208393	0.198203
ZNF585A	6.60963	-0.0556947	0.0208405	0.198203
DENND1B	6.8751	-0.0509868	0.0208457	0.198203
IL12RB2	6.30144	-0.0556439	0.0208707	0.198203
QRSL1	6.4173	-0.0559962	0.0208724	0.198203
CCNJL	6.2548	0.0986667	0.0208966	0.198203
GNA15	7.40345	0.202205	0.0209075	0.198203
TMEM106B	6.9923	-0.147835	0.0209124	0.198203
CASC3	7.98981	0.11952	0.020914	0.198203
TMCC1	6.69491	0.0814196	0.0209334	0.198203
USO1	7.69662	-0.231319	0.0209344	0.198203
ZNF367	6.43687	-0.063745	0.0209354	0.198203
DNAJB14	7.59092	-0.117862	0.0209496	0.198203
CARD11	8.23568	-0.201372	0.0209536	0.198203
ZNF644	6.87612	-0.106564	0.0209777	0.198203
CA5B	6.94728	-0.0904104	0.0210054	0.198203
TREML1	7.45593	-0.184353	0.0210077	0.198203
ARNTL	7.4033	0.0686789	0.0210125	0.198203
FHL2	6.21093	-0.0864054	0.0210154	0.198203
SLC16A6	6.67882	0.0819421	0.0210671	0.198477
SEPSECS	8.15531	0.0596869	0.0210742	0.198477
SH3BGRL2	7.73191	-0.225401	0.021111	0.198477
EVL	10.3279	-0.128819	0.0211183	0.198477
ALOX15	5.94238	0.0400397	0.021119	0.198477
H2BC11	6.08917	-0.0913094	0.0211205	0.198477
COQ10B	8.80484	0.128295	0.0211519	0.198653
PCDHGB4	5.89509	0.0831507	0.0211966	0.198907
RPN2	8.61276	-0.223504	0.0212044	0.198907
PEBP1	9.56908	-0.226774	0.0212221	0.198954
ITGAX	7.34212	0.18676	0.0212854	0.199418
FCRL3	6.54641	-0.104324	0.0213092	0.199418
IL9R	6.0225	-0.059299	0.0213153	0.199418
MTO1	7.35296	-0.0649082	0.0213225	0.199418
G6PD	7.78202	0.227512	0.0213626	0.199674
QSOX1	7.32744	0.0836124	0.0214292	0.200114
LAMTOR4	10.4309	0.16868	0.0214353	0.200114
ZNF174	6.56334	-0.0540369	0.0214585	0.200202
CLDN5	6.80404	-0.131534	0.0214758	0.200202
YY1	9.71901	-0.0869408	0.0214831	0.200202
ABCB1	6.35818	-0.0696836	0.0215011	0.200251
STPG2	5.99125	-0.0710728	0.0215306	0.200351
UBXN2A	6.54774	-0.107615	0.0215375	0.200351
PDE5A	6.69433	-0.129885	0.021555	0.200395
CD226	6.57586	-0.130497	0.0215936	0.20045
FOSB	6.84482	0.100684	0.0216055	0.20045
ACAT1	8.24493	-0.163427	0.0216374	0.20045
OPRL1	6.62747	0.0925746	0.0216502	0.20045
HOXA5	6.27461	0.204665	0.0216511	0.20045
BTLA	6.93389	-0.193905	0.0216652	0.20045
CAPG	7.45423	0.142384	0.0216882	0.20045
SYNJ1	6.32785	0.0777719	0.0216973	0.20045
GMPPB	7.20613	-0.226064	0.0217036	0.20045
ZNF182	6.41983	-0.0477301	0.0217563	0.20045
SH2D1A	8.23672	-0.262968	0.0217805	0.20045
OCRL	6.49417	0.0476644	0.0217815	0.20045
BAG1	6.93253	0.101253	0.0217864	0.20045
CLINT1	8.70303	-0.142428	0.0217874	0.20045
ATP11A	6.70695	0.0875818	0.0217906	0.20045
TIMP2	8.62955	0.2828	0.0217907	0.20045
LIX1	5.8441	-0.0441065	0.0217992	0.20045
ARHGAP18	6.76585	-0.0975301	0.0217998	0.20045
PTH2R	5.81694	0.0418983	0.0218109	0.20045
LRP5	7.53399	0.26734	0.0218169	0.20045
GABARAP	8.98476	0.153207	0.0218376	0.200521
KAT6B	6.87216	-0.0799164	0.0218601	0.200611
C12orf42	6.3937	0.0727804	0.0218763	0.200641
SIKE1	6.57361	-0.0750451	0.0219203	0.200927
JOSD2	6.57437	0.0457978	0.0220611	0.201804
MMS22L	6.50781	-0.072401	0.0220629	0.201804
ALOX12	6.79007	-0.184309	0.0220658	0.201804
NCAPD2	7.48705	-0.168169	0.0220675	0.201804
DIP2A	6.73536	-0.0389729	0.0221017	0.201999
CLEC12B	6.3517	0.162277	0.0221466	0.202292
TRIP11	7.32647	-0.0800588	0.0221694	0.202302
E2F8	5.72626	-0.133346	0.0221736	0.202302
GKAP1	6.57324	-0.0839835	0.0222514	0.202672
DSCC1	5.83144	-0.083515	0.0222556	0.202672
WEE1	7.16939	-0.102975	0.0222597	0.202672
EIF2B2	7.86602	-0.117615	0.0222663	0.202672
ALCAM	6.18408	0.124848	0.0222789	0.202672
BTN2A1	7.79442	0.0958832	0.0223151	0.202883
PIMREG	5.92229	-0.0879594	0.022375	0.203223
SEMA3C	5.93035	0.053456	0.0223846	0.203223
EGR2	6.18937	0.162354	0.0223913	0.203223
RALGPS2	6.43357	-0.119521	0.0224168	0.203335
FBXO4	6.07546	-0.0529907	0.0224578	0.203589
PUS7L	6.19542	-0.0700697	0.0224765	0.203641
ANP32E	7.02309	-0.0643966	0.0225737	0.204353
OR5D14	5.8093	0.103495	0.0226121	0.204353
PARP14	8.09317	0.251711	0.0226482	0.204353
SUCLG1	8.87831	-0.0757992	0.0226718	0.204353
CALD1	5.88216	-0.0548799	0.0227025	0.204353
STAT6	8.33299	0.111853	0.0227123	0.204353
NLRP2	6.70508	-0.161528	0.0227462	0.204353
OR8H1	5.69157	0.0450298	0.0227495	0.204353
CEP97	6.26838	-0.155364	0.0227496	0.204353
H2BC9	6.55015	-0.311611	0.0227567	0.204353
SLC9A3	6.14403	0.0483997	0.022758	0.204353
HS3ST1	6.00439	-0.0894245	0.0227706	0.204353
FSCN3	6.08747	0.0723474	0.0227872	0.204353
CDC42EP3	7.73031	0.0948348	0.0228022	0.204353
UBE2O	7.86963	-0.288665	0.0228349	0.204353
PTER	6.66002	-0.0517468	0.0228373	0.204353
PTPRCAP	9.45016	-0.171136	0.022841	0.204353
STT3A	8.10001	-0.286452	0.0228478	0.204353
RHOBTB1	6.15211	-0.113404	0.0228595	0.204353
RNMT	7.69403	-0.0641527	0.0228752	0.204353
SIDT1	6.8503	-0.0797017	0.0228851	0.204353
ANKRD34B	5.6807	0.144448	0.0228873	0.204353
DIRAS2	5.77672	0.0446676	0.0228949	0.204353
HOXA1	6.03152	0.0670006	0.0229042	0.204353
UCK2	6.65322	-0.0838836	0.0229169	0.204353
RINL	8.00241	-0.0992252	0.022927	0.204353
LEFTY1	6.02862	-0.102525	0.0229272	0.204353
TP53INP2	6.94876	0.146071	0.0229308	0.204353
MACC1	5.73405	-0.0528421	0.022946	0.204353
SERINC1	9.23436	0.141088	0.0229879	0.204353
LAMC1	6.16447	-0.0896201	0.0229895	0.204353
TAAR9	5.75611	0.0879091	0.0229963	0.204353
HNRNPH3	8.55004	0.10675	0.0230474	0.204353
COPS8	7.16938	-0.0280997	0.023065	0.204353
EXO1	5.96248	-0.0651673	0.0230896	0.204353
ZNF347	5.89998	-0.0605906	0.0230981	0.204353
LILRA1	6.78744	0.139691	0.0231018	0.204353
AOC2	5.97142	0.129081	0.0231026	0.204353
CIP2A	5.8428	-0.0821453	0.0231088	0.204353
KRTAP8-1	6.35259	0.072646	0.0231311	0.204353
TAS2R16	5.72986	0.0576953	0.0231362	0.204353
ZFAND3	7.76415	0.104321	0.023144	0.204353
ORC5	6.50006	-0.0498094	0.0231448	0.204353
RPUSD4	8.18923	-0.110661	0.0231589	0.204353
CCNB1	6.29608	-0.205868	0.0231678	0.204353
OR2B3	5.71762	-0.043416	0.0231828	0.204353
RRN3	6.98461	-0.0640196	0.0231829	0.204353
HSF2	7.07682	-0.112655	0.023196	0.204353
DACH1	6.04945	0.123443	0.0232379	0.204353
MYH4	5.68229	0.0657401	0.0232463	0.204353
CDK1	5.91914	-0.174468	0.0232617	0.204353
USP28	6.30985	-0.0555221	0.0232619	0.204353
IDO1	6.66909	0.281041	0.0232697	0.204353
C6orf15	5.97353	-0.0662707	0.0232761	0.204353
MTRES1	6.9403	-0.0829342	0.0232857	0.204353
POLR3B	6.99307	-0.0707597	0.0232951	0.204353
TET2	7.16633	0.137526	0.023308	0.204353
CENPJ	6.15526	-0.0657376	0.0233252	0.204353
ZBTB47	6.29805	0.0976446	0.0233292	0.204353
METTL2B	6.44394	-0.104422	0.0233382	0.204353
ATF7IP	6.82464	-0.0706616	0.0233561	0.204395
TIGD3	6.32373	0.147024	0.0233708	0.20441
PAPLN	6.2293	0.0464774	0.0234093	0.204632
PSMD2	8.23791	-0.139659	0.0234541	0.204909
CDC6	6.14819	-0.231481	0.0234793	0.205015
RAD51D	6.35061	-0.0497028	0.0235102	0.205144
MARCHF1	7.29811	0.101683	0.0235203	0.205144
PPWD1	7.59697	-0.0498493	0.0235464	0.205237
FKBP1B	6.40703	0.0596622	0.0235572	0.205237
ZFPL1	6.64053	0.0969157	0.0235898	0.205407
PIF1	6.25443	-0.147832	0.0236413	0.205741
ZNF135	5.65822	-0.0346368	0.023665	0.205797
SNORC	6.31568	-0.0747186	0.023674	0.205797
ZNF430	8.62088	-0.0720222	0.0237308	0.206176
NPDC1	6.97465	-0.0900641	0.0237717	0.206417
TCN1	7.59122	0.255857	0.023803	0.206463
TTC21A	6.62227	0.060212	0.0238091	0.206463
STX10	9.21727	0.181215	0.023827	0.206463
KYAT1	7.10785	-0.0630917	0.0238298	0.206463
CCDC189	6.33915	0.107189	0.0238463	0.206492
PARP12	8.82584	0.262342	0.0238627	0.20652
PITPNB	7.56457	-0.0682241	0.0238771	0.20653
MRPS2	7.51369	-0.0673342	0.0239011	0.206624
SIRPA	9.58799	0.26477	0.023946	0.206897
SND1	9.06276	-0.207092	0.0239641	0.206939
CYB5D1	5.92985	-0.072251	0.023992	0.20699
STX7	7.61738	0.120281	0.0240087	0.20699
KATNIP	7.41568	0.104148	0.0240095	0.20699
VWA8	6.91529	-0.042639	0.0241055	0.20752
SOAT1	7.06333	0.0506501	0.0241139	0.20752
TMEM184B	7.40491	0.162577	0.0241289	0.20752
APOO	7.84011	-0.0867534	0.0241478	0.20752
GTF3C2	7.92665	-0.0701073	0.0242243	0.20752
PDK3	7.55521	0.105802	0.0242247	0.20752
FXN	6.43176	-0.0461716	0.0242253	0.20752
SELENOS	7.68013	-0.137649	0.0242296	0.20752
TERF1	7.09446	-0.0747708	0.0242329	0.20752
METTL15	6.9393	-0.0744538	0.0242407	0.20752
TPD52	7.04213	-0.154202	0.0242539	0.20752
ADAP1	7.21884	0.19976	0.0242699	0.20752
VHL	8.36945	-0.0586806	0.0242845	0.20752
ZNF121	6.70086	0.0885119	0.0242874	0.20752
ORC6	8.02549	-0.0719023	0.0242934	0.20752
ZNF224	6.94949	0.0621497	0.0243138	0.20752
EGF	6.20188	-0.0903499	0.0243198	0.20752
CHD1L	7.04533	-0.094479	0.0243434	0.20752
IL17RE	6.09925	-0.039493	0.0243575	0.20752
PARN	7.34528	-0.0982195	0.024364	0.20752
DGLUCY	8.60417	0.104217	0.0243833	0.20752
CD40LG	6.97183	-0.0811122	0.0243907	0.20752
CNOT8	8.05048	0.153804	0.0243946	0.20752
LRIG1	7.02759	-0.0725114	0.0243988	0.20752
RBBP8NL	6.4069	-0.0605991	0.0244056	0.20752
ST14	6.63816	0.0870521	0.0244157	0.20752
NR4A2	7.61272	0.163185	0.0244491	0.207692
BLVRA	8.44344	0.212519	0.0244805	0.207824
ATP7A	6.68781	0.0674449	0.0244912	0.207824
ZNF552	6.4458	0.0929717	0.0245268	0.208013
PTPRC	8.19264	-0.0591769	0.0245547	0.208045
SLC15A3	9.17974	0.325644	0.0245572	0.208045
SLC25A21	7.6461	-0.12682	0.0246065	0.20835
SPRED1	6.03645	0.127838	0.024627	0.208411
IER5L	6.41613	0.0580955	0.0246606	0.208583
HSPD1	7.88913	-0.0704325	0.024689	0.20871
SLC7A13	5.58807	0.0514755	0.0247456	0.209076
IL3RA	6.95411	0.211722	0.024761	0.209093
UBE2K	6.68713	-0.0738633	0.0247827	0.209163
LOXL3	6.66481	0.0951685	0.0248067	0.209253
ABCC6	6.20372	0.0611409	0.0248647	0.209613
GRK2	7.70867	0.0671249	0.0248762	0.209613
PSEN1	7.07815	0.0634153	0.024891	0.209625
BTG3	7.56157	-0.0550793	0.0249181	0.209669
CD72	7.12249	-0.0849126	0.0249348	0.209669
SOCS3	6.51363	0.145702	0.0249487	0.209669
HMOX1	8.08868	0.26456	0.0249498	0.209669
DDX60	7.71646	0.275413	0.0249866	0.20983
ANP32B	11.562	-0.14704	0.0250043	0.20983
RHEBL1	6.68235	-0.0555938	0.0250091	0.20983
H1-4	6.04615	-0.101224	0.0250397	0.209954
CTDSPL	7.2099	-0.19066	0.0250507	0.209954
RAB33B	6.4799	0.142517	0.0250712	0.210013
GLYCTK	6.69815	0.0848097	0.0250877	0.210039
GTF2A1	5.80983	-0.0799812	0.0251097	0.210051
APOF	5.65698	0.0535723	0.025116	0.210051
PSME4	8.31997	-0.104677	0.0251418	0.210155
ANO5	5.70043	0.0365167	0.0251634	0.210223
DNAAF5	6.99823	-0.0570253	0.025197	0.210289
FOSL2	7.0322	0.150568	0.0251982	0.210289
SAMM50	8.7044	-0.10268	0.0252438	0.210558
TMEM164	6.13746	0.0981439	0.0252934	0.210795
ARPC4	9.40287	0.0948395	0.0252992	0.210795
DYDC1	5.77859	-0.0579403	0.0253576	0.211138
PLEKHO1	9.32399	0.147473	0.0253673	0.211138
GNB5	6.92148	-0.0680895	0.0253899	0.211171
SLC25A38	7.9742	-0.0871329	0.0254091	0.211171
SBF2	6.89662	0.0955418	0.0254295	0.211171
KCNJ9	6.09995	-0.0761563	0.025433	0.211171
BEND5	6.34781	-0.192714	0.0254407	0.211171
CDKN3	5.93156	-0.231505	0.0254522	0.211171
PPIL1	6.90488	-0.0757193	0.0254672	0.211184
MDH1	9.95458	-0.149361	0.0254949	0.211301
C6orf47	6.99189	0.066608	0.0255108	0.211321
CAPN9	5.92616	-0.0707378	0.0255879	0.211847
MIXL1	6.23802	-0.0749712	0.0256099	0.211861
LTV1	7.74326	-0.0994403	0.0256347	0.211861
PLK2	5.88731	0.0780775	0.0256425	0.211861
KBTBD11	7.67907	0.106119	0.0256498	0.211861
GCNT2	6.03772	0.0776063	0.0256571	0.211861
TRIM6	6.05435	0.0655409	0.0257189	0.212185
CUBN	6.61408	-0.0741251	0.0257366	0.212185
BLOC1S1	9.04557	0.209334	0.025747	0.212185
GTF3C3	6.51827	-0.084852	0.0257506	0.212185
ZNF181	6.64321	-0.0915898	0.0258014	0.212492
SIGLEC1	6.61782	0.38236	0.025841	0.212706
LMBRD1	9.49187	0.143008	0.0258774	0.212875
DHRSX	6.42491	0.0613558	0.0258888	0.212875
OR5V1	5.88162	0.0504103	0.0259485	0.213063
OR9I1	5.99111	-0.0661392	0.0259633	0.213063
RETN	7.45718	0.125817	0.0259692	0.213063
PRSS21	6.32497	0.0620287	0.0259936	0.213063
ZMYM5	6.38324	-0.0644575	0.0260043	0.213063
GUCY1B1	6.86705	-0.0988014	0.0260066	0.213063
SEC14L3	7.05395	0.060943	0.0260068	0.213063
VENTX	7.11105	0.162602	0.0260252	0.213101
CR1	7.42487	0.202699	0.0260457	0.213158
SH2B3	8.33012	0.167085	0.0260887	0.213398
CPVL	10.0231	0.351157	0.0261294	0.21362
UBAC1	9.08451	0.10439	0.0261535	0.213705
CCL26	6.00068	-0.0508131	0.0261783	0.213796
TMEM94	7.38841	-0.115174	0.0262738	0.214465
RRM2	6.26836	-0.165364	0.0263042	0.2145
SKAP1	9.22109	-0.124555	0.0263075	0.2145
DDIT3	7.02963	0.216766	0.0263221	0.2145
MORN5	5.69729	0.0400776	0.0263519	0.2145
FCF1	6.43308	-0.031007	0.0263595	0.2145
DPYSL2	7.62079	0.0894052	0.0263604	0.2145
CHD1	8.59786	0.147236	0.0264039	0.214583
NMT2	7.40397	-0.101606	0.0264177	0.214583
PIBF1	6.71268	-0.049358	0.0264454	0.214583
DUSP12	9.74754	0.120301	0.0264573	0.214583
BTBD10	7.25552	0.100794	0.0264627	0.214583
KANK1	6.23417	-0.0843386	0.0264713	0.214583
CARNMT1	5.77421	-0.0570254	0.0264819	0.214583
NOL8	7.90518	-0.0983107	0.0264844	0.214583
BNIP2	8.76001	0.147743	0.026494	0.214583
PTP4A1	7.39569	0.0557447	0.0265326	0.214785
TBXA2R	6.60956	-0.0519679	0.0265717	0.21495
SPC25	5.854	-0.220497	0.0265804	0.21495
LRRFIP2	7.15856	0.0759372	0.026608	0.215062
CD96	8.57237	-0.277422	0.0266289	0.21512
HSBP1	9.01246	0.157445	0.026646	0.215147
CCNC	7.11208	-0.106738	0.0267003	0.215474
POGLUT2	6.30641	-0.125064	0.0267499	0.215763
CLPP	8.20191	-0.0862699	0.0267774	0.215874
EIF3L	11.3647	-0.13521	0.0268035	0.215973
GLB1L	6.29085	0.0984291	0.0268255	0.216028
ABHD6	6.38511	0.0709208	0.026838	0.216028
CALHM2	7.57542	0.101674	0.0268787	0.216245
CADM4	5.95525	0.0371261	0.0269072	0.216363
RNF146	7.54476	0.048429	0.0269291	0.216428
CENPA	5.84437	-0.167947	0.0269582	0.216543
AKT1	7.914	0.0725011	0.026974	0.216543
ACSS1	8.15795	-0.160883	0.0269954	0.216543
IGFBPL1	6.25395	-0.0717481	0.0269987	0.216543
SLC8A1	6.66833	0.13498	0.027023	0.216627
CASP6	6.99767	-0.0930704	0.0270589	0.216761
RASGRP1	7.86562	-0.173656	0.0270697	0.216761
WBP1L	6.8245	0.0744469	0.0271011	0.216761
TLE2	6.35	-0.050388	0.0271018	0.216761
PCCB	7.83538	-0.14746	0.027109	0.216761
HMMR	5.85994	-0.116422	0.0271771	0.217104
SLC38A10	6.95979	-0.210618	0.0271957	0.217104
SAP30	7.16853	0.133687	0.0272014	0.217104
SOD1	11.1405	-0.145742	0.0272073	0.217104
ZNF607	6.04833	-0.0721454	0.0272434	0.217248
PAPOLG	7.15627	-0.0423535	0.0272532	0.217248
GRB14	6.07305	-0.126862	0.0272705	0.217276
FGFBP1	5.9009	0.035773	0.0272848	0.217279
PTPN18	6.59742	-0.0361078	0.027317	0.217394
ESRP2	6.01147	-0.0547245	0.0273385	0.217394
ARID5B	8.10013	-0.248578	0.0273408	0.217394
NUDT6	5.96084	-0.0780041	0.0273595	0.217431
PIK3R6	6.44309	0.0951857	0.0273984	0.217631
TBC1D14	8.46173	0.0972585	0.0274416	0.217674
ABCF3	6.82808	0.0407078	0.0274454	0.217674
CAPNS2	6.41518	0.0855566	0.0274456	0.217674
TOX	6.29881	-0.0500482	0.0274728	0.21778
IDNK	7.40112	-0.123651	0.0275277	0.217993
NFXL1	7.04726	0.120179	0.0275277	0.217993
ETFB	7.80022	-0.110831	0.0275498	0.218007
HEATR3	6.78903	0.0934483	0.027561	0.218007
PMS1	6.65742	-0.0439619	0.0275771	0.218007
FGD4	6.5137	0.106216	0.0275851	0.218007
CD300E	6.5095	0.121357	0.0276152	0.218079
TRMT10B	6.7829	-0.0726314	0.0276229	0.218079
RLN1	5.68371	-0.100446	0.0276535	0.218079
IL26	5.80115	-0.0742689	0.02766	0.218079
KDM1B	6.69117	0.123687	0.0276638	0.218079
TMEM263	6.9814	-0.113412	0.0277332	0.218369
HOPX	7.73828	-0.0643312	0.0277343	0.218369
ZDHHC12	7.55149	0.104489	0.0277424	0.218369
VEPH1	5.81676	-0.0755669	0.0277595	0.218394
TMEM161B	6.68756	-0.0486723	0.0278084	0.218607
PUS1	7.33282	-0.0648604	0.0278146	0.218607
FXYD6	5.98771	0.035711	0.0278575	0.218834
CYP2B6	5.76399	0.0508194	0.0278714	0.218834
CAMK2D	6.76388	-0.0464625	0.027898	0.218933
EXTL2	6.16232	-0.0901367	0.0279567	0.219283
FASTK	7.28755	0.0480115	0.028002	0.219529
PDCD7	9.07142	-0.128424	0.0280307	0.219573
ZW10	7.20915	-0.0742001	0.0280357	0.219573
[truncated: 13,657 more rows]
