# Supplementary material for: VIGET: A web portal for study of vaccine-induced host responses based on Reactome pathways and ImmPort data
Source: Front Immunol. 2023 Mar 21;14:1141030. doi: 10.3389/fimmu.2023.1141030 (PMC10172660; doi:10.3389/fimmu.2023.1141030)
Supplement: Supplementary Table 5 — Reactome pathway enrichment analysis results for genes having Log2FC > 0.2 or Log2FC < -0.2 reported in Table S3 . [file Table_5.xlsx]

## Sheet: OneWeek_AllGenes_Pathways
Stable Identifier	Pathway Name	Entities Found	Entities Total	Entities Ratio	Entitis pValue	Entities FDR
R-HSA-909733	Interferon alpha/beta signaling	44	190	0.012514	1.11022e-16	3.81917e-14
R-HSA-913531	Interferon Signaling	76	397	0.0261477	1.11022e-16	3.81917e-14
R-HSA-168256	Immune System	237	2698	0.177699	1.11022e-16	3.81917e-14
R-HSA-1280215	Cytokine Signaling in Immune system	140	1107	0.0729105	1.11022e-16	3.81917e-14
R-HSA-6783783	Interleukin-10 signaling	23	86	0.00566423	4.2659e-11	1.17312e-08
R-HSA-877300	Interferon gamma signaling	39	252	0.0165975	1.41812e-10	3.2475e-08
R-HSA-6798695	Neutrophil degranulation	56	480	0.0316143	5.82553e-10	1.14763e-07
R-HSA-6785807	Interleukin-4 and Interleukin-13 signaling	30	211	0.0138971	1.16375e-07	2.00165e-05
R-HSA-449147	Signaling by Interleukins	62	658	0.0433379	1.67826e-07	2.56774e-05
R-HSA-380108	Chemokine receptors bind chemokines	14	57	0.0037542	7.23668e-07	9.04585e-05
R-HSA-168249	Innate Immune System	102	1345	0.0885859	6.84607e-07	9.04585e-05
R-HSA-428359	Insulin-like Growth Factor-2 mRNA Binding Proteins (IGF2BPs/IMPs/VICKZs) bind RNA	6	13	0.000856221	3.88695e-05	0.00443112
R-HSA-936440	Negative regulators of DDX58/IFIH1 signaling	9	37	0.00243694	7.3424e-05	0.00778294
R-HSA-8936459	RUNX1 regulates genes involved in megakaryocyte differentiation and platelet function	13	78	0.00513732	9.73267e-05	0.00953802
R-HSA-1169410	Antiviral mechanism by IFN-stimulated genes	14	94	0.00619113	0.000169523	0.0154266
R-HSA-448706	Interleukin-1 processing	5	12	0.000790358	0.00027552	0.0236947
R-HSA-5620971	Pyroptosis	7	34	0.00223935	0.00119728	0.0969797
R-HSA-2559582	Senescence-Associated Secretory Phenotype (SASP)	12	91	0.00599355	0.00135512	0.102989
R-HSA-1169408	ISG15 antiviral mechanism	11	83	0.00546664	0.00203221	0.146319
R-HSA-112409	RAF-independent MAPK1/3 activation	6	28	0.00184417	0.00217239	0.147723
R-HSA-5218859	Regulated Necrosis	10	73	0.00480801	0.00252653	0.164225
R-HSA-8866911	TFAP2 (AP-2) family regulates transcription of cell cycle factors	3	6	0.000395179	0.00289572	0.165056
R-HSA-69560	Transcriptional activation of p53 responsive genes	3	6	0.000395179	0.00289572	0.165056
R-HSA-69895	Transcriptional activation of cell cycle inhibitor p21	3	6	0.000395179	0.00289572	0.165056
R-HSA-168928	DDX58/IFIH1-mediated induction of interferon-alpha/beta	12	104	0.00684977	0.00395371	0.193732
R-HSA-375276	Peptide ligand-binding receptors	19	203	0.0133702	0.00359705	0.193732
R-HSA-8983711	OAS antiviral response	4	15	0.000987947	0.00556774	0.261684
R-HSA-2559586	DNA Damage/Telomere Stress Induced Senescence	9	71	0.00467628	0.00661274	0.290961
R-HSA-73772	RNA Polymerase I Promoter Escape	8	61	0.00401765	0.00839416	0.344161
R-HSA-5250924	B-WICH complex positively regulates rRNA expression	8	62	0.00408351	0.0091923	0.3585
R-HSA-2562578	TRIF-mediated programmed cell death	3	10	0.000658631	0.0117045	0.429371
R-HSA-1834949	Cytosolic sensors of pathogen-associated DNA	9	78	0.00513732	0.0116755	0.429371
R-HSA-6791312	TP53 Regulates Transcription of Cell Cycle Genes	8	65	0.0042811	0.011927	0.429371
R-HSA-72695	Formation of the ternary complex, and subsequently, the 43S complex	7	54	0.00355661	0.0140224	0.432117
R-HSA-918233	TRAF3-dependent IRF activation pathway	4	20	0.00131726	0.0147125	0.432117
R-HSA-168898	Toll-like Receptor Cascades	17	202	0.0133044	0.0149006	0.432117
R-HSA-446652	Interleukin-1 family signaling	16	183	0.012053	0.012952	0.432117
R-HSA-381042	PERK regulates gene expression	6	42	0.00276625	0.0145088	0.432117
R-HSA-6804116	TP53 Regulates Transcription of Genes Involved in G1 Cell Cycle Arrest	4	20	0.00131726	0.0147125	0.432117
R-HSA-9012546	Interleukin-18 signaling	3	11	0.000724495	0.015062	0.436799
R-HSA-114608	Platelet degranulation	13	141	0.0092867	0.0160791	0.450216
R-HSA-69205	G1/S-Specific Transcription	6	43	0.00283211	0.0160885	0.450478
R-HSA-1236973	Cross-presentation of particulate exogenous antigens (phagosomes)	3	13	0.000856221	0.0232463	0.467049
R-HSA-171306	Packaging Of Telomere Ends	5	34	0.00223935	0.0221465	0.467049
R-HSA-912446	Meiotic recombination	7	58	0.00382006	0.019825	0.467049
R-HSA-75072	mRNA Editing	3	12	0.000790358	0.0189078	0.467049
R-HSA-73728	RNA Polymerase I Promoter Opening	5	34	0.00223935	0.0221465	0.467049
R-HSA-9707616	Heme signaling	8	70	0.00461042	0.0177483	0.467049
R-HSA-168188	Toll Like Receptor TLR6:TLR2 Cascade	12	133	0.0087598	0.0233525	0.467049
R-HSA-166058	MyD88:MAL(TIRAP) cascade initiated on plasma membrane	12	133	0.0087598	0.0233525	0.467049
R-HSA-380994	ATF4 activates genes in response to endoplasmic reticulum stress	5	34	0.00223935	0.0221465	0.467049
R-HSA-76005	Response to elevated platelet cytosolic Ca2+	13	148	0.00974774	0.0227252	0.467049
R-HSA-9614657	FOXO-mediated transcription of cell death genes	4	23	0.00151485	0.0231293	0.467049
R-HSA-166016	Toll Like Receptor 4 (TLR4) Cascade	14	165	0.0108674	0.0239898	0.479796
R-HSA-9707587	Regulation of HMOX1 expression and activity	2	6	0.000395179	0.0321048	0.497724
R-HSA-5626978	TNFR1-mediated ceramide production	2	6	0.000395179	0.0321048	0.497724
R-HSA-933543	NF-kB activation through FADD/RIP-1 pathway mediated by caspase-8 and -10	3	14	0.000922084	0.0280784	0.497724
R-HSA-5334118	DNA methylation	5	36	0.00237107	0.0273872	0.497724
R-HSA-72649	Translation initiation complex formation	7	62	0.00408351	0.0271246	0.497724
R-HSA-72702	Ribosomal scanning and start codon recognition	7	64	0.00421524	0.0313819	0.497724
R-HSA-201722	Formation of the beta-catenin:TCF transactivating complex	7	67	0.00441283	0.0385714	0.497724
R-HSA-1500620	Meiosis	9	92	0.00605941	0.0297124	0.497724
R-HSA-9758890	Transport of RCbl within the body	3	14	0.000922084	0.0280784	0.497724
R-HSA-5250913	Positive epigenetic regulation of rRNA expression	8	80	0.00526905	0.0350278	0.497724
R-HSA-3134963	DEx/H-box helicases activate type I IFN and inflammatory cytokines production	2	7	0.000461042	0.0424065	0.497724
R-HSA-427413	NoRC negatively regulates rRNA expression	8	80	0.00526905	0.0350278	0.497724
R-HSA-8939245	RUNX1 regulates transcription of genes involved in BCR signaling	2	7	0.000461042	0.0424065	0.497724
R-HSA-1247673	Erythrocytes take up oxygen and release carbon dioxide	3	16	0.00105381	0.0392095	0.497724
R-HSA-6804115	TP53 regulates transcription of additional cell cycle genes whose exact role in the p53 pathway remain uncertain	4	28	0.00184417	0.0425858	0.497724
R-HSA-76002	Platelet activation, signaling and aggregation	21	293	0.0192979	0.0351669	0.497724
R-HSA-181438	Toll Like Receptor 2 (TLR2) Cascade	12	136	0.00895739	0.02705	0.497724
R-HSA-168179	Toll Like Receptor TLR1:TLR2 Cascade	12	136	0.00895739	0.02705	0.497724
R-HSA-72662	Activation of the mRNA upon binding of the cap-binding complex and eIFs, and subsequent binding to 43S	7	66	0.00434697	0.0360655	0.497724
R-HSA-2559583	Cellular Senescence	16	200	0.0131726	0.0266804	0.497724
R-HSA-110330	Recognition and association of DNA glycosylase with site containing an affected purine	5	39	0.00256866	0.0366199	0.497724
R-HSA-68616	Assembly of the ORC complex at the origin of replication	5	40	0.00263453	0.0400738	0.497724
R-HSA-1475029	Reversible hydration of carbon dioxide	3	17	0.00111967	0.0454942	0.500436
R-HSA-73854	RNA Polymerase I Promoter Clearance	8	85	0.00559837	0.0469073	0.515981
R-HSA-9648895	Response of EIF2AK1 (HRI) to heme deficiency	4	29	0.00191003	0.0473139	0.520453
R-HSA-110328	Recognition and association of DNA glycosylase with site containing an affected pyrimidine	5	42	0.00276625	0.0475568	0.523125
R-HSA-1433559	Regulation of KIT signaling	3	18	0.00118554	0.0522449	0.52315
R-HSA-73864	RNA Polymerase I Transcription	8	87	0.00573009	0.052315	0.52315
R-HSA-975155	MyD88 dependent cascade initiated on endosome	10	117	0.00770599	0.0489208	0.52315
R-HSA-168181	Toll Like Receptor 7/8 (TLR7/8) Cascade	10	118	0.00777185	0.0512139	0.52315
R-HSA-140877	Formation of Fibrin Clot (Clotting Cascade)	5	43	0.00283211	0.0515879	0.52315
R-HSA-5357956	TNFR1-induced NFkappaB signaling pathway	4	30	0.00197589	0.052321	0.52321
R-HSA-933542	TRAF6 mediated NF-kB activation	4	30	0.00197589	0.052321	0.52321
R-HSA-3214842	HDMs demethylate histones	4	31	0.00204176	0.0576052	0.526666
R-HSA-212300	PRC2 methylates histones and DNA	5	44	0.00289798	0.0558125	0.526666
R-HSA-72706	GTP hydrolysis and joining of the 60S ribosomal subunit	10	120	0.00790358	0.0560122	0.526666
R-HSA-156827	L13a-mediated translational silencing of Ceruloplasmin expression	10	120	0.00790358	0.0560122	0.526666
R-HSA-5250941	Negative epigenetic regulation of rRNA expression	8	89	0.00586182	0.0581081	0.526666
R-HSA-8941855	RUNX3 regulates CDKN1A transcription	2	8	0.000526905	0.0537574	0.526666
R-HSA-75094	Formation of the Editosome	2	8	0.000526905	0.0537574	0.526666
R-HSA-166166	MyD88-independent TLR4 cascade	10	121	0.00796944	0.0585184	0.526666
R-HSA-937061	TRIF(TICAM1)-mediated TLR4 signaling	10	121	0.00796944	0.0585184	0.526666
R-HSA-168138	Toll Like Receptor 9 (TLR9) Cascade	10	121	0.00796944	0.0585184	0.526666
R-HSA-977225	Amyloid fiber formation	8	89	0.00586182	0.0581081	0.526666
R-HSA-1266695	Interleukin-7 signaling	4	31	0.00204176	0.0576052	0.526666
R-HSA-8964315	G beta:gamma signalling through BTK	3	19	0.0012514	0.0594488	0.535039
R-HSA-1810476	RIP-mediated NFkB activation via ZBP1	3	19	0.0012514	0.0594488	0.535039
R-HSA-427359	SIRT1 negatively regulates rRNA expression	5	45	0.00296384	0.0602308	0.542077
R-HSA-110331	Cleavage of the damaged purine	5	45	0.00296384	0.0602308	0.542077
R-HSA-72689	Formation of a pool of free 40S subunits	9	106	0.00698149	0.0615851	0.554266
R-HSA-8877627	Vitamin E	1	2	0.000131726	0.0884508	0.56566
R-HSA-166020	Transfer of LPS from LBP carrier to CD14	1	3	0.000197589	0.129702	0.56566
R-HSA-9706374	FLT3 signaling through SRC family kinases	1	6	0.000395179	0.242601	0.56566
R-HSA-1251932	PLCG1 events in ERBB2 signaling	1	6	0.000395179	0.242601	0.56566
R-HSA-936964	Activation of IRF3/IRF7 mediated by TBK1/IKK epsilon	3	20	0.00131726	0.0670914	0.56566
R-HSA-74713	IRS activation	1	7	0.000461042	0.276885	0.56566
R-HSA-68911	G2 Phase	1	7	0.000461042	0.276885	0.56566
R-HSA-2514853	Condensation of Prometaphase Chromosomes	2	15	0.000987947	0.153852	0.56566
R-HSA-5358493	Synthesis of diphthamide-EEF2	2	15	0.000987947	0.153852	0.56566
R-HSA-937041	IKK complex recruitment mediated by RIP1	3	24	0.00158072	0.101715	0.56566
R-HSA-176417	Phosphorylation of Emi1	1	8	0.000526905	0.309619	0.56566
R-HSA-975110	TRAF6 mediated IRF7 activation in TLR7/8 or 9 signaling	2	17	0.00111967	0.186547	0.56566
R-HSA-8964026	Chylomicron clearance	1	9	0.000592768	0.340873	0.56566
R-HSA-9027283	Erythropoietin activates STAT5	1	9	0.000592768	0.340873	0.56566
R-HSA-9645135	STAT5 Activation	1	9	0.000592768	0.340873	0.56566
R-HSA-937072	TRAF6-mediated induction of TAK1 complex within TLR4 complex	2	19	0.0012514	0.220083	0.56566
R-HSA-73780	RNA Polymerase III Chain Elongation	2	19	0.0012514	0.220083	0.56566
R-HSA-8951430	RUNX3 regulates WNT signaling	1	10	0.000658631	0.370715	0.56566
R-HSA-4411364	Binding of TCF/LEF:CTNNB1 to target gene promoters	1	10	0.000658631	0.370715	0.56566
R-HSA-72731	Recycling of eIF2:GDP	1	10	0.000658631	0.370715	0.56566
R-HSA-112412	SOS-mediated signalling	1	10	0.000658631	0.370715	0.56566
R-HSA-9632974	NR1H2 & NR1H3 regulate gene expression linked to gluconeogenesis	1	10	0.000658631	0.370715	0.56566
R-HSA-1221632	Meiotic synapsis	6	62	0.00408351	0.0710473	0.56566
R-HSA-141405	Inhibition of the proteolytic activity of APC/C required for the onset of anaphase by mitotic spindle checkpoint components	2	21	0.00138313	0.254059	0.56566
R-HSA-141430	Inactivation of APC/C via direct inhibition of the APC/C complex	2	21	0.00138313	0.254059	0.56566
R-HSA-933541	TRAF6 mediated IRF7 activation	4	44	0.00289798	0.149408	0.56566
R-HSA-212718	EGFR interacts with phospholipase C-gamma	1	11	0.000724495	0.399207	0.56566
R-HSA-9768778	Regulation of NPAS4 mRNA translation	1	11	0.000724495	0.399207	0.56566
R-HSA-418217	G beta:gamma signalling through PLC beta	2	23	0.00151485	0.288133	0.56566
R-HSA-164378	PKA activation in glucagon signalling	2	23	0.00151485	0.288133	0.56566
R-HSA-73980	RNA Polymerase III Transcription Termination	2	23	0.00151485	0.288133	0.56566
R-HSA-174048	APC/C:Cdc20 mediated degradation of Cyclin B	2	24	0.00158072	0.305117	0.56566
R-HSA-5218900	CASP8 activity is inhibited	1	12	0.000790358	0.42641	0.56566
R-HSA-179409	APC-Cdc20 mediated degradation of Nek2A	2	26	0.00171244	0.338826	0.56566
R-HSA-9027277	Erythropoietin activates Phospholipase C gamma (PLCG)	1	13	0.000856221	0.452384	0.56566
R-HSA-174113	SCF-beta-TrCP mediated degradation of Emi1	4	55	0.00362247	0.252252	0.56566
R-HSA-5693571	Nonhomologous End-Joining (NHEJ)	4	56	0.00368834	0.262291	0.56566
R-HSA-174184	Cdc20:Phospho-APC/C mediated degradation of Cyclin A	5	73	0.00480801	0.251837	0.56566
R-HSA-179419	APC:Cdc20 mediated degradation of cell cycle proteins prior to satisfation of the cell cycle checkpoint	5	74	0.00487387	0.26046	0.56566
R-HSA-176409	APC/C:Cdc20 mediated degradation of mitotic proteins	5	76	0.0050056	0.277906	0.56566
R-HSA-176814	Activation of APC/C and APC/C:Cdc20 mediated degradation of mitotic proteins	5	77	0.00507146	0.286716	0.56566
R-HSA-997272	Inhibition of voltage gated Ca2+ channels via Gbeta/gamma subunits	2	31	0.00204176	0.420462	0.56566
R-HSA-1296059	G protein gated Potassium channels	2	31	0.00204176	0.420462	0.56566
R-HSA-1296041	Activation of G protein gated Potassium channels	2	31	0.00204176	0.420462	0.56566
R-HSA-8957275	Post-translational protein phosphorylation	7	109	0.00717908	0.244197	0.56566
R-HSA-9027276	Erythropoietin activates Phosphoinositide-3-kinase (PI3K)	1	16	0.00105381	0.523467	0.56566
R-HSA-3000484	Scavenging by Class F Receptors	1	16	0.00105381	0.523467	0.56566
R-HSA-156902	Peptide chain elongation	6	97	0.00638872	0.2953	0.56566
R-HSA-991365	Activation of GABAB receptors	3	50	0.00329316	0.408096	0.56566
R-HSA-174154	APC/C:Cdc20 mediated degradation of Securin	4	68	0.00447869	0.386077	0.56566
R-HSA-9619483	Activation of AMPK downstream of NMDARs	2	34	0.00223935	0.466924	0.56566
R-HSA-5685939	HDR through MMEJ (alt-NHEJ)	1	17	0.00111967	0.545052	0.56566
R-HSA-170660	Adenylate cyclase activating pathway	1	17	0.00111967	0.545052	0.56566
R-HSA-8847993	ERBB2 Activates PTK6 Signaling	1	18	0.00118554	0.56566	0.56566
R-HSA-8854050	FBXL7 down-regulates AURKA during mitotic entry and in early mitosis	3	55	0.00362247	0.468335	0.56566
R-HSA-174178	APC/C:Cdh1 mediated degradation of Cdc20 and other APC/C:Cdh1 targeted proteins in late mitosis/early G1	4	74	0.00487387	0.447617	0.56566
R-HSA-8854518	AURKA Activation by TPX2	4	74	0.00487387	0.447617	0.56566
R-HSA-1989781	PPARA activates gene expression	9	175	0.011526	0.421883	0.56566
R-HSA-1799339	SRP-dependent cotranslational protein targeting to membrane	6	119	0.00783771	0.473123	0.56566
R-HSA-975956	Nonsense Mediated Decay (NMD) independent of the Exon Junction Complex (EJC)	5	101	0.00665218	0.501453	0.56566
R-HSA-1433557	Signaling by SCF-KIT	4	51	0.00335902	0.213024	0.56566
R-HSA-400206	Regulation of lipid metabolism by PPARalpha	9	177	0.0116578	0.434867	0.56566
R-HSA-453276	Regulation of mitotic cell cycle	6	92	0.00605941	0.256299	0.56566
R-HSA-174143	APC/C-mediated degradation of cell cycle proteins	6	92	0.00605941	0.256299	0.56566
R-HSA-5213460	RIPK1-mediated regulated necrosis	3	42	0.00276625	0.308332	0.56566
R-HSA-3214841	PKMTs methylate histone lysines	3	51	0.00335902	0.420332	0.56566
R-HSA-977444	GABA B receptor activation	3	50	0.00329316	0.408096	0.56566
R-HSA-5620912	Anchoring of the basal body to the plasma membrane	5	99	0.00652045	0.484098	0.56566
R-HSA-5675482	Regulation of necroptotic cell death	3	36	0.00237107	0.233952	0.56566
R-HSA-2424491	DAP12 signaling	3	36	0.00237107	0.233952	0.56566
R-HSA-3214847	HATs acetylate histones	7	110	0.00724495	0.251075	0.56566
R-HSA-176408	Regulation of APC/C activators between G1/S and early anaphase	6	83	0.00546664	0.19037	0.56566
R-HSA-380972	Energy dependent regulation of mTOR by LKB1-AMPK	2	36	0.00237107	0.496643	0.56566
R-HSA-75158	TRAIL signaling	1	8	0.000526905	0.309619	0.56566
R-HSA-8964616	G beta:gamma signalling through CDC42	2	21	0.00138313	0.254059	0.56566
R-HSA-202040	G-protein activation	2	26	0.00171244	0.338826	0.56566
R-HSA-389359	CD28 dependent Vav1 pathway	1	17	0.00111967	0.545052	0.56566
R-HSA-157579	Telomere Maintenance	6	109	0.00717908	0.392296	0.56566
R-HSA-3214815	HDACs deacetylate histones	6	63	0.00414938	0.0753712	0.56566
R-HSA-2299718	Condensation of Prophase Chromosomes	5	55	0.00362247	0.114772	0.56566
R-HSA-397795	G-protein beta:gamma signalling	3	39	0.00256866	0.270857	0.56566
R-HSA-198203	PI3K/AKT activation	1	13	0.000856221	0.452384	0.56566
R-HSA-9634597	GPER1 signaling	4	56	0.00368834	0.262291	0.56566
R-HSA-912694	Regulation of IFNA/IFNB signaling	2	28	0.00184417	0.372016	0.56566
R-HSA-5682910	LGI-ADAM interactions	1	14	0.000922084	0.477183	0.56566
R-HSA-171319	Telomere Extension By Telomerase	2	34	0.00223935	0.466924	0.56566
R-HSA-69656	Cyclin A:Cdk2-associated events at S phase entry	5	90	0.00592768	0.40388	0.56566
R-HSA-72737	Cap-dependent Translation Initiation	10	130	0.00856221	0.0843635	0.56566
R-HSA-5607761	Dectin-1 mediated noncanonical NF-kB signaling	4	66	0.00434697	0.365321	0.56566
R-HSA-983168	Antigen processing: Ubiquitination & Proteasome degradation	15	315	0.0207469	0.491969	0.56566
R-HSA-72613	Eukaryotic Translation Initiation	10	130	0.00856221	0.0843635	0.56566
R-HSA-174577	Activation of C3 and C5	1	7	0.000461042	0.276885	0.56566
R-HSA-9670095	Inhibition of DNA recombination at telomere	5	48	0.00316143	0.0746404	0.56566
R-HSA-73863	RNA Polymerase I Transcription Termination	3	33	0.00217348	0.198073	0.56566
R-HSA-9020933	Interleukin-23 signaling	1	11	0.000724495	0.399207	0.56566
R-HSA-163680	AMPK inhibits chREBP transcriptional activation activity	1	11	0.000724495	0.399207	0.56566
R-HSA-163615	PKA activation	2	23	0.00151485	0.288133	0.56566
R-HSA-392170	ADP signalling through P2Y purinoceptor 12	2	26	0.00171244	0.338826	0.56566
R-HSA-774815	Nucleosome assembly	4	54	0.00355661	0.242296	0.56566
R-HSA-606279	Deposition of new CENPA-containing nucleosomes at the centromere	4	54	0.00355661	0.242296	0.56566
R-HSA-428930	Thromboxane signalling through TP receptor	2	30	0.00197589	0.404516	0.56566
R-HSA-9029558	NR1H2 & NR1H3 regulate gene expression linked to lipogenesis	1	17	0.00111967	0.545052	0.56566
R-HSA-9762114	GSK3B and BTRC:CUL1-mediated-degradation of NFE2L2	3	54	0.00355661	0.456491	0.56566
R-HSA-68949	Orc1 removal from chromatin	4	73	0.00480801	0.437473	0.56566
R-HSA-69017	CDK-mediated phosphorylation and removal of Cdc6	4	75	0.00493974	0.457704	0.56566
R-HSA-1606322	ZBP1(DAI) mediated induction of type I IFNs	3	23	0.00151485	0.0924873	0.56566
R-HSA-5625886	Activated PKN1 stimulates transcription of AR (androgen receptor) regulated genes KLK2 and KLK3	5	49	0.00322729	0.0798244	0.56566
R-HSA-3214858	RMTs methylate histone arginines	5	55	0.00362247	0.114772	0.56566
R-HSA-5619507	Activation of HOX genes during differentiation	6	116	0.00764012	0.449098	0.56566
R-HSA-5617472	Activation of anterior HOX genes in hindbrain development during early embryogenesis	6	116	0.00764012	0.449098	0.56566
R-HSA-430116	GP1b-IX-V activation signalling	1	12	0.000790358	0.42641	0.56566
R-HSA-187577	SCF(Skp2)-mediated degradation of p27/p21	5	62	0.00408351	0.163129	0.56566
R-HSA-9609523	Insertion of tail-anchored proteins into the endoplasmic reticulum membrane	2	25	0.00164658	0.322024	0.56566
R-HSA-75893	TNF signaling	4	56	0.00368834	0.262291	0.56566
R-HSA-432722	Golgi Associated Vesicle Biogenesis	4	61	0.00401765	0.313419	0.56566
R-HSA-4641265	Repression of WNT target genes	1	16	0.00105381	0.523467	0.56566
R-HSA-212165	Epigenetic regulation of gene expression	8	139	0.00915498	0.31752	0.56566
R-HSA-72200	mRNA Editing: C to U Conversion	2	10	0.000658631	0.0791522	0.56566
R-HSA-1606341	IRF3 mediated activation of type 1 IFN	1	7	0.000461042	0.276885	0.56566
R-HSA-75892	Platelet Adhesion to exposed collagen	2	16	0.00105381	0.170066	0.56566
R-HSA-5656169	Termination of translesion DNA synthesis	4	35	0.00230521	0.0814495	0.56566
R-HSA-5686938	Regulation of TLR by endogenous ligand	4	36	0.00237107	0.0880652	0.56566
R-HSA-176407	Conversion from APC/C:Cdc20 to APC/C:Cdh1 in late anaphase	2	22	0.00144899	0.271103	0.56566
R-HSA-163359	Glucagon signaling in metabolic regulation	3	40	0.00263453	0.283307	0.56566
R-HSA-9705462	Inactivation of CSF3 (G-CSF) signaling	2	27	0.0017783	0.355497	0.56566
R-HSA-5676590	NIK-->noncanonical NF-kB signaling	4	61	0.00401765	0.313419	0.56566
R-HSA-2565942	Regulation of PLK1 Activity at G2/M Transition	6	92	0.00605941	0.256299	0.56566
R-HSA-400042	Adrenaline,noradrenaline inhibits insulin secretion	2	32	0.00210762	0.436188	0.56566
R-HSA-179812	GRB2 events in EGFR signaling	1	16	0.00105381	0.523467	0.56566
R-HSA-381340	Transcriptional regulation of white adipocyte differentiation	6	109	0.00717908	0.392296	0.56566
R-HSA-1237044	Erythrocytes take up carbon dioxide and release oxygen	3	24	0.00158072	0.101715	0.56566
R-HSA-5205685	PINK1-PRKN Mediated Mitophagy	2	22	0.00144899	0.271103	0.56566
R-HSA-456926	Thrombin signalling through proteinase activated receptors (PARs)	3	36	0.00237107	0.233952	0.56566
R-HSA-5357905	Regulation of TNFR1 signaling	4	46	0.0030297	0.166788	0.56566
R-HSA-392851	Prostacyclin signalling through prostacyclin receptor	2	24	0.00158072	0.305117	0.56566
R-HSA-389513	CTLA4 inhibitory signaling	2	25	0.00164658	0.322024	0.56566
R-HSA-8949664	Processing of SMDT1	1	17	0.00111967	0.545052	0.56566
R-HSA-69052	Switching of origins to a post-replicative state	5	94	0.00619113	0.439875	0.56566
R-HSA-4085377	SUMOylation of SUMOylation proteins	2	39	0.00256866	0.539185	0.56566
R-HSA-8856828	Clathrin-mediated endocytosis	8	161	0.010604	0.469055	0.56566
R-HSA-72764	Eukaryotic Translation Termination	5	106	0.00698149	0.543784	0.56566
R-HSA-9707564	Cytoprotection by HMOX1	6	91	0.00599355	0.24867	0.56566
R-HSA-69231	Cyclin D associated events in G1	3	52	0.00342488	0.432482	0.56566
R-HSA-69236	G1 Phase	3	52	0.00342488	0.432482	0.56566
R-HSA-983695	Antigen activates B Cell Receptor (BCR) leading to generation of second messengers	5	103	0.0067839	0.518578	0.56566
R-HSA-1480926	O2/CO2 exchange in erythrocytes	3	24	0.00158072	0.101715	0.56566
R-HSA-1912408	Pre-NOTCH Transcription and Translation	6	89	0.00586182	0.233616	0.56566
R-HSA-445355	Smooth Muscle Contraction	5	61	0.00401765	0.155772	0.56566
R-HSA-140534	Caspase activation via Death Receptors in the presence of ligand	3	20	0.00131726	0.0670914	0.56566
R-HSA-5649702	APEX1-Independent Resolution of AP Sites via the Single Nucleotide Replacement Pathway	1	12	0.000790358	0.42641	0.56566
R-HSA-156842	Eukaryotic Translation Elongation	6	102	0.00671804	0.335361	0.56566
R-HSA-1474165	Reproduction	9	123	0.00810117	0.122065	0.56566
R-HSA-416482	G alpha (12/13) signalling events	6	86	0.00566423	0.211605	0.56566
R-HSA-453274	Mitotic G2-G2/M phases	12	214	0.0140947	0.291998	0.56566
R-HSA-2172127	DAP12 interactions	4	53	0.00349075	0.232434	0.56566
R-HSA-69275	G2/M Transition	12	212	0.013963	0.281565	0.56566
R-HSA-983705	Signaling by the B Cell Receptor (BCR)	9	189	0.0124481	0.511757	0.56566
R-HSA-77042	Formation of editosomes by ADAR proteins	1	2	0.000131726	0.0884508	0.56566
R-HSA-75064	mRNA Editing: A to I Conversion	1	4	0.000263453	0.169088	0.56566
R-HSA-75102	C6 deamination of adenosine	1	4	0.000263453	0.169088	0.56566
R-HSA-844623	The IPAF inflammasome	1	5	0.000329316	0.206695	0.56566
R-HSA-8875513	MET interacts with TNS proteins	1	5	0.000329316	0.206695	0.56566
R-HSA-170145	Phosphorylation of proteins involved in the G2/M transition by Cyclin A:Cdc2 complexes	1	5	0.000329316	0.206695	0.56566
R-HSA-69478	G2/M DNA replication checkpoint	1	7	0.000461042	0.276885	0.56566
R-HSA-202670	ERKs are inactivated	2	15	0.000987947	0.153852	0.56566
R-HSA-2559584	Formation of Senescence-Associated Heterochromatin Foci (SAHF)	2	17	0.00111967	0.186547	0.56566
R-HSA-434313	Intracellular metabolism of fatty acids regulates insulin secretion	1	9	0.000592768	0.340873	0.56566
R-HSA-427389	ERCC6 (CSB) and EHMT2 (G9a) positively regulate rRNA expression	5	48	0.00316143	0.0746404	0.56566
R-HSA-162791	Attachment of GPI anchor to uPAR	1	10	0.000658631	0.370715	0.56566
R-HSA-419771	Opsins	1	10	0.000658631	0.370715	0.56566
R-HSA-3371378	Regulation by c-FLIP	1	11	0.000724495	0.399207	0.56566
R-HSA-500657	Presynaptic function of Kainate receptors	2	23	0.00151485	0.288133	0.56566
R-HSA-9619229	Activation of RAC1 downstream of NMDARs	1	12	0.000790358	0.42641	0.56566
R-HSA-176974	Unwinding of DNA	1	12	0.000790358	0.42641	0.56566
R-HSA-428543	Inactivation of CDC42 and RAC1	1	12	0.000790358	0.42641	0.56566
R-HSA-6803544	Ion influx/efflux at host-pathogen interface	1	13	0.000856221	0.452384	0.56566
R-HSA-2151209	Activation of PPARGC1A (PGC-1alpha) by phosphorylation	1	13	0.000856221	0.452384	0.56566
R-HSA-9617324	Negative regulation of NMDA receptor-mediated neuronal transmission	2	27	0.0017783	0.355497	0.56566
R-HSA-76066	RNA Polymerase III Transcription Initiation From Type 2 Promoter	2	27	0.0017783	0.355497	0.56566
R-HSA-76071	RNA Polymerase III Transcription Initiation From Type 3 Promoter	2	28	0.00184417	0.372016	0.56566
R-HSA-392451	G beta:gamma signalling through PI3Kgamma	2	29	0.00191003	0.388361	0.56566
R-HSA-3000497	Scavenging by Class H Receptors	1	15	0.000987947	0.500861	0.56566
R-HSA-879415	Advanced glycosylation endproduct receptor signaling	1	16	0.00105381	0.523467	0.56566
R-HSA-3000480	Scavenging by Class A Receptors	3	49	0.00322729	0.395783	0.56566
R-HSA-8852276	The role of GTSE1 in G2/M progression after G2 checkpoint	5	83	0.00546664	0.340448	0.56566
R-HSA-73762	RNA Polymerase I Transcription Initiation	3	50	0.00329316	0.408096	0.56566
R-HSA-1169091	Activation of NF-kappaB in B cells	4	72	0.00474215	0.427276	0.56566
R-HSA-804914	Transport of fatty acids	1	18	0.00118554	0.56566	0.56566
R-HSA-5610780	Degradation of GLI1 by the proteasome	3	62	0.00408351	0.547645	0.56566
R-HSA-1236974	ER-Phagosome pathway	8	173	0.0113943	0.549271	0.56566
R-HSA-114604	GPVI-mediated activation cascade	3	43	0.00283211	0.320878	0.56566
R-HSA-195253	Degradation of beta-catenin by the destruction complex	5	91	0.00599355	0.412914	0.56566
R-HSA-199992	trans-Golgi Network Vesicle Budding	5	80	0.00526905	0.313429	0.56566
R-HSA-1640170	Cell Cycle	39	734	0.0483435	0.210714	0.56566
R-HSA-432040	Vasopressin regulates renal water homeostasis via Aquaporins	4	53	0.00349075	0.232434	0.56566
R-HSA-76046	RNA Polymerase III Transcription Initiation	2	36	0.00237107	0.496643	0.56566
R-HSA-418597	G alpha (z) signalling events	3	63	0.00414938	0.558401	0.56566
R-HSA-5689603	UCH proteinases	6	98	0.00645459	0.303244	0.56566
R-HSA-9013973	TICAM1-dependent activation of IRF3/IRF7	1	14	0.000922084	0.477183	0.56566
R-HSA-209543	p75NTR recruits signalling complexes	1	16	0.00105381	0.523467	0.56566
R-HSA-69278	Cell Cycle, Mitotic	33	596	0.0392544	0.169469	0.56566
R-HSA-69273	Cyclin A/B1/B2 associated events during G2/M transition	2	32	0.00210762	0.436188	0.56566
R-HSA-5668541	TNFR2 non-canonical NF-kB pathway	8	104	0.00684977	0.114088	0.56566
R-HSA-111931	PKA-mediated phosphorylation of CREB	2	26	0.00171244	0.338826	0.56566
R-HSA-74749	Signal attenuation	1	13	0.000856221	0.452384	0.56566
R-HSA-418592	ADP signalling through P2Y purinoceptor 1	2	30	0.00197589	0.404516	0.56566
R-HSA-3295583	TRP channels	2	32	0.00210762	0.436188	0.56566
R-HSA-1679131	Trafficking and processing of endosomal TLR	1	16	0.00105381	0.523467	0.56566
R-HSA-1296065	Inwardly rectifying K+ channels	2	38	0.0025028	0.525283	0.56566
R-HSA-1912422	Pre-NOTCH Expression and Processing	6	114	0.0075084	0.43295	0.56566
R-HSA-418594	G alpha (i) signalling events	22	426	0.0280577	0.331646	0.56566
R-HSA-381676	Glucagon-like Peptide-1 (GLP1) regulates insulin secretion	3	50	0.00329316	0.408096	0.56566
R-HSA-9020702	Interleukin-1 signaling	10	125	0.00823289	0.0692689	0.56566
R-HSA-5578749	Transcriptional regulation by small RNAs	6	81	0.00533491	0.176695	0.56566
R-HSA-76061	RNA Polymerase III Transcription Initiation From Type 1 Promoter	2	28	0.00184417	0.372016	0.56566
R-HSA-5625740	RHO GTPases activate PKNs	5	80	0.00526905	0.313429	0.56566
R-HSA-8856825	Cargo recognition for clathrin-mediated endocytosis	7	115	0.00757426	0.286271	0.56566
R-HSA-69202	Cyclin E associated events during G1/S transition	5	88	0.00579596	0.385768	0.56566
R-HSA-5610785	GLI3 is processed to GLI3R by the proteasome	3	62	0.00408351	0.547645	0.56566
R-HSA-5610783	Degradation of GLI2 by the proteasome	3	62	0.00408351	0.547645	0.56566
R-HSA-983169	Class I MHC mediated antigen processing & presentation	23	479	0.0315484	0.458988	0.56566
R-HSA-1236975	Antigen processing-Cross presentation	10	195	0.0128433	0.416415	0.56566
R-HSA-73887	Death Receptor Signalling	9	164	0.0108016	0.350602	0.56566
R-HSA-8853884	Transcriptional Regulation by VENTX	3	48	0.00316143	0.383403	0.56566
R-HSA-9633012	Response of EIF2AK4 (GCN2) to amino acid deficiency	6	115	0.00757426	0.441035	0.56566
R-HSA-4086398	Ca2+ pathway	4	81	0.00533491	0.516739	0.56566
R-HSA-69620	Cell Cycle Checkpoints	15	279	0.0183758	0.31552	0.56566
R-HSA-68875	Mitotic Prophase	7	135	0.00889152	0.434082	0.56566
R-HSA-5610787	Hedgehog 'off' state	6	124	0.00816703	0.512454	0.56566
R-HSA-9013957	TLR3-mediated TICAM1-dependent programmed cell death	1	6	0.000395179	0.242601	0.56566
R-HSA-1566977	Fibronectin matrix formation	1	7	0.000461042	0.276885	0.56566
R-HSA-140837	Intrinsic Pathway of Fibrin Clot Formation	3	26	0.00171244	0.1212	0.56566
R-HSA-3134975	Regulation of innate immune responses to cytosolic DNA	2	21	0.00138313	0.254059	0.56566
R-HSA-5689901	Metalloprotease DUBs	3	32	0.00210762	0.186426	0.56566
R-HSA-69416	Dimerization of procaspase-8	1	11	0.000724495	0.399207	0.56566
R-HSA-444473	Formyl peptide receptors bind formyl peptides and many other ligands	1	11	0.000724495	0.399207	0.56566
R-HSA-2855086	Ficolins bind to repetitive carbohydrate structures on the target cell surface	1	12	0.000790358	0.42641	0.56566
R-HSA-426048	Arachidonate production from DAG	1	13	0.000856221	0.452384	0.56566
R-HSA-8939236	RUNX1 regulates transcription of genes involved in differentiation of HSCs	8	106	0.00698149	0.123202	0.56566
R-HSA-5357786	TNFR1-induced proapoptotic signaling	1	14	0.000922084	0.477183	0.56566
R-HSA-166662	Lectin pathway of complement activation	1	15	0.000987947	0.500861	0.56566
R-HSA-5205647	Mitophagy	2	31	0.00204176	0.420462	0.56566
R-HSA-442720	CREB1 phosphorylation through the activation of Adenylate Cyclase	1	17	0.00111967	0.545052	0.56566
R-HSA-8963901	Chylomicron remodeling	1	17	0.00111967	0.545052	0.56566
R-HSA-9674555	Signaling by CSF3 (G-CSF)	2	35	0.00230521	0.481915	0.56566
R-HSA-180024	DARPP-32 events	2	35	0.00230521	0.481915	0.56566
R-HSA-9018681	Biosynthesis of protectins	1	18	0.00118554	0.56566	0.56566
R-HSA-9604323	Negative regulation of NOTCH4 signaling	3	57	0.0037542	0.491666	0.56566
R-HSA-9013407	RHOH GTPase cycle	2	38	0.0025028	0.525283	0.56566
R-HSA-1445148	Translocation of SLC2A4 (GLUT4) to the plasma membrane	4	81	0.00533491	0.516739	0.56566
R-HSA-1280218	Adaptive Immune System	52	1012	0.0666535	0.237867	0.56566
R-HSA-69580	p53-Dependent G1/S DNA damage checkpoint	6	70	0.00461042	0.109675	0.56566
R-HSA-69563	p53-Dependent G1 DNA Damage Response	6	70	0.00461042	0.109675	0.56566
R-HSA-8878171	Transcriptional regulation by RUNX1	17	261	0.0171903	0.104063	0.56566
R-HSA-168142	Toll Like Receptor 10 (TLR10) Cascade	8	109	0.00717908	0.137566	0.56566
R-HSA-69615	G1/S DNA Damage Checkpoints	6	72	0.00474215	0.12073	0.56566
R-HSA-975871	MyD88 cascade initiated on plasma membrane	8	109	0.00717908	0.137566	0.56566
R-HSA-2160916	Hyaluronan uptake and degradation	1	18	0.00118554	0.56566	0.56566
R-HSA-6811440	Retrograde transport at the Trans-Golgi-Network	3	55	0.00362247	0.468335	0.56566
R-HSA-196741	Cobalamin (Cbl, vitamin B12) transport and metabolism	3	52	0.00342488	0.432482	0.56566
R-HSA-168176	Toll Like Receptor 5 (TLR5) Cascade	8	109	0.00717908	0.137566	0.56566
R-HSA-201681	TCF dependent signaling in response to WNT	10	216	0.0142264	0.543117	0.56566
R-HSA-5357769	Caspase activation via extrinsic apoptotic signalling pathway	3	32	0.00210762	0.186426	0.56566
R-HSA-445989	TAK1-dependent IKK and NF-kappa-B activation	3	55	0.00362247	0.468335	0.56566
R-HSA-422356	Regulation of insulin secretion	5	108	0.00711322	0.560238	0.56566
R-HSA-453279	Mitotic G1 phase and G1/S transition	13	174	0.0114602	0.0654323	0.56566
R-HSA-975578	Reactions specific to the complex N-glycan synthesis pathway	2	28	0.00184417	0.372016	0.56566
R-HSA-392154	Nitric oxide stimulates guanylate cyclase	2	35	0.00230521	0.481915	0.56566
R-HSA-6811558	PI5P, PP2A and IER3 Regulate PI3K/AKT Signaling	7	129	0.00849634	0.38933	0.56566
R-HSA-445717	Aquaporin-mediated transport	4	69	0.00454456	0.396426	0.56566
R-HSA-5689880	Ub-specific processing proteases	12	206	0.0135678	0.251017	0.56566
R-HSA-163685	Integration of energy metabolism	7	147	0.00968188	0.521656	0.56566
R-HSA-917937	Iron uptake and transport	4	83	0.00546664	0.53575	0.56566
R-HSA-109582	Hemostasis	40	803	0.0528881	0.340144	0.56566
R-HSA-5688426	Deubiquitination	15	289	0.0190344	0.363656	0.56566
R-HSA-5357801	Programmed Cell Death	15	234	0.015412	0.132488	0.56566
R-HSA-438064	Post NMDA receptor activation events	5	96	0.00632286	0.45769	0.56566
R-HSA-75108	Activation, myristolyation of BID and translocation to mitochondria	1	4	0.000263453	0.169088	0.56566
R-HSA-844615	The AIM2 inflammasome	1	4	0.000263453	0.169088	0.56566
R-HSA-112303	Electric Transmission Across Gap Junctions	1	6	0.000395179	0.242601	0.56566
R-HSA-112307	Transmission across Electrical Synapses	1	6	0.000395179	0.242601	0.56566
R-HSA-111457	Release of apoptotic factors from the mitochondria	1	8	0.000526905	0.309619	0.56566
R-HSA-2980767	Activation of NIMA Kinases NEK9, NEK6, NEK7	1	9	0.000592768	0.340873	0.56566
R-HSA-426117	Cation-coupled Chloride cotransporters	1	10	0.000658631	0.370715	0.56566
R-HSA-6807047	Cholesterol biosynthesis via desmosterol	1	14	0.000922084	0.477183	0.56566
R-HSA-6807062	Cholesterol biosynthesis via lathosterol	1	14	0.000922084	0.477183	0.56566
R-HSA-877312	Regulation of IFNG signaling	1	16	0.00105381	0.523467	0.56566
R-HSA-5684264	MAP3K8 (TPL2)-dependent MAPK1/3 activation	1	18	0.00118554	0.56566	0.56566
R-HSA-77348	Beta oxidation of octanoyl-CoA to hexanoyl-CoA	1	18	0.00118554	0.56566	0.56566
R-HSA-6804756	Regulation of TP53 Activity through Phosphorylation	5	95	0.006257	0.448801	0.56566
R-HSA-9617828	FOXO-mediated transcription of cell cycle genes	3	27	0.0017783	0.131416	0.56566
R-HSA-173736	Alternative complement activation	1	6	0.000395179	0.242601	0.56566
R-HSA-2197563	NOTCH2 intracellular domain regulates transcription	2	16	0.00105381	0.170066	0.56566
R-HSA-1538133	G0 and Early G1	3	38	0.0025028	0.258471	0.56566
R-HSA-168164	Toll Like Receptor 3 (TLR3) Cascade	8	116	0.00764012	0.174133	0.56566
R-HSA-110313	Translesion synthesis by Y family DNA polymerases bypasses lesions on DNA template	4	48	0.00316143	0.184843	0.56566
R-HSA-1170546	Prolactin receptor signaling	1	18	0.00118554	0.56566	0.56566
R-HSA-5673001	RAF/MAP kinase cascade	16	322	0.0212079	0.422503	0.56566
R-HSA-69206	G1/S Transition	10	150	0.00987947	0.162977	0.56566
R-HSA-73927	Depurination	5	46	0.0030297	0.0648422	0.56566
R-HSA-69306	DNA Replication	11	169	0.0111309	0.165975	0.56566
R-HSA-2262752	Cellular responses to stress	54	1005	0.0661925	0.14567	0.56566
R-HSA-9711123	Cellular response to chemical stress	13	269	0.0177172	0.476407	0.56566
R-HSA-381183	ATF6 (ATF6-alpha) activates chaperone genes	2	15	0.000987947	0.153852	0.56566
R-HSA-975163	IRAK2 mediated activation of TAK1 complex upon TLR7/8 or 9 stimulation	2	18	0.00118554	0.203237	0.56566
R-HSA-3270619	IRF3-mediated induction of type I IFN	2	19	0.0012514	0.220083	0.56566
R-HSA-4755510	SUMOylation of immune response proteins	1	11	0.000724495	0.399207	0.56566
R-HSA-9613354	Lipophagy	1	12	0.000790358	0.42641	0.56566
R-HSA-975138	TRAF6 mediated induction of NFkB and MAP kinases upon TLR7/8 or 9 activation	9	116	0.00764012	0.0942126	0.56566
R-HSA-6799990	Metal sequestration by antimicrobial proteins	1	13	0.000856221	0.452384	0.56566
R-HSA-73614	Pyrimidine salvage	2	34	0.00223935	0.466924	0.56566
R-HSA-2559580	Oxidative Stress Induced Senescence	6	114	0.0075084	0.43295	0.56566
R-HSA-199418	Negative regulation of the PI3K/AKT network	7	137	0.00902325	0.448918	0.56566
R-HSA-5687128	MAPK6/MAPK4 signaling	5	106	0.00698149	0.543784	0.56566
R-HSA-8953897	Cellular responses to stimuli	55	1023	0.067378	0.142111	0.56566
R-HSA-442755	Activation of NMDA receptors and postsynaptic events	6	113	0.00744253	0.424845	0.56566
R-HSA-5683057	MAPK family signaling cascades	19	380	0.025028	0.39939	0.56566
R-HSA-5684996	MAPK1/MAPK3 signaling	16	329	0.021669	0.456052	0.56566
R-HSA-4085001	Sialic acid metabolism	3	60	0.00395179	0.525681	0.56566
R-HSA-163125	Post-translational modification: synthesis of GPI-anchored proteins	8	115	0.00757426	0.168661	0.56566
R-HSA-1592389	Activation of Matrix Metalloproteinases	3	35	0.00230521	0.221855	0.56566
R-HSA-5621575	CD209 (DC-SIGN) signaling	2	30	0.00197589	0.404516	0.56566
R-HSA-163560	Triglyceride catabolism	3	42	0.00276625	0.308332	0.56566
R-HSA-73893	DNA Damage Bypass	4	57	0.0037542	0.272403	0.56566
R-HSA-157118	Signaling by NOTCH	15	259	0.0170586	0.225698	0.56566
R-HSA-68867	Assembly of the pre-replicative complex	8	114	0.0075084	0.163268	0.56566
R-HSA-140875	Common Pathway of Fibrin Clot Formation	3	25	0.00164658	0.111293	0.56566
R-HSA-400253	Circadian Clock	5	105	0.00691563	0.53545	0.56566
R-HSA-199220	Vitamin B5 (pantothenate) metabolism	3	35	0.00230521	0.221855	0.56566
R-HSA-1362277	Transcription of E2F targets under negative control by DREAM complex	2	25	0.00164658	0.322024	0.56566
R-HSA-140342	Apoptosis induced DNA fragmentation	1	13	0.000856221	0.452384	0.56566
R-HSA-416550	Sema4D mediated inhibition of cell attachment and migration	1	15	0.000987947	0.500861	0.56566
R-HSA-451326	Activation of kainate receptors upon glutamate binding	2	34	0.00223935	0.466924	0.56566
R-HSA-5676594	TNF receptor superfamily (TNFSF) members mediating non-canonical NF-kB pathway	1	17	0.00111967	0.545052	0.56566
R-HSA-162658	Golgi Cisternae Pericentriolar Stack Reorganization	1	17	0.00111967	0.545052	0.56566
R-HSA-9031628	NGF-stimulated transcription	5	56	0.00368834	0.121208	0.56566
R-HSA-1834941	STING mediated induction of host immune responses	3	24	0.00158072	0.101715	0.56566
R-HSA-450294	MAP kinase activation	4	69	0.00454456	0.396426	0.56566
R-HSA-6803157	Antimicrobial peptides	7	123	0.00810117	0.344657	0.56566
R-HSA-417957	P2Y receptors	2	18	0.00118554	0.203237	0.56566
R-HSA-5669034	TNFs bind their physiological receptors	3	30	0.00197589	0.163718	0.56566
R-HSA-9013694	Signaling by NOTCH4	5	92	0.00605941	0.421927	0.56566
R-HSA-198725	Nuclear Events (kinase and transcription factor activation)	7	80	0.00526905	0.0816388	0.56566
R-HSA-5689896	Ovarian tumor domain proteases	4	44	0.00289798	0.149408	0.56566
R-HSA-198753	ERK/MAPK targets	2	26	0.00171244	0.338826	0.56566
R-HSA-210990	PECAM1 interactions	1	14	0.000922084	0.477183	0.56566
R-HSA-381426	Regulation of Insulin-like Growth Factor (IGF) transport and uptake by Insulin-like Growth Factor Binding Proteins (IGFBPs)	9	127	0.00836462	0.139772	0.56566
R-HSA-9758881	Uptake of dietary cobalamins into enterocytes	1	15	0.000987947	0.500861	0.56566
R-HSA-525793	Myogenesis	2	32	0.00210762	0.436188	0.56566
R-HSA-622312	Inflammasomes	2	34	0.00223935	0.466924	0.56566
R-HSA-9023661	Biosynthesis of E-series 18(R)-resolvins	1	18	0.00118554	0.56566	0.56566
R-HSA-448424	Interleukin-17 signaling	4	78	0.00513732	0.487567	0.56566
R-HSA-9614085	FOXO-mediated transcription	9	110	0.00724495	0.0736193	0.56566
R-HSA-8864260	Transcriptional regulation by the AP-2 (TFAP2) family of transcription factors	5	52	0.00342488	0.0964913	0.56566
R-HSA-156711	Polo-like kinase mediated events	2	23	0.00151485	0.288133	0.56566
R-HSA-418038	Nucleotide-like (purinergic) receptors	2	23	0.00151485	0.288133	0.56566
R-HSA-187037	Signaling by NTRK1 (TRKA)	9	143	0.00941843	0.22222	0.56566
R-HSA-216083	Integrin cell surface interactions	4	86	0.00566423	0.563544	0.56566
R-HSA-1482801	Acyl chain remodelling of PS	3	31	0.00204176	0.174968	0.56566
R-HSA-419812	Calcitonin-like ligand receptors	1	11	0.000724495	0.399207	0.56566
R-HSA-8851680	Butyrophilin (BTN) family interactions	1	12	0.000790358	0.42641	0.56566
R-HSA-69002	DNA Replication Pre-Initiation	8	132	0.00869393	0.27101	0.56566
R-HSA-1482883	Acyl chain remodeling of DAG and TAG	1	17	0.00111967	0.545052	0.56566
R-HSA-420092	Glucagon-type ligand receptors	2	35	0.00230521	0.481915	0.56566
R-HSA-8953750	Transcriptional Regulation by E2F6	4	46	0.0030297	0.166788	0.56566
R-HSA-373076	Class A/1 (Rhodopsin-like receptors)	25	414	0.0272673	0.111299	0.56566
R-HSA-5675221	Negative regulation of MAPK pathway	5	49	0.00322729	0.0798244	0.56566
R-HSA-6803207	TP53 Regulates Transcription of Caspase Activators and Caspases	2	20	0.00131726	0.237039	0.56566
R-HSA-9690406	Transcriptional regulation of testis differentiation	2	21	0.00138313	0.254059	0.56566
R-HSA-8866910	TFAP2 (AP-2) family regulates transcription of growth factors and their receptors	2	21	0.00138313	0.254059	0.56566
R-HSA-844456	The NLRP3 inflammasome	2	24	0.00158072	0.305117	0.56566
R-HSA-9013695	NOTCH4 Intracellular Domain Regulates Transcription	2	26	0.00171244	0.338826	0.56566
R-HSA-5661231	Metallothioneins bind metals	1	16	0.00105381	0.523467	0.56566
R-HSA-198323	AKT phosphorylates targets in the cytosol	1	16	0.00105381	0.523467	0.56566
R-HSA-500792	GPCR ligand binding	28	608	0.0400448	0.538256	0.56566
R-HSA-9759194	Nuclear events mediated by NFE2L2	5	106	0.00698149	0.543784	0.56566
R-HSA-982772	Growth hormone receptor signaling	2	29	0.00191003	0.388361	0.56566
R-HSA-2586552	Signaling by Leptin	1	13	0.000856221	0.452384	0.56566
R-HSA-6803205	TP53 regulates transcription of several additional cell death genes whose specific roles in p53-dependent apoptosis remain uncertain	2	28	0.00184417	0.372016	0.56566
R-HSA-196849	Metabolism of water-soluble vitamins and cofactors	12	258	0.0169927	0.533129	0.56566
R-HSA-73884	Base Excision Repair	6	100	0.00658631	0.319241	0.56566
R-HSA-381033	ATF6 (ATF6-alpha) activates chaperones	2	17	0.00111967	0.186547	0.56566
R-HSA-2022377	Metabolism of Angiotensinogen to Angiotensins	3	27	0.0017783	0.131416	0.56566
R-HSA-1502540	Signaling by Activin	1	17	0.00111967	0.545052	0.56566
R-HSA-2142691	Synthesis of Leukotrienes (LT) and Eoxins (EX)	3	52	0.00342488	0.432482	0.56566
R-HSA-1980145	Signaling by NOTCH2	2	38	0.0025028	0.525283	0.56566
R-HSA-447115	Interleukin-12 family signaling	5	96	0.00632286	0.45769	0.56566
R-HSA-73929	Base-Excision Repair, AP Site Formation	5	63	0.00414938	0.170622	0.56566
R-HSA-189483	Heme degradation	2	40	0.00263453	0.552803	0.56566
R-HSA-5633008	TP53 Regulates Transcription of Cell Death Genes	6	83	0.00546664	0.19037	0.56566
R-HSA-9634815	Transcriptional Regulation by NPAS4	3	60	0.00395179	0.525681	0.56566
R-HSA-197264	Nicotinamide salvaging	3	59	0.00388593	0.51448	0.56566
R-HSA-6803204	TP53 Regulates Transcription of Genes Involved in Cytochrome C Release	2	33	0.00217348	0.451679	0.56566
R-HSA-166520	Signaling by NTRKs	9	166	0.0109333	0.363486	0.56566
R-HSA-9616222	Transcriptional regulation of granulopoiesis	6	71	0.00467628	0.115136	0.56566
R-HSA-196807	Nicotinate metabolism	4	84	0.0055325	0.545114	0.56566
R-HSA-381119	Unfolded Protein Response (UPR)	10	155	0.0102088	0.186875	0.56566
R-HSA-450282	MAPK targets/ Nuclear events mediated by MAP kinases	2	35	0.00230521	0.481915	0.56566
R-HSA-8950505	Gene and protein expression by JAK-STAT signaling after Interleukin-12 stimulation	4	73	0.00480801	0.437473	0.56566
R-HSA-110329	Cleavage of the damaged pyrimidine	5	51	0.00335902	0.0907523	0.56566
R-HSA-211000	Gene Silencing by RNA	6	120	0.00790358	0.481067	0.56566
R-HSA-73928	Depyrimidination	5	51	0.00335902	0.0907523	0.56566
R-HSA-75205	Dissolution of Fibrin Clot	1	14	0.000922084	0.477183	0.56566
R-HSA-9020591	Interleukin-12 signaling	4	84	0.0055325	0.545114	0.56566
R-HSA-168638	NOD1/2 Signaling Pathway	2	41	0.00270039	0.566134	0.566134
R-HSA-392518	Signal amplification	2	41	0.00270039	0.566134	0.566134
R-HSA-389356	CD28 co-stimulation	2	41	0.00270039	0.566134	0.566134
R-HSA-190861	Gap junction assembly	2	41	0.00270039	0.566134	0.566134
R-HSA-6814122	Cooperation of PDCL (PhLP1) and TRiC/CCT in G-protein beta folding	2	41	0.00270039	0.566134	0.566134
R-HSA-9768919	NPAS4 regulates expression of target genes	2	41	0.00270039	0.566134	0.566134
R-HSA-174084	Autodegradation of Cdh1 by Cdh1:APC/C	3	64	0.00421524	0.569002	0.569002
R-HSA-193648	NRAGE signals death through JNK	3	64	0.00421524	0.569002	0.569002
R-HSA-9018519	Estrogen-dependent gene expression	7	154	0.0101429	0.570386	0.570386
R-HSA-69239	Synthesis of DNA	6	132	0.00869393	0.572877	0.572877
R-HSA-195721	Signaling by WNT	15	332	0.0218666	0.573463	0.573463
R-HSA-3301854	Nuclear Pore Complex (NPC) Disassembly	2	42	0.00276625	0.579176	0.579176
R-HSA-2151201	Transcriptional activation of mitochondrial biogenesis	4	88	0.00579596	0.581557	0.581557
R-HSA-166658	Complement cascade	7	156	0.0102746	0.583881	0.583881
R-HSA-69618	Mitotic Spindle Checkpoint	5	111	0.00731081	0.584346	0.584346
R-HSA-8948700	Competing endogenous RNAs (ceRNAs) regulate PTEN translation	1	19	0.0012514	0.585335	0.585335
R-HSA-9027284	Erythropoietin activates RAS	1	19	0.0012514	0.585335	0.585335
R-HSA-170670	Adenylate cyclase inhibitory pathway	1	19	0.0012514	0.585335	0.585335
R-HSA-180336	SHC1 events in EGFR signaling	1	19	0.0012514	0.585335	0.585335
R-HSA-6785631	ERBB2 Regulates Cell Motility	1	19	0.0012514	0.585335	0.585335
R-HSA-196299	Beta-catenin phosphorylation cascade	1	19	0.0012514	0.585335	0.585335
R-HSA-174430	Telomere C-strand synthesis initiation	1	19	0.0012514	0.585335	0.585335
R-HSA-419408	Lysosphingolipid and LPA receptors	1	19	0.0012514	0.585335	0.585335
R-HSA-168927	TICAM1, RIP1-mediated IKK complex recruitment	1	19	0.0012514	0.585335	0.585335
R-HSA-193639	p75NTR signals via NF-kB	1	19	0.0012514	0.585335	0.585335
R-HSA-450513	Tristetraprolin (TTP, ZFP36) binds and destabilizes mRNA	1	19	0.0012514	0.585335	0.585335
R-HSA-450385	Butyrate Response Factor 1 (BRF1) binds and destabilizes mRNA	1	19	0.0012514	0.585335	0.585335
R-HSA-427601	Multifunctional anion exchangers	1	19	0.0012514	0.585335	0.585335
R-HSA-2500257	Resolution of Sister Chromatid Cohesion	6	134	0.00882566	0.587401	0.587401
R-HSA-8979227	Triglyceride metabolism	3	66	0.00434697	0.589726	0.589726
R-HSA-5693607	Processing of DNA double-strand break ends	4	89	0.00586182	0.590402	0.590402
R-HSA-9663891	Selective autophagy	4	89	0.00586182	0.590402	0.590402
R-HSA-6806667	Metabolism of fat-soluble vitamins	4	89	0.00586182	0.590402	0.590402
R-HSA-749476	RNA Polymerase III Abortive And Retractive Initiation	2	43	0.00283211	0.591928	0.591928
R-HSA-74158	RNA Polymerase III Transcription	2	43	0.00283211	0.591928	0.591928
R-HSA-432720	Lysosome Vesicle Biogenesis	2	43	0.00283211	0.591928	0.591928
R-HSA-9696273	RND1 GTPase cycle	2	43	0.00283211	0.591928	0.591928
R-HSA-111933	Calmodulin induced events	2	43	0.00283211	0.591928	0.591928
R-HSA-111997	CaM pathway	2	43	0.00283211	0.591928	0.591928
R-HSA-8853659	RET signaling	2	43	0.00283211	0.591928	0.591928
R-HSA-2408557	Selenocysteine synthesis	5	112	0.00737667	0.592222	0.592222
R-HSA-111885	Opioid Signalling	5	113	0.00744253	0.600015	0.600015
R-HSA-73886	Chromosome Maintenance	6	136	0.00895739	0.601666	0.601666
R-HSA-198933	Immunoregulatory interactions between a Lymphoid and a non-Lymphoid cell	14	316	0.0208128	0.602426	0.602426
R-HSA-9706369	Negative regulation of FLT3	1	20	0.00131726	0.604121	0.604121
R-HSA-176412	Phosphorylation of the APC/C	1	20	0.00131726	0.604121	0.604121
R-HSA-9758274	Regulation of NF-kappa B signaling	1	20	0.00131726	0.604121	0.604121
R-HSA-9708530	Regulation of BACH1 activity	1	20	0.00131726	0.604121	0.604121
R-HSA-5635838	Activation of SMO	1	20	0.00131726	0.604121	0.604121
R-HSA-450604	KSRP (KHSRP) binds and destabilizes mRNA	1	20	0.00131726	0.604121	0.604121
R-HSA-399997	Acetylcholine regulates insulin secretion	1	20	0.00131726	0.604121	0.604121
R-HSA-399955	SEMA3A-Plexin repulsion signaling by inhibiting Integrin adhesion	1	20	0.00131726	0.604121	0.604121
R-HSA-3769402	Deactivation of the beta-catenin transactivating complex	2	44	0.00289798	0.60439	0.60439
R-HSA-3899300	SUMOylation of transcription cofactors	2	44	0.00289798	0.60439	0.60439
R-HSA-72766	Translation	15	339	0.0223276	0.605556	0.605556
R-HSA-1168372	Downstream signaling events of B Cell Receptor (BCR)	4	91	0.00599355	0.607758	0.607758
R-HSA-977443	GABA receptor activation	3	68	0.00447869	0.609797	0.609797
R-HSA-3299685	Detoxification of Reactive Oxygen Species	3	68	0.00447869	0.609797	0.609797
R-HSA-3108232	SUMO E3 ligases SUMOylate target proteins	8	183	0.012053	0.612092	0.612092
R-HSA-193775	Synthesis of bile acids and bile salts via 24-hydroxycholesterol	2	45	0.00296384	0.616562	0.616562
R-HSA-372790	Signaling by GPCR	39	875	0.0576302	0.619579	0.619579
R-HSA-1268020	Mitochondrial protein import	3	69	0.00454456	0.619584	0.619584
R-HSA-8956321	Nucleotide salvage	3	69	0.00454456	0.619584	0.619584
R-HSA-430039	mRNA decay by 5' to 3' exoribonuclease	1	21	0.00138313	0.622056	0.622056
R-HSA-1963640	GRB2 events in ERBB2 signaling	1	21	0.00138313	0.622056	0.622056
R-HSA-3000471	Scavenging by Class B Receptors	1	21	0.00138313	0.622056	0.622056
R-HSA-77346	Beta oxidation of decanoyl-CoA to octanoyl-CoA-CoA	1	21	0.00138313	0.622056	0.622056
R-HSA-77288	mitochondrial fatty acid beta-oxidation of unsaturated fatty acids	1	21	0.00138313	0.622056	0.622056
R-HSA-196783	Coenzyme A biosynthesis	1	21	0.00138313	0.622056	0.622056
R-HSA-8876725	Protein methylation	1	21	0.00138313	0.622056	0.622056
R-HSA-5660526	Response to metal ions	1	21	0.00138313	0.622056	0.622056
R-HSA-9035034	RHOF GTPase cycle	2	46	0.0030297	0.628443	0.628443
R-HSA-975576	N-glycan antennae elongation in the medial/trans-Golgi	2	46	0.0030297	0.628443	0.628443
R-HSA-141424	Amplification of signal from the kinetochores	4	94	0.00619113	0.63293	0.63293
R-HSA-141444	Amplification of signal from unattached kinetochores via a MAD2 inhibitory signal	4	94	0.00619113	0.63293	0.63293
R-HSA-9755511	KEAP1-NFE2L2 pathway	6	141	0.0092867	0.636126	0.636126
R-HSA-8878159	Transcriptional regulation by RUNX3	5	118	0.00777185	0.637683	0.637683
R-HSA-380284	Loss of proteins required for interphase microtubule organization from the centrosome	3	71	0.00467628	0.638651	0.638651
R-HSA-380259	Loss of Nlp from mitotic centrosomes	3	71	0.00467628	0.638651	0.638651
R-HSA-5658442	Regulation of RAS by GAPs	3	71	0.00467628	0.638651	0.638651
R-HSA-2426168	Activation of gene expression by SREBF (SREBP)	3	71	0.00467628	0.638651	0.638651
R-HSA-174437	Removal of the Flap Intermediate from the C-strand	1	22	0.00144899	0.639181	0.639181
R-HSA-1614517	Sulfide oxidation to sulfate	1	22	0.00144899	0.639181	0.639181
R-HSA-190840	Microtubule-dependent trafficking of connexons from Golgi to the plasma membrane	1	22	0.00144899	0.639181	0.639181
R-HSA-1963642	PI3K events in ERBB2 signaling	1	22	0.00144899	0.639181	0.639181
R-HSA-9020265	Biosynthesis of aspirin-triggered D-series resolvins	1	22	0.00144899	0.639181	0.639181
R-HSA-9768759	Regulation of NPAS4 gene expression	1	22	0.00144899	0.639181	0.639181
R-HSA-196757	Metabolism of folate and pterines	2	47	0.00309557	0.640037	0.640037
R-HSA-1251985	Nuclear signaling by ERBB4	2	47	0.00309557	0.640037	0.640037
R-HSA-388396	GPCR downstream signalling	35	794	0.0522953	0.641189	0.641189
R-HSA-68877	Mitotic Prometaphase	9	211	0.0138971	0.642117	0.642117
R-HSA-8939211	ESR-mediated signaling	11	257	0.0169268	0.643884	0.643884
R-HSA-202733	Cell surface interactions at the vascular wall	11	257	0.0169268	0.643884	0.643884
R-HSA-68886	M Phase	18	416	0.0273991	0.646539	0.646539
R-HSA-1234176	Oxygen-dependent proline hydroxylation of Hypoxia-inducible Factor Alpha	3	72	0.00474215	0.64793	0.64793
R-HSA-168643	Nucleotide-binding domain, leucine rich repeat containing receptor (NLR) signaling pathways	3	72	0.00474215	0.64793	0.64793
R-HSA-9612973	Autophagy	7	166	0.0109333	0.648025	0.648025
R-HSA-4839726	Chromatin organization	11	258	0.0169927	0.648836	0.648836
R-HSA-3247509	Chromatin modifying enzymes	11	258	0.0169927	0.648836	0.648836
R-HSA-390466	Chaperonin-mediated protein folding	4	96	0.00632286	0.649122	0.649122
R-HSA-111996	Ca-dependent events	2	48	0.00316143	0.651344	0.651344
R-HSA-166663	Initial triggering of complement	5	120	0.00790358	0.652121	0.652121
R-HSA-2672351	Stimuli-sensing channels	5	120	0.00790358	0.652121	0.652121
R-HSA-180292	GAB1 signalosome	1	23	0.00151485	0.65553	0.65553
R-HSA-9613829	Chaperone Mediated Autophagy	1	23	0.00151485	0.65553	0.65553
R-HSA-190872	Transport of connexons to the plasma membrane	1	23	0.00151485	0.65553	0.65553
R-HSA-2142845	Hyaluronan metabolism	1	23	0.00151485	0.65553	0.65553
R-HSA-210993	Tie2 Signaling	1	23	0.00151485	0.65553	0.65553
R-HSA-196791	Vitamin D (calciferol) metabolism	1	23	0.00151485	0.65553	0.65553
R-HSA-111471	Apoptotic factor-mediated response	1	23	0.00151485	0.65553	0.65553
R-HSA-9648025	EML4 and NUDC in mitotic spindle formation	5	121	0.00796944	0.659202	0.659202
R-HSA-2173782	Binding and Uptake of Ligands by Scavenger Receptors	7	168	0.011065	0.660132	0.660132
R-HSA-5358351	Signaling by Hedgehog	7	168	0.011065	0.660132	0.660132
R-HSA-9615017	FOXO-mediated transcription of oxidative stress, metabolic and neuronal genes	2	49	0.00322729	0.662366	0.662366
R-HSA-5423646	Aflatoxin activation and detoxification	2	49	0.00322729	0.662366	0.662366
R-HSA-2990846	SUMOylation	8	192	0.0126457	0.664501	0.664501
R-HSA-109581	Apoptosis	8	192	0.0126457	0.664501	0.664501
R-HSA-163841	Gamma carboxylation, hypusine formation and arylsulfatase activation	3	74	0.00487387	0.665977	0.665977
R-HSA-912631	Regulation of signaling by CBL	1	24	0.00158072	0.67114	0.67114
R-HSA-429958	mRNA decay by 3' to 5' exoribonuclease	1	24	0.00158072	0.67114	0.67114
R-HSA-9018896	Biosynthesis of E-series 18(S)-resolvins	1	24	0.00158072	0.67114	0.67114
R-HSA-165159	MTOR signalling	2	50	0.00329316	0.673106	0.673106
R-HSA-4615885	SUMOylation of DNA replication proteins	2	50	0.00329316	0.673106	0.673106
R-HSA-211733	Regulation of activated PAK-2p34 by proteasome mediated degradation	2	50	0.00329316	0.673106	0.673106
R-HSA-9013026	RHOB GTPase cycle	3	75	0.00493974	0.674744	0.674744
R-HSA-8878166	Transcriptional regulation by RUNX2	6	147	0.00968188	0.675065	0.675065
R-HSA-927802	Nonsense-Mediated Decay (NMD)	5	124	0.00816703	0.679881	0.679881
R-HSA-975957	Nonsense Mediated Decay (NMD) enhanced by the Exon Junction Complex (EJC)	5	124	0.00816703	0.679881	0.679881
R-HSA-2467813	Separation of Sister Chromatids	8	195	0.0128433	0.680998	0.680998
R-HSA-9662360	Sensory processing of sound by inner hair cells of the cochlea	3	76	0.0050056	0.68334	0.68334
R-HSA-189445	Metabolism of porphyrins	3	76	0.0050056	0.68334	0.68334
R-HSA-75876	Synthesis of very long-chain fatty acyl-CoAs	2	51	0.00335902	0.683568	0.683568
R-HSA-350562	Regulation of ornithine decarboxylase (ODC)	2	51	0.00335902	0.683568	0.683568
R-HSA-8854214	TBC/RABGAPs	2	51	0.00335902	0.683568	0.683568
R-HSA-73621	Pyrimidine catabolism	2	51	0.00335902	0.683568	0.683568
R-HSA-389977	Post-chaperonin tubulin folding pathway	1	25	0.00164658	0.686043	0.686043
R-HSA-5620916	VxPx cargo-targeting to cilium	1	25	0.00164658	0.686043	0.686043
R-HSA-70221	Glycogen breakdown (glycogenolysis)	1	25	0.00164658	0.686043	0.686043
R-HSA-1181150	Signaling by NODAL	1	25	0.00164658	0.686043	0.686043
R-HSA-2132295	MHC class II antigen presentation	6	149	0.00981361	0.687433	0.687433
R-HSA-196854	Metabolism of vitamins and cofactors	16	382	0.0251597	0.690977	0.690977
R-HSA-1632852	Macroautophagy	6	150	0.00987947	0.6935	0.6935
R-HSA-190828	Gap junction trafficking	2	52	0.00342488	0.693753	0.693753
R-HSA-391251	Protein folding	4	102	0.00671804	0.694793	0.694793
R-HSA-450321	JNK (c-Jun kinases) phosphorylation and activation mediated by activated human TAK1	1	26	0.00171244	0.700272	0.700272
R-HSA-1368082	RORA activates gene expression	1	26	0.00171244	0.700272	0.700272
R-HSA-167044	Signalling to RAS	1	26	0.00171244	0.700272	0.700272
R-HSA-422085	Synthesis, secretion, and deacylation of Ghrelin	1	26	0.00171244	0.700272	0.700272
R-HSA-210991	Basigin interactions	1	26	0.00171244	0.700272	0.700272
R-HSA-1236978	Cross-presentation of soluble exogenous antigens (endosomes)	2	53	0.00349075	0.703667	0.703667
R-HSA-1489509	DAG and IP3 signaling	2	53	0.00349075	0.703667	0.703667
R-HSA-9711097	Cellular response to starvation	7	176	0.0115919	0.70597	0.70597
R-HSA-1592230	Mitochondrial biogenesis	5	128	0.00843048	0.706121	0.706121
R-HSA-9013106	RHOC GTPase cycle	3	79	0.00520319	0.708109	0.708109
R-HSA-975634	Retinoid metabolism and transport	3	79	0.00520319	0.708109	0.708109
R-HSA-69481	G2/M Checkpoints	6	153	0.0100771	0.711228	0.711228
R-HSA-69613	p53-Independent G1/S DNA damage checkpoint	2	54	0.00355661	0.713312	0.713312
R-HSA-69601	Ubiquitin Mediated Degradation of Phosphorylated Cdc25A	2	54	0.00355661	0.713312	0.713312
R-HSA-69610	p53-Independent DNA Damage Response	2	54	0.00355661	0.713312	0.713312
R-HSA-75815	Ubiquitin-dependent degradation of Cyclin D	2	54	0.00355661	0.713312	0.713312
R-HSA-349425	Autodegradation of the E3 ubiquitin ligase COP1	2	54	0.00355661	0.713312	0.713312
R-HSA-169911	Regulation of Apoptosis	2	54	0.00355661	0.713312	0.713312
R-HSA-8949215	Mitochondrial calcium ion transport	1	27	0.0017783	0.713856	0.713856
R-HSA-450302	activated TAK1 mediates p38 MAPK activation	1	27	0.0017783	0.713856	0.713856
R-HSA-9018676	Biosynthesis of D-series resolvins	1	27	0.0017783	0.713856	0.713856
R-HSA-2995383	Initiation of Nuclear Envelope (NE) Reformation	1	27	0.0017783	0.713856	0.713856
R-HSA-174403	Glutathione synthesis and recycling	1	27	0.0017783	0.713856	0.713856
R-HSA-5627123	RHO GTPases activate PAKs	1	27	0.0017783	0.713856	0.713856
R-HSA-69473	G2/M DNA damage checkpoint	3	80	0.00526905	0.716028	0.716028
R-HSA-499943	Interconversion of nucleotide di- and triphosphates	3	80	0.00526905	0.716028	0.716028
R-HSA-68882	Mitotic Anaphase	10	249	0.0163999	0.7161	0.7161
R-HSA-2980736	Peptide hormone metabolism	5	130	0.00856221	0.718664	0.718664
R-HSA-2555396	Mitotic Metaphase and Anaphase	10	250	0.0164658	0.72062	0.72062
R-HSA-69242	S Phase	7	179	0.0117895	0.722061	0.722061
R-HSA-3928665	EPH-ephrin mediated repulsion of cells	2	55	0.00362247	0.722692	0.722692
R-HSA-437239	Recycling pathway of L1	2	55	0.00362247	0.722692	0.722692
R-HSA-380270	Recruitment of mitotic centrosome proteins and complexes	3	81	0.00533491	0.723779	0.723779
R-HSA-3108214	SUMOylation of DNA damage response and repair proteins	3	81	0.00533491	0.723779	0.723779
R-HSA-204998	Cell death signalling via NRAGE, NRIF and NADE	3	81	0.00533491	0.723779	0.723779
R-HSA-3238698	WNT ligand biogenesis and trafficking	1	28	0.00184417	0.726826	0.726826
R-HSA-8964038	LDL clearance	1	28	0.00184417	0.726826	0.726826
R-HSA-166208	mTORC1-mediated signalling	1	28	0.00184417	0.726826	0.726826
R-HSA-977068	Termination of O-glycan biosynthesis	1	28	0.00184417	0.726826	0.726826
R-HSA-389357	CD28 dependent PI3K/Akt signaling	1	28	0.00184417	0.726826	0.726826
R-HSA-189085	Digestion of dietary carbohydrate	1	28	0.00184417	0.726826	0.726826
R-HSA-9013507	NOTCH3 Activation and Transmission of Signal to the Nucleus	1	28	0.00184417	0.726826	0.726826
R-HSA-400451	Free fatty acids regulate insulin secretion	1	28	0.00184417	0.726826	0.726826
R-HSA-200425	Carnitine metabolism	1	28	0.00184417	0.726826	0.726826
R-HSA-3700989	Transcriptional Regulation by TP53	20	484	0.0318778	0.727102	0.727102
R-HSA-75105	Fatty acyl-CoA biosynthesis	3	82	0.00540078	0.731364	0.731364
R-HSA-1236394	Signaling by ERBB4	3	82	0.00540078	0.731364	0.731364
R-HSA-450408	AUF1 (hnRNP D0) binds and destabilizes mRNA	2	56	0.00368834	0.731812	0.731812
R-HSA-380287	Centrosome maturation	3	83	0.00546664	0.738785	0.738785
R-HSA-8939902	Regulation of RUNX2 expression and activity	3	83	0.00546664	0.738785	0.738785
R-HSA-8943723	Regulation of PTEN mRNA translation	1	29	0.00191003	0.739209	0.739209
R-HSA-389957	Prefoldin mediated transfer of substrate to CCT/TriC	1	29	0.00191003	0.739209	0.739209
R-HSA-444209	Free fatty acid receptors	1	29	0.00191003	0.739209	0.739209
R-HSA-446210	Synthesis of UDP-N-acetyl-glucosamine	1	29	0.00191003	0.739209	0.739209
R-HSA-3000170	Syndecan interactions	1	29	0.00191003	0.739209	0.739209
R-HSA-9634638	Estrogen-dependent nuclear events downstream of ESR-membrane signaling	1	29	0.00191003	0.739209	0.739209
R-HSA-8854691	Interleukin-20 family signaling	1	29	0.00191003	0.739209	0.739209
R-HSA-4641258	Degradation of DVL	2	57	0.0037542	0.740675	0.740675
R-HSA-4641257	Degradation of AXIN	2	57	0.0037542	0.740675	0.740675
R-HSA-9013405	RHOD GTPase cycle	2	57	0.0037542	0.740675	0.740675
R-HSA-157858	Gap junction trafficking and regulation	2	57	0.0037542	0.740675	0.740675
R-HSA-8941858	Regulation of RUNX3 expression and activity	2	57	0.0037542	0.740675	0.740675
R-HSA-9010553	Regulation of expression of SLITs and ROBOs	7	183	0.012053	0.742568	0.742568
R-HSA-195258	RHO GTPase Effectors	13	326	0.0214714	0.742867	0.742867
R-HSA-8852135	Protein ubiquitination	3	84	0.0055325	0.746042	0.746042
R-HSA-112314	Neurotransmitter receptors and postsynaptic signal transmission	9	232	0.0152802	0.746307	0.746307
R-HSA-193704	p75 NTR receptor-mediated signalling	4	110	0.00724495	0.748842	0.748842
R-HSA-109704	PI3K Cascade	2	58	0.00382006	0.749288	0.749288
R-HSA-2162123	Synthesis of Prostaglandins (PG) and Thromboxanes (TX)	2	58	0.00382006	0.749288	0.749288
R-HSA-389960	Formation of tubulin folding intermediates by CCT/TriC	1	30	0.00197589	0.751031	0.751031
R-HSA-8963889	Assembly of active LPL and LIPC lipase complexes	1	30	0.00197589	0.751031	0.751031
R-HSA-9024446	NR1H2 and NR1H3-mediated signaling	3	85	0.00559837	0.753137	0.753137
R-HSA-9009391	Extra-nuclear estrogen signaling	4	111	0.00731081	0.755053	0.755053
R-HSA-9013409	RHOJ GTPase cycle	2	59	0.00388593	0.757653	0.757653
R-HSA-69541	Stabilization of p53	2	59	0.00388593	0.757653	0.757653
R-HSA-1234174	Cellular response to hypoxia	3	86	0.00566423	0.760072	0.760072
R-HSA-5693554	Resolution of D-loop Structures through Synthesis-Dependent Strand Annealing (SDSA)	1	31	0.00204176	0.762318	0.762318
R-HSA-174411	Polymerase switching on the C-strand of the telomere	1	31	0.00204176	0.762318	0.762318
R-HSA-9620244	Long-term potentiation	1	31	0.00204176	0.762318	0.762318
R-HSA-389599	Alpha-oxidation of phytanate	1	31	0.00204176	0.762318	0.762318
R-HSA-3000157	Laminin interactions	1	31	0.00204176	0.762318	0.762318
R-HSA-400685	Sema4D in semaphorin signaling	1	31	0.00204176	0.762318	0.762318
R-HSA-6809371	Formation of the cornified envelope	5	138	0.00908911	0.764997	0.764997
R-HSA-6794361	Neurexins and neuroligins	2	60	0.00395179	0.765775	0.765775
R-HSA-9659379	Sensory processing of sound	3	87	0.00573009	0.766849	0.766849
R-HSA-1655829	Regulation of cholesterol biosynthesis by SREBP (SREBF)	3	87	0.00573009	0.766849	0.766849
R-HSA-977606	Regulation of Complement cascade	5	139	0.00915498	0.77036	0.77036
R-HSA-73894	DNA Repair	15	381	0.0250939	0.770747	0.770747
R-HSA-6791226	Major pathway of rRNA processing in the nucleolus and cytosol	7	189	0.0124481	0.771293	0.771293
R-HSA-418555	G alpha (s) signalling events	7	189	0.0124481	0.771293	0.771293
R-HSA-8934593	Regulation of RUNX1 Expression and Activity	1	32	0.00210762	0.773094	0.773094
R-HSA-9615933	Postmitotic nuclear pore complex (NPC) reformation	1	32	0.00210762	0.773094	0.773094
R-HSA-2122948	Activated NOTCH1 Transmits Signal to the Nucleus	1	32	0.00210762	0.773094	0.773094
R-HSA-2995410	Nuclear Envelope (NE) Reassembly	3	88	0.00579596	0.773469	0.773469
R-HSA-8866654	E3 ubiquitin ligases ubiquitinate target proteins	2	61	0.00401765	0.773661	0.773661
R-HSA-3858494	Beta-catenin independent WNT signaling	6	166	0.0109333	0.779804	0.779804
R-HSA-4551638	SUMOylation of chromatin organization proteins	2	62	0.00408351	0.781313	0.781313
R-HSA-174414	Processive synthesis on the C-strand of the telomere	1	33	0.00217348	0.783382	0.783382
R-HSA-3928663	EPHA-mediated growth cone collapse	1	33	0.00217348	0.783382	0.783382
R-HSA-4641262	Disassembly of the destruction complex and recruitment of AXIN to the membrane	1	33	0.00217348	0.783382	0.783382
R-HSA-8866652	Synthesis of active ubiquitin: roles of E1 and E2 enzymes	1	33	0.00217348	0.783382	0.783382
R-HSA-9018679	Biosynthesis of EPA-derived SPMs	1	33	0.00217348	0.783382	0.783382
R-HSA-6811436	COPI-independent Golgi-to-ER retrograde traffic	2	63	0.00414938	0.788737	0.788737
R-HSA-9013406	RHOQ GTPase cycle	2	63	0.00414938	0.788737	0.788737
R-HSA-8940973	RUNX2 regulates osteoblast differentiation	1	34	0.00223935	0.793205	0.793205
R-HSA-983231	Factors involved in megakaryocyte development and platelet production	7	194	0.0127774	0.79338	0.79338
R-HSA-5693532	DNA Double-Strand Break Repair	6	169	0.0111309	0.793746	0.793746
R-HSA-418346	Platelet homeostasis	4	118	0.00777185	0.795249	0.795249
R-HSA-109606	Intrinsic Pathway for Apoptosis	2	64	0.00421524	0.795939	0.795939
R-HSA-9609507	Protein localization	6	170	0.0111967	0.79824	0.79824
R-HSA-5632684	Hedgehog 'on' state	3	92	0.00605941	0.798423	0.798423
R-HSA-9006335	Signaling by Erythropoietin	1	35	0.00230521	0.802582	0.802582
R-HSA-9615710	Late endosomal microautophagy	1	35	0.00230521	0.802582	0.802582
R-HSA-917729	Endosomal Sorting Complex Required For Transport (ESCRT)	1	35	0.00230521	0.802582	0.802582
R-HSA-418990	Adherens junctions interactions	1	35	0.00230521	0.802582	0.802582
R-HSA-112399	IRS-mediated signalling	2	65	0.0042811	0.802923	0.802923
R-HSA-429914	Deadenylation-dependent mRNA decay	2	65	0.0042811	0.802923	0.802923
R-HSA-2980766	Nuclear Envelope Breakdown	2	65	0.0042811	0.802923	0.802923
R-HSA-450531	Regulation of mRNA stability by proteins that bind AU-rich elements	3	93	0.00612527	0.80429	0.80429
R-HSA-9006925	Intracellular signaling by second messengers	14	368	0.0242376	0.804916	0.804916
R-HSA-5607764	CLEC7A (Dectin-1) signaling	4	120	0.00790358	0.805709	0.805709
R-HSA-1257604	PIP3 activates AKT signaling	12	321	0.0211421	0.808825	0.808825
R-HSA-9029569	NR1H3 & NR1H2 regulate gene expression linked to cholesterol transport and efflux	2	66	0.00434697	0.809693	0.809693
R-HSA-4608870	Asymmetric localization of PCP proteins	2	66	0.00434697	0.809693	0.809693
R-HSA-8876198	RAB GEFs exchange GTP for GDP on RABs	3	94	0.00619113	0.810013	0.810013
R-HSA-1250196	SHC1 events in ERBB2 signaling	1	36	0.00237107	0.811535	0.811535
R-HSA-8863795	Downregulation of ERBB2 signaling	1	36	0.00237107	0.811535	0.811535
R-HSA-9008059	Interleukin-37 signaling	1	36	0.00237107	0.811535	0.811535
R-HSA-5626467	RHO GTPases activate IQGAPs	1	36	0.00237107	0.811535	0.811535
R-HSA-193807	Synthesis of bile acids and bile salts via 27-hydroxycholesterol	1	36	0.00237107	0.811535	0.811535
R-HSA-1474228	Degradation of the extracellular matrix	5	148	0.00974774	0.814493	0.814493
R-HSA-180786	Extension of Telomeres	2	67	0.00441283	0.816256	0.816256
R-HSA-5693565	Recruitment and ATM-mediated phosphorylation of repair and signaling proteins at DNA double strand breaks	2	67	0.00441283	0.816256	0.816256
R-HSA-112043	PLC beta mediated events	2	67	0.00441283	0.816256	0.816256
R-HSA-5663220	RHO GTPases Activate Formins	5	149	0.00981361	0.81895	0.81895
R-HSA-182971	EGFR downregulation	1	37	0.00243694	0.820083	0.820083
R-HSA-5693568	Resolution of D-loop Structures through Holliday Junction Intermediates	1	37	0.00243694	0.820083	0.820083
R-HSA-389958	Cooperation of Prefoldin and TriC/CCT in actin and tubulin folding	1	37	0.00243694	0.820083	0.820083
R-HSA-2129379	Molecules associated with elastic fibres	1	37	0.00243694	0.820083	0.820083
R-HSA-5694530	Cargo concentration in the ER	1	37	0.00243694	0.820083	0.820083
R-HSA-1474151	Tetrahydrobiopterin (BH4) synthesis, recycling, salvage and regulation	1	37	0.00243694	0.820083	0.820083
R-HSA-162710	Synthesis of glycosylphosphatidylinositol (GPI)	1	37	0.00243694	0.820083	0.820083
R-HSA-1227986	Signaling by ERBB2	2	68	0.00447869	0.822615	0.822615
R-HSA-8873719	RAB geranylgeranylation	2	68	0.00447869	0.822615	0.822615
R-HSA-5693567	HDR through Homologous Recombination (HRR) or Single Strand Annealing (SSA)	4	124	0.00816703	0.825325	0.825325
R-HSA-380320	Recruitment of NuMA to mitotic centrosomes	3	97	0.00638872	0.826339	0.826339
R-HSA-5693537	Resolution of D-Loop Structures	1	38	0.0025028	0.828243	0.828243
R-HSA-5668599	RHO GTPases Activate NADPH Oxidases	1	38	0.0025028	0.828243	0.828243
R-HSA-69190	DNA strand elongation	1	38	0.0025028	0.828243	0.828243
R-HSA-2428928	IRS-related events triggered by IGF1R	2	69	0.00454456	0.828776	0.828776
R-HSA-5628897	TP53 Regulates Metabolic Genes	4	126	0.00829876	0.834502	0.834502
R-HSA-6784531	tRNA processing in the nucleus	2	70	0.00461042	0.834744	0.834744
R-HSA-159227	Transport of the SLBP independent Mature mRNA	1	39	0.00256866	0.836033	0.836033
R-HSA-5685938	HDR through Single Strand Annealing (SSA)	1	39	0.00256866	0.836033	0.836033
R-HSA-2022928	HS-GAG biosynthesis	1	39	0.00256866	0.836033	0.836033
R-HSA-9022692	Regulation of MECP2 expression and activity	1	39	0.00256866	0.836033	0.836033
R-HSA-9668328	Sealing of the nuclear envelope (NE) by ESCRT-III	1	39	0.00256866	0.836033	0.836033
R-HSA-373080	Class B/2 (Secretin family receptors)	3	99	0.00652045	0.836545	0.836545
R-HSA-159230	Transport of the SLBP Dependant Mature mRNA	1	40	0.00263453	0.843471	0.843471
R-HSA-390471	Association of TriC/CCT with target proteins during biosynthesis	1	40	0.00263453	0.843471	0.843471
R-HSA-1461957	Beta defensins	1	40	0.00263453	0.843471	0.843471
R-HSA-170822	Regulation of Glucokinase by Glucokinase Regulatory Protein	1	40	0.00263453	0.843471	0.843471
R-HSA-114508	Effects of PIP2 hydrolysis	1	40	0.00263453	0.843471	0.843471
R-HSA-4090294	SUMOylation of intracellular receptors	1	40	0.00263453	0.843471	0.843471
R-HSA-74751	Insulin receptor signalling cascade	2	72	0.00474215	0.846118	0.846118
R-HSA-2428924	IGF1R signaling cascade	2	72	0.00474215	0.846118	0.846118
R-HSA-936837	Ion transport by P-type ATPases	2	72	0.00474215	0.846118	0.846118
R-HSA-156584	Cytosolic sulfonation of small molecules	2	72	0.00474215	0.846118	0.846118
R-HSA-5358346	Hedgehog ligand biogenesis	2	72	0.00474215	0.846118	0.846118
R-HSA-416476	G alpha (q) signalling events	10	284	0.0187051	0.846314	0.846314
R-HSA-8868773	rRNA processing in the nucleus and cytosol	7	208	0.0136995	0.846624	0.846624
R-HSA-983712	Ion channel transport	7	208	0.0136995	0.846624	0.846624
R-HSA-901042	Calnexin/calreticulin cycle	1	41	0.00270039	0.850572	0.850572
R-HSA-5663213	RHO GTPases Activate WASPs and WAVEs	1	41	0.00270039	0.850572	0.850572
R-HSA-5365859	RA biosynthesis pathway	1	41	0.00270039	0.850572	0.850572
R-HSA-8982491	Glycogen metabolism	1	41	0.00270039	0.850572	0.850572
R-HSA-376176	Signaling by ROBO receptors	8	235	0.0154778	0.850986	0.850986
R-HSA-2404192	Signaling by Type 1 Insulin-like Growth Factor 1 Receptor (IGF1R)	2	73	0.00480801	0.851535	0.851535
R-HSA-112040	G-protein mediated events	2	73	0.00480801	0.851535	0.851535
R-HSA-5693538	Homology Directed Repair	4	130	0.00856221	0.851649	0.851649
R-HSA-9007101	Rab regulation of trafficking	4	131	0.00862807	0.855694	0.855694
R-HSA-446219	Synthesis of substrates in N-glycan biosythesis	4	131	0.00862807	0.855694	0.855694
R-HSA-8948751	Regulation of PTEN stability and activity	2	74	0.00487387	0.856777	0.856777
R-HSA-5693616	Presynaptic phase of homologous DNA pairing and strand exchange	1	42	0.00276625	0.857351	0.857351
R-HSA-2559585	Oncogene Induced Senescence	1	42	0.00276625	0.857351	0.857351
R-HSA-187687	Signalling to ERKs	1	42	0.00276625	0.857351	0.857351
R-HSA-9013148	CDC42 GTPase cycle	5	159	0.0104722	0.858918	0.858918
R-HSA-5693606	DNA Double Strand Break Response	2	75	0.00493974	0.86185	0.86185
R-HSA-3232142	SUMOylation of ubiquitinylation proteins	1	43	0.00283211	0.863823	0.863823
R-HSA-8941326	RUNX2 regulates bone development	1	43	0.00283211	0.863823	0.863823
R-HSA-1368108	BMAL1:CLOCK,NPAS2 activates circadian gene expression	1	43	0.00283211	0.863823	0.863823
R-HSA-6804757	Regulation of TP53 Degradation	1	43	0.00283211	0.863823	0.863823
R-HSA-3371497	HSP90 chaperone cycle for steroid hormone receptors (SHR) in the presence of ligand	2	76	0.0050056	0.866758	0.866758
R-HSA-2024096	HS-GAG degradation	1	44	0.00289798	0.870002	0.870002
R-HSA-5693579	Homologous DNA Pairing and Strand Exchange	1	45	0.00296384	0.875901	0.875901
R-HSA-1566948	Elastic fibre formation	1	45	0.00296384	0.875901	0.875901
R-HSA-74217	Purine salvage	1	45	0.00296384	0.875901	0.875901
R-HSA-8875878	MET promotes cell motility	1	45	0.00296384	0.875901	0.875901
R-HSA-193368	Synthesis of bile acids and bile salts via 7alpha-hydroxycholesterol	2	78	0.00513732	0.876096	0.876096
R-HSA-3000178	ECM proteoglycans	2	79	0.00520319	0.880536	0.880536
R-HSA-159231	Transport of Mature mRNA Derived from an Intronless Transcript	1	46	0.0030297	0.881532	0.881532
R-HSA-8964043	Plasma lipoprotein clearance	1	46	0.0030297	0.881532	0.881532
R-HSA-71336	Pentose phosphate pathway	1	46	0.0030297	0.881532	0.881532
R-HSA-5218920	VEGFR2 mediated vascular permeability	1	46	0.0030297	0.881532	0.881532
R-HSA-189451	Heme biosynthesis	1	46	0.0030297	0.881532	0.881532
R-HSA-6806003	Regulation of TP53 Expression and Degradation	1	46	0.0030297	0.881532	0.881532
R-HSA-351202	Metabolism of polyamines	2	80	0.00526905	0.884828	0.884828
R-HSA-159234	Transport of Mature mRNAs Derived from Intronless Transcripts	1	47	0.00309557	0.886909	0.886909
R-HSA-9646399	Aggrephagy	1	47	0.00309557	0.886909	0.886909
R-HSA-381771	Synthesis, secretion, and inactivation of Glucagon-like Peptide-1 (GLP-1)	1	47	0.00309557	0.886909	0.886909
R-HSA-166786	Creation of C4 and C2 activators	3	111	0.00731081	0.887506	0.887506
R-HSA-2142753	Arachidonic acid metabolism	5	168	0.011065	0.888315	0.888315
R-HSA-8951664	Neddylation	8	249	0.0163999	0.889786	0.889786
R-HSA-9607240	FLT3 Signaling	1	48	0.00316143	0.892041	0.892041
R-HSA-73933	Resolution of Abasic Sites (AP sites)	1	48	0.00316143	0.892041	0.892041
R-HSA-71240	Tryptophan catabolism	1	48	0.00316143	0.892041	0.892041
R-HSA-174417	Telomere C-strand (Lagging Strand) Synthesis	1	49	0.00322729	0.896941	0.896941
R-HSA-5674135	MAP2K and MAPK activation	1	49	0.00322729	0.896941	0.896941
R-HSA-6811438	Intra-Golgi traffic	1	49	0.00322729	0.896941	0.896941
R-HSA-9609736	Assembly and cell surface presentation of NMDA receptors	1	49	0.00322729	0.896941	0.896941
R-HSA-1980143	Signaling by NOTCH1	2	84	0.0055325	0.900607	0.900607
R-HSA-512988	Interleukin-3, Interleukin-5 and GM-CSF signaling	1	50	0.00329316	0.901619	0.901619
R-HSA-71403	Citric acid cycle (TCA cycle)	1	50	0.00329316	0.901619	0.901619
R-HSA-379716	Cytosolic tRNA aminoacylation	1	50	0.00329316	0.901619	0.901619
R-HSA-2173789	TGF-beta receptor signaling activates SMADs	1	50	0.00329316	0.901619	0.901619
R-HSA-4570464	SUMOylation of RNA binding proteins	1	51	0.00335902	0.906085	0.906085
R-HSA-400508	Incretin synthesis, secretion, and inactivation	1	51	0.00335902	0.906085	0.906085
R-HSA-1461973	Defensins	1	51	0.00335902	0.906085	0.906085
R-HSA-5621481	C-type lectin receptors (CLRs)	6	203	0.0133702	0.907984	0.907984
R-HSA-9006931	Signaling by Nuclear Receptors	13	387	0.025489	0.908169	0.908169
R-HSA-202403	TCR signaling	4	147	0.00968188	0.908638	0.908638
R-HSA-3928662	EPHB-mediated forward signaling	1	52	0.00342488	0.910348	0.910348
R-HSA-1614558	Degradation of cysteine and homocysteine	1	52	0.00342488	0.910348	0.910348
R-HSA-5683826	Surfactant metabolism	1	52	0.00342488	0.910348	0.910348
R-HSA-1638091	Heparan sulfate/heparin (HS-GAG) metabolism	2	87	0.00573009	0.911093	0.911093
R-HSA-6783310	Fanconi Anemia Pathway	1	53	0.00349075	0.914419	0.914419
R-HSA-77286	mitochondrial fatty acid beta-oxidation of saturated fatty acids	1	53	0.00349075	0.914419	0.914419
R-HSA-76009	Platelet Aggregation (Plug Formation)	1	53	0.00349075	0.914419	0.914419
R-HSA-5633007	Regulation of TP53 Activity	5	178	0.0117236	0.914657	0.914657
R-HSA-75153	Apoptotic execution phase	1	54	0.00355661	0.918304	0.918304
R-HSA-2408522	Selenoamino acid metabolism	5	180	0.0118554	0.919217	0.919217
R-HSA-8955332	Carboxyterminal post-translational modifications of tubulin	1	55	0.00362247	0.922014	0.922014
R-HSA-1483191	Synthesis of PC	1	55	0.00362247	0.922014	0.922014
R-HSA-5620924	Intraflagellar transport	1	56	0.00368834	0.925555	0.925555
R-HSA-8963899	Plasma lipoprotein remodeling	1	56	0.00368834	0.925555	0.925555
R-HSA-8980692	RHOA GTPase cycle	4	154	0.0101429	0.925802	0.925802
R-HSA-202424	Downstream TCR signaling	3	124	0.00816703	0.926257	0.926257
R-HSA-382556	ABC-family proteins mediated transport	3	124	0.00816703	0.926257	0.926257
R-HSA-5620920	Cargo trafficking to the periciliary membrane	1	57	0.0037542	0.928936	0.928936
R-HSA-532668	N-glycan trimming in the ER and Calnexin/Calreticulin cycle	1	57	0.0037542	0.928936	0.928936
R-HSA-70268	Pyruvate metabolism	1	57	0.0037542	0.928936	0.928936
R-HSA-2122947	NOTCH1 Intracellular Domain Regulates Transcription	1	57	0.0037542	0.928936	0.928936
R-HSA-2453902	The canonical retinoid cycle in rods (twilight vision)	1	57	0.0037542	0.928936	0.928936
R-HSA-6794362	Protein-protein interactions at synapses	2	93	0.00612527	0.929028	0.929028
R-HSA-5419276	Mitochondrial translation termination	2	94	0.00619113	0.931663	0.931663
R-HSA-5389840	Mitochondrial translation elongation	2	94	0.00619113	0.931663	0.931663
R-HSA-381038	XBP1(S) activates chaperone genes	2	95	0.006257	0.934205	0.934205
R-HSA-202433	Generation of second messenger molecules	1	59	0.00388593	0.935244	0.935244
R-HSA-446193	Biosynthesis of the N-glycan precursor (dolichol lipid-linked oligosaccharide, LLO) and transfer to a nascent protein	4	159	0.0104722	0.936225	0.936225
R-HSA-5368286	Mitochondrial translation initiation	2	96	0.00632286	0.936658	0.936658
R-HSA-194315	Signaling by Rho GTPases	25	709	0.046697	0.936675	0.936675
R-HSA-72312	rRNA processing	7	246	0.0162023	0.937562	0.937562
R-HSA-2871809	FCERI mediated Ca+2 mobilization	3	129	0.00849634	0.937579	0.937579
R-HSA-4420097	VEGFA-VEGFR2 Pathway	3	129	0.00849634	0.937579	0.937579
R-HSA-1474244	Extracellular matrix organization	10	328	0.0216031	0.937995	0.937995
R-HSA-173623	Classical antibody-mediated complement activation	2	97	0.00638872	0.939024	0.939024
R-HSA-6811442	Intra-Golgi and retrograde Golgi-to-ER traffic	6	219	0.014424	0.93934	0.93934
R-HSA-177929	Signaling by EGFR	1	61	0.00401765	0.940993	0.940993
R-HSA-9639288	Amino acids regulate mTORC1	1	61	0.00401765	0.940993	0.940993
R-HSA-3000171	Non-integrin membrane-ECM interactions	1	61	0.00401765	0.940993	0.940993
R-HSA-1483206	Glycerophospholipid biosynthesis	6	221	0.0145558	0.942502	0.942502
R-HSA-388841	Costimulation by the CD28 family	2	99	0.00652045	0.943507	0.943507
R-HSA-74752	Signaling by Insulin receptor	2	99	0.00652045	0.943507	0.943507
R-HSA-4086400	PCP/CE pathway	2	99	0.00652045	0.943507	0.943507
R-HSA-71406	Pyruvate metabolism and Citric Acid (TCA) cycle	2	100	0.00658631	0.945628	0.945628
R-HSA-9753281	Paracetamol ADME	1	63	0.00414938	0.946232	0.946232
R-HSA-9012852	Signaling by NOTCH3	1	63	0.00414938	0.946232	0.946232
R-HSA-381070	IRE1alpha activates chaperones	2	101	0.00665218	0.947674	0.947674
R-HSA-9006934	Signaling by Receptor Tyrosine Kinases	21	621	0.040901	0.947701	0.947701
R-HSA-9662361	Sensory processing of sound by outer hair cells of the cochlea	1	64	0.00421524	0.948675	0.948675
R-HSA-5368287	Mitochondrial translation	2	102	0.00671804	0.949647	0.949647
R-HSA-2682334	EPH-Ephrin signaling	2	102	0.00671804	0.949647	0.949647
R-HSA-174824	Plasma lipoprotein assembly, remodeling, and clearance	2	102	0.00671804	0.949647	0.949647
R-HSA-1852241	Organelle biogenesis and maintenance	10	338	0.0222617	0.950482	0.950482
R-HSA-9716542	Signaling by Rho GTPases, Miro GTPases and RHOBTB3	25	725	0.0477508	0.950888	0.950888
R-HSA-5621480	Dectin-2 family	1	65	0.0042811	0.951007	0.951007
R-HSA-8935690	Digestion	1	65	0.0042811	0.951007	0.951007
R-HSA-1483166	Synthesis of PA	1	65	0.0042811	0.951007	0.951007
R-HSA-15869	Metabolism of nucleotides	7	256	0.016861	0.95165	0.95165
R-HSA-2187338	Visual phototransduction	4	169	0.0111309	0.953184	0.953184
R-HSA-70263	Gluconeogenesis	1	66	0.00434697	0.953233	0.953233
R-HSA-5653656	Vesicle-mediated transport	29	828	0.0545347	0.95373	0.95373
R-HSA-77289	Mitochondrial Fatty Acid Beta-Oxidation	2	105	0.00691563	0.955148	0.955148
R-HSA-194441	Metabolism of non-coding RNA	1	67	0.00441283	0.955358	0.955358
R-HSA-191859	snRNP Assembly	1	67	0.00441283	0.955358	0.955358
R-HSA-9033241	Peroxisomal protein import	1	67	0.00441283	0.955358	0.955358
R-HSA-2022090	Assembly of collagen fibrils and other multimeric structures	1	67	0.00441283	0.955358	0.955358
R-HSA-6807070	PTEN Regulation	4	171	0.0112626	0.956033	0.956033
R-HSA-2168880	Scavenging of heme from plasma	2	106	0.00698149	0.95685	0.95685
R-HSA-194138	Signaling by VEGF	3	140	0.00922084	0.957061	0.957061
R-HSA-983189	Kinesins	1	68	0.00447869	0.957387	0.957387
R-HSA-8978934	Metabolism of cofactors	1	68	0.00447869	0.957387	0.957387
R-HSA-156590	Glutathione conjugation	1	68	0.00447869	0.957387	0.957387
R-HSA-421270	Cell-cell junction organization	1	68	0.00447869	0.957387	0.957387
R-HSA-379724	tRNA Aminoacylation	1	68	0.00447869	0.957387	0.957387
R-HSA-6807878	COPI-mediated anterograde transport	2	107	0.00704736	0.95849	0.95849
R-HSA-1296071	Potassium Channels	2	107	0.00704736	0.95849	0.95849
R-HSA-1442490	Collagen degradation	1	69	0.00454456	0.959324	0.959324
R-HSA-352230	Amino acid transport across the plasma membrane	1	69	0.00454456	0.959324	0.959324
R-HSA-1660499	Synthesis of PIPs at the plasma membrane	1	69	0.00454456	0.959324	0.959324
R-HSA-2454202	Fc epsilon receptor (FCERI) signaling	6	235	0.0154778	0.960809	0.960809
R-HSA-8943724	Regulation of PTEN gene transcription	1	70	0.00461042	0.961172	0.961172
R-HSA-2871837	FCERI mediated NF-kB activation	4	175	0.011526	0.961258	0.961258
R-HSA-373755	Semaphorin interactions	1	71	0.00467628	0.962937	0.962937
R-HSA-9006927	Signaling by Non-Receptor Tyrosine Kinases	1	71	0.00467628	0.962937	0.962937
R-HSA-8848021	Signaling by PTK6	1	71	0.00467628	0.962937	0.962937
R-HSA-70171	Glycolysis	2	110	0.00724495	0.963061	0.963061
R-HSA-199991	Membrane Trafficking	22	668	0.0439966	0.964173	0.964173
R-HSA-5690714	CD22 mediated BCR regulation	1	72	0.00474215	0.964622	0.964622
R-HSA-6790901	rRNA modification in the nucleus and cytosol	1	72	0.00474215	0.964622	0.964622
R-HSA-8963743	Digestion and absorption	1	72	0.00474215	0.964622	0.964622
R-HSA-211976	Endogenous sterols	1	72	0.00474215	0.964622	0.964622
R-HSA-5617833	Cilium Assembly	5	210	0.0138313	0.965939	0.965939
R-HSA-5685942	HDR through Homologous Recombination (HRR)	1	73	0.00480801	0.96623	0.96623
R-HSA-913709	O-linked glycosylation of mucins	1	73	0.00480801	0.96623	0.96623
R-HSA-5362517	Signaling by Retinoic Acid	1	73	0.00480801	0.96623	0.96623
R-HSA-192105	Synthesis of bile acids and bile salts	2	113	0.00744253	0.967146	0.967146
R-HSA-204005	COPII-mediated vesicle transport	1	77	0.00507146	0.971965	0.971965
R-HSA-191273	Cholesterol biosynthesis	1	77	0.00507146	0.971965	0.971965
R-HSA-611105	Respiratory electron transport	2	118	0.00777185	0.973007	0.973007
R-HSA-948021	Transport to the Golgi and subsequent modification	5	219	0.014424	0.974056	0.974056
R-HSA-1660661	Sphingolipid de novo biosynthesis	1	80	0.00526905	0.975619	0.975619
R-HSA-159236	Transport of Mature mRNA derived from an Intron-Containing Transcript	1	81	0.00533491	0.976728	0.976728
R-HSA-1222556	ROS and RNS production in phagocytes	1	82	0.00540078	0.977786	0.977786
R-HSA-112315	Transmission across Chemical Synapses	9	344	0.0226569	0.97824	0.97824
R-HSA-2871796	FCERI mediated MAPK activation	2	124	0.00816703	0.978715	0.978715
R-HSA-6805567	Keratinization	5	226	0.0148851	0.979084	0.979084
R-HSA-194068	Bile acid and bile salt metabolism	2	125	0.00823289	0.979545	0.979545
R-HSA-9012999	RHO GTPase cycle	13	460	0.030297	0.980143	0.980143
R-HSA-383280	Nuclear Receptor transcription pathway	1	86	0.00566423	0.981561	0.981561
R-HSA-1660662	Glycosphingolipid metabolism	1	86	0.00566423	0.981561	0.981561
R-HSA-199977	ER to Golgi Anterograde Transport	3	164	0.0108016	0.981586	0.981586
R-HSA-397014	Muscle contraction	5	232	0.0152802	0.982654	0.982654
R-HSA-597592	Post-translational protein modification	58	1604	0.105644	0.982843	0.982843
R-HSA-6806834	Signaling by MET	1	88	0.00579596	0.983201	0.983201
R-HSA-373760	L1CAM interactions	2	130	0.00856221	0.983246	0.983246
R-HSA-425393	Transport of inorganic cations/anions and amino acids/oligopeptides	3	167	0.0109991	0.983478	0.983478
R-HSA-9018677	Biosynthesis of DHA-derived SPMs	1	89	0.00586182	0.983965	0.983965
R-HSA-72202	Transport of Mature Transcript to Cytoplasm	1	90	0.00592768	0.984695	0.984695
R-HSA-390918	Peroxisomal lipid metabolism	1	90	0.00592768	0.984695	0.984695
R-HSA-392499	Metabolism of proteins	83	2214	0.145821	0.985691	0.985691
R-HSA-9013404	RAC2 GTPase cycle	1	92	0.00605941	0.986056	0.986056
R-HSA-1614635	Sulfur amino acid metabolism	1	92	0.00605941	0.986056	0.986056
R-HSA-9006936	Signaling by TGFB family members	2	136	0.00895739	0.986835	0.986835
R-HSA-6807505	RNA polymerase II transcribes snRNA genes	1	94	0.00619113	0.987297	0.987297
R-HSA-446728	Cell junction organization	1	95	0.006257	0.987875	0.987875
R-HSA-70326	Glucose metabolism	2	140	0.00922084	0.988799	0.988799
R-HSA-212436	Generic Transcription Pathway	56	1588	0.104591	0.989122	0.989122
R-HSA-8978868	Fatty acid metabolism	11	431	0.028387	0.989757	0.989757
R-HSA-1630316	Glycosaminoglycan metabolism	3	181	0.0119212	0.990102	0.990102
R-HSA-1483257	Phospholipid metabolism	7	314	0.020681	0.990354	0.990354
R-HSA-9013423	RAC3 GTPase cycle	1	100	0.00658631	0.990395	0.990395
R-HSA-8986944	Transcriptional Regulation by MECP2	1	100	0.00658631	0.990395	0.990395
R-HSA-8956319	Nucleotide catabolism	2	144	0.00948429	0.990477	0.990477
R-HSA-162582	Signal Transduction	116	3023	0.199104	0.990775	0.990775
R-HSA-2029481	FCGR activation	1	103	0.0067839	0.991649	0.991649
R-HSA-8856688	Golgi-to-ER retrograde transport	2	148	0.00974774	0.991908	0.991908
R-HSA-1474290	Collagen formation	1	104	0.00684977	0.992029	0.992029
R-HSA-2730905	Role of LAT2/NTAL/LAB on calcium mobilization	1	107	0.00704736	0.99307	0.99307
R-HSA-6811434	COPI-dependent Golgi-to-ER retrograde traffic	1	107	0.00704736	0.99307	0.99307
R-HSA-170834	Signaling by TGF-beta Receptor Complex	1	107	0.00704736	0.99307	0.99307
R-HSA-983170	Antigen Presentation: Folding, assembly and peptide loading of class I MHC	1	108	0.00711322	0.993385	0.993385
R-HSA-425397	Transport of vitamins, nucleosides, and related molecules	1	108	0.00711322	0.993385	0.993385
R-HSA-163200	Respiratory electron transport, ATP synthesis by chemiosmotic coupling, and heat production by uncoupling proteins.	2	153	0.0100771	0.993404	0.993404
R-HSA-446203	Asparagine N-linked glycosylation	10	421	0.0277284	0.993852	0.993852
R-HSA-1483255	PI Metabolism	1	112	0.00737667	0.994511	0.994511
R-HSA-428157	Sphingolipid metabolism	2	158	0.0104064	0.994629	0.994629
R-HSA-3371453	Regulation of HSF1-mediated heat shock response	1	113	0.00744253	0.994761	0.994761
R-HSA-112316	Neuronal System	12	490	0.0322729	0.995272	0.995272
R-HSA-1428517	The citric acid (TCA) cycle and respiratory electron transport	4	238	0.0156754	0.995384	0.995384
R-HSA-422475	Axon guidance	15	585	0.0385299	0.996154	0.996154
R-HSA-382551	Transport of small molecules	28	971	0.0639531	0.997905	0.997905
R-HSA-5173105	O-linked glycosylation	1	133	0.0087598	0.99794	0.99794
R-HSA-8957322	Metabolism of steroids	6	331	0.0218007	0.997946	0.997946
R-HSA-1500931	Cell-Cell communication	1	134	0.00882566	0.998034	0.998034
R-HSA-3371556	Cellular response to heat stress	1	135	0.00889152	0.998124	0.998124
R-HSA-72306	tRNA processing	2	184	0.0121188	0.998177	0.998177
R-HSA-73857	RNA Polymerase II Transcription	57	1730	0.113943	0.99827	0.99827
R-HSA-8953854	Metabolism of RNA	21	789	0.051966	0.998312	0.998312
R-HSA-9675108	Nervous system development	15	621	0.040901	0.998458	0.998458
R-HSA-1266738	Developmental Biology	39	1279	0.084239	0.998512	0.998512
R-HSA-9013149	RAC1 GTPase cycle	2	191	0.0125799	0.998642	0.998642
R-HSA-2029480	Fcgamma receptor (FCGR) dependent phagocytosis	2	193	0.0127116	0.998752	0.998752
R-HSA-74160	Gene expression (Transcription)	62	1893	0.124679	0.999088	0.999088
R-HSA-2029482	Regulation of actin dynamics for phagocytic cup formation	1	158	0.0104064	0.99936	0.99936
R-HSA-9018678	Biosynthesis of specialized proresolving mediators (SPMs)	1	159	0.0104722	0.999389	0.999389
R-HSA-156580	Phase II - Conjugation of compounds	3	263	0.017322	0.999583	0.999583
R-HSA-211897	Cytochrome P450 - arranged by substrate type	1	186	0.0122505	0.999828	0.999828
R-HSA-71387	Metabolism of carbohydrates	7	456	0.0300336	0.999904	0.999904
R-HSA-211945	Phase I - Functionalization of compounds	3	301	0.0198248	0.999911	0.999911
R-HSA-9748784	Drug ADME	1	230	0.0151485	0.999978	0.999978
R-HSA-211859	Biological oxidations	8	551	0.0362906	0.999988	0.999988
R-HSA-72203	Processing of Capped Intron-Containing Pre-mRNA	1	259	0.0170586	0.999994	0.999994
R-HSA-425407	SLC-mediated transmembrane transport	4	420	0.0276625	0.999996	0.999996
R-HSA-71291	Metabolism of amino acids and derivatives	9	666	0.0438648	0.999999	0.999999
R-HSA-556833	Metabolism of lipids	33	1446	0.0952381	0.999999	0.999999
R-HSA-1430728	Metabolism	91	3641	0.239808	1	1
R-HSA-9752946	Expression and translocation of olfactory receptors	3	813	0.0535467	1	1
R-HSA-381753	Olfactory Signaling Pathway	3	887	0.0584206	1	1
R-HSA-9709957	Sensory Perception	10	1262	0.0831193	1	1

## Sheet: TwoWeek_AllGenes_Pathways
Stable Identifier	Pathway Name	Entities Found	Entities Total	Entities Ratio	Entitis pValue	Entities FDR
R-HSA-69278	Cell Cycle, Mitotic	43	596	0.0392544	3.9968e-14	3.51319e-11
R-HSA-1640170	Cell Cycle	45	734	0.0483435	2.49478e-12	1.09521e-09
R-HSA-453279	Mitotic G1 phase and G1/S transition	18	174	0.0114602	7.53096e-09	2.20657e-06
R-HSA-69205	G1/S-Specific Transcription	10	43	0.00283211	1.23064e-08	2.6951e-06
R-HSA-69620	Cell Cycle Checkpoints	22	279	0.0183758	2.04485e-08	3.57849e-06
R-HSA-69206	G1/S Transition	16	150	0.00987947	3.4413e-08	5.02431e-06
R-HSA-381119	Unfolded Protein Response (UPR)	14	155	0.0102088	1.73397e-06	0.000216747
R-HSA-156711	Polo-like kinase mediated events	6	23	0.00151485	5.59738e-06	0.000610115
R-HSA-141444	Amplification of signal from unattached kinetochores via a MAD2 inhibitory signal	10	94	0.00619113	1.34336e-05	0.000810536
R-HSA-141424	Amplification of signal from the kinetochores	10	94	0.00619113	1.34336e-05	0.000810536
R-HSA-453276	Regulation of mitotic cell cycle	10	92	0.00605941	1.11896e-05	0.000810536
R-HSA-174143	APC/C-mediated degradation of cell cycle proteins	10	92	0.00605941	1.11896e-05	0.000810536
R-HSA-2500257	Resolution of Sister Chromatid Cohesion	12	134	0.00882566	1.03829e-05	0.000810536
R-HSA-69275	G2/M Transition	15	212	0.013963	1.35373e-05	0.000810536
R-HSA-68886	M Phase	22	416	0.0273991	1.39748e-05	0.000810536
R-HSA-453274	Mitotic G2-G2/M phases	15	214	0.0140947	1.50813e-05	0.000814391
R-HSA-2555396	Mitotic Metaphase and Anaphase	16	250	0.0164658	2.3515e-05	0.00119927
R-HSA-69618	Mitotic Spindle Checkpoint	10	111	0.00731081	5.38361e-05	0.00247646
R-HSA-68877	Mitotic Prometaphase	14	211	0.0138971	5.19707e-05	0.00247646
R-HSA-68882	Mitotic Anaphase	15	249	0.0163999	8.23808e-05	0.00354237
R-HSA-2467813	Separation of Sister Chromatids	13	195	0.0128433	9.15224e-05	0.00375242
R-HSA-198933	Immunoregulatory interactions between a Lymphoid and a non-Lymphoid cell	17	316	0.0208128	0.000109392	0.00402391
R-HSA-380108	Chemokine receptors bind chemokines	7	57	0.0037542	0.000111775	0.00402391
R-HSA-9648025	EML4 and NUDC in mitotic spindle formation	10	121	0.00796944	0.000108585	0.00402391
R-HSA-69481	G2/M Checkpoints	11	153	0.0100771	0.00016637	0.00582295
R-HSA-176408	Regulation of APC/C activators between G1/S and early anaphase	8	83	0.00546664	0.000190672	0.00612047
R-HSA-381183	ATF6 (ATF6-alpha) activates chaperone genes	4	15	0.000987947	0.000197435	0.00612047
R-HSA-6785807	Interleukin-4 and Interleukin-13 signaling	13	211	0.0138971	0.000196555	0.00612047
R-HSA-381033	ATF6 (ATF6-alpha) activates chaperones	4	17	0.00111967	0.000316408	0.00949224
R-HSA-68867	Assembly of the pre-replicative complex	9	114	0.0075084	0.000331717	0.00961979
R-HSA-69306	DNA Replication	11	169	0.0111309	0.000383698	0.0107435
R-HSA-381038	XBP1(S) activates chaperone genes	8	95	0.006257	0.000464633	0.0125451
R-HSA-176417	Phosphorylation of Emi1	3	8	0.000526905	0.000484667	0.0126014
R-HSA-5663220	RHO GTPases Activate Formins	10	149	0.00981361	0.000555222	0.0138806
R-HSA-5334118	DNA methylation	5	36	0.00237107	0.000624165	0.0143558
R-HSA-176409	APC/C:Cdc20 mediated degradation of mitotic proteins	7	76	0.0050056	0.000622384	0.0143558
R-HSA-176814	Activation of APC/C and APC/C:Cdc20 mediated degradation of mitotic proteins	7	77	0.00507146	0.000671481	0.0151782
R-HSA-381070	IRE1alpha activates chaperones	8	101	0.00665218	0.000689918	0.0151782
R-HSA-69002	DNA Replication Pre-Initiation	9	132	0.00869393	0.000931913	0.0195702
R-HSA-6783783	Interleukin-10 signaling	7	86	0.00566423	0.00126557	0.026577
R-HSA-195258	RHO GTPase Effectors	15	326	0.0214714	0.00133041	0.0266082
R-HSA-212300	PRC2 methylates histones and DNA	5	44	0.00289798	0.00151039	0.0286975
R-HSA-449147	Signaling by Interleukins	24	658	0.0433379	0.00143969	0.0286975
R-HSA-422085	Synthesis, secretion, and deacylation of Ghrelin	4	26	0.00171244	0.00151986	0.0288773
R-HSA-2559582	Senescence-Associated Secretory Phenotype (SASP)	7	91	0.00599355	0.00173929	0.0313599
R-HSA-9617828	FOXO-mediated transcription of cell cycle genes	4	27	0.0017783	0.00174222	0.0313599
R-HSA-174184	Cdc20:Phospho-APC/C mediated degradation of Cyclin A	6	73	0.00480801	0.00265467	0.0451293
R-HSA-68949	Orc1 removal from chromatin	6	73	0.00480801	0.00265467	0.0451293
R-HSA-179419	APC:Cdc20 mediated degradation of cell cycle proteins prior to satisfation of the cell cycle checkpoint	6	74	0.00487387	0.00283693	0.045391
R-HSA-174178	APC/C:Cdh1 mediated degradation of Cdc20 and other APC/C:Cdh1 targeted proteins in late mitosis/early G1	6	74	0.00487387	0.00283693	0.045391
R-HSA-168256	Immune System	69	2698	0.177699	0.00287031	0.0459249
R-HSA-69273	Cyclin A/B1/B2 associated events during G2/M transition	4	32	0.00210762	0.00319882	0.0479823
R-HSA-171306	Packaging Of Telomere Ends	4	34	0.00223935	0.00396123	0.0521565
R-HSA-606279	Deposition of new CENPA-containing nucleosomes at the centromere	5	54	0.00355661	0.00362336	0.0521565
R-HSA-774815	Nucleosome assembly	5	54	0.00355661	0.00362336	0.0521565
R-HSA-174113	SCF-beta-TrCP mediated degradation of Emi1	5	55	0.00362247	0.00391295	0.0521565
R-HSA-2299718	Condensation of Prophase Chromosomes	5	55	0.00362247	0.00391295	0.0521565
R-HSA-73728	RNA Polymerase I Promoter Opening	4	34	0.00223935	0.00396123	0.0521565
R-HSA-8939236	RUNX1 regulates transcription of genes involved in differentiation of HSCs	7	106	0.00698149	0.00401204	0.0521565
R-HSA-5668541	TNFR2 non-canonical NF-kB pathway	7	104	0.00684977	0.00362143	0.0521565
R-HSA-9759194	Nuclear events mediated by NFE2L2	7	106	0.00698149	0.00401204	0.0521565
R-HSA-2262752	Cellular responses to stress	31	1005	0.0661925	0.004101	0.053313
R-HSA-912446	Meiotic recombination	5	58	0.00382006	0.00488082	0.0585699
R-HSA-1280218	Adaptive Immune System	31	1012	0.0666535	0.00452926	0.0585699
R-HSA-8953897	Cellular responses to stimuli	31	1023	0.067378	0.00527856	0.0633427
R-HSA-9707587	Regulation of HMOX1 expression and activity	2	6	0.000395179	0.00574937	0.0689924
R-HSA-1538133	G0 and Early G1	4	38	0.0025028	0.00583643	0.0700371
R-HSA-5693607	Processing of DNA double-strand break ends	6	89	0.00586182	0.00683727	0.0755732
R-HSA-69242	S Phase	9	179	0.0117895	0.00687029	0.0755732
R-HSA-110330	Recognition and association of DNA glycosylase with site containing an affected purine	4	39	0.00256866	0.00638345	0.0755732
R-HSA-68616	Assembly of the ORC complex at the origin of replication	4	40	0.00263453	0.00696347	0.0765982
R-HSA-6804114	TP53 Regulates Transcription of Genes Involved in G2 Cell Cycle Arrest	3	21	0.00138313	0.00734557	0.0808013
R-HSA-69478	G2/M DNA replication checkpoint	2	7	0.000461042	0.00773083	0.0833232
R-HSA-2393930	Phosphate bond hydrolysis by NUDT proteins	4	41	0.00270039	0.00757729	0.0833232
R-HSA-400511	Synthesis, secretion, and inactivation of Glucose-dependent Insulinotropic Polypeptide (GIP)	3	22	0.00144899	0.00833232	0.0833232
R-HSA-110328	Recognition and association of DNA glycosylase with site containing an affected pyrimidine	4	42	0.00276625	0.0082257	0.0833232
R-HSA-69052	Switching of origins to a post-replicative state	6	94	0.00619113	0.00879958	0.0879958
R-HSA-6798695	Neutrophil degranulation	17	480	0.0316143	0.00908508	0.0908508
R-HSA-427359	SIRT1 negatively regulates rRNA expression	4	45	0.00296384	0.0103858	0.0934724
R-HSA-75094	Formation of the Editosome	2	8	0.000526905	0.00997541	0.0934724
R-HSA-110331	Cleavage of the damaged purine	4	45	0.00296384	0.0103858	0.0934724
R-HSA-2559586	DNA Damage/Telomere Stress Induced Senescence	5	71	0.00467628	0.0110707	0.0996365
R-HSA-73927	Depurination	4	46	0.0030297	0.0111798	0.100619
R-HSA-5693538	Homology Directed Repair	7	130	0.00856221	0.0115715	0.104143
R-HSA-69017	CDK-mediated phosphorylation and removal of Cdc6	5	75	0.00493974	0.0137283	0.109826
R-HSA-9670095	Inhibition of DNA recombination at telomere	4	48	0.00316143	0.0128827	0.109826
R-HSA-427975	Proton/oligopeptide cotransporters	2	9	0.000592768	0.0124728	0.109826
R-HSA-427389	ERCC6 (CSB) and EHMT2 (G9a) positively regulate rRNA expression	4	48	0.00316143	0.0128827	0.109826
R-HSA-69239	Synthesis of DNA	7	132	0.00869393	0.0124879	0.109826
R-HSA-2980767	Activation of NIMA Kinases NEK9, NEK6, NEK7	2	9	0.000592768	0.0124728	0.109826
R-HSA-5625886	Activated PKN1 stimulates transcription of AR (androgen receptor) regulated genes KLK2 and KLK3	4	49	0.00322729	0.0137928	0.110343
R-HSA-68875	Mitotic Prophase	7	135	0.00889152	0.0139589	0.111671
R-HSA-72200	mRNA Editing: C to U Conversion	2	10	0.000658631	0.0152131	0.121705
R-HSA-8936459	RUNX1 regulates genes involved in megakaryocyte differentiation and platelet function	5	78	0.00513732	0.0159822	0.1243
R-HSA-427413	NoRC negatively regulates rRNA expression	5	80	0.00526905	0.0176144	0.1243
R-HSA-69473	G2/M DNA damage checkpoint	5	80	0.00526905	0.0176144	0.1243
R-HSA-5689880	Ub-specific processing proteases	9	206	0.0135678	0.015923	0.1243
R-HSA-9755511	KEAP1-NFE2L2 pathway	7	141	0.0092867	0.0172661	0.1243
R-HSA-9614085	FOXO-mediated transcription	6	110	0.00724495	0.0177571	0.1243
R-HSA-110329	Cleavage of the damaged pyrimidine	4	51	0.00335902	0.0157331	0.1243
R-HSA-73928	Depyrimidination	4	51	0.00335902	0.0157331	0.1243
R-HSA-212718	EGFR interacts with phospholipase C-gamma	2	11	0.000724495	0.0181864	0.127305
R-HSA-5578749	Transcriptional regulation by small RNAs	5	81	0.00533491	0.0184703	0.129292
R-HSA-5669034	TNFs bind their physiological receptors	3	30	0.00197589	0.0189717	0.132802
R-HSA-8854050	FBXL7 down-regulates AURKA during mitotic entry and in early mitosis	4	55	0.00362247	0.0201078	0.140755
R-HSA-8852276	The role of GTSE1 in G2/M progression after G2 checkpoint	5	83	0.00546664	0.0202634	0.141844
R-HSA-176974	Unwinding of DNA	2	12	0.000790358	0.0213835	0.149684
R-HSA-75072	mRNA Editing	2	12	0.000790358	0.0213835	0.149684
R-HSA-1799339	SRP-dependent cotranslational protein targeting to membrane	6	119	0.00783771	0.0248725	0.16772
R-HSA-69656	Cyclin A:Cdk2-associated events at S phase entry	5	90	0.00592768	0.0274217	0.16772
R-HSA-5250941	Negative epigenetic regulation of rRNA expression	5	89	0.00586182	0.026313	0.16772
R-HSA-73772	RNA Polymerase I Promoter Escape	4	61	0.00401765	0.0279533	0.16772
R-HSA-977225	Amyloid fiber formation	5	89	0.00586182	0.026313	0.16772
R-HSA-75205	Dissolution of Fibrin Clot	2	14	0.000922084	0.0284121	0.170472
R-HSA-1221632	Meiotic synapsis	4	62	0.00408351	0.0294146	0.176487
R-HSA-187577	SCF(Skp2)-mediated degradation of p27/p21	4	62	0.00408351	0.0294146	0.176487
R-HSA-5250924	B-WICH complex positively regulates rRNA expression	4	62	0.00408351	0.0294146	0.176487
R-HSA-5693567	HDR through Homologous Recombination (HRR) or Single Strand Annealing (SSA)	6	124	0.00816703	0.0295475	0.177285
R-HSA-1500620	Meiosis	5	92	0.00605941	0.0297273	0.178364
R-HSA-1250342	PI3K events in ERBB4 signaling	2	15	0.000987947	0.0322261	0.182338
R-HSA-3214815	HDACs deacetylate histones	4	63	0.00414938	0.0309203	0.182338
R-HSA-179812	GRB2 events in EGFR signaling	2	16	0.00105381	0.0362286	0.182338
R-HSA-2514853	Condensation of Prometaphase Chromosomes	2	15	0.000987947	0.0322261	0.182338
R-HSA-6804756	Regulation of TP53 Activity through Phosphorylation	5	95	0.006257	0.0334089	0.182338
R-HSA-6791312	TP53 Regulates Transcription of Cell Cycle Genes	4	65	0.0042811	0.034066	0.182338
R-HSA-73929	Base-Excision Repair, AP Site Formation	4	63	0.00414938	0.0309203	0.182338
R-HSA-201722	Formation of the beta-catenin:TCF transactivating complex	4	67	0.00441283	0.0373913	0.186957
R-HSA-375276	Peptide ligand-binding receptors	8	203	0.0133702	0.0375505	0.187752
R-HSA-174154	APC/C:Cdc20 mediated degradation of Securin	4	68	0.00447869	0.0391215	0.195608
R-HSA-1280215	Cytokine Signaling in Immune system	29	1107	0.0729105	0.0395516	0.197758
R-HSA-5693532	DNA Double-Strand Break Repair	7	169	0.0111309	0.0400846	0.200423
R-HSA-73884	Base Excision Repair	5	100	0.00658631	0.0401508	0.200754
R-HSA-162658	Golgi Cisternae Pericentriolar Stack Reorganization	2	17	0.00111967	0.0404114	0.202057
R-HSA-9707616	Heme signaling	4	70	0.00461042	0.0427172	0.213586
R-HSA-69563	p53-Dependent G1 DNA Damage Response	4	70	0.00461042	0.0427172	0.213586
R-HSA-69580	p53-Dependent G1/S DNA damage checkpoint	4	70	0.00461042	0.0427172	0.213586
R-HSA-73886	Chromosome Maintenance	6	136	0.00895739	0.0430174	0.215087
R-HSA-3301854	Nuclear Pore Complex (NPC) Disassembly	3	42	0.00276625	0.044366	0.22183
R-HSA-9616222	Transcriptional regulation of granulopoiesis	4	71	0.00467628	0.0445827	0.222913
R-HSA-8847993	ERBB2 Activates PTK6 Signaling	2	18	0.00118554	0.0447665	0.223833
R-HSA-5688426	Deubiquitination	10	289	0.0190344	0.0455507	0.227753
R-HSA-5358346	Hedgehog ligand biogenesis	4	72	0.00474215	0.0464932	0.232466
R-HSA-69615	G1/S DNA Damage Checkpoints	4	72	0.00474215	0.0464932	0.232466
R-HSA-180336	SHC1 events in EGFR signaling	2	19	0.0012514	0.0492864	0.232795
R-HSA-6785631	ERBB2 Regulates Cell Motility	2	19	0.0012514	0.0492864	0.232795
R-HSA-70350	Fructose catabolism	2	20	0.00131726	0.0539634	0.232795
R-HSA-1362300	Transcription of E2F targets under negative control by p107 (RBL1) and p130 (RBL2) in complex with HDAC1	2	20	0.00131726	0.0539634	0.232795
R-HSA-157579	Telomere Maintenance	5	109	0.00717908	0.0542328	0.232795
R-HSA-381771	Synthesis, secretion, and inactivation of Glucagon-like Peptide-1 (GLP-1)	3	47	0.00309557	0.0581987	0.232795
R-HSA-15869	Metabolism of nucleotides	9	256	0.016861	0.0517207	0.232795
R-HSA-201681	TCF dependent signaling in response to WNT	8	216	0.0142264	0.0505594	0.232795
R-HSA-157118	Signaling by NOTCH	9	259	0.0170586	0.0548382	0.232795
R-HSA-1250347	SHC1 events in ERBB4 signaling	2	21	0.00138313	0.0587903	0.235161
R-HSA-141405	Inhibition of the proteolytic activity of APC/C required for the onset of anaphase by mitotic spindle checkpoint components	2	21	0.00138313	0.0587903	0.235161
R-HSA-141430	Inactivation of APC/C via direct inhibition of the APC/C complex	2	21	0.00138313	0.0587903	0.235161
R-HSA-1963640	GRB2 events in ERBB2 signaling	2	21	0.00138313	0.0587903	0.235161
R-HSA-5250913	Positive epigenetic regulation of rRNA expression	4	80	0.00526905	0.0633865	0.253546
R-HSA-5625740	RHO GTPases activate PKNs	4	80	0.00526905	0.0633865	0.253546
R-HSA-74259	Purine catabolism	4	80	0.00526905	0.0633865	0.253546
R-HSA-1963642	PI3K events in ERBB2 signaling	2	22	0.00144899	0.0637601	0.25504
R-HSA-8854521	Interaction between PHLDA1 and AURKA	1	4	0.000263453	0.07161	0.257158
R-HSA-68881	Mitotic Metaphase/Anaphase Transition	1	4	0.000263453	0.07161	0.257158
R-HSA-174048	APC/C:Cdc20 mediated degradation of Cyclin B	2	24	0.00158072	0.0741009	0.257158
R-HSA-179409	APC-Cdc20 mediated degradation of Nek2A	2	26	0.00171244	0.0849336	0.257158
R-HSA-180292	GAB1 signalosome	2	23	0.00151485	0.0688658	0.257158
R-HSA-211733	Regulation of activated PAK-2p34 by proteasome mediated degradation	3	50	0.00329316	0.0673585	0.257158
R-HSA-983705	Signaling by the B Cell Receptor (BCR)	7	189	0.0124481	0.0648801	0.257158
R-HSA-4615885	SUMOylation of DNA replication proteins	3	50	0.00329316	0.0673585	0.257158
R-HSA-3214858	RMTs methylate histone arginines	3	55	0.00362247	0.0839713	0.257158
R-HSA-1474165	Reproduction	5	123	0.00810117	0.0811451	0.257158
R-HSA-350562	Regulation of ornithine decarboxylase (ODC)	3	51	0.00335902	0.0705493	0.257158
R-HSA-69610	p53-Independent DNA Damage Response	3	54	0.00355661	0.0805192	0.257158
R-HSA-9762114	GSK3B and BTRC:CUL1-mediated-degradation of NFE2L2	3	54	0.00355661	0.0805192	0.257158
R-HSA-69613	p53-Independent G1/S DNA damage checkpoint	3	54	0.00355661	0.0805192	0.257158
R-HSA-69601	Ubiquitin Mediated Degradation of Phosphorylated Cdc25A	3	54	0.00355661	0.0805192	0.257158
R-HSA-349425	Autodegradation of the E3 ubiquitin ligase COP1	3	54	0.00355661	0.0805192	0.257158
R-HSA-75815	Ubiquitin-dependent degradation of Cyclin D	3	54	0.00355661	0.0805192	0.257158
R-HSA-169911	Regulation of Apoptosis	3	54	0.00355661	0.0805192	0.257158
R-HSA-73854	RNA Polymerase I Promoter Clearance	4	85	0.00559837	0.0753702	0.257158
R-HSA-69202	Cyclin E associated events during G1/S transition	4	88	0.00579596	0.08307	0.257158
R-HSA-844456	The NLRP3 inflammasome	2	24	0.00158072	0.0741009	0.257158
R-HSA-1362277	Transcription of E2F targets under negative control by DREAM complex	2	25	0.00164658	0.0794589	0.257158
R-HSA-1236978	Cross-presentation of soluble exogenous antigens (endosomes)	3	53	0.00349075	0.0771308	0.257158
R-HSA-2559583	Cellular Senescence	7	200	0.0131726	0.0817603	0.257158
R-HSA-73864	RNA Polymerase I Transcription	4	87	0.00573009	0.0804617	0.257158
R-HSA-9614657	FOXO-mediated transcription of cell death genes	2	23	0.00151485	0.0688658	0.257158
R-HSA-400508	Incretin synthesis, secretion, and inactivation	3	51	0.00335902	0.0705493	0.257158
R-HSA-202424	Downstream TCR signaling	5	124	0.00816703	0.0832974	0.257158
R-HSA-1912408	Pre-NOTCH Transcription and Translation	4	89	0.00586182	0.0857195	0.257158
R-HSA-9020702	Interleukin-1 signaling	5	125	0.00823289	0.0854797	0.257158
R-HSA-211000	Gene Silencing by RNA	5	120	0.00790358	0.07487	0.257158
R-HSA-5693571	Nonhomologous End-Joining (NHEJ)	3	56	0.00368834	0.0874857	0.262457
R-HSA-450408	AUF1 (hnRNP D0) binds and destabilizes mRNA	3	56	0.00368834	0.0874857	0.262457
R-HSA-170145	Phosphorylation of proteins involved in the G2/M transition by Cyclin A:Cdc2 complexes	1	5	0.000329316	0.0886993	0.266098
R-HSA-5652084	Fructose metabolism	2	27	0.0017783	0.0905188	0.271556
R-HSA-2995383	Initiation of Nuclear Envelope (NE) Reformation	2	27	0.0017783	0.0905188	0.271556
R-HSA-4641258	Degradation of DVL	3	57	0.0037542	0.0910614	0.273184
R-HSA-4641257	Degradation of AXIN	3	57	0.0037542	0.0910614	0.273184
R-HSA-9604323	Negative regulation of NOTCH4 signaling	3	57	0.0037542	0.0910614	0.273184
R-HSA-8941858	Regulation of RUNX3 expression and activity	3	57	0.0037542	0.0910614	0.273184
R-HSA-1168372	Downstream signaling events of B Cell Receptor (BCR)	4	91	0.00599355	0.0911405	0.273421
R-HSA-2565942	Regulation of PLK1 Activity at G2/M Transition	4	92	0.00605941	0.0939112	0.281734
R-HSA-71384	Ethanol oxidation	2	28	0.00184417	0.0962087	0.288626
R-HSA-6803205	TP53 regulates transcription of several additional cell death genes whose specific roles in p53-dependent apoptosis remain uncertain	2	28	0.00184417	0.0962087	0.288626
R-HSA-69541	Stabilization of p53	3	59	0.00388593	0.0983916	0.295175
R-HSA-9634638	Estrogen-dependent nuclear events downstream of ESR-membrane signaling	2	29	0.00191003	0.101998	0.305993
R-HSA-68911	G2 Phase	1	7	0.000461042	0.121943	0.307956
R-HSA-68689	CDC6 association with the ORC:origin complex	1	8	0.000526905	0.138109	0.307956
R-HSA-8857538	PTK6 promotes HIF1A stabilization	1	9	0.000592768	0.153978	0.307956
R-HSA-113507	E2F-enabled inhibition of pre-replication complex formation	1	9	0.000592768	0.153978	0.307956
R-HSA-68962	Activation of the pre-replicative complex	2	36	0.00237107	0.144846	0.307956
R-HSA-182971	EGFR downregulation	2	37	0.00243694	0.151241	0.307956
R-HSA-5693565	Recruitment and ATM-mediated phosphorylation of repair and signaling proteins at DNA double strand breaks	3	67	0.00441283	0.129911	0.307956
R-HSA-1250196	SHC1 events in ERBB2 signaling	2	36	0.00237107	0.144846	0.307956
R-HSA-3214847	HATs acetylate histones	4	110	0.00724495	0.150089	0.307956
R-HSA-212165	Epigenetic regulation of gene expression	5	139	0.00915498	0.119086	0.307956
R-HSA-5624138	Trafficking of myristoylated proteins to the cilium	1	7	0.000461042	0.121943	0.307956
R-HSA-174084	Autodegradation of Cdh1 by Cdh1:APC/C	3	64	0.00421524	0.117702	0.307956
R-HSA-2980766	Nuclear Envelope Breakdown	3	65	0.0042811	0.121722	0.307956
R-HSA-445355	Smooth Muscle Contraction	3	61	0.00401765	0.105952	0.307956
R-HSA-480985	Synthesis of dolichyl-phosphate-glucose	1	9	0.000592768	0.153978	0.307956
R-HSA-5610780	Degradation of GLI1 by the proteasome	3	62	0.00408351	0.109815	0.307956
R-HSA-202403	TCR signaling	5	147	0.00968188	0.140697	0.307956
R-HSA-168643	Nucleotide-binding domain, leucine rich repeat containing receptor (NLR) signaling pathways	3	72	0.00474215	0.151187	0.307956
R-HSA-5689603	UCH proteinases	4	98	0.00645459	0.111351	0.307956
R-HSA-72766	Translation	10	339	0.0223276	0.103419	0.307956
R-HSA-8939211	ESR-mediated signaling	8	257	0.0169268	0.108992	0.307956
R-HSA-8878171	Transcriptional regulation by RUNX1	8	261	0.0171903	0.116119	0.307956
R-HSA-73614	Pyrimidine salvage	2	34	0.00223935	0.132238	0.307956
R-HSA-5610783	Degradation of GLI2 by the proteasome	3	62	0.00408351	0.109815	0.307956
R-HSA-5610785	GLI3 is processed to GLI3R by the proteasome	3	62	0.00408351	0.109815	0.307956
R-HSA-5658442	Regulation of RAS by GAPs	3	71	0.00467628	0.146846	0.307956
R-HSA-9009391	Extra-nuclear estrogen signaling	4	111	0.00731081	0.153527	0.307956
R-HSA-194315	Signaling by Rho GTPases	18	709	0.046697	0.113732	0.307956
R-HSA-9716542	Signaling by Rho GTPases, Miro GTPases and RHOBTB3	18	725	0.0477508	0.131508	0.307956
R-HSA-380994	ATF4 activates genes in response to endoplasmic reticulum stress	2	34	0.00223935	0.132238	0.307956
R-HSA-8863795	Downregulation of ERBB2 signaling	2	36	0.00237107	0.144846	0.307956
R-HSA-4608870	Asymmetric localization of PCP proteins	3	66	0.00434697	0.125793	0.307956
R-HSA-3108232	SUMO E3 ligases SUMOylate target proteins	6	183	0.012053	0.128093	0.307956
R-HSA-2990846	SUMOylation	6	192	0.0126457	0.15	0.307956
R-HSA-8956319	Nucleotide catabolism	5	144	0.00948429	0.1324	0.307956
R-HSA-9711123	Cellular response to chemical stress	8	269	0.0177172	0.131106	0.307956
R-HSA-5357769	Caspase activation via extrinsic apoptotic signalling pathway	2	32	0.00210762	0.119903	0.307956
R-HSA-5676590	NIK-->noncanonical NF-kB signaling	3	61	0.00401765	0.105952	0.307956
R-HSA-5607761	Dectin-1 mediated noncanonical NF-kB signaling	3	66	0.00434697	0.125793	0.307956
R-HSA-622312	Inflammasomes	2	34	0.00223935	0.132238	0.307956
R-HSA-1169091	Activation of NF-kappaB in B cells	3	72	0.00474215	0.151187	0.307956
R-HSA-9013508	NOTCH3 Intracellular Domain Regulates Transcription	2	36	0.00237107	0.144846	0.307956
R-HSA-5620971	Pyroptosis	2	34	0.00223935	0.132238	0.307956
R-HSA-1234176	Oxygen-dependent proline hydroxylation of Hypoxia-inducible Factor Alpha	3	72	0.00474215	0.151187	0.307956
R-HSA-373076	Class A/1 (Rhodopsin-like receptors)	11	414	0.0272673	0.151597	0.307956
R-HSA-5357801	Programmed Cell Death	7	234	0.015412	0.148197	0.307956
R-HSA-69190	DNA strand elongation	2	38	0.0025028	0.157691	0.315382
R-HSA-8854518	AURKA Activation by TPX2	3	74	0.00487387	0.159992	0.319983
R-HSA-8948751	Regulation of PTEN stability and activity	3	74	0.00487387	0.159992	0.319983
R-HSA-9018519	Estrogen-dependent gene expression	5	154	0.0101429	0.160904	0.321808
R-HSA-2559580	Oxidative Stress Induced Senescence	4	114	0.0075084	0.164017	0.328033
R-HSA-1912422	Pre-NOTCH Expression and Processing	4	114	0.0075084	0.164017	0.328033
R-HSA-176187	Activation of ATR in response to replication stress	2	39	0.00256866	0.164192	0.328383
R-HSA-5693606	DNA Double Strand Break Response	3	75	0.00493974	0.164451	0.328902
R-HSA-203641	NOSTRIN mediated eNOS trafficking	1	10	0.000658631	0.169556	0.339113
R-HSA-2562578	TRIF-mediated programmed cell death	1	10	0.000658631	0.169556	0.339113
R-HSA-162791	Attachment of GPI anchor to uPAR	1	10	0.000658631	0.169556	0.339113
R-HSA-112313	Neurotransmitter uptake and metabolism In glial cells	1	10	0.000658631	0.169556	0.339113
R-HSA-210455	Astrocytic Glutamate-Glutamine Uptake And Metabolism	1	10	0.000658631	0.169556	0.339113
R-HSA-189483	Heme degradation	2	40	0.00263453	0.170739	0.341478
R-HSA-168249	Innate Immune System	30	1345	0.0885859	0.17082	0.34164
R-HSA-5617472	Activation of anterior HOX genes in hindbrain development during early embryogenesis	4	116	0.00764012	0.17115	0.3423
R-HSA-5619507	Activation of HOX genes during differentiation	4	116	0.00764012	0.17115	0.3423
R-HSA-9768919	NPAS4 regulates expression of target genes	2	41	0.00270039	0.177329	0.354657
R-HSA-381042	PERK regulates gene expression	2	42	0.00276625	0.183958	0.367915
R-HSA-1169092	Activation of RAS in B cells	1	11	0.000724495	0.184849	0.369697
R-HSA-1462054	Alpha-defensins	1	11	0.000724495	0.184849	0.369697
R-HSA-446205	Synthesis of GDP-mannose	1	11	0.000724495	0.184849	0.369697
R-HSA-351202	Metabolism of polyamines	3	80	0.00526905	0.187275	0.37455
R-HSA-3000484	Scavenging by Class F Receptors	1	16	0.00105381	0.257202	0.379854
R-HSA-937072	TRAF6-mediated induction of TAK1 complex within TLR4 complex	1	19	0.0012514	0.297504	0.379854
R-HSA-430039	mRNA decay by 5' to 3' exoribonuclease	1	21	0.00138313	0.323154	0.379854
R-HSA-937041	IKK complex recruitment mediated by RIP1	1	24	0.00158072	0.359889	0.379854
R-HSA-389359	CD28 dependent Vav1 pathway	1	17	0.00111967	0.270886	0.379854
R-HSA-177929	Signaling by EGFR	2	61	0.00401765	0.313123	0.379854
R-HSA-936964	Activation of IRF3/IRF7 mediated by TBK1/IKK epsilon	1	20	0.00131726	0.310448	0.379854
R-HSA-9609523	Insertion of tail-anchored proteins into the endoplasmic reticulum membrane	1	25	0.00164658	0.371688	0.379854
R-HSA-2179392	EGFR Transactivation by Gastrin	1	13	0.000856221	0.214597	0.379854
R-HSA-9013409	RHOJ GTPase cycle	2	59	0.00388593	0.299512	0.379854
R-HSA-389513	CTLA4 inhibitory signaling	1	25	0.00164658	0.371688	0.379854
R-HSA-193648	NRAGE signals death through JNK	2	64	0.00421524	0.333428	0.379854
R-HSA-983695	Antigen activates B Cell Receptor (BCR) leading to generation of second messengers	3	103	0.0067839	0.299726	0.379854
R-HSA-9619229	Activation of RAC1 downstream of NMDARs	1	12	0.000790358	0.19986	0.379854
R-HSA-2468052	Establishment of Sister Chromatid Cohesion	1	13	0.000856221	0.214597	0.379854
R-HSA-380612	Metabolism of serotonin	1	13	0.000856221	0.214597	0.379854
R-HSA-110362	POLB-Dependent Long Patch Base Excision Repair	1	15	0.000987947	0.243262	0.379854
R-HSA-176412	Phosphorylation of the APC/C	1	20	0.00131726	0.310448	0.379854
R-HSA-1236974	ER-Phagosome pathway	5	173	0.0113943	0.220932	0.379854
R-HSA-8856828	Clathrin-mediated endocytosis	4	161	0.010604	0.350585	0.379854
R-HSA-379716	Cytosolic tRNA aminoacylation	2	50	0.00329316	0.23798	0.379854
R-HSA-881907	Gastrin-CREB signalling pathway via PKC and MAPK	1	24	0.00158072	0.359889	0.379854
R-HSA-429914	Deadenylation-dependent mRNA decay	2	65	0.0042811	0.340159	0.379854
R-HSA-1227986	Signaling by ERBB2	2	68	0.00447869	0.360221	0.379854
R-HSA-5685939	HDR through MMEJ (alt-NHEJ)	1	17	0.00111967	0.270886	0.379854
R-HSA-77108	Utilization of Ketone Bodies	1	14	0.000922084	0.229062	0.379854
R-HSA-4655427	SUMOylation of DNA methylation proteins	1	16	0.00105381	0.257202	0.379854
R-HSA-176407	Conversion from APC/C:Cdc20 to APC/C:Cdh1 in late anaphase	1	22	0.00144899	0.335627	0.379854
R-HSA-4419969	Depolymerisation of the Nuclear Lamina	1	23	0.00151485	0.347871	0.379854
R-HSA-429958	mRNA decay by 3' to 5' exoribonuclease	1	24	0.00158072	0.359889	0.379854
R-HSA-1362409	Mitochondrial iron-sulfur cluster biogenesis	1	25	0.00164658	0.371688	0.379854
R-HSA-2995410	Nuclear Envelope (NE) Reassembly	3	88	0.00579596	0.225306	0.379854
R-HSA-1679131	Trafficking and processing of endosomal TLR	1	16	0.00105381	0.257202	0.379854
R-HSA-73894	DNA Repair	9	381	0.0250939	0.279368	0.379854
R-HSA-4551638	SUMOylation of chromatin organization proteins	2	62	0.00408351	0.319908	0.379854
R-HSA-1236975	Antigen processing-Cross presentation	5	195	0.0128433	0.297265	0.379854
R-HSA-2465910	MASTL Facilitates Mitotic Progression	1	12	0.000790358	0.19986	0.379854
R-HSA-380615	Serotonin clearance from the synaptic cleft	1	16	0.00105381	0.257202	0.379854
R-HSA-5676594	TNF receptor superfamily (TNFSF) members mediating non-canonical NF-kB pathway	1	17	0.00111967	0.270886	0.379854
R-HSA-2142770	Synthesis of 15-eicosatetraenoic acid derivatives	1	22	0.00144899	0.335627	0.379854
R-HSA-113510	E2F mediated regulation of DNA replication	1	24	0.00158072	0.359889	0.379854
R-HSA-379724	tRNA Aminoacylation	2	68	0.00447869	0.360221	0.379854
R-HSA-381340	Transcriptional regulation of white adipocyte differentiation	3	109	0.00717908	0.329978	0.379854
R-HSA-6799990	Metal sequestration by antimicrobial proteins	1	13	0.000856221	0.214597	0.379854
R-HSA-8963888	Chylomicron assembly	1	14	0.000922084	0.229062	0.379854
R-HSA-75035	Chk1/Chk2(Cds1) mediated inactivation of Cyclin B:Cdk1 complex	1	15	0.000987947	0.243262	0.379854
R-HSA-975163	IRAK2 mediated activation of TAK1 complex upon TLR7/8 or 9 stimulation	1	18	0.00118554	0.284318	0.379854
R-HSA-3000480	Scavenging by Class A Receptors	2	49	0.00322729	0.231161	0.379854
R-HSA-2162123	Synthesis of Prostaglandins (PG) and Thromboxanes (TX)	2	58	0.00382006	0.292689	0.379854
R-HSA-71403	Citric acid cycle (TCA cycle)	2	50	0.00329316	0.23798	0.379854
R-HSA-975577	N-Glycan antennae elongation	1	19	0.0012514	0.297504	0.379854
R-HSA-5625900	RHO GTPases activate CIT	1	23	0.00151485	0.347871	0.379854
R-HSA-382556	ABC-family proteins mediated transport	4	124	0.00816703	0.2007	0.379854
R-HSA-6787639	GDP-fucose biosynthesis	1	21	0.00138313	0.323154	0.379854
R-HSA-977347	Serine biosynthesis	1	25	0.00164658	0.371688	0.379854
R-HSA-6811558	PI5P, PP2A and IER3 Regulate PI3K/AKT Signaling	4	129	0.00849634	0.219894	0.379854
R-HSA-5358351	Signaling by Hedgehog	4	168	0.011065	0.379854	0.379854
R-HSA-442660	Na+/Cl- dependent neurotransmitter transporters	2	51	0.00335902	0.244809	0.379854
R-HSA-8856825	Cargo recognition for clathrin-mediated endocytosis	3	115	0.00757426	0.360203	0.379854
R-HSA-9006931	Signaling by Nuclear Receptors	9	387	0.025489	0.294299	0.379854
R-HSA-418889	Caspase activation via Dependence Receptors in the absence of ligand	1	12	0.000790358	0.19986	0.379854
R-HSA-6798163	Choline catabolism	1	22	0.00144899	0.335627	0.379854
R-HSA-77111	Synthesis of Ketone Bodies	1	25	0.00164658	0.371688	0.379854
R-HSA-8939902	Regulation of RUNX2 expression and activity	3	83	0.00546664	0.201343	0.379854
R-HSA-8866654	E3 ubiquitin ligases ubiquitinate target proteins	2	61	0.00401765	0.313123	0.379854
R-HSA-209543	p75NTR recruits signalling complexes	1	16	0.00105381	0.257202	0.379854
R-HSA-140534	Caspase activation via Death Receptors in the presence of ligand	1	20	0.00131726	0.310448	0.379854
R-HSA-446203	Asparagine N-linked glycosylation	10	421	0.0277284	0.259205	0.379854
R-HSA-199418	Negative regulation of the PI3K/AKT network	4	137	0.00902325	0.251542	0.379854
R-HSA-193704	p75 NTR receptor-mediated signalling	3	110	0.00724495	0.335022	0.379854
R-HSA-8956321	Nucleotide salvage	2	69	0.00454456	0.36686	0.379854
R-HSA-9754706	Atorvastatin ADME	1	20	0.00131726	0.310448	0.379854
R-HSA-446219	Synthesis of substrates in N-glycan biosythesis	4	131	0.00862807	0.227707	0.379854
R-HSA-3700989	Transcriptional Regulation by TP53	12	484	0.0318778	0.192798	0.379854
R-HSA-417957	P2Y receptors	1	18	0.00118554	0.284318	0.379854
R-HSA-193639	p75NTR signals via NF-kB	1	19	0.0012514	0.297504	0.379854
R-HSA-418038	Nucleotide-like (purinergic) receptors	1	23	0.00151485	0.347871	0.379854
R-HSA-446193	Biosynthesis of the N-glycan precursor (dolichol lipid-linked oligosaccharide, LLO) and transfer to a nascent protein	4	159	0.0104722	0.34222	0.379854
R-HSA-2980736	Peptide hormone metabolism	4	130	0.00856221	0.223791	0.379854
R-HSA-5633007	Regulation of TP53 Activity	5	178	0.0117236	0.237765	0.379854
R-HSA-8953750	Transcriptional Regulation by E2F6	2	46	0.0030297	0.210792	0.379854
R-HSA-2172127	DAP12 interactions	2	53	0.00349075	0.258488	0.379854
R-HSA-8878166	Transcriptional regulation by RUNX2	4	147	0.00968188	0.292304	0.379854
R-HSA-6804116	TP53 Regulates Transcription of Genes Involved in G1 Cell Cycle Arrest	1	20	0.00131726	0.310448	0.379854
R-HSA-195721	Signaling by WNT	8	332	0.0218666	0.277911	0.379854
R-HSA-5632684	Hedgehog 'on' state	3	92	0.00605941	0.244854	0.379854
R-HSA-9012852	Signaling by NOTCH3	2	63	0.00414938	0.326677	0.379854
R-HSA-1234174	Cellular response to hypoxia	3	86	0.00566423	0.215651	0.379854
R-HSA-9013694	Signaling by NOTCH4	3	92	0.00605941	0.244854	0.379854
R-HSA-195253	Degradation of beta-catenin by the destruction complex	3	91	0.00599355	0.23994	0.379854
R-HSA-4086400	PCP/CE pathway	3	99	0.00652045	0.279638	0.379854
R-HSA-450531	Regulation of mRNA stability by proteins that bind AU-rich elements	3	93	0.00612527	0.249784	0.379854
R-HSA-446652	Interleukin-1 family signaling	5	183	0.012053	0.254938	0.379854
R-HSA-1251985	Nuclear signaling by ERBB4	2	47	0.00309557	0.217564	0.379854
R-HSA-3299685	Detoxification of Reactive Oxygen Species	2	68	0.00447869	0.360221	0.379854
R-HSA-5687128	MAPK6/MAPK4 signaling	3	106	0.00698149	0.314843	0.379854
R-HSA-9634815	Transcriptional Regulation by NPAS4	2	60	0.00395179	0.306324	0.379854
R-HSA-8878159	Transcriptional regulation by RUNX3	3	118	0.00777185	0.375249	0.379854
R-HSA-109581	Apoptosis	5	192	0.0126457	0.28656	0.379854
R-HSA-8848021	Signaling by PTK6	2	71	0.00467628	0.380055	0.380055
R-HSA-9006927	Signaling by Non-Receptor Tyrosine Kinases	2	71	0.00467628	0.380055	0.380055
R-HSA-450321	JNK (c-Jun kinases) phosphorylation and activation mediated by activated human TAK1	1	26	0.00171244	0.383269	0.383269
R-HSA-210991	Basigin interactions	1	26	0.00171244	0.383269	0.383269
R-HSA-5607764	CLEC7A (Dectin-1) signaling	3	120	0.00790358	0.385242	0.385242
R-HSA-5690714	CD22 mediated BCR regulation	2	72	0.00474215	0.386609	0.386609
R-HSA-1257604	PIP3 activates AKT signaling	7	321	0.0211421	0.387532	0.387532
R-HSA-5673001	RAF/MAP kinase cascade	7	322	0.0212079	0.390547	0.390547
R-HSA-5218859	Regulated Necrosis	2	73	0.00480801	0.393134	0.393134
R-HSA-8950505	Gene and protein expression by JAK-STAT signaling after Interleukin-12 stimulation	2	73	0.00480801	0.393134	0.393134
R-HSA-9617324	Negative regulation of NMDA receptor-mediated neuronal transmission	1	27	0.0017783	0.394638	0.394638
R-HSA-450302	activated TAK1 mediates p38 MAPK activation	1	27	0.0017783	0.394638	0.394638
R-HSA-211979	Eicosanoids	1	27	0.0017783	0.394638	0.394638
R-HSA-174403	Glutathione synthesis and recycling	1	27	0.0017783	0.394638	0.394638
R-HSA-418594	G alpha (i) signalling events	9	426	0.0280577	0.395024	0.395024
R-HSA-6803157	Antimicrobial peptides	3	123	0.00810117	0.400161	0.400161
R-HSA-5610787	Hedgehog 'off' state	3	124	0.00816703	0.405112	0.405112
R-HSA-879518	Transport of organic anions	1	28	0.00184417	0.405798	0.405798
R-HSA-389357	CD28 dependent PI3K/Akt signaling	1	28	0.00184417	0.405798	0.405798
R-HSA-8964038	LDL clearance	1	28	0.00184417	0.405798	0.405798
R-HSA-9013026	RHOB GTPase cycle	2	75	0.00493974	0.406087	0.406087
R-HSA-1989781	PPARA activates gene expression	4	175	0.011526	0.40899	0.40899
R-HSA-5684996	MAPK1/MAPK3 signaling	7	329	0.021669	0.411653	0.411653
R-HSA-189445	Metabolism of porphyrins	2	76	0.0050056	0.412513	0.412513
R-HSA-912526	Interleukin receptor SHC signaling	1	29	0.00191003	0.416753	0.416753
R-HSA-9027604	Biosynthesis of electrophilic ?-3 PUFA oxo-derivatives	1	29	0.00191003	0.416753	0.416753
R-HSA-444209	Free fatty acid receptors	1	29	0.00191003	0.416753	0.416753
R-HSA-74182	Ketone body metabolism	1	29	0.00191003	0.416753	0.416753
R-HSA-446210	Synthesis of UDP-N-acetyl-glucosamine	1	29	0.00191003	0.416753	0.416753
R-HSA-400206	Regulation of lipid metabolism by PPARalpha	4	177	0.0116578	0.417269	0.417269
R-HSA-8963898	Plasma lipoprotein assembly	1	30	0.00197589	0.427506	0.427506
R-HSA-499943	Interconversion of nucleotide di- and triphosphates	2	80	0.00526905	0.437867	0.437867
R-HSA-5693554	Resolution of D-loop Structures through Synthesis-Dependent Strand Annealing (SDSA)	1	31	0.00204176	0.438062	0.438062
R-HSA-3214842	HDMs demethylate histones	1	31	0.00204176	0.438062	0.438062
R-HSA-1482801	Acyl chain remodelling of PS	1	31	0.00204176	0.438062	0.438062
R-HSA-9025094	Biosynthesis of DPAn-3 SPMs	1	31	0.00204176	0.438062	0.438062
R-HSA-159236	Transport of Mature mRNA derived from an Intron-Containing Transcript	2	81	0.00533491	0.444112	0.444112
R-HSA-380270	Recruitment of mitotic centrosome proteins and complexes	2	81	0.00533491	0.444112	0.444112
R-HSA-3108214	SUMOylation of DNA damage response and repair proteins	2	81	0.00533491	0.444112	0.444112
R-HSA-204998	Cell death signalling via NRAGE, NRIF and NADE	2	81	0.00533491	0.444112	0.444112
R-HSA-9615933	Postmitotic nuclear pore complex (NPC) reformation	1	32	0.00210762	0.448424	0.448424
R-HSA-5689901	Metalloprotease DUBs	1	32	0.00210762	0.448424	0.448424
R-HSA-110373	Resolution of AP sites via the multiple-nucleotide patch replacement pathway	1	32	0.00210762	0.448424	0.448424
R-HSA-1660514	Synthesis of PIPs at the Golgi membrane	1	32	0.00210762	0.448424	0.448424
R-HSA-1855183	Synthesis of IP2, IP, and Ins in the cytosol	1	32	0.00210762	0.448424	0.448424
R-HSA-166058	MyD88:MAL(TIRAP) cascade initiated on plasma membrane	3	133	0.0087598	0.44907	0.44907
R-HSA-168188	Toll Like Receptor TLR6:TLR2 Cascade	3	133	0.0087598	0.44907	0.44907
R-HSA-1236394	Signaling by ERBB4	2	82	0.00540078	0.450319	0.450319
R-HSA-500792	GPCR ligand binding	12	608	0.0400448	0.456324	0.456324
R-HSA-380287	Centrosome maturation	2	83	0.00546664	0.456487	0.456487
R-HSA-917937	Iron uptake and transport	2	83	0.00546664	0.456487	0.456487
R-HSA-5633008	TP53 Regulates Transcription of Cell Death Genes	2	83	0.00546664	0.456487	0.456487
R-HSA-4641262	Disassembly of the destruction complex and recruitment of AXIN to the membrane	1	33	0.00217348	0.458596	0.458596
R-HSA-9018679	Biosynthesis of EPA-derived SPMs	1	33	0.00217348	0.458596	0.458596
R-HSA-196807	Nicotinate metabolism	2	84	0.0055325	0.462615	0.462615
R-HSA-8852135	Protein ubiquitination	2	84	0.0055325	0.462615	0.462615
R-HSA-9020591	Interleukin-12 signaling	2	84	0.0055325	0.462615	0.462615
R-HSA-168179	Toll Like Receptor TLR1:TLR2 Cascade	3	136	0.00895739	0.463438	0.463438
R-HSA-181438	Toll Like Receptor 2 (TLR2) Cascade	3	136	0.00895739	0.463438	0.463438
R-HSA-392499	Metabolism of proteins	42	2214	0.145821	0.466639	0.466639
R-HSA-171319	Telomere Extension By Telomerase	1	34	0.00223935	0.468581	0.468581
R-HSA-180024	DARPP-32 events	1	35	0.00230521	0.478382	0.478382
R-HSA-1592389	Activation of Matrix Metalloproteinases	1	35	0.00230521	0.478382	0.478382
R-HSA-9018683	Biosynthesis of DPA-derived SPMs	1	35	0.00230521	0.478382	0.478382
R-HSA-5686938	Regulation of TLR by endogenous ligand	1	36	0.00237107	0.488003	0.488003
R-HSA-2022854	Keratan sulfate biosynthesis	1	36	0.00237107	0.488003	0.488003
R-HSA-112311	Neurotransmitter clearance	1	36	0.00237107	0.488003	0.488003
R-HSA-212436	Generic Transcription Pathway	30	1588	0.104591	0.489303	0.489303
R-HSA-5693568	Resolution of D-loop Structures through Holliday Junction Intermediates	1	37	0.00243694	0.497447	0.497447
R-HSA-203615	eNOS activation	1	37	0.00243694	0.497447	0.497447
R-HSA-2129379	Molecules associated with elastic fibres	1	37	0.00243694	0.497447	0.497447
R-HSA-5694530	Cargo concentration in the ER	1	37	0.00243694	0.497447	0.497447
R-HSA-72202	Transport of Mature Transcript to Cytoplasm	2	90	0.00592768	0.498512	0.498512
R-HSA-9707564	Cytoprotection by HMOX1	2	91	0.00599355	0.504345	0.504345
R-HSA-5693537	Resolution of D-Loop Structures	1	38	0.0025028	0.506718	0.506718
R-HSA-9013407	RHOH GTPase cycle	1	38	0.0025028	0.506718	0.506718
R-HSA-2173795	Downregulation of SMAD2/3:SMAD4 transcriptional activity	1	38	0.0025028	0.506718	0.506718
R-HSA-597592	Post-translational protein modification	30	1604	0.105644	0.512353	0.512353
R-HSA-159227	Transport of the SLBP independent Mature mRNA	1	39	0.00256866	0.515818	0.515818
R-HSA-5685938	HDR through Single Strand Annealing (SSA)	1	39	0.00256866	0.515818	0.515818
R-HSA-4085377	SUMOylation of SUMOylation proteins	1	39	0.00256866	0.515818	0.515818
R-HSA-1855204	Synthesis of IP3 and IP4 in the cytosol	1	39	0.00256866	0.515818	0.515818
R-HSA-9022692	Regulation of MECP2 expression and activity	1	39	0.00256866	0.515818	0.515818
R-HSA-159418	Recycling of bile acids and salts	1	39	0.00256866	0.515818	0.515818
R-HSA-168898	Toll-like Receptor Cascades	4	202	0.0133044	0.517651	0.517651
R-HSA-5621481	C-type lectin receptors (CLRs)	4	203	0.0133702	0.521508	0.521508
R-HSA-5419276	Mitochondrial translation termination	2	94	0.00619113	0.521579	0.521579
R-HSA-5389840	Mitochondrial translation elongation	2	94	0.00619113	0.521579	0.521579
R-HSA-3247509	Chromatin modifying enzymes	5	258	0.0169927	0.52351	0.52351
R-HSA-4839726	Chromatin organization	5	258	0.0169927	0.52351	0.52351
R-HSA-390522	Striated Muscle Contraction	1	40	0.00263453	0.524751	0.524751
R-HSA-159230	Transport of the SLBP Dependant Mature mRNA	1	40	0.00263453	0.524751	0.524751
R-HSA-5696394	DNA Damage Recognition in GG-NER	1	40	0.00263453	0.524751	0.524751
R-HSA-170822	Regulation of Glucokinase by Glucokinase Regulatory Protein	1	40	0.00263453	0.524751	0.524751
R-HSA-9006925	Intracellular signaling by second messengers	7	368	0.0242376	0.526989	0.526989
R-HSA-5368286	Mitochondrial translation initiation	2	96	0.00632286	0.532844	0.532844
R-HSA-447115	Interleukin-12 family signaling	2	96	0.00632286	0.532844	0.532844
R-HSA-5696400	Dual Incision in GG-NER	1	41	0.00270039	0.53352	0.53352
R-HSA-168638	NOD1/2 Signaling Pathway	1	41	0.00270039	0.53352	0.53352
R-HSA-389356	CD28 co-stimulation	1	41	0.00270039	0.53352	0.53352
R-HSA-202131	Metabolism of nitric oxide: NOS3 activation and regulation	1	41	0.00270039	0.53352	0.53352
R-HSA-901042	Calnexin/calreticulin cycle	1	41	0.00270039	0.53352	0.53352
R-HSA-5365859	RA biosynthesis pathway	1	41	0.00270039	0.53352	0.53352
R-HSA-380320	Recruitment of NuMA to mitotic centrosomes	2	97	0.00638872	0.538409	0.538409
R-HSA-202430	Translocation of ZAP-70 to Immunological synapse	1	42	0.00276625	0.542127	0.542127
R-HSA-5693616	Presynaptic phase of homologous DNA pairing and strand exchange	1	42	0.00276625	0.542127	0.542127
R-HSA-1482839	Acyl chain remodelling of PE	1	42	0.00276625	0.542127	0.542127
R-HSA-163560	Triglyceride catabolism	1	42	0.00276625	0.542127	0.542127
R-HSA-388841	Costimulation by the CD28 family	2	99	0.00652045	0.5494	0.5494
R-HSA-9696264	RND3 GTPase cycle	1	43	0.00283211	0.550576	0.550576
R-HSA-9696273	RND1 GTPase cycle	1	43	0.00283211	0.550576	0.550576
R-HSA-3232142	SUMOylation of ubiquitinylation proteins	1	43	0.00283211	0.550576	0.550576
R-HSA-114604	GPVI-mediated activation cascade	1	43	0.00283211	0.550576	0.550576
R-HSA-3371511	HSF1 activation	1	43	0.00283211	0.550576	0.550576
R-HSA-6804757	Regulation of TP53 Degradation	1	43	0.00283211	0.550576	0.550576
R-HSA-9013423	RAC3 GTPase cycle	2	100	0.00658631	0.554827	0.554827
R-HSA-71406	Pyruvate metabolism and Citric Acid (TCA) cycle	2	100	0.00658631	0.554827	0.554827
R-HSA-9696270	RND2 GTPase cycle	1	44	0.00289798	0.55887	0.55887
R-HSA-5689896	Ovarian tumor domain proteases	1	44	0.00289798	0.55887	0.55887
R-HSA-5683057	MAPK family signaling cascades	7	380	0.025028	0.560863	0.560863
R-HSA-5368287	Mitochondrial translation	2	102	0.00671804	0.565541	0.565541
R-HSA-174824	Plasma lipoprotein assembly, remodeling, and clearance	2	102	0.00671804	0.565541	0.565541
R-HSA-202427	Phosphorylation of CD3 and TCR zeta chains	1	45	0.00296384	0.567012	0.567012
R-HSA-5693579	Homologous DNA Pairing and Strand Exchange	1	45	0.00296384	0.567012	0.567012
R-HSA-389948	PD-1 signaling	1	45	0.00296384	0.567012	0.567012
R-HSA-1566948	Elastic fibre formation	1	45	0.00296384	0.567012	0.567012
R-HSA-452723	Transcriptional regulation of pluripotent stem cells	1	45	0.00296384	0.567012	0.567012
R-HSA-159231	Transport of Mature mRNA Derived from an Intronless Transcript	1	46	0.0030297	0.575003	0.575003
R-HSA-9035034	RHOF GTPase cycle	1	46	0.0030297	0.575003	0.575003
R-HSA-5218920	VEGFR2 mediated vascular permeability	1	46	0.0030297	0.575003	0.575003
R-HSA-975576	N-glycan antennae elongation in the medial/trans-Golgi	1	46	0.0030297	0.575003	0.575003
R-HSA-6806003	Regulation of TP53 Expression and Degradation	1	46	0.0030297	0.575003	0.575003
R-HSA-8964043	Plasma lipoprotein clearance	1	46	0.0030297	0.575003	0.575003
R-HSA-159234	Transport of Mature mRNAs Derived from Intronless Transcripts	1	47	0.00309557	0.582848	0.582848
R-HSA-5696395	Formation of Incision Complex in GG-NER	1	47	0.00309557	0.582848	0.582848
R-HSA-3371568	Attenuation phase	1	47	0.00309557	0.582848	0.582848
R-HSA-451927	Interleukin-2 family signaling	1	47	0.00309557	0.582848	0.582848
R-HSA-73887	Death Receptor Signalling	3	164	0.0108016	0.588298	0.588298
R-HSA-73817	Purine ribonucleoside monophosphate biosynthesis	1	48	0.00316143	0.590548	0.590548
R-HSA-73933	Resolution of Abasic Sites (AP sites)	1	48	0.00316143	0.590548	0.590548
R-HSA-166016	Toll Like Receptor 4 (TLR4) Cascade	3	165	0.0108674	0.592404	0.592404
R-HSA-425366	Transport of bile salts and organic acids, metal ions and amine compounds	3	165	0.0108674	0.592404	0.592404
R-HSA-3858494	Beta-catenin independent WNT signaling	3	166	0.0109333	0.596483	0.596483
R-HSA-983170	Antigen Presentation: Folding, assembly and peptide loading of class I MHC	2	108	0.00711322	0.596565	0.596565
R-HSA-425393	Transport of inorganic cations/anions and amino acids/oligopeptides	3	167	0.0109991	0.600536	0.600536
R-HSA-8957275	Post-translational protein phosphorylation	2	109	0.00717908	0.601572	0.601572
R-HSA-2173782	Binding and Uptake of Ligands by Scavenger Receptors	3	168	0.011065	0.604562	0.604562
R-HSA-512988	Interleukin-3, Interleukin-5 and GM-CSF signaling	1	50	0.00329316	0.605526	0.605526
R-HSA-73857	RNA Polymerase II Transcription	31	1730	0.113943	0.611668	0.611668
R-HSA-1461973	Defensins	1	51	0.00335902	0.612809	0.612809
R-HSA-4570464	SUMOylation of RNA binding proteins	1	51	0.00335902	0.612809	0.612809
R-HSA-1638074	Keratan sulfate/keratin metabolism	1	51	0.00335902	0.612809	0.612809
R-HSA-3214841	PKMTs methylate histone lysines	1	51	0.00335902	0.612809	0.612809
R-HSA-75876	Synthesis of very long-chain fatty acyl-CoAs	1	51	0.00335902	0.612809	0.612809
R-HSA-73621	Pyrimidine catabolism	1	51	0.00335902	0.612809	0.612809
R-HSA-6807070	PTEN Regulation	3	171	0.0112626	0.616479	0.616479
R-HSA-388396	GPCR downstream signalling	14	794	0.0522953	0.616882	0.616882
R-HSA-69236	G1 Phase	1	52	0.00342488	0.619958	0.619958
R-HSA-69231	Cyclin D associated events in G1	1	52	0.00342488	0.619958	0.619958
R-HSA-5683826	Surfactant metabolism	1	52	0.00342488	0.619958	0.619958
R-HSA-3371453	Regulation of HSF1-mediated heat shock response	2	113	0.00744253	0.621131	0.621131
R-HSA-6783310	Fanconi Anemia Pathway	1	53	0.00349075	0.626976	0.626976
R-HSA-2871837	FCERI mediated NF-kB activation	3	175	0.011526	0.631988	0.631988
R-HSA-975138	TRAF6 mediated induction of NFkB and MAP kinases upon TLR7/8 or 9 activation	2	116	0.00764012	0.63531	0.63531
R-HSA-975155	MyD88 dependent cascade initiated on endosome	2	117	0.00770599	0.639944	0.639944
R-HSA-8955332	Carboxyterminal post-translational modifications of tubulin	1	55	0.00362247	0.640626	0.640626
R-HSA-437239	Recycling pathway of L1	1	55	0.00362247	0.640626	0.640626
R-HSA-445989	TAK1-dependent IKK and NF-kappa-B activation	1	55	0.00362247	0.640626	0.640626
R-HSA-1483191	Synthesis of PC	1	55	0.00362247	0.640626	0.640626
R-HSA-168181	Toll Like Receptor 7/8 (TLR7/8) Cascade	2	118	0.00777185	0.644531	0.644531
R-HSA-532668	N-glycan trimming in the ER and Calnexin/Calreticulin cycle	1	57	0.0037542	0.653778	0.653778
R-HSA-5620920	Cargo trafficking to the periciliary membrane	1	57	0.0037542	0.653778	0.653778
R-HSA-9013405	RHOD GTPase cycle	1	57	0.0037542	0.653778	0.653778
R-HSA-166166	MyD88-independent TLR4 cascade	2	121	0.00796944	0.658016	0.658016
R-HSA-937061	TRIF(TICAM1)-mediated TLR4 signaling	2	121	0.00796944	0.658016	0.658016
R-HSA-168138	Toll Like Receptor 9 (TLR9) Cascade	2	121	0.00796944	0.658016	0.658016
R-HSA-70895	Branched-chain amino acid catabolism	1	58	0.00382006	0.660174	0.660174
R-HSA-372790	Signaling by GPCR	15	875	0.0576302	0.661558	0.661558
R-HSA-9010553	Regulation of expression of SLITs and ROBOs	3	183	0.012053	0.661691	0.661691
R-HSA-425407	SLC-mediated transmembrane transport	7	420	0.0276625	0.664941	0.664941
R-HSA-3371571	HSF1-dependent transactivation	1	59	0.00388593	0.666451	0.666451
R-HSA-202433	Generation of second messenger molecules	1	59	0.00388593	0.666451	0.666451
R-HSA-197264	Nicotinamide salvaging	1	59	0.00388593	0.666451	0.666451
R-HSA-983169	Class I MHC mediated antigen processing & presentation	8	479	0.0315484	0.667511	0.667511
R-HSA-72187	mRNA 3'-end processing	1	60	0.00395179	0.672613	0.672613
R-HSA-6794361	Neurexins and neuroligins	1	60	0.00395179	0.672613	0.672613
R-HSA-74160	Gene expression (Transcription)	33	1893	0.124679	0.677855	0.677855
R-HSA-432722	Golgi Associated Vesicle Biogenesis	1	61	0.00401765	0.678661	0.678661
R-HSA-8956320	Nucleotide biosynthesis	1	61	0.00401765	0.678661	0.678661
R-HSA-5628897	TP53 Regulates Metabolic Genes	2	126	0.00829876	0.67958	0.67958
R-HSA-381426	Regulation of Insulin-like Growth Factor (IGF) transport and uptake by Insulin-like Growth Factor Binding Proteins (IGFBPs)	2	127	0.00836462	0.683758	0.683758
R-HSA-9013406	RHOQ GTPase cycle	1	63	0.00414938	0.690426	0.690426
R-HSA-2029485	Role of phospholipids in phagocytosis	2	129	0.00849634	0.691979	0.691979
R-HSA-9662361	Sensory processing of sound by outer hair cells of the cochlea	1	64	0.00421524	0.696147	0.696147
R-HSA-2173793	Transcriptional activity of SMAD2/SMAD3:SMAD4 heterotrimer	1	64	0.00421524	0.696147	0.696147
R-HSA-983168	Antigen processing: Ubiquitination & Proteasome degradation	5	315	0.0207469	0.697178	0.697178
R-HSA-5621480	Dectin-2 family	1	65	0.0042811	0.701762	0.701762
R-HSA-202733	Cell surface interactions at the vascular wall	4	257	0.0169268	0.704029	0.704029
R-HSA-8979227	Triglyceride metabolism	1	66	0.00434697	0.707274	0.707274
R-HSA-194441	Metabolism of non-coding RNA	1	67	0.00441283	0.712684	0.712684
R-HSA-191859	snRNP Assembly	1	67	0.00441283	0.712684	0.712684
R-HSA-180786	Extension of Telomeres	1	67	0.00441283	0.712684	0.712684
R-HSA-3371556	Cellular response to heat stress	2	135	0.00889152	0.715594	0.715594
R-HSA-983189	Kinesins	1	68	0.00447869	0.717994	0.717994
R-HSA-156590	Glutathione conjugation	1	68	0.00447869	0.717994	0.717994
R-HSA-1268020	Mitochondrial protein import	1	69	0.00454456	0.723207	0.723207
R-HSA-73856	RNA Polymerase II Transcription Termination	1	69	0.00454456	0.723207	0.723207
R-HSA-450294	MAP kinase activation	1	69	0.00454456	0.723207	0.723207
R-HSA-1660499	Synthesis of PIPs at the plasma membrane	1	69	0.00454456	0.723207	0.723207
R-HSA-1442490	Collagen degradation	1	69	0.00454456	0.723207	0.723207
R-HSA-352230	Amino acid transport across the plasma membrane	1	69	0.00454456	0.723207	0.723207
R-HSA-382551	Transport of small molecules	16	971	0.0639531	0.723937	0.723937
R-HSA-6784531	tRNA processing in the nucleus	1	70	0.00461042	0.728324	0.728324
R-HSA-977606	Regulation of Complement cascade	2	139	0.00915498	0.730481	0.730481
R-HSA-380284	Loss of proteins required for interphase microtubule organization from the centrosome	1	71	0.00467628	0.733346	0.733346
R-HSA-380259	Loss of Nlp from mitotic centrosomes	1	71	0.00467628	0.733346	0.733346
R-HSA-114608	Platelet degranulation	2	141	0.0092867	0.737675	0.737675
R-HSA-936837	Ion transport by P-type ATPases	1	72	0.00474215	0.738276	0.738276
R-HSA-6782315	tRNA modification in the nucleus and cytosol	1	72	0.00474215	0.738276	0.738276
R-HSA-5685942	HDR through Homologous Recombination (HRR)	1	73	0.00480801	0.743115	0.743115
R-HSA-5362517	Signaling by Retinoic Acid	1	73	0.00480801	0.743115	0.743115
R-HSA-9662360	Sensory processing of sound by inner hair cells of the cochlea	1	76	0.0050056	0.757104	0.757104
R-HSA-1650814	Collagen biosynthesis and modifying enzymes	1	76	0.0050056	0.757104	0.757104
R-HSA-76005	Response to elevated platelet cytosolic Ca2+	2	148	0.00974774	0.761576	0.761576
R-HSA-204005	COPII-mediated vesicle transport	1	77	0.00507146	0.761597	0.761597
R-HSA-2132295	MHC class II antigen presentation	2	149	0.00981361	0.764832	0.764832
R-HSA-9013408	RHOG GTPase cycle	1	78	0.00513732	0.766006	0.766006
R-HSA-448424	Interleukin-17 signaling	1	78	0.00513732	0.766006	0.766006
R-HSA-9013106	RHOC GTPase cycle	1	79	0.00520319	0.770334	0.770334
R-HSA-199992	trans-Golgi Network Vesicle Budding	1	80	0.00526905	0.774582	0.774582
R-HSA-1483206	Glycerophospholipid biosynthesis	3	221	0.0145558	0.778984	0.778984
R-HSA-8980692	RHOA GTPase cycle	2	154	0.0101429	0.780543	0.780543
R-HSA-75105	Fatty acyl-CoA biosynthesis	1	82	0.00540078	0.782846	0.782846
R-HSA-166658	Complement cascade	2	156	0.0102746	0.786566	0.786566
R-HSA-1169408	ISG15 antiviral mechanism	1	83	0.00546664	0.786863	0.786863
R-HSA-383280	Nuclear Receptor transcription pathway	1	86	0.00566423	0.798477	0.798477
R-HSA-6796648	TP53 Regulates Transcription of DNA Repair Genes	1	86	0.00566423	0.798477	0.798477
R-HSA-416482	G alpha (12/13) signalling events	1	86	0.00566423	0.798477	0.798477
R-HSA-1660662	Glycosphingolipid metabolism	1	86	0.00566423	0.798477	0.798477
R-HSA-9659379	Sensory processing of sound	1	87	0.00573009	0.802207	0.802207
R-HSA-1655829	Regulation of cholesterol biosynthesis by SREBP (SREBF)	1	87	0.00573009	0.802207	0.802207
R-HSA-2151201	Transcriptional activation of mitochondrial biogenesis	1	88	0.00579596	0.805868	0.805868
R-HSA-397014	Muscle contraction	3	232	0.0152802	0.80599	0.80599
R-HSA-9018677	Biosynthesis of DHA-derived SPMs	1	89	0.00586182	0.809461	0.809461
R-HSA-376176	Signaling by ROBO receptors	3	235	0.0154778	0.812857	0.812857
R-HSA-2454202	Fc epsilon receptor (FCERI) signaling	3	235	0.0154778	0.812857	0.812857
R-HSA-1483249	Inositol phosphate metabolism	1	90	0.00592768	0.812988	0.812988
R-HSA-2142753	Arachidonic acid metabolism	2	168	0.011065	0.81974	0.81974
R-HSA-5696399	Global Genome Nucleotide Excision Repair (GG-NER)	1	92	0.00605941	0.819847	0.819847
R-HSA-9013404	RAC2 GTPase cycle	1	92	0.00605941	0.819847	0.819847
R-HSA-6794362	Protein-protein interactions at synapses	1	93	0.00612527	0.823183	0.823183
R-HSA-9609507	Protein localization	2	170	0.0111967	0.824798	0.824798
R-HSA-1169410	Antiviral mechanism by IFN-stimulated genes	1	94	0.00619113	0.826456	0.826456
R-HSA-438064	Post NMDA receptor activation events	1	96	0.00632286	0.832824	0.832824
R-HSA-1483257	Phospholipid metabolism	4	314	0.020681	0.836027	0.836027
R-HSA-5620912	Anchoring of the basal body to the plasma membrane	1	99	0.00652045	0.841941	0.841941
R-HSA-373080	Class B/2 (Secretin family receptors)	1	99	0.00652045	0.841941	0.841941
R-HSA-8951664	Neddylation	3	249	0.0163999	0.842246	0.842246
R-HSA-8986944	Transcriptional Regulation by MECP2	1	100	0.00658631	0.844869	0.844869
R-HSA-2029481	FCGR activation	1	103	0.0067839	0.853331	0.853331
R-HSA-1474290	Collagen formation	1	104	0.00684977	0.856049	0.856049
R-HSA-168928	DDX58/IFIH1-mediated induction of interferon-alpha/beta	1	104	0.00684977	0.856049	0.856049
R-HSA-72306	tRNA processing	2	184	0.0121188	0.856778	0.856778
R-HSA-72203	Processing of Capped Intron-Containing Pre-mRNA	3	259	0.0170586	0.860723	0.860723
R-HSA-2168880	Scavenging of heme from plasma	1	106	0.00698149	0.861334	0.861334
R-HSA-6811434	COPI-dependent Golgi-to-ER retrograde traffic	1	107	0.00704736	0.863903	0.863903
R-HSA-170834	Signaling by TGF-beta Receptor Complex	1	107	0.00704736	0.863903	0.863903
R-HSA-72163	mRNA Splicing - Major Pathway	2	188	0.0123823	0.864887	0.864887
R-HSA-425397	Transport of vitamins, nucleosides, and related molecules	1	108	0.00711322	0.866426	0.866426
R-HSA-909733	Interferon alpha/beta signaling	2	190	0.012514	0.868782	0.868782
R-HSA-975871	MyD88 cascade initiated on plasma membrane	1	109	0.00717908	0.868901	0.868901
R-HSA-168142	Toll Like Receptor 10 (TLR10) Cascade	1	109	0.00717908	0.868901	0.868901
R-HSA-168176	Toll Like Receptor 5 (TLR5) Cascade	1	109	0.00717908	0.868901	0.868901
R-HSA-8953854	Metabolism of RNA	11	789	0.051966	0.87044	0.87044
R-HSA-70171	Glycolysis	1	110	0.00724495	0.871331	0.871331
R-HSA-2029480	Fcgamma receptor (FCGR) dependent phagocytosis	2	193	0.0127116	0.874432	0.874432
R-HSA-1483255	PI Metabolism	1	112	0.00737667	0.876057	0.876057
R-HSA-442755	Activation of NMDA receptors and postsynaptic events	1	113	0.00744253	0.878354	0.878354
R-HSA-111885	Opioid Signalling	1	113	0.00744253	0.878354	0.878354
R-HSA-163125	Post-translational modification: synthesis of GPI-anchored proteins	1	115	0.00757426	0.882823	0.882823
R-HSA-168164	Toll Like Receptor 3 (TLR3) Cascade	1	116	0.00764012	0.884996	0.884996
R-HSA-72172	mRNA Splicing	2	199	0.0131068	0.885068	0.885068
R-HSA-5696398	Nucleotide Excision Repair	1	119	0.00783771	0.891276	0.891276
R-HSA-416476	G alpha (q) signalling events	3	284	0.0187051	0.898857	0.898857
R-HSA-5617833	Cilium Assembly	2	210	0.0138313	0.902433	0.902433
R-HSA-194068	Bile acid and bile salt metabolism	1	125	0.00823289	0.902829	0.902829
R-HSA-162582	Signal Transduction	48	3023	0.199104	0.903318	0.903318
R-HSA-1592230	Mitochondrial biogenesis	1	128	0.00843048	0.908139	0.908139
R-HSA-4420097	VEGFA-VEGFR2 Pathway	1	129	0.00849634	0.909843	0.909843
R-HSA-76002	Platelet activation, signaling and aggregation	3	293	0.0192979	0.910107	0.910107
R-HSA-373760	L1CAM interactions	1	130	0.00856221	0.911516	0.911516
R-HSA-948021	Transport to the Golgi and subsequent modification	2	219	0.014424	0.914792	0.914792
R-HSA-211945	Phase I - Functionalization of compounds	3	301	0.0198248	0.919145	0.919145
R-HSA-9006936	Signaling by TGFB family members	1	136	0.00895739	0.920925	0.920925
R-HSA-194138	Signaling by VEGF	1	140	0.00922084	0.926637	0.926637
R-HSA-70326	Glucose metabolism	1	140	0.00922084	0.926637	0.926637
R-HSA-109582	Hemostasis	10	803	0.0528881	0.9326	0.9326
R-HSA-1428517	The citric acid (TCA) cycle and respiratory electron transport	2	238	0.0156754	0.936225	0.936225
R-HSA-8856688	Golgi-to-ER retrograde transport	1	148	0.00974774	0.936857	0.936857
R-HSA-1474228	Degradation of the extracellular matrix	1	148	0.00974774	0.936857	0.936857
R-HSA-1474244	Extracellular matrix organization	3	328	0.0216031	0.943869	0.943869
R-HSA-2029482	Regulation of actin dynamics for phagocytic cup formation	1	158	0.0104064	0.947659	0.947659
R-HSA-428157	Sphingolipid metabolism	1	158	0.0104064	0.947659	0.947659
R-HSA-9013148	CDC42 GTPase cycle	1	159	0.0104722	0.948632	0.948632
R-HSA-9018678	Biosynthesis of specialized proresolving mediators (SPMs)	1	159	0.0104722	0.948632	0.948632
R-HSA-877300	Interferon gamma signaling	2	252	0.0165975	0.948642	0.948642
R-HSA-1852241	Organelle biogenesis and maintenance	3	338	0.0222617	0.951098	0.951098
R-HSA-196849	Metabolism of water-soluble vitamins and cofactors	2	258	0.0169927	0.953227	0.953227
R-HSA-199977	ER to Golgi Anterograde Transport	1	164	0.0108016	0.953234	0.953234
R-HSA-112315	Transmission across Chemical Synapses	3	344	0.0226569	0.95501	0.95501
R-HSA-2408522	Selenoamino acid metabolism	1	180	0.0118554	0.965375	0.965375
R-HSA-71291	Metabolism of amino acids and derivatives	7	666	0.0438648	0.965708	0.965708
R-HSA-1630316	Glycosaminoglycan metabolism	1	181	0.0119212	0.96602	0.96602
R-HSA-211897	Cytochrome P450 - arranged by substrate type	1	186	0.0122505	0.969069	0.969069
R-HSA-6791226	Major pathway of rRNA processing in the nucleolus and cytosol	1	189	0.0124481	0.970765	0.970765
R-HSA-418555	G alpha (s) signalling events	1	189	0.0124481	0.970765	0.970765
R-HSA-71387	Metabolism of carbohydrates	4	456	0.0300336	0.970983	0.970983
R-HSA-9013149	RAC1 GTPase cycle	1	191	0.0125799	0.971845	0.971845
R-HSA-5653656	Vesicle-mediated transport	9	828	0.0545347	0.972533	0.972533
R-HSA-983231	Factors involved in megakaryocyte development and platelet production	1	194	0.0127774	0.97339	0.97339
R-HSA-913531	Interferon Signaling	3	397	0.0261477	0.978873	0.978873
R-HSA-8868773	rRNA processing in the nucleus and cytosol	1	208	0.0136995	0.979554	0.979554
R-HSA-983712	Ion channel transport	1	208	0.0136995	0.979554	0.979554
R-HSA-112316	Neuronal System	4	490	0.0322729	0.981602	0.981602
R-HSA-6811442	Intra-Golgi and retrograde Golgi-to-ER traffic	1	219	0.014424	0.983381	0.983381
R-HSA-8957322	Metabolism of steroids	2	331	0.0218007	0.985448	0.985448
R-HSA-199991	Membrane Trafficking	6	668	0.0439966	0.985873	0.985873
R-HSA-9748784	Drug ADME	1	230	0.0151485	0.986493	0.986493
R-HSA-112314	Neurotransmitter receptors and postsynaptic signal transmission	1	232	0.0152802	0.986993	0.986993
R-HSA-8978868	Fatty acid metabolism	3	431	0.028387	0.987201	0.987201
R-HSA-72312	rRNA processing	1	246	0.0162023	0.990013	0.990013
R-HSA-9012999	RHO GTPase cycle	3	460	0.030297	0.991725	0.991725
R-HSA-211859	Biological oxidations	4	551	0.0362906	0.99212	0.99212
R-HSA-156580	Phase II - Conjugation of compounds	1	263	0.017322	0.992756	0.992756
R-HSA-556833	Metabolism of lipids	16	1446	0.0952381	0.992931	0.992931
R-HSA-196854	Metabolism of vitamins and cofactors	2	382	0.0251597	0.993731	0.993731
R-HSA-422475	Axon guidance	4	585	0.0385299	0.995162	0.995162
R-HSA-9675108	Nervous system development	4	621	0.040901	0.997143	0.997143
R-HSA-1266738	Developmental Biology	11	1279	0.084239	0.999135	0.999135
R-HSA-9006934	Signaling by Receptor Tyrosine Kinases	3	621	0.040901	0.999346	0.999346
R-HSA-1430728	Metabolism	41	3641	0.239808	0.999967	0.999967
R-HSA-9752946	Expression and translocation of olfactory receptors	1	813	0.0535467	1	1
R-HSA-381753	Olfactory Signaling Pathway	1	887	0.0584206	1	1
R-HSA-9709957	Sensory Perception	2	1262	0.0831193	1	1

## Sheet: FourWeek_AllGenes_Pathways
Stable Identifier	Pathway Name	Entities Found	Entities Total	Entities Ratio	Entitis pValue	Entities FDR
R-HSA-168256	Immune System	125	2698	0.177699	1.11022e-16	9.19265e-14
R-HSA-1280215	Cytokine Signaling in Immune system	66	1107	0.0729105	9.99201e-16	4.13669e-13
R-HSA-6798695	Neutrophil degranulation	41	480	0.0316143	8.32667e-15	2.29816e-12
R-HSA-6783783	Interleukin-10 signaling	19	86	0.00566423	2.86438e-14	5.92926e-12
R-HSA-449147	Signaling by Interleukins	39	658	0.0433379	1.84843e-09	3.0499e-07
R-HSA-909733	Interferon alpha/beta signaling	20	190	0.012514	2.78615e-09	3.84489e-07
R-HSA-168249	Innate Immune System	57	1345	0.0885859	5.08477e-08	6.00003e-06
R-HSA-380108	Chemokine receptors bind chemokines	10	57	0.0037542	3.1734e-07	3.2686e-05
R-HSA-913531	Interferon Signaling	24	397	0.0261477	2.06654e-06	0.000190122
R-HSA-6785807	Interleukin-4 and Interleukin-13 signaling	16	211	0.0138971	7.33872e-06	0.000601775
R-HSA-375276	Peptide ligand-binding receptors	13	203	0.0133702	0.00027201	0.0204007
R-HSA-140534	Caspase activation via Death Receptors in the presence of ligand	4	20	0.00131726	0.000757913	0.052296
R-HSA-6803157	Antimicrobial peptides	9	123	0.00810117	0.000944247	0.0594875
R-HSA-418594	G alpha (i) signalling events	19	426	0.0280577	0.00108374	0.0639407
R-HSA-9012546	Interleukin-18 signaling	3	11	0.000724495	0.00148438	0.0816408
R-HSA-373076	Class A/1 (Rhodopsin-like receptors)	18	414	0.0272673	0.00191584	0.097708
R-HSA-6791312	TP53 Regulates Transcription of Cell Cycle Genes	6	65	0.0042811	0.002141	0.102768
R-HSA-6804115	TP53 regulates transcription of additional cell cycle genes whose exact role in the p53 pathway remain uncertain	4	28	0.00184417	0.00257172	0.118299
R-HSA-5218859	Regulated Necrosis	6	73	0.00480801	0.0037685	0.162046
R-HSA-1247673	Erythrocytes take up oxygen and release carbon dioxide	3	16	0.00105381	0.00424584	0.165588
R-HSA-5357769	Caspase activation via extrinsic apoptotic signalling pathway	4	32	0.00210762	0.00412428	0.165588
R-HSA-5620971	Pyroptosis	4	34	0.00223935	0.00509647	0.188569
R-HSA-1592389	Activation of Matrix Metalloproteinases	4	35	0.00230521	0.00563554	0.20288
R-HSA-166016	Toll Like Receptor 4 (TLR4) Cascade	9	165	0.0108674	0.00649691	0.220895
R-HSA-9768919	NPAS4 regulates expression of target genes	4	41	0.00270039	0.00967739	0.319354
R-HSA-9758919	Epithelial-Mesenchymal Transition (EMT) during gastrulation	2	8	0.000526905	0.0114357	0.331635
R-HSA-1237044	Erythrocytes take up carbon dioxide and release oxygen	3	24	0.00158072	0.012757	0.331683
R-HSA-1480926	O2/CO2 exchange in erythrocytes	3	24	0.00158072	0.012757	0.331683
R-HSA-1169410	Antiviral mechanism by IFN-stimulated genes	6	94	0.00619113	0.012204	0.331683
R-HSA-2562578	TRIF-mediated programmed cell death	2	10	0.000658631	0.0174089	0.335033
R-HSA-212718	EGFR interacts with phospholipase C-gamma	2	11	0.000724495	0.0207928	0.335033
R-HSA-8950505	Gene and protein expression by JAK-STAT signaling after Interleukin-12 stimulation	5	73	0.00480801	0.0163491	0.335033
R-HSA-3371378	Regulation by c-FLIP	2	11	0.000724495	0.0207928	0.335033
R-HSA-69416	Dimerization of procaspase-8	2	11	0.000724495	0.0207928	0.335033
R-HSA-444473	Formyl peptide receptors bind formyl peptides and many other ligands	2	11	0.000724495	0.0207928	0.335033
R-HSA-9035034	RHOF GTPase cycle	4	46	0.0030297	0.0142043	0.335033
R-HSA-427975	Proton/oligopeptide cotransporters	2	9	0.000592768	0.0142859	0.335033
R-HSA-181438	Toll Like Receptor 2 (TLR2) Cascade	7	136	0.00895739	0.0205421	0.335033
R-HSA-168188	Toll Like Receptor TLR6:TLR2 Cascade	7	133	0.0087598	0.0184596	0.335033
R-HSA-168179	Toll Like Receptor TLR1:TLR2 Cascade	7	136	0.00895739	0.0205421	0.335033
R-HSA-166058	MyD88:MAL(TIRAP) cascade initiated on plasma membrane	7	133	0.0087598	0.0184596	0.335033
R-HSA-388396	GPCR downstream signalling	25	794	0.0522953	0.0173838	0.335033
R-HSA-9634638	Estrogen-dependent nuclear events downstream of ESR-membrane signaling	3	29	0.00191003	0.0209396	0.335033
R-HSA-8936459	RUNX1 regulates genes involved in megakaryocyte differentiation and platelet function	5	78	0.00513732	0.0210435	0.336697
R-HSA-168898	Toll-like Receptor Cascades	9	202	0.0133044	0.0214975	0.343959
R-HSA-5218900	CASP8 activity is inhibited	2	12	0.000790358	0.0244263	0.366395
R-HSA-448706	Interleukin-1 processing	2	12	0.000790358	0.0244263	0.366395
R-HSA-1169408	ISG15 antiviral mechanism	5	83	0.00546664	0.02654	0.37156
R-HSA-9020591	Interleukin-12 signaling	5	84	0.0055325	0.027739	0.385845
R-HSA-446652	Interleukin-1 family signaling	8	183	0.012053	0.0321537	0.385845
R-HSA-975138	TRAF6 mediated induction of NFkB and MAP kinases upon TLR7/8 or 9 activation	6	116	0.00764012	0.030225	0.385845
R-HSA-975155	MyD88 dependent cascade initiated on endosome	6	117	0.00770599	0.0313159	0.385845
R-HSA-372790	Signaling by GPCR	26	875	0.0576302	0.0290506	0.385845
R-HSA-168181	Toll Like Receptor 7/8 (TLR7/8) Cascade	6	118	0.00777185	0.0324323	0.389187
R-HSA-9634815	Transcriptional Regulation by NPAS4	4	60	0.00395179	0.0332349	0.398544
R-HSA-5686938	Regulation of TLR by endogenous ligand	3	36	0.00237107	0.0362313	0.398544
R-HSA-166166	MyD88-independent TLR4 cascade	6	121	0.00796944	0.0359355	0.398544
R-HSA-937061	TRIF(TICAM1)-mediated TLR4 signaling	6	121	0.00796944	0.0359355	0.398544
R-HSA-168138	Toll Like Receptor 9 (TLR9) Cascade	6	121	0.00796944	0.0359355	0.398544
R-HSA-1250342	PI3K events in ERBB4 signaling	2	15	0.000987947	0.0367146	0.403861
R-HSA-500792	GPCR ligand binding	19	608	0.0400448	0.0377251	0.414977
R-HSA-179812	GRB2 events in EGFR signaling	2	16	0.00105381	0.0412384	0.453623
R-HSA-2197563	NOTCH2 intracellular domain regulates transcription	2	16	0.00105381	0.0412384	0.453623
R-HSA-1475029	Reversible hydration of carbon dioxide	2	17	0.00111967	0.0459595	0.459595
R-HSA-447115	Interleukin-12 family signaling	5	96	0.00632286	0.044832	0.459595
R-HSA-5676594	TNF receptor superfamily (TNFSF) members mediating non-canonical NF-kB pathway	2	17	0.00111967	0.0459595	0.459595
R-HSA-8847993	ERBB2 Activates PTK6 Signaling	2	18	0.00118554	0.0508684	0.475405
R-HSA-1442490	Collagen degradation	4	69	0.00454456	0.0507595	0.475405
R-HSA-975163	IRAK2 mediated activation of TAK1 complex upon TLR7/8 or 9 stimulation	2	18	0.00118554	0.0508684	0.475405
R-HSA-166020	Transfer of LPS from LBP carrier to CD14	1	3	0.000197589	0.0581182	0.487307
R-HSA-75157	FasL/ CD95L signaling	1	5	0.000329316	0.0949808	0.487307
R-HSA-205025	NADE modulates death signalling	1	6	0.000395179	0.112869	0.487307
R-HSA-5626978	TNFR1-mediated ceramide production	1	6	0.000395179	0.112869	0.487307
R-HSA-8857538	PTK6 promotes HIF1A stabilization	1	9	0.000592768	0.164447	0.487307
R-HSA-937072	TRAF6-mediated induction of TAK1 complex within TLR4 complex	2	19	0.0012514	0.0559558	0.487307
R-HSA-180336	SHC1 events in EGFR signaling	2	19	0.0012514	0.0559558	0.487307
R-HSA-6785631	ERBB2 Regulates Cell Motility	2	19	0.0012514	0.0559558	0.487307
R-HSA-1250347	SHC1 events in ERBB4 signaling	2	21	0.00138313	0.0666308	0.487307
R-HSA-4641263	Regulation of FZD by ubiquitination	2	22	0.00144899	0.0722015	0.487307
R-HSA-937041	IKK complex recruitment mediated by RIP1	2	24	0.00158072	0.0837684	0.487307
R-HSA-9706019	RHOBTB3 ATPase cycle	1	14	0.000922084	0.243854	0.487307
R-HSA-5684264	MAP3K8 (TPL2)-dependent MAPK1/3 activation	1	18	0.00118554	0.301926	0.487307
R-HSA-170670	Adenylate cyclase inhibitory pathway	1	19	0.0012514	0.315736	0.487307
R-HSA-390522	Striated Muscle Contraction	2	40	0.00263453	0.190487	0.487307
R-HSA-5173214	O-glycosylation of TSR domain-containing proteins	2	41	0.00270039	0.197682	0.487307
R-HSA-383280	Nuclear Receptor transcription pathway	4	86	0.00566423	0.095084	0.487307
R-HSA-5620922	BBSome-mediated cargo-targeting to cilium	1	25	0.00164658	0.393059	0.487307
R-HSA-76071	RNA Polymerase III Transcription Initiation From Type 3 Promoter	1	28	0.00184417	0.42839	0.487307
R-HSA-912526	Interleukin receptor SHC signaling	1	29	0.00191003	0.439706	0.487307
R-HSA-5357956	TNFR1-induced NFkappaB signaling pathway	1	30	0.00197589	0.450798	0.487307
R-HSA-1221632	Meiotic synapsis	2	62	0.00408351	0.350986	0.487307
R-HSA-191859	snRNP Assembly	2	67	0.00441283	0.38652	0.487307
R-HSA-194441	Metabolism of non-coding RNA	2	67	0.00441283	0.38652	0.487307
R-HSA-8957275	Post-translational protein phosphorylation	3	109	0.00717908	0.370815	0.487307
R-HSA-991365	Activation of GABAB receptors	2	50	0.00329316	0.26344	0.487307
R-HSA-75158	TRAIL signaling	1	8	0.000526905	0.147596	0.487307
R-HSA-8983432	Interleukin-15 signaling	1	16	0.00105381	0.273468	0.487307
R-HSA-180292	GAB1 signalosome	2	23	0.00151485	0.0779166	0.487307
R-HSA-182971	EGFR downregulation	2	37	0.00243694	0.169141	0.487307
R-HSA-177929	Signaling by EGFR	2	61	0.00401765	0.343791	0.487307
R-HSA-936964	Activation of IRF3/IRF7 mediated by TBK1/IKK epsilon	2	20	0.00131726	0.0612128	0.487307
R-HSA-977444	GABA B receptor activation	2	50	0.00329316	0.26344	0.487307
R-HSA-392170	ADP signalling through P2Y purinoceptor 12	1	26	0.00171244	0.405072	0.487307
R-HSA-3928663	EPHA-mediated growth cone collapse	1	33	0.00217348	0.482778	0.487307
R-HSA-163754	Insulin effects increased synthesis of Xylulose-5-Phosphate	1	10	0.000658631	0.180967	0.487307
R-HSA-2025928	Calcineurin activates NFAT	1	12	0.000790358	0.213036	0.487307
R-HSA-2179392	EGFR Transactivation by Gastrin	1	13	0.000856221	0.228598	0.487307
R-HSA-1250196	SHC1 events in ERBB2 signaling	2	36	0.00237107	0.16212	0.487307
R-HSA-3928665	EPH-ephrin mediated repulsion of cells	2	55	0.00362247	0.30016	0.487307
R-HSA-1296041	Activation of G protein gated Potassium channels	1	31	0.00204176	0.461671	0.487307
R-HSA-1296059	G protein gated Potassium channels	1	31	0.00204176	0.461671	0.487307
R-HSA-997272	Inhibition of voltage gated Ca2+ channels via Gbeta/gamma subunits	1	31	0.00204176	0.461671	0.487307
R-HSA-9020558	Interleukin-2 signaling	1	14	0.000922084	0.243854	0.487307
R-HSA-426486	Small interfering RNA (siRNA) biogenesis	1	9	0.000592768	0.164447	0.487307
R-HSA-3772470	Negative regulation of TCF-dependent signaling by WNT ligand antagonists	1	15	0.000987947	0.258808	0.487307
R-HSA-977443	GABA receptor activation	2	68	0.00447869	0.393528	0.487307
R-HSA-451927	Interleukin-2 family signaling	2	47	0.00309557	0.241396	0.487307
R-HSA-4641262	Disassembly of the destruction complex and recruitment of AXIN to the membrane	1	33	0.00217348	0.482778	0.487307
R-HSA-9705462	Inactivation of CSF3 (G-CSF) signaling	1	27	0.0017783	0.416847	0.487307
R-HSA-1433557	Signaling by SCF-KIT	2	51	0.00335902	0.270793	0.487307
R-HSA-9708296	tRNA-derived small RNA (tsRNA or tRNA-related fragment, tRF) biogenesis	1	4	0.000263453	0.0767328	0.487307
R-HSA-844615	The AIM2 inflammasome	1	4	0.000263453	0.0767328	0.487307
R-HSA-174577	Activation of C3 and C5	1	7	0.000461042	0.130405	0.487307
R-HSA-5660668	CLEC7A/inflammasome pathway	1	8	0.000526905	0.147596	0.487307
R-HSA-1963640	GRB2 events in ERBB2 signaling	2	21	0.00138313	0.0666308	0.487307
R-HSA-1462054	Alpha-defensins	1	11	0.000724495	0.197161	0.487307
R-HSA-9768778	Regulation of NPAS4 mRNA translation	1	11	0.000724495	0.197161	0.487307
R-HSA-190873	Gap junction degradation	1	12	0.000790358	0.213036	0.487307
R-HSA-202670	ERKs are inactivated	1	15	0.000987947	0.258808	0.487307
R-HSA-879415	Advanced glycosylation endproduct receptor signaling	1	16	0.00105381	0.273468	0.487307
R-HSA-9013418	RHOBTB2 GTPase cycle	1	24	0.00158072	0.380805	0.487307
R-HSA-9013422	RHOBTB1 GTPase cycle	1	24	0.00158072	0.380805	0.487307
R-HSA-400042	Adrenaline,noradrenaline inhibits insulin secretion	1	32	0.00210762	0.472329	0.487307
R-HSA-1461973	Defensins	3	51	0.00335902	0.0832916	0.487307
R-HSA-9613829	Chaperone Mediated Autophagy	1	23	0.00151485	0.368305	0.487307
R-HSA-881907	Gastrin-CREB signalling pathway via PKC and MAPK	1	24	0.00158072	0.380805	0.487307
R-HSA-912631	Regulation of signaling by CBL	1	24	0.00158072	0.380805	0.487307
R-HSA-9020933	Interleukin-23 signaling	1	11	0.000724495	0.197161	0.487307
R-HSA-9020702	Interleukin-1 signaling	5	125	0.00823289	0.107267	0.487307
R-HSA-9020958	Interleukin-21 signaling	1	12	0.000790358	0.213036	0.487307
R-HSA-1461957	Beta defensins	2	40	0.00263453	0.190487	0.487307
R-HSA-389513	CTLA4 inhibitory signaling	1	25	0.00164658	0.393059	0.487307
R-HSA-5578749	Transcriptional regulation by small RNAs	2	81	0.00533491	0.480905	0.487307
R-HSA-73887	Death Receptor Signalling	6	164	0.0108016	0.112768	0.487307
R-HSA-1227986	Signaling by ERBB2	3	68	0.00447869	0.155877	0.487307
R-HSA-418597	G alpha (z) signalling events	2	63	0.00414938	0.358154	0.487307
R-HSA-1433559	Regulation of KIT signaling	1	18	0.00118554	0.301926	0.487307
R-HSA-166208	mTORC1-mediated signalling	1	28	0.00184417	0.42839	0.487307
R-HSA-203927	MicroRNA (miRNA) biogenesis	1	31	0.00204176	0.461671	0.487307
R-HSA-6804114	TP53 Regulates Transcription of Genes Involved in G2 Cell Cycle Arrest	2	21	0.00138313	0.0666308	0.487307
R-HSA-8941413	Events associated with phagocytolytic activity of PMN cells	2	19	0.0012514	0.0559558	0.487307
R-HSA-8984722	Interleukin-35 Signalling	1	16	0.00105381	0.273468	0.487307
R-HSA-450294	MAP kinase activation	3	69	0.00454456	0.160632	0.487307
R-HSA-1566977	Fibronectin matrix formation	1	7	0.000461042	0.130405	0.487307
R-HSA-1236973	Cross-presentation of particulate exogenous antigens (phagosomes)	1	13	0.000856221	0.228598	0.487307
R-HSA-5357786	TNFR1-induced proapoptotic signaling	1	14	0.000922084	0.243854	0.487307
R-HSA-2173791	TGF-beta receptor signaling in EMT (epithelial to mesenchymal transition)	1	19	0.0012514	0.315736	0.487307
R-HSA-450321	JNK (c-Jun kinases) phosphorylation and activation mediated by activated human TAK1	1	26	0.00171244	0.405072	0.487307
R-HSA-1474228	Degradation of the extracellular matrix	5	148	0.00974774	0.176145	0.487307
R-HSA-5689901	Metalloprotease DUBs	1	32	0.00210762	0.472329	0.487307
R-HSA-168643	Nucleotide-binding domain, leucine rich repeat containing receptor (NLR) signaling pathways	2	72	0.00474215	0.421182	0.487307
R-HSA-5668541	TNFR2 non-canonical NF-kB pathway	4	104	0.00684977	0.156151	0.487307
R-HSA-448424	Interleukin-17 signaling	3	78	0.00513732	0.205199	0.487307
R-HSA-9758941	Gastrulation	2	30	0.00197589	0.121341	0.487307
R-HSA-6811440	Retrograde transport at the Trans-Golgi-Network	2	55	0.00362247	0.30016	0.487307
R-HSA-1963642	PI3K events in ERBB2 signaling	2	22	0.00144899	0.0722015	0.487307
R-HSA-450520	HuR (ELAVL1) binds and stabilizes mRNA	1	12	0.000790358	0.213036	0.487307
R-HSA-9758881	Uptake of dietary cobalamins into enterocytes	1	15	0.000987947	0.258808	0.487307
R-HSA-6788467	IL-6-type cytokine receptor ligand interactions	1	17	0.00111967	0.287839	0.487307
R-HSA-9031628	NGF-stimulated transcription	2	56	0.00368834	0.307476	0.487307
R-HSA-75108	Activation, myristolyation of BID and translocation to mitochondria	1	4	0.000263453	0.0767328	0.487307
R-HSA-198693	AKT phosphorylates targets in the nucleus	1	12	0.000790358	0.213036	0.487307
R-HSA-180024	DARPP-32 events	2	35	0.00230521	0.155155	0.487307
R-HSA-190372	FGFR3c ligand binding and activation	1	18	0.00118554	0.301926	0.487307
R-HSA-2142770	Synthesis of 15-eicosatetraenoic acid derivatives	1	22	0.00144899	0.355553	0.487307
R-HSA-933542	TRAF6 mediated NF-kB activation	1	30	0.00197589	0.450798	0.487307
R-HSA-211000	Gene Silencing by RNA	3	120	0.00790358	0.429337	0.487307
R-HSA-512988	Interleukin-3, Interleukin-5 and GM-CSF signaling	2	50	0.00329316	0.26344	0.487307
R-HSA-204998	Cell death signalling via NRAGE, NRIF and NADE	2	81	0.00533491	0.480905	0.487307
R-HSA-1236394	Signaling by ERBB4	2	82	0.00540078	0.487307	0.487307
R-HSA-198725	Nuclear Events (kinase and transcription factor activation)	3	80	0.00526905	0.215467	0.487307
R-HSA-173736	Alternative complement activation	1	6	0.000395179	0.112869	0.487307
R-HSA-9013405	RHOD GTPase cycle	3	57	0.0037542	0.106917	0.487307
R-HSA-389357	CD28 dependent PI3K/Akt signaling	1	28	0.00184417	0.42839	0.487307
R-HSA-140837	Intrinsic Pathway of Fibrin Clot Formation	2	26	0.00171244	0.095852	0.487307
R-HSA-9009391	Extra-nuclear estrogen signaling	5	111	0.00731081	0.07343	0.487307
R-HSA-8939211	ESR-mediated signaling	8	257	0.0169268	0.14541	0.487307
R-HSA-6799990	Metal sequestration by antimicrobial proteins	1	13	0.000856221	0.228598	0.487307
R-HSA-1483248	Synthesis of PIPs at the ER membrane	1	14	0.000922084	0.243854	0.487307
R-HSA-73614	Pyrimidine salvage	2	34	0.00223935	0.14825	0.487307
R-HSA-196843	Vitamin B2 (riboflavin) metabolism	1	17	0.00111967	0.287839	0.487307
R-HSA-139853	Elevation of cytosolic Ca2+ levels	1	22	0.00144899	0.355553	0.487307
R-HSA-9707616	Heme signaling	3	70	0.00461042	0.16543	0.487307
R-HSA-1482925	Acyl chain remodelling of PG	1	26	0.00171244	0.405072	0.487307
R-HSA-450302	activated TAK1 mediates p38 MAPK activation	1	27	0.0017783	0.416847	0.487307
R-HSA-9027604	Biosynthesis of electrophilic ?-3 PUFA oxo-derivatives	1	29	0.00191003	0.439706	0.487307
R-HSA-444209	Free fatty acid receptors	1	29	0.00191003	0.439706	0.487307
R-HSA-8878171	Transcriptional regulation by RUNX1	6	261	0.0171903	0.420913	0.487307
R-HSA-975871	MyD88 cascade initiated on plasma membrane	4	109	0.00717908	0.175224	0.487307
R-HSA-9616222	Transcriptional regulation of granulopoiesis	4	71	0.00467628	0.0552244	0.487307
R-HSA-168142	Toll Like Receptor 10 (TLR10) Cascade	4	109	0.00717908	0.175224	0.487307
R-HSA-168176	Toll Like Receptor 5 (TLR5) Cascade	4	109	0.00717908	0.175224	0.487307
R-HSA-2559582	Senescence-Associated Secretory Phenotype (SASP)	3	91	0.00599355	0.27353	0.487307
R-HSA-1660514	Synthesis of PIPs at the Golgi membrane	1	32	0.00210762	0.472329	0.487307
R-HSA-114608	Platelet degranulation	4	141	0.0092867	0.310955	0.487307
R-HSA-168164	Toll Like Receptor 3 (TLR3) Cascade	4	116	0.00764012	0.203162	0.487307
R-HSA-400253	Circadian Clock	3	105	0.00691563	0.349225	0.487307
R-HSA-193634	Axonal growth inhibition (RHOA activation)	1	11	0.000724495	0.197161	0.487307
R-HSA-5578768	Physiological factors	1	18	0.00118554	0.301926	0.487307
R-HSA-190239	FGFR3 ligand binding and activation	1	19	0.0012514	0.315736	0.487307
R-HSA-388844	Receptor-type tyrosine-protein phosphatases	1	20	0.00131726	0.329273	0.487307
R-HSA-844456	The NLRP3 inflammasome	1	24	0.00158072	0.380805	0.487307
R-HSA-1280218	Adaptive Immune System	25	1012	0.0666535	0.160244	0.487307
R-HSA-389356	CD28 co-stimulation	2	41	0.00270039	0.197682	0.487307
R-HSA-936440	Negative regulators of DDX58/IFIH1 signaling	2	37	0.00243694	0.169141	0.487307
R-HSA-8848021	Signaling by PTK6	2	71	0.00467628	0.414328	0.487307
R-HSA-9006927	Signaling by Non-Receptor Tyrosine Kinases	2	71	0.00467628	0.414328	0.487307
R-HSA-140877	Formation of Fibrin Clot (Clotting Cascade)	2	43	0.00283211	0.212165	0.487307
R-HSA-210990	PECAM1 interactions	1	14	0.000922084	0.243854	0.487307
R-HSA-380994	ATF4 activates genes in response to endoplasmic reticulum stress	2	34	0.00223935	0.14825	0.487307
R-HSA-8863795	Downregulation of ERBB2 signaling	2	36	0.00237107	0.16212	0.487307
R-HSA-198753	ERK/MAPK targets	1	26	0.00171244	0.405072	0.487307
R-HSA-446210	Synthesis of UDP-N-acetyl-glucosamine	1	29	0.00191003	0.439706	0.487307
R-HSA-977606	Regulation of Complement cascade	4	139	0.00915498	0.302041	0.487307
R-HSA-76005	Response to elevated platelet cytosolic Ca2+	4	148	0.00974774	0.342313	0.487307
R-HSA-166658	Complement cascade	4	156	0.0102746	0.378245	0.487307
R-HSA-140875	Common Pathway of Fibrin Clot Formation	1	25	0.00164658	0.393059	0.487307
R-HSA-8956321	Nucleotide salvage	3	69	0.00454456	0.160632	0.487307
R-HSA-111885	Opioid Signalling	3	113	0.00744253	0.392271	0.487307
R-HSA-9614657	FOXO-mediated transcription of cell death genes	2	23	0.00151485	0.0779166	0.487307
R-HSA-1222556	ROS and RNS production in phagocytes	3	82	0.00540078	0.225841	0.487307
R-HSA-162582	Signal Transduction	64	3023	0.199104	0.320048	0.487307
R-HSA-186797	Signaling by PDGF	2	70	0.00461042	0.407433	0.487307
R-HSA-1474244	Extracellular matrix organization	7	328	0.0216031	0.481601	0.487307
R-HSA-419812	Calcitonin-like ligand receptors	1	11	0.000724495	0.197161	0.487307
R-HSA-193697	p75NTR regulates axonogenesis	1	12	0.000790358	0.213036	0.487307
R-HSA-8866652	Synthesis of active ubiquitin: roles of E1 and E2 enzymes	2	33	0.00217348	0.141411	0.487307
R-HSA-1482801	Acyl chain remodelling of PS	1	31	0.00204176	0.461671	0.487307
R-HSA-9006931	Signaling by Nuclear Receptors	9	387	0.025489	0.368367	0.487307
R-HSA-5213460	RIPK1-mediated regulated necrosis	2	42	0.00276625	0.204909	0.487307
R-HSA-193704	p75 NTR receptor-mediated signalling	3	110	0.00724495	0.376193	0.487307
R-HSA-5675482	Regulation of necroptotic cell death	2	36	0.00237107	0.16212	0.487307
R-HSA-449836	Other interleukin signaling	1	24	0.00158072	0.380805	0.487307
R-HSA-445989	TAK1-dependent IKK and NF-kappa-B activation	2	55	0.00362247	0.30016	0.487307
R-HSA-6783589	Interleukin-6 family signaling	1	30	0.00197589	0.450798	0.487307
R-HSA-983231	Factors involved in megakaryocyte development and platelet production	6	194	0.0127774	0.194032	0.487307
R-HSA-198933	Immunoregulatory interactions between a Lymphoid and a non-Lymphoid cell	7	316	0.0208128	0.443276	0.487307
R-HSA-9758890	Transport of RCbl within the body	1	14	0.000922084	0.243854	0.487307
R-HSA-391908	Prostanoid ligand receptors	1	14	0.000922084	0.243854	0.487307
R-HSA-209543	p75NTR recruits signalling complexes	1	16	0.00105381	0.273468	0.487307
R-HSA-200425	Carnitine metabolism	1	28	0.00184417	0.42839	0.487307
R-HSA-901032	ER Quality Control Compartment (ERQC)	1	33	0.00217348	0.482778	0.487307
R-HSA-1980145	Signaling by NOTCH2	2	38	0.0025028	0.176212	0.487307
R-HSA-446353	Cell-extracellular matrix interactions	1	19	0.0012514	0.315736	0.487307
R-HSA-170834	Signaling by TGF-beta Receptor Complex	4	107	0.00704736	0.1675	0.487307
R-HSA-2022377	Metabolism of Angiotensinogen to Angiotensins	1	27	0.0017783	0.416847	0.487307
R-HSA-9615933	Postmitotic nuclear pore complex (NPC) reformation	1	32	0.00210762	0.472329	0.487307
R-HSA-2173793	Transcriptional activity of SMAD2/SMAD3:SMAD4 heterotrimer	2	64	0.00421524	0.365293	0.487307
R-HSA-9617828	FOXO-mediated transcription of cell cycle genes	2	27	0.0017783	0.102069	0.487307
R-HSA-381042	PERK regulates gene expression	2	42	0.00276625	0.204909	0.487307
R-HSA-9768759	Regulation of NPAS4 gene expression	1	22	0.00144899	0.355553	0.487307
R-HSA-112409	RAF-independent MAPK1/3 activation	1	28	0.00184417	0.42839	0.487307
R-HSA-9006936	Signaling by TGFB family members	4	136	0.00895739	0.28873	0.487307
R-HSA-109582	Hemostasis	18	803	0.0528881	0.340467	0.487307
R-HSA-417957	P2Y receptors	1	18	0.00118554	0.301926	0.487307
R-HSA-193639	p75NTR signals via NF-kB	1	19	0.0012514	0.315736	0.487307
R-HSA-5669034	TNFs bind their physiological receptors	1	30	0.00197589	0.450798	0.487307
R-HSA-168928	DDX58/IFIH1-mediated induction of interferon-alpha/beta	3	104	0.00684977	0.343813	0.487307
R-HSA-5357801	Programmed Cell Death	8	234	0.015412	0.099598	0.487307
R-HSA-2173788	Downregulation of TGF-beta receptor signaling	1	28	0.00184417	0.42839	0.487307
R-HSA-381426	Regulation of Insulin-like Growth Factor (IGF) transport and uptake by Insulin-like Growth Factor Binding Proteins (IGFBPs)	3	127	0.00836462	0.465572	0.487307
R-HSA-2173789	TGF-beta receptor signaling activates SMADs	2	50	0.00329316	0.26344	0.487307
R-HSA-8983711	OAS antiviral response	1	15	0.000987947	0.258808	0.487307
R-HSA-418038	Nucleotide-like (purinergic) receptors	1	23	0.00151485	0.368305	0.487307
R-HSA-391903	Eicosanoid ligand-binding receptors	1	25	0.00164658	0.393059	0.487307
R-HSA-3000170	Syndecan interactions	1	29	0.00191003	0.439706	0.487307
R-HSA-2172127	DAP12 interactions	2	53	0.00349075	0.285492	0.487307
R-HSA-9018679	Biosynthesis of EPA-derived SPMs	1	33	0.00217348	0.482778	0.487307
R-HSA-109581	Apoptosis	5	192	0.0126457	0.338102	0.487307
R-HSA-9025094	Biosynthesis of DPAn-3 SPMs	1	31	0.00204176	0.461671	0.487307
R-HSA-8854691	Interleukin-20 family signaling	1	29	0.00191003	0.439706	0.487307
R-HSA-75205	Dissolution of Fibrin Clot	1	14	0.000922084	0.243854	0.487307
R-HSA-2426168	Activation of gene expression by SREBF (SREBP)	2	71	0.00467628	0.414328	0.487307
R-HSA-9614085	FOXO-mediated transcription	4	110	0.00724495	0.179132	0.487307
R-HSA-69273	Cyclin A/B1/B2 associated events during G2/M transition	1	32	0.00210762	0.472329	0.487307
R-HSA-1251985	Nuclear signaling by ERBB4	2	47	0.00309557	0.241396	0.487307
R-HSA-171306	Packaging Of Telomere Ends	1	34	0.00223935	0.49302	0.49302
R-HSA-73728	RNA Polymerase I Promoter Opening	1	34	0.00223935	0.49302	0.49302
R-HSA-622312	Inflammasomes	1	34	0.00223935	0.49302	0.49302
R-HSA-8940973	RUNX2 regulates osteoblast differentiation	1	34	0.00223935	0.49302	0.49302
R-HSA-5173105	O-linked glycosylation	3	133	0.0087598	0.495808	0.495808
R-HSA-8852135	Protein ubiquitination	2	84	0.0055325	0.499962	0.499962
R-HSA-416476	G alpha (q) signalling events	6	284	0.0187051	0.50064	0.50064
R-HSA-9615710	Late endosomal microautophagy	1	35	0.00230521	0.503059	0.503059
R-HSA-9674555	Signaling by CSF3 (G-CSF)	1	35	0.00230521	0.503059	0.503059
R-HSA-5656169	Termination of translesion DNA synthesis	1	35	0.00230521	0.503059	0.503059
R-HSA-418360	Platelet calcium homeostasis	1	35	0.00230521	0.503059	0.503059
R-HSA-450282	MAPK targets/ Nuclear events mediated by MAP kinases	1	35	0.00230521	0.503059	0.503059
R-HSA-9018683	Biosynthesis of DPA-derived SPMs	1	35	0.00230521	0.503059	0.503059
R-HSA-1660662	Glycosphingolipid metabolism	2	86	0.00566423	0.512415	0.512415
R-HSA-5334118	DNA methylation	1	36	0.00237107	0.512901	0.512901
R-HSA-9706574	RHOBTB GTPase Cycle	1	36	0.00237107	0.512901	0.512901
R-HSA-76046	RNA Polymerase III Transcription Initiation	1	36	0.00237107	0.512901	0.512901
R-HSA-2022854	Keratan sulfate biosynthesis	1	36	0.00237107	0.512901	0.512901
R-HSA-1655829	Regulation of cholesterol biosynthesis by SREBP (SREBF)	2	87	0.00573009	0.518565	0.518565
R-HSA-418555	G alpha (s) signalling events	4	189	0.0124481	0.521721	0.521721
R-HSA-399719	Trafficking of AMPA receptors	1	37	0.00243694	0.522549	0.522549
R-HSA-5694530	Cargo concentration in the ER	1	37	0.00243694	0.522549	0.522549
R-HSA-5668599	RHO GTPases Activate NADPH Oxidases	1	38	0.0025028	0.532006	0.532006
R-HSA-1296065	Inwardly rectifying K+ channels	1	38	0.0025028	0.532006	0.532006
R-HSA-2173795	Downregulation of SMAD2/3:SMAD4 transcriptional activity	1	38	0.0025028	0.532006	0.532006
R-HSA-159227	Transport of the SLBP independent Mature mRNA	1	39	0.00256866	0.541276	0.541276
R-HSA-9013424	RHOV GTPase cycle	1	39	0.00256866	0.541276	0.541276
R-HSA-4085377	SUMOylation of SUMOylation proteins	1	39	0.00256866	0.541276	0.541276
R-HSA-110330	Recognition and association of DNA glycosylase with site containing an affected purine	1	39	0.00256866	0.541276	0.541276
R-HSA-399721	Glutamate binding, activation of AMPA receptors and synaptic plasticity	1	39	0.00256866	0.541276	0.541276
R-HSA-9619665	EGR2 and SOX10-mediated initiation of Schwann cell myelination	1	39	0.00256866	0.541276	0.541276
R-HSA-187037	Signaling by NTRK1 (TRKA)	3	143	0.00941843	0.544216	0.544216
R-HSA-1236975	Antigen processing-Cross presentation	4	195	0.0128433	0.546211	0.546211
R-HSA-1500620	Meiosis	2	92	0.00605941	0.548533	0.548533
R-HSA-9013404	RAC2 GTPase cycle	2	92	0.00605941	0.548533	0.548533
R-HSA-159230	Transport of the SLBP Dependant Mature mRNA	1	40	0.00263453	0.550363	0.550363
R-HSA-390471	Association of TriC/CCT with target proteins during biosynthesis	1	40	0.00263453	0.550363	0.550363
R-HSA-1482788	Acyl chain remodelling of PC	1	40	0.00263453	0.550363	0.550363
R-HSA-170822	Regulation of Glucokinase by Glucokinase Regulatory Protein	1	40	0.00263453	0.550363	0.550363
R-HSA-68616	Assembly of the ORC complex at the origin of replication	1	40	0.00263453	0.550363	0.550363
R-HSA-4090294	SUMOylation of intracellular receptors	1	40	0.00263453	0.550363	0.550363
R-HSA-168638	NOD1/2 Signaling Pathway	1	41	0.00270039	0.559271	0.559271
R-HSA-392518	Signal amplification	1	41	0.00270039	0.559271	0.559271
R-HSA-5365859	RA biosynthesis pathway	1	41	0.00270039	0.559271	0.559271
R-HSA-901042	Calnexin/calreticulin cycle	1	41	0.00270039	0.559271	0.559271
R-HSA-6807505	RNA polymerase II transcribes snRNA genes	2	94	0.00619113	0.560149	0.560149
R-HSA-202403	TCR signaling	3	147	0.00968188	0.562812	0.562812
R-HSA-3301854	Nuclear Pore Complex (NPC) Disassembly	1	42	0.00276625	0.568003	0.568003
R-HSA-202430	Translocation of ZAP-70 to Immunological synapse	1	42	0.00276625	0.568003	0.568003
R-HSA-110328	Recognition and association of DNA glycosylase with site containing an affected pyrimidine	1	42	0.00276625	0.568003	0.568003
R-HSA-9012999	RHO GTPase cycle	9	460	0.030297	0.570162	0.570162
R-HSA-9696264	RND3 GTPase cycle	1	43	0.00283211	0.576562	0.576562
R-HSA-9696273	RND1 GTPase cycle	1	43	0.00283211	0.576562	0.576562
R-HSA-3232142	SUMOylation of ubiquitinylation proteins	1	43	0.00283211	0.576562	0.576562
R-HSA-74158	RNA Polymerase III Transcription	1	43	0.00283211	0.576562	0.576562
R-HSA-749476	RNA Polymerase III Abortive And Retractive Initiation	1	43	0.00283211	0.576562	0.576562
R-HSA-3371511	HSF1 activation	1	43	0.00283211	0.576562	0.576562
R-HSA-8941326	RUNX2 regulates bone development	1	43	0.00283211	0.576562	0.576562
R-HSA-212300	PRC2 methylates histones and DNA	1	44	0.00289798	0.584952	0.584952
R-HSA-9696270	RND2 GTPase cycle	1	44	0.00289798	0.584952	0.584952
R-HSA-9013420	RHOU GTPase cycle	1	44	0.00289798	0.584952	0.584952
R-HSA-3769402	Deactivation of the beta-catenin transactivating complex	1	44	0.00289798	0.584952	0.584952
R-HSA-5689896	Ovarian tumor domain proteases	1	44	0.00289798	0.584952	0.584952
R-HSA-2173796	SMAD2/SMAD3:SMAD4 heterotrimer regulates transcription	1	44	0.00289798	0.584952	0.584952
R-HSA-388841	Costimulation by the CD28 family	2	99	0.00652045	0.58825	0.58825
R-HSA-427359	SIRT1 negatively regulates rRNA expression	1	45	0.00296384	0.593177	0.593177
R-HSA-202427	Phosphorylation of CD3 and TCR zeta chains	1	45	0.00296384	0.593177	0.593177
R-HSA-110331	Cleavage of the damaged purine	1	45	0.00296384	0.593177	0.593177
R-HSA-74217	Purine salvage	1	45	0.00296384	0.593177	0.593177
R-HSA-9013423	RAC3 GTPase cycle	2	100	0.00658631	0.593709	0.593709
R-HSA-9018519	Estrogen-dependent gene expression	3	154	0.0101429	0.594227	0.594227
R-HSA-159231	Transport of Mature mRNA Derived from an Intronless Transcript	1	46	0.0030297	0.601239	0.601239
R-HSA-5357905	Regulation of TNFR1 signaling	1	46	0.0030297	0.601239	0.601239
R-HSA-8953750	Transcriptional Regulation by E2F6	1	46	0.0030297	0.601239	0.601239
R-HSA-73927	Depurination	1	46	0.0030297	0.601239	0.601239
R-HSA-71336	Pentose phosphate pathway	1	46	0.0030297	0.601239	0.601239
R-HSA-189451	Heme biosynthesis	1	46	0.0030297	0.601239	0.601239
R-HSA-2682334	EPH-Ephrin signaling	2	102	0.00671804	0.604463	0.604463
R-HSA-159234	Transport of Mature mRNAs Derived from Intronless Transcripts	1	47	0.00309557	0.609142	0.609142
R-HSA-3371568	Attenuation phase	1	47	0.00309557	0.609142	0.609142
R-HSA-9670095	Inhibition of DNA recombination at telomere	1	48	0.00316143	0.616889	0.616889
R-HSA-427389	ERCC6 (CSB) and EHMT2 (G9a) positively regulate rRNA expression	1	48	0.00316143	0.616889	0.616889
R-HSA-110313	Translesion synthesis by Y family DNA polymerases bypasses lesions on DNA template	1	48	0.00316143	0.616889	0.616889
R-HSA-983169	Class I MHC mediated antigen processing & presentation	9	479	0.0315484	0.618488	0.618488
R-HSA-5625886	Activated PKN1 stimulates transcription of AR (androgen receptor) regulated genes KLK2 and KLK3	1	49	0.00322729	0.624483	0.624483
R-HSA-5675221	Negative regulation of MAPK pathway	1	49	0.00322729	0.624483	0.624483
R-HSA-8939236	RUNX1 regulates transcription of genes involved in differentiation of HSCs	2	106	0.00698149	0.625324	0.625324
R-HSA-201681	TCF dependent signaling in response to WNT	4	216	0.0142264	0.626434	0.626434
R-HSA-4615885	SUMOylation of DNA replication proteins	1	50	0.00329316	0.631927	0.631927
R-HSA-165159	MTOR signalling	1	50	0.00329316	0.631927	0.631927
R-HSA-4570464	SUMOylation of RNA binding proteins	1	51	0.00335902	0.639223	0.639223
R-HSA-1638074	Keratan sulfate/keratin metabolism	1	51	0.00335902	0.639223	0.639223
R-HSA-73621	Pyrimidine catabolism	1	51	0.00335902	0.639223	0.639223
R-HSA-110329	Cleavage of the damaged pyrimidine	1	51	0.00335902	0.639223	0.639223
R-HSA-73928	Depyrimidination	1	51	0.00335902	0.639223	0.639223
R-HSA-166520	Signaling by NTRKs	3	166	0.0109333	0.644577	0.644577
R-HSA-3928662	EPHB-mediated forward signaling	1	52	0.00342488	0.646376	0.646376
R-HSA-196741	Cobalamin (Cbl, vitamin B12) transport and metabolism	1	52	0.00342488	0.646376	0.646376
R-HSA-5683826	Surfactant metabolism	1	52	0.00342488	0.646376	0.646376
R-HSA-190828	Gap junction trafficking	1	52	0.00342488	0.646376	0.646376
R-HSA-5654741	Signaling by FGFR3	1	53	0.00349075	0.653387	0.653387
R-HSA-3371453	Regulation of HSF1-mediated heat shock response	2	113	0.00744253	0.659766	0.659766
R-HSA-72165	mRNA Splicing - Minor Pathway	1	54	0.00355661	0.66026	0.66026
R-HSA-774815	Nucleosome assembly	1	54	0.00355661	0.66026	0.66026
R-HSA-606279	Deposition of new CENPA-containing nucleosomes at the centromere	1	54	0.00355661	0.66026	0.66026
R-HSA-2299718	Condensation of Prophase Chromosomes	1	55	0.00362247	0.666996	0.666996
R-HSA-3214858	RMTs methylate histone arginines	1	55	0.00362247	0.666996	0.666996
R-HSA-1483191	Synthesis of PC	1	55	0.00362247	0.666996	0.666996
R-HSA-8856825	Cargo recognition for clathrin-mediated endocytosis	2	115	0.00757426	0.66913	0.66913
R-HSA-1236974	ER-Phagosome pathway	3	173	0.0113943	0.671845	0.671845
R-HSA-75893	TNF signaling	1	56	0.00368834	0.6736	0.6736
R-HSA-9634597	GPER1 signaling	1	56	0.00368834	0.6736	0.6736
R-HSA-5620920	Cargo trafficking to the periciliary membrane	1	57	0.0037542	0.680073	0.680073
R-HSA-73893	DNA Damage Bypass	1	57	0.0037542	0.680073	0.680073
R-HSA-157858	Gap junction trafficking and regulation	1	57	0.0037542	0.680073	0.680073
R-HSA-532668	N-glycan trimming in the ER and Calnexin/Calreticulin cycle	1	57	0.0037542	0.680073	0.680073
R-HSA-2453902	The canonical retinoid cycle in rods (twilight vision)	1	57	0.0037542	0.680073	0.680073
R-HSA-397014	Muscle contraction	4	232	0.0152802	0.681172	0.681172
R-HSA-2162123	Synthesis of Prostaglandins (PG) and Thromboxanes (TX)	1	58	0.00382006	0.686418	0.686418
R-HSA-912446	Meiotic recombination	1	58	0.00382006	0.686418	0.686418
R-HSA-3371571	HSF1-dependent transactivation	1	59	0.00388593	0.692638	0.692638
R-HSA-197264	Nicotinamide salvaging	1	59	0.00388593	0.692638	0.692638
R-HSA-202433	Generation of second messenger molecules	1	59	0.00388593	0.692638	0.692638
R-HSA-76002	Platelet activation, signaling and aggregation	5	293	0.0192979	0.696512	0.696512
R-HSA-9006934	Signaling by Receptor Tyrosine Kinases	11	621	0.040901	0.697476	0.697476
R-HSA-112382	Formation of RNA Pol II elongation complex	1	60	0.00395179	0.698735	0.698735
R-HSA-4085001	Sialic acid metabolism	1	60	0.00395179	0.698735	0.698735
R-HSA-1474165	Reproduction	2	123	0.00810117	0.704516	0.704516
R-HSA-75955	RNA Polymerase II Transcription Elongation	1	61	0.00401765	0.704711	0.704711
R-HSA-73772	RNA Polymerase I Promoter Escape	1	61	0.00401765	0.704711	0.704711
R-HSA-8866654	E3 ubiquitin ligases ubiquitinate target proteins	1	61	0.00401765	0.704711	0.704711
R-HSA-445355	Smooth Muscle Contraction	1	61	0.00401765	0.704711	0.704711
R-HSA-3000171	Non-integrin membrane-ECM interactions	1	61	0.00401765	0.704711	0.704711
R-HSA-5250924	B-WICH complex positively regulates rRNA expression	1	62	0.00408351	0.710569	0.710569
R-HSA-4551638	SUMOylation of chromatin organization proteins	1	62	0.00408351	0.710569	0.710569
R-HSA-3214815	HDACs deacetylate histones	1	63	0.00414938	0.716311	0.716311
R-HSA-6811436	COPI-independent Golgi-to-ER retrograde traffic	1	63	0.00414938	0.716311	0.716311
R-HSA-73929	Base-Excision Repair, AP Site Formation	1	63	0.00414938	0.716311	0.716311
R-HSA-212436	Generic Transcription Pathway	29	1588	0.104591	0.72002	0.72002
R-HSA-193648	NRAGE signals death through JNK	1	64	0.00421524	0.72194	0.72194
R-HSA-109606	Intrinsic Pathway for Apoptosis	1	64	0.00421524	0.72194	0.72194
R-HSA-2980766	Nuclear Envelope Breakdown	1	65	0.0042811	0.727457	0.727457
R-HSA-1483166	Synthesis of PA	1	65	0.0042811	0.727457	0.727457
R-HSA-6811558	PI5P, PP2A and IER3 Regulate PI3K/AKT Signaling	2	129	0.00849634	0.728948	0.728948
R-HSA-9013149	RAC1 GTPase cycle	3	191	0.0125799	0.734828	0.734828
R-HSA-446219	Synthesis of substrates in N-glycan biosythesis	2	131	0.00862807	0.736703	0.736703
R-HSA-201722	Formation of the beta-catenin:TCF transactivating complex	1	67	0.00441283	0.738166	0.738166
R-HSA-2022090	Assembly of collagen fibrils and other multimeric structures	1	67	0.00441283	0.738166	0.738166
R-HSA-877300	Interferon gamma signaling	4	252	0.0165975	0.741382	0.741382
R-HSA-3299685	Detoxification of Reactive Oxygen Species	1	68	0.00447869	0.743363	0.743363
R-HSA-68875	Mitotic Prophase	2	135	0.00889152	0.751649	0.751649
R-HSA-3371556	Cellular response to heat stress	2	135	0.00889152	0.751649	0.751649
R-HSA-6784531	tRNA processing in the nucleus	1	70	0.00461042	0.753449	0.753449
R-HSA-8943724	Regulation of PTEN gene transcription	1	70	0.00461042	0.753449	0.753449
R-HSA-983168	Antigen processing: Ubiquitination & Proteasome degradation	5	315	0.0207469	0.754343	0.754343
R-HSA-202733	Cell surface interactions at the vascular wall	4	257	0.0169268	0.755013	0.755013
R-HSA-5658442	Regulation of RAS by GAPs	1	71	0.00467628	0.758343	0.758343
R-HSA-2559586	DNA Damage/Telomere Stress Induced Senescence	1	71	0.00467628	0.758343	0.758343
R-HSA-199418	Negative regulation of the PI3K/AKT network	2	137	0.00902325	0.758846	0.758846
R-HSA-6809371	Formation of the cornified envelope	2	138	0.00908911	0.762376	0.762376
R-HSA-2559583	Cellular Senescence	3	200	0.0131726	0.762561	0.762561
R-HSA-5690714	CD22 mediated BCR regulation	1	72	0.00474215	0.76314	0.76314
R-HSA-6790901	rRNA modification in the nucleus and cytosol	1	72	0.00474215	0.76314	0.76314
R-HSA-112040	G-protein mediated events	1	73	0.00480801	0.767843	0.767843
R-HSA-913709	O-linked glycosylation of mucins	1	73	0.00480801	0.767843	0.767843
R-HSA-5362517	Signaling by Retinoic Acid	1	73	0.00480801	0.767843	0.767843
R-HSA-5673001	RAF/MAP kinase cascade	5	322	0.0212079	0.770923	0.770923
R-HSA-5683057	MAPK family signaling cascades	6	380	0.025028	0.771046	0.771046
R-HSA-9013026	RHOB GTPase cycle	1	75	0.00493974	0.77697	0.77697
R-HSA-9662360	Sensory processing of sound by inner hair cells of the cochlea	1	76	0.0050056	0.781399	0.781399
R-HSA-3371497	HSP90 chaperone cycle for steroid hormone receptors (SHR) in the presence of ligand	1	76	0.0050056	0.781399	0.781399
R-HSA-189445	Metabolism of porphyrins	1	76	0.0050056	0.781399	0.781399
R-HSA-9716542	Signaling by Rho GTPases, Miro GTPases and RHOBTB3	12	725	0.0477508	0.783918	0.783918
R-HSA-204005	COPII-mediated vesicle transport	1	77	0.00507146	0.785739	0.785739
R-HSA-191273	Cholesterol biosynthesis	1	77	0.00507146	0.785739	0.785739
R-HSA-5684996	MAPK1/MAPK3 signaling	5	329	0.021669	0.786641	0.786641
R-HSA-9013408	RHOG GTPase cycle	1	78	0.00513732	0.789994	0.789994
R-HSA-163685	Integration of energy metabolism	2	147	0.00968188	0.79218	0.79218
R-HSA-9013106	RHOC GTPase cycle	1	79	0.00520319	0.794165	0.794165
R-HSA-427413	NoRC negatively regulates rRNA expression	1	80	0.00526905	0.798254	0.798254
R-HSA-5250913	Positive epigenetic regulation of rRNA expression	1	80	0.00526905	0.798254	0.798254
R-HSA-5625740	RHO GTPases activate PKNs	1	80	0.00526905	0.798254	0.798254
R-HSA-2132295	MHC class II antigen presentation	2	149	0.00981361	0.798339	0.798339
R-HSA-159236	Transport of Mature mRNA derived from an Intron-Containing Transcript	1	81	0.00533491	0.802261	0.802261
R-HSA-3108214	SUMOylation of DNA damage response and repair proteins	1	81	0.00533491	0.802261	0.802261
R-HSA-674695	RNA Polymerase II Pre-transcription Events	1	82	0.00540078	0.806189	0.806189
R-HSA-917937	Iron uptake and transport	1	83	0.00546664	0.810039	0.810039
R-HSA-6811442	Intra-Golgi and retrograde Golgi-to-ER traffic	3	219	0.014424	0.813396	0.813396
R-HSA-196807	Nicotinate metabolism	1	84	0.0055325	0.813813	0.813813
R-HSA-381119	Unfolded Protein Response (UPR)	2	155	0.0102088	0.815859	0.815859
R-HSA-73857	RNA Polymerase II Transcription	30	1730	0.113943	0.817231	0.817231
R-HSA-73854	RNA Polymerase I Promoter Clearance	1	85	0.00559837	0.817512	0.817512
R-HSA-6796648	TP53 Regulates Transcription of DNA Repair Genes	1	86	0.00566423	0.821138	0.821138
R-HSA-416482	G alpha (12/13) signalling events	1	86	0.00566423	0.821138	0.821138
R-HSA-216083	Integrin cell surface interactions	1	86	0.00566423	0.821138	0.821138
R-HSA-428157	Sphingolipid metabolism	2	158	0.0104064	0.8241	0.8241
R-HSA-73864	RNA Polymerase I Transcription	1	87	0.00573009	0.824692	0.824692
R-HSA-9659379	Sensory processing of sound	1	87	0.00573009	0.824692	0.824692
R-HSA-446193	Biosynthesis of the N-glycan precursor (dolichol lipid-linked oligosaccharide, LLO) and transfer to a nascent protein	2	159	0.0104722	0.826772	0.826772
R-HSA-2995410	Nuclear Envelope (NE) Reassembly	1	88	0.00579596	0.828176	0.828176
R-HSA-5250941	Negative epigenetic regulation of rRNA expression	1	89	0.00586182	0.831591	0.831591
R-HSA-1912408	Pre-NOTCH Transcription and Translation	1	89	0.00586182	0.831591	0.831591
R-HSA-977225	Amyloid fiber formation	1	89	0.00586182	0.831591	0.831591
R-HSA-9018677	Biosynthesis of DHA-derived SPMs	1	89	0.00586182	0.831591	0.831591
R-HSA-8856828	Clathrin-mediated endocytosis	2	161	0.010604	0.832009	0.832009
R-HSA-72202	Transport of Mature Transcript to Cytoplasm	1	90	0.00592768	0.834938	0.834938
R-HSA-9707564	Cytoprotection by HMOX1	1	91	0.00599355	0.838218	0.838218
R-HSA-1168372	Downstream signaling events of B Cell Receptor (BCR)	1	91	0.00599355	0.838218	0.838218
R-HSA-199977	ER to Golgi Anterograde Transport	2	164	0.0108016	0.839596	0.839596
R-HSA-194315	Signaling by Rho GTPases	11	709	0.046697	0.840262	0.840262
R-HSA-112314	Neurotransmitter receptors and postsynaptic signal transmission	3	232	0.0152802	0.842627	0.842627
R-HSA-450531	Regulation of mRNA stability by proteins that bind AU-rich elements	1	93	0.00612527	0.844586	0.844586
R-HSA-6794362	Protein-protein interactions at synapses	1	93	0.00612527	0.844586	0.844586
R-HSA-425393	Transport of inorganic cations/anions and amino acids/oligopeptides	2	167	0.0109991	0.846873	0.846873
R-HSA-141424	Amplification of signal from the kinetochores	1	94	0.00619113	0.847676	0.847676
R-HSA-141444	Amplification of signal from unattached kinetochores via a MAD2 inhibitory signal	1	94	0.00619113	0.847676	0.847676
R-HSA-446728	Cell junction organization	1	95	0.006257	0.850704	0.850704
R-HSA-3700989	Transcriptional Regulation by TP53	7	484	0.0318778	0.851093	0.851093
R-HSA-390466	Chaperonin-mediated protein folding	1	96	0.00632286	0.853673	0.853673
R-HSA-5689603	UCH proteinases	1	98	0.00645459	0.859434	0.859434
R-HSA-373080	Class B/2 (Secretin family receptors)	1	99	0.00652045	0.862229	0.862229
R-HSA-74160	Gene expression (Transcription)	32	1893	0.124679	0.863675	0.863675
R-HSA-1989781	PPARA activates gene expression	2	175	0.011526	0.864836	0.864836
R-HSA-73884	Base Excision Repair	1	100	0.00658631	0.864969	0.864969
R-HSA-400206	Regulation of lipid metabolism by PPARalpha	2	177	0.0116578	0.869015	0.869015
R-HSA-391251	Protein folding	1	102	0.00671804	0.870287	0.870287
R-HSA-983695	Antigen activates B Cell Receptor (BCR) leading to generation of second messengers	1	103	0.0067839	0.872868	0.872868
R-HSA-2029481	FCGR activation	1	103	0.0067839	0.872868	0.872868
R-HSA-1474290	Collagen formation	1	104	0.00684977	0.875397	0.875397
R-HSA-2168880	Scavenging of heme from plasma	1	106	0.00698149	0.880305	0.880305
R-HSA-5687128	MAPK6/MAPK4 signaling	1	106	0.00698149	0.880305	0.880305
R-HSA-9759194	Nuclear events mediated by NFE2L2	1	106	0.00698149	0.880305	0.880305
R-HSA-3108232	SUMO E3 ligases SUMOylate target proteins	2	183	0.012053	0.880853	0.880853
R-HSA-6807878	COPI-mediated anterograde transport	1	107	0.00704736	0.882687	0.882687
R-HSA-1296071	Potassium Channels	1	107	0.00704736	0.882687	0.882687
R-HSA-190236	Signaling by FGFR	1	107	0.00704736	0.882687	0.882687
R-HSA-1257604	PIP3 activates AKT signaling	4	321	0.0211421	0.884138	0.884138
R-HSA-422356	Regulation of insulin secretion	1	108	0.00711322	0.885021	0.885021
R-HSA-15869	Metabolism of nucleotides	3	256	0.016861	0.886297	0.886297
R-HSA-157579	Telomere Maintenance	1	109	0.00717908	0.887309	0.887309
R-HSA-381340	Transcriptional regulation of white adipocyte differentiation	1	109	0.00717908	0.887309	0.887309
R-HSA-196849	Metabolism of water-soluble vitamins and cofactors	3	258	0.0169927	0.889399	0.889399
R-HSA-3214847	HATs acetylate histones	1	110	0.00724495	0.889552	0.889552
R-HSA-70171	Glycolysis	1	110	0.00724495	0.889552	0.889552
R-HSA-157118	Signaling by NOTCH	3	259	0.0170586	0.890921	0.890921
R-HSA-983705	Signaling by the B Cell Receptor (BCR)	2	189	0.0124481	0.891697	0.891697
R-HSA-69618	Mitotic Spindle Checkpoint	1	111	0.00731081	0.89175	0.89175
R-HSA-1483255	PI Metabolism	1	112	0.00737667	0.893905	0.893905
R-HSA-192105	Synthesis of bile acids and bile salts	1	113	0.00744253	0.896016	0.896016
R-HSA-2990846	SUMOylation	2	192	0.0126457	0.89677	0.89677
R-HSA-2559580	Oxidative Stress Induced Senescence	1	114	0.0075084	0.898086	0.898086
R-HSA-68867	Assembly of the pre-replicative complex	1	114	0.0075084	0.898086	0.898086
R-HSA-1912422	Pre-NOTCH Expression and Processing	1	114	0.0075084	0.898086	0.898086
R-HSA-195721	Signaling by WNT	4	332	0.0218666	0.899062	0.899062
R-HSA-163125	Post-translational modification: synthesis of GPI-anchored proteins	1	115	0.00757426	0.900115	0.900115
R-HSA-5617472	Activation of anterior HOX genes in hindbrain development during early embryogenesis	1	116	0.00764012	0.902104	0.902104
R-HSA-5619507	Activation of HOX genes during differentiation	1	116	0.00764012	0.902104	0.902104
R-HSA-9711123	Cellular response to chemical stress	3	269	0.0177172	0.905144	0.905144
R-HSA-418346	Platelet homeostasis	1	118	0.00777185	0.905963	0.905963
R-HSA-611105	Respiratory electron transport	1	118	0.00777185	0.905963	0.905963
R-HSA-166663	Initial triggering of complement	1	120	0.00790358	0.909671	0.909671
R-HSA-5607764	CLEC7A (Dectin-1) signaling	1	120	0.00790358	0.909671	0.909671
R-HSA-9648025	EML4 and NUDC in mitotic spindle formation	1	121	0.00796944	0.91147	0.91147
R-HSA-202424	Downstream TCR signaling	1	124	0.00816703	0.916655	0.916655
R-HSA-194068	Bile acid and bile salt metabolism	1	125	0.00823289	0.918316	0.918316
R-HSA-446203	Asparagine N-linked glycosylation	5	421	0.0277284	0.924024	0.924024
R-HSA-4420097	VEGFA-VEGFR2 Pathway	1	129	0.00849634	0.924633	0.924633
R-HSA-2980736	Peptide hormone metabolism	1	130	0.00856221	0.926135	0.926135
R-HSA-69002	DNA Replication Pre-Initiation	1	132	0.00869393	0.92905	0.92905
R-HSA-2500257	Resolution of Sister Chromatid Cohesion	1	134	0.00882566	0.93185	0.93185
R-HSA-1500931	Cell-Cell communication	1	134	0.00882566	0.93185	0.93185
R-HSA-948021	Transport to the Golgi and subsequent modification	2	219	0.014424	0.933433	0.933433
R-HSA-73886	Chromosome Maintenance	1	136	0.00895739	0.93454	0.93454
R-HSA-1483206	Glycerophospholipid biosynthesis	2	221	0.0145558	0.935592	0.935592
R-HSA-9006925	Intracellular signaling by second messengers	4	368	0.0242376	0.936745	0.936745
R-HSA-212165	Epigenetic regulation of gene expression	1	139	0.00915498	0.938378	0.938378
R-HSA-194138	Signaling by VEGF	1	140	0.00922084	0.939607	0.939607
R-HSA-70326	Glucose metabolism	1	140	0.00922084	0.939607	0.939607
R-HSA-6805567	Keratinization	2	226	0.0148851	0.940703	0.940703
R-HSA-9755511	KEAP1-NFE2L2 pathway	1	141	0.0092867	0.940811	0.940811
R-HSA-8956319	Nucleotide catabolism	1	144	0.00948429	0.944282	0.944282
R-HSA-5576891	Cardiac conduction	1	147	0.00968188	0.94755	0.94755
R-HSA-8878166	Transcriptional regulation by RUNX2	1	147	0.00968188	0.94755	0.94755
R-HSA-8856688	Golgi-to-ER retrograde transport	1	148	0.00974774	0.948597	0.948597
R-HSA-376176	Signaling by ROBO receptors	2	235	0.0154778	0.948948	0.948948
R-HSA-5663220	RHO GTPases Activate Formins	1	149	0.00981361	0.949622	0.949622
R-HSA-1483257	Phospholipid metabolism	3	314	0.020681	0.950556	0.950556
R-HSA-163200	Respiratory electron transport, ATP synthesis by chemiosmotic coupling, and heat production by uncoupling proteins.	1	153	0.0100771	0.953525	0.953525
R-HSA-8980692	RHOA GTPase cycle	1	154	0.0101429	0.954452	0.954452
R-HSA-195258	RHO GTPase Effectors	3	326	0.0214714	0.958676	0.958676
R-HSA-9013148	CDC42 GTPase cycle	1	159	0.0104722	0.958821	0.958821
R-HSA-9018678	Biosynthesis of specialized proresolving mediators (SPMs)	1	159	0.0104722	0.958821	0.958821
R-HSA-68882	Mitotic Anaphase	2	249	0.0163999	0.959643	0.959643
R-HSA-2555396	Mitotic Metaphase and Anaphase	2	250	0.0164658	0.960318	0.960318
R-HSA-8957322	Metabolism of steroids	3	331	0.0218007	0.961676	0.961676
R-HSA-9612973	Autophagy	1	166	0.0109333	0.964244	0.964244
R-HSA-2173782	Binding and Uptake of Ligands by Scavenger Receptors	1	168	0.011065	0.965658	0.965658
R-HSA-2142753	Arachidonic acid metabolism	1	168	0.011065	0.965658	0.965658
R-HSA-72203	Processing of Capped Intron-Containing Pre-mRNA	2	259	0.0170586	0.965932	0.965932
R-HSA-69306	DNA Replication	1	169	0.0111309	0.966344	0.966344
R-HSA-2187338	Visual phototransduction	1	169	0.0111309	0.966344	0.966344
R-HSA-2262752	Cellular responses to stress	13	1005	0.0661925	0.966527	0.966527
R-HSA-6807070	PTEN Regulation	1	171	0.0112626	0.967675	0.967675
R-HSA-112315	Transmission across Chemical Synapses	3	344	0.0226569	0.968549	0.968549
R-HSA-8953897	Cellular responses to stimuli	13	1023	0.067378	0.9719	0.9719
R-HSA-1630316	Glycosaminoglycan metabolism	1	181	0.0119212	0.973585	0.973585
R-HSA-72306	tRNA processing	1	184	0.0121188	0.975138	0.975138
R-HSA-6791226	Major pathway of rRNA processing in the nucleolus and cytosol	1	189	0.0124481	0.977527	0.977527
R-HSA-2029480	Fcgamma receptor (FCGR) dependent phagocytosis	1	193	0.0127116	0.979273	0.979273
R-HSA-5688426	Deubiquitination	2	289	0.0190344	0.979647	0.979647
R-HSA-2467813	Separation of Sister Chromatids	1	195	0.0128433	0.980094	0.980094
R-HSA-199991	Membrane Trafficking	7	668	0.0439966	0.980716	0.980716
R-HSA-72172	mRNA Splicing	1	199	0.0131068	0.98164	0.98164
R-HSA-196854	Metabolism of vitamins and cofactors	3	382	0.0251597	0.982574	0.982574
R-HSA-5621481	C-type lectin receptors (CLRs)	1	203	0.0133702	0.983067	0.983067
R-HSA-5689880	Ub-specific processing proteases	1	206	0.0135678	0.984064	0.984064
R-HSA-8868773	rRNA processing in the nucleus and cytosol	1	208	0.0136995	0.984696	0.984696
R-HSA-5617833	Cilium Assembly	1	210	0.0138313	0.985303	0.985303
R-HSA-68877	Mitotic Prometaphase	1	211	0.0138971	0.985598	0.985598
R-HSA-69275	G2/M Transition	1	212	0.013963	0.985886	0.985886
R-HSA-453274	Mitotic G2-G2/M phases	1	214	0.0140947	0.986446	0.986446
R-HSA-112316	Neuronal System	4	490	0.0322729	0.988803	0.988803
R-HSA-68886	M Phase	3	416	0.0273991	0.989872	0.989872
R-HSA-1428517	The citric acid (TCA) cycle and respiratory electron transport	1	238	0.0156754	0.991665	0.991665
R-HSA-72312	rRNA processing	1	246	0.0162023	0.992913	0.992913
R-HSA-8951664	Neddylation	1	249	0.0163999	0.993332	0.993332
R-HSA-5653656	Vesicle-mediated transport	8	828	0.0545347	0.993829	0.993829
R-HSA-4839726	Chromatin organization	1	258	0.0169927	0.994445	0.994445
R-HSA-3247509	Chromatin modifying enzymes	1	258	0.0169927	0.994445	0.994445
R-HSA-71387	Metabolism of carbohydrates	3	456	0.0300336	0.994732	0.994732
R-HSA-9675108	Nervous system development	5	621	0.040901	0.994912	0.994912
R-HSA-73894	DNA Repair	2	381	0.0250939	0.996017	0.996017
R-HSA-1266738	Developmental Biology	14	1279	0.084239	0.996334	0.996334
R-HSA-69620	Cell Cycle Checkpoints	1	279	0.0183758	0.996374	0.996374
R-HSA-422475	Axon guidance	4	585	0.0385299	0.99742	0.99742
R-HSA-425407	SLC-mediated transmembrane transport	2	420	0.0276625	0.998042	0.998042
R-HSA-597592	Post-translational protein modification	18	1604	0.105644	0.998211	0.998211
R-HSA-8978868	Fatty acid metabolism	2	431	0.028387	0.9984	0.9984
R-HSA-1852241	Organelle biogenesis and maintenance	1	338	0.0222617	0.99891	0.99891
R-HSA-69278	Cell Cycle, Mitotic	3	596	0.0392544	0.999518	0.999518
R-HSA-8953854	Metabolism of RNA	5	789	0.051966	0.999618	0.999618
R-HSA-1640170	Cell Cycle	4	734	0.0483435	0.999778	0.999778
R-HSA-382551	Transport of small molecules	6	971	0.0639531	0.99992	0.99992
R-HSA-556833	Metabolism of lipids	12	1446	0.0952381	0.999926	0.999926
R-HSA-392499	Metabolism of proteins	20	2214	0.145821	0.999995	0.999995
R-HSA-9709957	Sensory Perception	2	1262	0.0831193	1	1
R-HSA-1430728	Metabolism	25	3641	0.239808	1	1
