# Supplementary material for: VIGET: A web portal for study of vaccine-induced host responses based on Reactome pathways and ImmPort data
Source: Front Immunol. 2023 Mar 21;14:1141030. doi: 10.3389/fimmu.2023.1141030 (PMC10172660; doi:10.3389/fimmu.2023.1141030)
Supplement: Supplementary Table 7 — Reactome pathway enrichment analysis results for genes having Log2FC < -0.2 reported in Table S3 . [file Table_7.xlsx]

## Sheet: OneWeek_NegGenes_Pathways
Stable Identifier	Pathway Name	Entities Found	Entities Total	Entities Ratio	Entitis pValue	Entities FDR
R-HSA-428359	Insulin-like Growth Factor-2 mRNA Binding Proteins (IGF2BPs/IMPs/VICKZs) bind RNA	5	13	0.000856221	2.37801e-06	0.00163178
R-HSA-380108	Chemokine receptors bind chemokines	8	57	0.0037542	4.1627e-06	0.00163178
R-HSA-6785807	Interleukin-4 and Interleukin-13 signaling	14	211	0.0138971	7.99126e-06	0.00208572
R-HSA-6783783	Interleukin-10 signaling	9	86	0.00566423	1.08669e-05	0.00212992
R-HSA-72695	Formation of the ternary complex, and subsequently, the 43S complex	7	54	0.00355661	2.76284e-05	0.00309438
R-HSA-72706	GTP hydrolysis and joining of the 60S ribosomal subunit	10	120	0.00790358	2.46767e-05	0.00309438
R-HSA-156827	L13a-mediated translational silencing of Ceruloplasmin expression	10	120	0.00790358	2.46767e-05	0.00309438
R-HSA-72737	Cap-dependent Translation Initiation	10	130	0.00856221	4.79892e-05	0.00417506
R-HSA-72613	Eukaryotic Translation Initiation	10	130	0.00856221	4.79892e-05	0.00417506
R-HSA-72689	Formation of a pool of free 40S subunits	9	106	0.00698149	5.45166e-05	0.00425229
R-HSA-72649	Translation initiation complex formation	7	62	0.00408351	6.53947e-05	0.00464302
R-HSA-72702	Ribosomal scanning and start codon recognition	7	64	0.00421524	7.95466e-05	0.00498698
R-HSA-6798695	Neutrophil degranulation	20	480	0.0316143	8.31163e-05	0.00498698
R-HSA-72662	Activation of the mRNA upon binding of the cap-binding complex and eIFs, and subsequent binding to 43S	7	66	0.00434697	9.61026e-05	0.00538174
R-HSA-449147	Signaling by Interleukins	24	658	0.0433379	0.000125226	0.00651177
R-HSA-9614657	FOXO-mediated transcription of cell death genes	4	23	0.00151485	0.000517707	0.0253676
R-HSA-9012546	Interleukin-18 signaling	3	11	0.000724495	0.000742947	0.0341756
R-HSA-6804115	TP53 regulates transcription of additional cell cycle genes whose exact role in the p53 pathway remain uncertain	4	28	0.00184417	0.00106994	0.0460072
R-HSA-168256	Immune System	61	2698	0.177699	0.00154527	0.0633561
R-HSA-2559582	Senescence-Associated Secretory Phenotype (SASP)	6	91	0.00599355	0.00337799	0.131742
R-HSA-156902	Peptide chain elongation	6	97	0.00638872	0.00458906	0.160617
R-HSA-381042	PERK regulates gene expression	4	42	0.00276625	0.00457122	0.160617
R-HSA-375276	Peptide ligand-binding receptors	9	203	0.0133702	0.00517352	0.1759
R-HSA-8939245	RUNX1 regulates transcription of genes involved in BCR signaling	2	7	0.000461042	0.00557714	0.178469
R-HSA-156842	Eukaryotic Translation Elongation	6	102	0.00671804	0.00582071	0.180442
R-HSA-1799339	SRP-dependent cotranslational protein targeting to membrane	6	119	0.00783771	0.0118233	0.202198
R-HSA-3214842	HDMs demethylate histones	3	31	0.00204176	0.0132317	0.202198
R-HSA-9633012	Response of EIF2AK4 (GCN2) to amino acid deficiency	6	115	0.00757426	0.010132	0.202198
R-HSA-72766	Translation	12	339	0.0223276	0.00783565	0.202198
R-HSA-112409	RAF-independent MAPK1/3 activation	3	28	0.00184417	0.0100877	0.202198
R-HSA-1280215	Cytokine Signaling in Immune system	28	1107	0.0729105	0.00869711	0.202198
R-HSA-9614085	FOXO-mediated transcription	6	110	0.00724495	0.00826936	0.202198
R-HSA-448706	Interleukin-1 processing	2	12	0.000790358	0.0155721	0.202437
R-HSA-199220	Vitamin B5 (pantothenate) metabolism	3	35	0.00230521	0.0182001	0.218401
R-HSA-380994	ATF4 activates genes in response to endoplasmic reticulum stress	3	34	0.00223935	0.0168739	0.218401
R-HSA-6791312	TP53 Regulates Transcription of Cell Cycle Genes	4	65	0.0042811	0.019899	0.238788
R-HSA-5358493	Synthesis of diphthamide-EEF2	2	15	0.000987947	0.0235991	0.25959
R-HSA-975956	Nonsense Mediated Decay (NMD) independent of the Exon Junction Complex (EJC)	5	101	0.00665218	0.0223363	0.25959
R-HSA-9711097	Cellular response to starvation	7	176	0.0115919	0.0220469	0.25959
R-HSA-187037	Signaling by NTRK1 (TRKA)	6	143	0.00941843	0.0262894	0.289183
R-HSA-72764	Eukaryotic Translation Termination	5	106	0.00698149	0.0267435	0.294178
R-HSA-1433559	Regulation of KIT signaling	2	18	0.00118554	0.032964	0.32964
R-HSA-6791226	Major pathway of rRNA processing in the nucleolus and cytosol	7	189	0.0124481	0.0307415	0.32964
R-HSA-2408557	Selenocysteine synthesis	5	112	0.00737667	0.032719	0.32964
R-HSA-168249	Innate Immune System	30	1345	0.0885859	0.0321433	0.32964
R-HSA-163125	Post-translational modification: synthesis of GPI-anchored proteins	5	115	0.00757426	0.0359951	0.359951
R-HSA-1433557	Signaling by SCF-KIT	3	51	0.00335902	0.0470526	0.378345
R-HSA-927802	Nonsense-Mediated Decay (NMD)	5	124	0.00816703	0.0470032	0.378345
R-HSA-975957	Nonsense Mediated Decay (NMD) enhanced by the Exon Junction Complex (EJC)	5	124	0.00816703	0.0470032	0.378345
R-HSA-5205685	PINK1-PRKN Mediated Mitophagy	2	22	0.00144899	0.0472931	0.378345
R-HSA-8868773	rRNA processing in the nucleus and cytosol	7	208	0.0136995	0.0471866	0.378345
R-HSA-2559583	Cellular Senescence	7	200	0.0131726	0.0396982	0.378345
R-HSA-5675221	Negative regulation of MAPK pathway	3	49	0.00322729	0.042673	0.378345
R-HSA-8866910	TFAP2 (AP-2) family regulates transcription of growth factors and their receptors	2	21	0.00138313	0.0435279	0.378345
R-HSA-198725	Nuclear Events (kinase and transcription factor activation)	4	80	0.00526905	0.0382138	0.378345
R-HSA-5633008	TP53 Regulates Transcription of Cell Death Genes	4	83	0.00546664	0.0427359	0.378345
R-HSA-166520	Signaling by NTRKs	6	166	0.0109333	0.0482231	0.385785
R-HSA-8864260	Transcriptional regulation by the AP-2 (TFAP2) family of transcription factors	3	52	0.00342488	0.0493224	0.394579
R-HSA-2142691	Synthesis of Leukotrienes (LT) and Eoxins (EX)	3	52	0.00342488	0.0493224	0.394579
R-HSA-9706374	FLT3 signaling through SRC family kinases	1	6	0.000395179	0.089782	0.457804
R-HSA-74713	IRS activation	1	7	0.000461042	0.103945	0.457804
R-HSA-9027283	Erythropoietin activates STAT5	1	9	0.000592768	0.131615	0.457804
R-HSA-9645135	STAT5 Activation	1	9	0.000592768	0.131615	0.457804
R-HSA-112412	SOS-mediated signalling	1	10	0.000658631	0.14513	0.457804
R-HSA-72731	Recycling of eIF2:GDP	1	10	0.000658631	0.14513	0.457804
R-HSA-9027277	Erythropoietin activates Phospholipase C gamma (PLCG)	1	13	0.000856221	0.18443	0.457804
R-HSA-9027276	Erythropoietin activates Phosphoinositide-3-kinase (PI3K)	1	16	0.00105381	0.22193	0.457804
R-HSA-9027284	Erythropoietin activates RAS	1	19	0.0012514	0.257713	0.457804
R-HSA-8964315	G beta:gamma signalling through BTK	1	19	0.0012514	0.257713	0.457804
R-HSA-73780	RNA Polymerase III Chain Elongation	1	19	0.0012514	0.257713	0.457804
R-HSA-9706369	Negative regulation of FLT3	1	20	0.00131726	0.269273	0.457804
R-HSA-176412	Phosphorylation of the APC/C	1	20	0.00131726	0.269273	0.457804
R-HSA-73772	RNA Polymerase I Promoter Escape	3	61	0.00401765	0.0720542	0.457804
R-HSA-5250924	B-WICH complex positively regulates rRNA expression	3	62	0.00408351	0.0748253	0.457804
R-HSA-418217	G beta:gamma signalling through PLC beta	1	23	0.00151485	0.302887	0.457804
R-HSA-73980	RNA Polymerase III Transcription Termination	1	23	0.00151485	0.302887	0.457804
R-HSA-174048	APC/C:Cdc20 mediated degradation of Cyclin B	1	24	0.00158072	0.313746	0.457804
R-HSA-179409	APC-Cdc20 mediated degradation of Nek2A	1	26	0.00171244	0.334962	0.457804
R-HSA-5693571	Nonhomologous End-Joining (NHEJ)	2	56	0.00368834	0.219331	0.457804
R-HSA-389957	Prefoldin mediated transfer of substrate to CCT/TriC	1	29	0.00191003	0.365566	0.457804
R-HSA-389960	Formation of tubulin folding intermediates by CCT/TriC	1	30	0.00197589	0.375453	0.457804
R-HSA-1296041	Activation of G protein gated Potassium channels	1	31	0.00204176	0.385186	0.457804
R-HSA-997272	Inhibition of voltage gated Ca2+ channels via Gbeta/gamma subunits	1	31	0.00204176	0.385186	0.457804
R-HSA-1296059	G protein gated Potassium channels	1	31	0.00204176	0.385186	0.457804
R-HSA-171306	Packaging Of Telomere Ends	1	34	0.00223935	0.413488	0.457804
R-HSA-9006335	Signaling by Erythropoietin	1	35	0.00230521	0.422631	0.457804
R-HSA-380284	Loss of proteins required for interphase microtubule organization from the centrosome	2	71	0.00467628	0.305808	0.457804
R-HSA-380259	Loss of Nlp from mitotic centrosomes	2	71	0.00467628	0.305808	0.457804
R-HSA-5334118	DNA methylation	1	36	0.00237107	0.431632	0.457804
R-HSA-8854518	AURKA Activation by TPX2	2	74	0.00487387	0.323005	0.457804
R-HSA-380270	Recruitment of mitotic centrosome proteins and complexes	2	81	0.00533491	0.362666	0.457804
R-HSA-380287	Centrosome maturation	2	83	0.00546664	0.373844	0.457804
R-HSA-141424	Amplification of signal from the kinetochores	2	94	0.00619113	0.433759	0.457804
R-HSA-141444	Amplification of signal from unattached kinetochores via a MAD2 inhibitory signal	2	94	0.00619113	0.433759	0.457804
R-HSA-380320	Recruitment of NuMA to mitotic centrosomes	2	97	0.00638872	0.449572	0.457804
R-HSA-5620912	Anchoring of the basal body to the plasma membrane	3	99	0.00652045	0.203905	0.457804
R-HSA-8964616	G beta:gamma signalling through CDC42	1	21	0.00138313	0.280653	0.457804
R-HSA-202040	G-protein activation	1	26	0.00171244	0.334962	0.457804
R-HSA-198203	PI3K/AKT activation	1	13	0.000856221	0.18443	0.457804
R-HSA-397795	G-protein beta:gamma signalling	1	39	0.00256866	0.457804	0.457804
R-HSA-8866911	TFAP2 (AP-2) family regulates transcription of cell cycle factors	1	6	0.000395179	0.089782	0.457804
R-HSA-9020933	Interleukin-23 signaling	1	11	0.000724495	0.158435	0.457804
R-HSA-73863	RNA Polymerase I Transcription Termination	2	33	0.00217348	0.0953295	0.457804
R-HSA-196299	Beta-catenin phosphorylation cascade	1	19	0.0012514	0.257713	0.457804
R-HSA-392170	ADP signalling through P2Y purinoceptor 12	1	26	0.00171244	0.334962	0.457804
R-HSA-3238698	WNT ligand biogenesis and trafficking	1	28	0.00184417	0.355524	0.457804
R-HSA-428930	Thromboxane signalling through TP receptor	1	30	0.00197589	0.375453	0.457804
R-HSA-3928663	EPHA-mediated growth cone collapse	1	33	0.00217348	0.404201	0.457804
R-HSA-5250913	Positive epigenetic regulation of rRNA expression	3	80	0.00526905	0.131993	0.457804
R-HSA-432722	Golgi Associated Vesicle Biogenesis	2	61	0.00401765	0.248101	0.457804
R-HSA-69618	Mitotic Spindle Checkpoint	3	111	0.00731081	0.253109	0.457804
R-HSA-212165	Epigenetic regulation of gene expression	3	139	0.00915498	0.371839	0.457804
R-HSA-5626978	TNFR1-mediated ceramide production	1	6	0.000395179	0.089782	0.457804
R-HSA-176407	Conversion from APC/C:Cdc20 to APC/C:Cdh1 in late anaphase	1	22	0.00144899	0.291857	0.457804
R-HSA-389977	Post-chaperonin tubulin folding pathway	1	25	0.00164658	0.324437	0.457804
R-HSA-3928665	EPH-ephrin mediated repulsion of cells	2	55	0.00362247	0.213609	0.457804
R-HSA-400042	Adrenaline,noradrenaline inhibits insulin secretion	1	32	0.00210762	0.394768	0.457804
R-HSA-389958	Cooperation of Prefoldin and TriC/CCT in actin and tubulin folding	1	37	0.00243694	0.440493	0.457804
R-HSA-73864	RNA Polymerase I Transcription	3	87	0.00573009	0.157378	0.457804
R-HSA-8936459	RUNX1 regulates genes involved in megakaryocyte differentiation and platelet function	2	78	0.00513732	0.345761	0.457804
R-HSA-2467813	Separation of Sister Chromatids	4	195	0.0128433	0.36555	0.457804
R-HSA-392851	Prostacyclin signalling through prostacyclin receptor	1	24	0.00158072	0.313746	0.457804
R-HSA-73854	RNA Polymerase I Promoter Clearance	3	85	0.00559837	0.149975	0.457804
R-HSA-5250941	Negative epigenetic regulation of rRNA expression	3	89	0.00586182	0.164892	0.457804
R-HSA-427413	NoRC negatively regulates rRNA expression	3	80	0.00526905	0.131993	0.457804
R-HSA-5649702	APEX1-Independent Resolution of AP Sites via the Single Nucleotide Replacement Pathway	1	12	0.000790358	0.171534	0.457804
R-HSA-202670	ERKs are inactivated	1	15	0.000987947	0.209625	0.457804
R-HSA-879415	Advanced glycosylation endproduct receptor signaling	1	16	0.00105381	0.22193	0.457804
R-HSA-2559584	Formation of Senescence-Associated Heterochromatin Foci (SAHF)	1	17	0.00111967	0.234045	0.457804
R-HSA-141430	Inactivation of APC/C via direct inhibition of the APC/C complex	1	21	0.00138313	0.280653	0.457804
R-HSA-190840	Microtubule-dependent trafficking of connexons from Golgi to the plasma membrane	1	22	0.00144899	0.291857	0.457804
R-HSA-500657	Presynaptic function of Kainate receptors	1	23	0.00151485	0.302887	0.457804
R-HSA-73762	RNA Polymerase I Transcription Initiation	2	50	0.00329316	0.185258	0.457804
R-HSA-9617324	Negative regulation of NMDA receptor-mediated neuronal transmission	1	27	0.0017783	0.345323	0.457804
R-HSA-76066	RNA Polymerase III Transcription Initiation From Type 2 Promoter	1	27	0.0017783	0.345323	0.457804
R-HSA-76071	RNA Polymerase III Transcription Initiation From Type 3 Promoter	1	28	0.00184417	0.355524	0.457804
R-HSA-392451	G beta:gamma signalling through PI3Kgamma	1	29	0.00191003	0.365566	0.457804
R-HSA-73728	RNA Polymerase I Promoter Opening	1	34	0.00223935	0.413488	0.457804
R-HSA-2428928	IRS-related events triggered by IGF1R	2	69	0.00454456	0.294297	0.457804
R-HSA-2500257	Resolution of Sister Chromatid Cohesion	3	134	0.00882566	0.350624	0.457804
R-HSA-76046	RNA Polymerase III Transcription Initiation	1	36	0.00237107	0.431632	0.457804
R-HSA-68877	Mitotic Prometaphase	4	211	0.0138971	0.421795	0.457804
R-HSA-112399	IRS-mediated signalling	2	65	0.0042811	0.271209	0.457804
R-HSA-74749	Signal attenuation	1	13	0.000856221	0.18443	0.457804
R-HSA-912631	Regulation of signaling by CBL	1	24	0.00158072	0.313746	0.457804
R-HSA-418592	ADP signalling through P2Y purinoceptor 1	1	30	0.00197589	0.375453	0.457804
R-HSA-1296065	Inwardly rectifying K+ channels	1	38	0.0025028	0.449216	0.457804
R-HSA-419408	Lysosphingolipid and LPA receptors	1	19	0.0012514	0.257713	0.457804
R-HSA-389513	CTLA4 inhibitory signaling	1	25	0.00164658	0.324437	0.457804
R-HSA-76061	RNA Polymerase III Transcription Initiation From Type 1 Promoter	1	28	0.00184417	0.355524	0.457804
R-HSA-74751	Insulin receptor signalling cascade	2	72	0.00474215	0.31155	0.457804
R-HSA-9648025	EML4 and NUDC in mitotic spindle formation	3	121	0.00796944	0.295283	0.457804
R-HSA-72312	rRNA processing	7	246	0.0162023	0.0945366	0.457804
R-HSA-456926	Thrombin signalling through proteinase activated receptors (PARs)	1	36	0.00237107	0.431632	0.457804
R-HSA-2428924	IGF1R signaling cascade	2	72	0.00474215	0.31155	0.457804
R-HSA-5205647	Mitophagy	2	31	0.00204176	0.0858127	0.457804
R-HSA-8963901	Chylomicron remodeling	1	17	0.00111967	0.234045	0.457804
R-HSA-9018681	Biosynthesis of protectins	1	18	0.00118554	0.245971	0.457804
R-HSA-141405	Inhibition of the proteolytic activity of APC/C required for the onset of anaphase by mitotic spindle checkpoint components	1	21	0.00138313	0.280653	0.457804
R-HSA-190872	Transport of connexons to the plasma membrane	1	23	0.00151485	0.302887	0.457804
R-HSA-429958	mRNA decay by 3' to 5' exoribonuclease	1	24	0.00158072	0.313746	0.457804
R-HSA-9619483	Activation of AMPK downstream of NMDARs	1	34	0.00223935	0.413488	0.457804
R-HSA-2565942	Regulation of PLK1 Activity at G2/M Transition	2	92	0.00605941	0.423084	0.457804
R-HSA-2404192	Signaling by Type 1 Insulin-like Growth Factor 1 Receptor (IGF1R)	2	73	0.00480801	0.317283	0.457804
R-HSA-390466	Chaperonin-mediated protein folding	2	96	0.00632286	0.444328	0.457804
R-HSA-2160916	Hyaluronan uptake and degradation	1	18	0.00118554	0.245971	0.457804
R-HSA-6811440	Retrograde transport at the Trans-Golgi-Network	2	55	0.00362247	0.213609	0.457804
R-HSA-6809371	Formation of the cornified envelope	4	138	0.00908911	0.172718	0.457804
R-HSA-380972	Energy dependent regulation of mTOR by LKB1-AMPK	1	36	0.00237107	0.431632	0.457804
R-HSA-199992	trans-Golgi Network Vesicle Budding	2	80	0.00526905	0.357048	0.457804
R-HSA-9020702	Interleukin-1 signaling	3	125	0.00823289	0.312297	0.457804
R-HSA-1632852	Macroautophagy	5	150	0.00987947	0.0888679	0.457804
R-HSA-112303	Electric Transmission Across Gap Junctions	1	6	0.000395179	0.089782	0.457804
R-HSA-112307	Transmission across Electrical Synapses	1	6	0.000395179	0.089782	0.457804
R-HSA-426117	Cation-coupled Chloride cotransporters	1	10	0.000658631	0.14513	0.457804
R-HSA-6807062	Cholesterol biosynthesis via lathosterol	1	14	0.000922084	0.197126	0.457804
R-HSA-6807047	Cholesterol biosynthesis via desmosterol	1	14	0.000922084	0.197126	0.457804
R-HSA-1475029	Reversible hydration of carbon dioxide	1	17	0.00111967	0.234045	0.457804
R-HSA-450513	Tristetraprolin (TTP, ZFP36) binds and destabilizes mRNA	1	19	0.0012514	0.257713	0.457804
R-HSA-190861	Gap junction assembly	2	41	0.00270039	0.135986	0.457804
R-HSA-166208	mTORC1-mediated signalling	1	28	0.00184417	0.355524	0.457804
R-HSA-977068	Termination of O-glycan biosynthesis	1	28	0.00184417	0.355524	0.457804
R-HSA-9648895	Response of EIF2AK1 (HRI) to heme deficiency	1	29	0.00191003	0.365566	0.457804
R-HSA-8963889	Assembly of active LPL and LIPC lipase complexes	1	30	0.00197589	0.375453	0.457804
R-HSA-933542	TRAF6 mediated NF-kB activation	1	30	0.00197589	0.375453	0.457804
R-HSA-6811442	Intra-Golgi and retrograde Golgi-to-ER traffic	4	219	0.014424	0.449509	0.457804
R-HSA-418594	G alpha (i) signalling events	10	426	0.0280577	0.135342	0.457804
R-HSA-2142845	Hyaluronan metabolism	1	23	0.00151485	0.302887	0.457804
R-HSA-446652	Interleukin-1 family signaling	6	183	0.012053	0.0700661	0.457804
R-HSA-9612973	Autophagy	5	166	0.0109333	0.121785	0.457804
R-HSA-4755510	SUMOylation of immune response proteins	1	11	0.000724495	0.158435	0.457804
R-HSA-3270619	IRF3-mediated induction of type I IFN	1	19	0.0012514	0.257713	0.457804
R-HSA-450604	KSRP (KHSRP) binds and destabilizes mRNA	1	20	0.00131726	0.269273	0.457804
R-HSA-9020265	Biosynthesis of aspirin-triggered D-series resolvins	1	22	0.00144899	0.291857	0.457804
R-HSA-70221	Glycogen breakdown (glycogenolysis)	1	25	0.00164658	0.324437	0.457804
R-HSA-190828	Gap junction trafficking	2	52	0.00342488	0.196539	0.457804
R-HSA-167044	Signalling to RAS	1	26	0.00171244	0.334962	0.457804
R-HSA-5357956	TNFR1-induced NFkappaB signaling pathway	1	30	0.00197589	0.375453	0.457804
R-HSA-5626467	RHO GTPases activate IQGAPs	1	36	0.00237107	0.431632	0.457804
R-HSA-110330	Recognition and association of DNA glycosylase with site containing an affected purine	1	39	0.00256866	0.457804	0.457804
R-HSA-4085377	SUMOylation of SUMOylation proteins	1	39	0.00256866	0.457804	0.457804
R-HSA-168142	Toll Like Receptor 10 (TLR10) Cascade	3	109	0.00717908	0.244775	0.457804
R-HSA-9663891	Selective autophagy	3	89	0.00586182	0.164892	0.457804
R-HSA-975871	MyD88 cascade initiated on plasma membrane	3	109	0.00717908	0.244775	0.457804
R-HSA-168176	Toll Like Receptor 5 (TLR5) Cascade	3	109	0.00717908	0.244775	0.457804
R-HSA-9018676	Biosynthesis of D-series resolvins	1	27	0.0017783	0.345323	0.457804
R-HSA-140342	Apoptosis induced DNA fragmentation	1	13	0.000856221	0.18443	0.457804
R-HSA-1247673	Erythrocytes take up oxygen and release carbon dioxide	1	16	0.00105381	0.22193	0.457804
R-HSA-450385	Butyrate Response Factor 1 (BRF1) binds and destabilizes mRNA	1	19	0.0012514	0.257713	0.457804
R-HSA-427601	Multifunctional anion exchangers	1	19	0.0012514	0.257713	0.457804
R-HSA-157858	Gap junction trafficking and regulation	2	57	0.0037542	0.225066	0.457804
R-HSA-109704	PI3K Cascade	2	58	0.00382006	0.230812	0.457804
R-HSA-451326	Activation of kainate receptors upon glutamate binding	1	34	0.00223935	0.413488	0.457804
R-HSA-180024	DARPP-32 events	1	35	0.00230521	0.422631	0.457804
R-HSA-372790	Signaling by GPCR	15	875	0.0576302	0.398556	0.457804
R-HSA-189085	Digestion of dietary carbohydrate	1	28	0.00184417	0.355524	0.457804
R-HSA-1592389	Activation of Matrix Metalloproteinases	1	35	0.00230521	0.422631	0.457804
R-HSA-210990	PECAM1 interactions	1	14	0.000922084	0.197126	0.457804
R-HSA-9758881	Uptake of dietary cobalamins into enterocytes	1	15	0.000987947	0.209625	0.457804
R-HSA-525793	Myogenesis	2	32	0.00210762	0.0905338	0.457804
R-HSA-9023661	Biosynthesis of E-series 18(R)-resolvins	1	18	0.00118554	0.245971	0.457804
R-HSA-196783	Coenzyme A biosynthesis	1	21	0.00138313	0.280653	0.457804
R-HSA-1480926	O2/CO2 exchange in erythrocytes	1	24	0.00158072	0.313746	0.457804
R-HSA-198753	ERK/MAPK targets	1	26	0.00171244	0.334962	0.457804
R-HSA-975578	Reactions specific to the complex N-glycan synthesis pathway	1	28	0.00184417	0.355524	0.457804
R-HSA-4641262	Disassembly of the destruction complex and recruitment of AXIN to the membrane	1	33	0.00217348	0.404201	0.457804
R-HSA-1268020	Mitochondrial protein import	2	69	0.00454456	0.294297	0.457804
R-HSA-9668328	Sealing of the nuclear envelope (NE) by ESCRT-III	1	39	0.00256866	0.457804	0.457804
R-HSA-6811558	PI5P, PP2A and IER3 Regulate PI3K/AKT Signaling	3	129	0.00849634	0.329337	0.457804
R-HSA-1482801	Acyl chain remodelling of PS	2	31	0.00204176	0.0858127	0.457804
R-HSA-1237044	Erythrocytes take up carbon dioxide and release oxygen	1	24	0.00158072	0.313746	0.457804
R-HSA-163841	Gamma carboxylation, hypusine formation and arylsulfatase activation	3	74	0.00487387	0.111519	0.457804
R-HSA-420092	Glucagon-type ligand receptors	1	35	0.00230521	0.422631	0.457804
R-HSA-9018679	Biosynthesis of EPA-derived SPMs	1	33	0.00217348	0.404201	0.457804
R-HSA-9758890	Transport of RCbl within the body	1	14	0.000922084	0.197126	0.457804
R-HSA-8876725	Protein methylation	1	21	0.00138313	0.280653	0.457804
R-HSA-9018896	Biosynthesis of E-series 18(S)-resolvins	1	24	0.00158072	0.313746	0.457804
R-HSA-2559586	DNA Damage/Telomere Stress Induced Senescence	2	71	0.00467628	0.305808	0.457804
R-HSA-5663220	RHO GTPases Activate Formins	3	149	0.00981361	0.413825	0.457804
R-HSA-9031628	NGF-stimulated transcription	3	56	0.00368834	0.0589227	0.457804
R-HSA-2586552	Signaling by Leptin	1	13	0.000856221	0.18443	0.457804
R-HSA-6803205	TP53 regulates transcription of several additional cell death genes whose specific roles in p53-dependent apoptosis remain uncertain	2	28	0.00184417	0.0721327	0.457804
R-HSA-74160	Gene expression (Transcription)	31	1893	0.124679	0.426216	0.457804
R-HSA-2262752	Cellular responses to stress	20	1005	0.0661925	0.163464	0.457804
R-HSA-73614	Pyrimidine salvage	1	34	0.00223935	0.413488	0.457804
R-HSA-9010553	Regulation of expression of SLITs and ROBOs	5	183	0.012053	0.162058	0.457804
R-HSA-199418	Negative regulation of the PI3K/AKT network	3	137	0.00902325	0.363365	0.457804
R-HSA-8953897	Cellular responses to stimuli	20	1023	0.067378	0.182901	0.457804
R-HSA-5621575	CD209 (DC-SIGN) signaling	1	30	0.00197589	0.375453	0.457804
R-HSA-162710	Synthesis of glycosylphosphatidylinositol (GPI)	1	37	0.00243694	0.440493	0.457804
R-HSA-977225	Amyloid fiber formation	2	89	0.00586182	0.40688	0.457804
R-HSA-9615017	FOXO-mediated transcription of oxidative stress, metabolic and neuronal genes	2	49	0.00322729	0.179654	0.457804
R-HSA-447115	Interleukin-12 family signaling	3	96	0.00632286	0.191973	0.457804
R-HSA-8940973	RUNX2 regulates osteoblast differentiation	1	34	0.00223935	0.413488	0.457804
R-HSA-156584	Cytosolic sulfonation of small molecules	2	72	0.00474215	0.31155	0.457804
R-HSA-193807	Synthesis of bile acids and bile salts via 27-hydroxycholesterol	1	36	0.00237107	0.431632	0.457804
R-HSA-6803204	TP53 Regulates Transcription of Genes Involved in Cytochrome C Release	2	33	0.00217348	0.0953295	0.457804
R-HSA-417957	P2Y receptors	1	18	0.00118554	0.245971	0.457804
R-HSA-936440	Negative regulators of DDX58/IFIH1 signaling	1	37	0.00243694	0.440493	0.457804
R-HSA-212436	Generic Transcription Pathway	29	1588	0.104591	0.218882	0.457804
R-HSA-422475	Axon guidance	10	585	0.0385299	0.435422	0.457804
R-HSA-418038	Nucleotide-like (purinergic) receptors	1	23	0.00151485	0.302887	0.457804
R-HSA-5673001	RAF/MAP kinase cascade	8	322	0.0212079	0.136141	0.457804
R-HSA-73857	RNA Polymerase II Transcription	29	1730	0.113943	0.37985	0.457804
R-HSA-450282	MAPK targets/ Nuclear events mediated by MAP kinases	1	35	0.00230521	0.422631	0.457804
R-HSA-2151201	Transcriptional activation of mitochondrial biogenesis	2	88	0.00579596	0.40143	0.457804
R-HSA-5684996	MAPK1/MAPK3 signaling	8	329	0.021669	0.148051	0.457804
R-HSA-2408522	Selenoamino acid metabolism	5	180	0.0118554	0.154591	0.457804
R-HSA-1834949	Cytosolic sensors of pathogen-associated DNA	2	78	0.00513732	0.345761	0.457804
R-HSA-9768919	NPAS4 regulates expression of target genes	2	41	0.00270039	0.135986	0.457804
R-HSA-5423646	Aflatoxin activation and detoxification	2	49	0.00322729	0.179654	0.457804
R-HSA-373076	Class A/1 (Rhodopsin-like receptors)	11	414	0.0272673	0.0635787	0.457804
R-HSA-3700989	Transcriptional Regulation by TP53	10	484	0.0318778	0.23093	0.457804
R-HSA-1834941	STING mediated induction of host immune responses	1	24	0.00158072	0.313746	0.457804
R-HSA-6803157	Antimicrobial peptides	3	123	0.00810117	0.303784	0.457804
R-HSA-500792	GPCR ligand binding	12	608	0.0400448	0.248026	0.457804
R-HSA-2022377	Metabolism of Angiotensinogen to Angiotensins	1	27	0.0017783	0.345323	0.457804
R-HSA-2426168	Activation of gene expression by SREBF (SREBP)	2	71	0.00467628	0.305808	0.457804
R-HSA-5620971	Pyroptosis	2	34	0.00223935	0.100196	0.457804
R-HSA-9634815	Transcriptional Regulation by NPAS4	2	60	0.00395179	0.242331	0.457804
R-HSA-8853659	RET signaling	2	43	0.00283211	0.146675	0.457804
R-HSA-5683057	MAPK family signaling cascades	8	380	0.025028	0.24825	0.457804
R-HSA-1266695	Interleukin-7 signaling	1	31	0.00204176	0.385186	0.457804
R-HSA-1655829	Regulation of cholesterol biosynthesis by SREBP (SREBF)	2	87	0.00573009	0.395957	0.457804
R-HSA-216083	Integrin cell surface interactions	2	86	0.00566423	0.390461	0.457804
R-HSA-982772	Growth hormone receptor signaling	1	29	0.00191003	0.365566	0.457804
R-HSA-376176	Signaling by ROBO receptors	5	235	0.0154778	0.309159	0.457804
R-HSA-381119	Unfolded Protein Response (UPR)	4	155	0.0102088	0.226886	0.457804
R-HSA-8950505	Gene and protein expression by JAK-STAT signaling after Interleukin-12 stimulation	2	73	0.00480801	0.317283	0.457804
R-HSA-5218859	Regulated Necrosis	2	73	0.00480801	0.317283	0.457804
R-HSA-9020591	Interleukin-12 signaling	2	84	0.0055325	0.379404	0.457804
R-HSA-416476	G alpha (q) signalling events	5	284	0.0187051	0.45954	0.45954
R-HSA-74752	Signaling by Insulin receptor	2	99	0.00652045	0.459975	0.459975
R-HSA-73884	Base Excision Repair	2	100	0.00658631	0.465134	0.465134
R-HSA-1461957	Beta defensins	1	40	0.00263453	0.466259	0.466259
R-HSA-68616	Assembly of the ORC complex at the origin of replication	1	40	0.00263453	0.466259	0.466259
R-HSA-163359	Glucagon signaling in metabolic regulation	1	40	0.00263453	0.466259	0.466259
R-HSA-4090294	SUMOylation of intracellular receptors	1	40	0.00263453	0.466259	0.466259
R-HSA-6805567	Keratinization	4	226	0.0148851	0.473413	0.473413
R-HSA-392518	Signal amplification	1	41	0.00270039	0.474582	0.474582
R-HSA-6814122	Cooperation of PDCL (PhLP1) and TRiC/CCT in G-protein beta folding	1	41	0.00270039	0.474582	0.474582
R-HSA-8982491	Glycogen metabolism	1	41	0.00270039	0.474582	0.474582
R-HSA-389356	CD28 co-stimulation	1	41	0.00270039	0.474582	0.474582
R-HSA-391251	Protein folding	2	102	0.00671804	0.475364	0.475364
R-HSA-2682334	EPH-Ephrin signaling	2	102	0.00671804	0.475364	0.475364
R-HSA-388396	GPCR downstream signalling	13	794	0.0522953	0.476289	0.476289
R-HSA-983695	Antigen activates B Cell Receptor (BCR) leading to generation of second messengers	2	103	0.0067839	0.480434	0.480434
R-HSA-187687	Signalling to ERKs	1	42	0.00276625	0.482777	0.482777
R-HSA-163560	Triglyceride catabolism	1	42	0.00276625	0.482777	0.482777
R-HSA-110328	Recognition and association of DNA glycosylase with site containing an affected pyrimidine	1	42	0.00276625	0.482777	0.482777
R-HSA-168928	DDX58/IFIH1-mediated induction of interferon-alpha/beta	2	104	0.00684977	0.485475	0.485475
R-HSA-400253	Circadian Clock	2	105	0.00691563	0.490485	0.490485
R-HSA-2142753	Arachidonic acid metabolism	3	168	0.011065	0.490818	0.490818
R-HSA-749476	RNA Polymerase III Abortive And Retractive Initiation	1	43	0.00283211	0.490843	0.490843
R-HSA-74158	RNA Polymerase III Transcription	1	43	0.00283211	0.490843	0.490843
R-HSA-8941326	RUNX2 regulates bone development	1	43	0.00283211	0.490843	0.490843
R-HSA-212300	PRC2 methylates histones and DNA	1	44	0.00289798	0.498785	0.498785
R-HSA-3899300	SUMOylation of transcription cofactors	1	44	0.00289798	0.498785	0.498785
R-HSA-427359	SIRT1 negatively regulates rRNA expression	1	45	0.00296384	0.506603	0.506603
R-HSA-110331	Cleavage of the damaged purine	1	45	0.00296384	0.506603	0.506603
R-HSA-193775	Synthesis of bile acids and bile salts via 24-hydroxycholesterol	1	45	0.00296384	0.506603	0.506603
R-HSA-381340	Transcriptional regulation of white adipocyte differentiation	2	109	0.00717908	0.510217	0.510217
R-HSA-9006934	Signaling by Receptor Tyrosine Kinases	10	621	0.040901	0.510403	0.510403
R-HSA-9675108	Nervous system development	10	621	0.040901	0.510403	0.510403
R-HSA-9035034	RHOF GTPase cycle	1	46	0.0030297	0.5143	0.5143
R-HSA-73927	Depurination	1	46	0.0030297	0.5143	0.5143
R-HSA-975576	N-glycan antennae elongation in the medial/trans-Golgi	1	46	0.0030297	0.5143	0.5143
R-HSA-5357905	Regulation of TNFR1 signaling	1	46	0.0030297	0.5143	0.5143
R-HSA-9009391	Extra-nuclear estrogen signaling	2	111	0.00731081	0.519895	0.519895
R-HSA-9646399	Aggrephagy	1	47	0.00309557	0.521877	0.521877
R-HSA-9607240	FLT3 Signaling	1	48	0.00316143	0.529337	0.529337
R-HSA-9670095	Inhibition of DNA recombination at telomere	1	48	0.00316143	0.529337	0.529337
R-HSA-427389	ERCC6 (CSB) and EHMT2 (G9a) positively regulate rRNA expression	1	48	0.00316143	0.529337	0.529337
R-HSA-73933	Resolution of Abasic Sites (AP sites)	1	48	0.00316143	0.529337	0.529337
R-HSA-8853884	Transcriptional Regulation by VENTX	1	48	0.00316143	0.529337	0.529337
R-HSA-111885	Opioid Signalling	2	113	0.00744253	0.529445	0.529445
R-HSA-442755	Activation of NMDA receptors and postsynaptic events	2	113	0.00744253	0.529445	0.529445
R-HSA-68867	Assembly of the pre-replicative complex	2	114	0.0075084	0.534171	0.534171
R-HSA-5625886	Activated PKN1 stimulates transcription of AR (androgen receptor) regulated genes KLK2 and KLK3	1	49	0.00322729	0.53668	0.53668
R-HSA-6811438	Intra-Golgi traffic	1	49	0.00322729	0.53668	0.53668
R-HSA-9609736	Assembly and cell surface presentation of NMDA receptors	1	49	0.00322729	0.53668	0.53668
R-HSA-975138	TRAF6 mediated induction of NFkB and MAP kinases upon TLR7/8 or 9 activation	2	116	0.00764012	0.543527	0.543527
R-HSA-168164	Toll Like Receptor 3 (TLR3) Cascade	2	116	0.00764012	0.543527	0.543527
R-HSA-165159	MTOR signalling	1	50	0.00329316	0.54391	0.54391
R-HSA-991365	Activation of GABAB receptors	1	50	0.00329316	0.54391	0.54391
R-HSA-381676	Glucagon-like Peptide-1 (GLP1) regulates insulin secretion	1	50	0.00329316	0.54391	0.54391
R-HSA-977444	GABA B receptor activation	1	50	0.00329316	0.54391	0.54391
R-HSA-512988	Interleukin-3, Interleukin-5 and GM-CSF signaling	1	50	0.00329316	0.54391	0.54391
R-HSA-3108232	SUMO E3 ligases SUMOylate target proteins	3	183	0.012053	0.547968	0.547968
R-HSA-975155	MyD88 dependent cascade initiated on endosome	2	117	0.00770599	0.548155	0.548155
R-HSA-68882	Mitotic Anaphase	4	249	0.0163999	0.548884	0.548884
R-HSA-3214841	PKMTs methylate histone lysines	1	51	0.00335902	0.551027	0.551027
R-HSA-8854214	TBC/RABGAPs	1	51	0.00335902	0.551027	0.551027
R-HSA-1461973	Defensins	1	51	0.00335902	0.551027	0.551027
R-HSA-110329	Cleavage of the damaged pyrimidine	1	51	0.00335902	0.551027	0.551027
R-HSA-73928	Depyrimidination	1	51	0.00335902	0.551027	0.551027
R-HSA-2555396	Mitotic Metaphase and Anaphase	4	250	0.0164658	0.552039	0.552039
R-HSA-168181	Toll Like Receptor 7/8 (TLR7/8) Cascade	2	118	0.00777185	0.552751	0.552751
R-HSA-3928662	EPHB-mediated forward signaling	1	52	0.00342488	0.558034	0.558034
R-HSA-196741	Cobalamin (Cbl, vitamin B12) transport and metabolism	1	52	0.00342488	0.558034	0.558034
R-HSA-432040	Vasopressin regulates renal water homeostasis via Aquaporins	1	53	0.00349075	0.564931	0.564931
R-HSA-2172127	DAP12 interactions	1	53	0.00349075	0.564931	0.564931
R-HSA-937061	TRIF(TICAM1)-mediated TLR4 signaling	2	121	0.00796944	0.566341	0.566341
R-HSA-166166	MyD88-independent TLR4 cascade	2	121	0.00796944	0.566341	0.566341
R-HSA-168138	Toll Like Receptor 9 (TLR9) Cascade	2	121	0.00796944	0.566341	0.566341
R-HSA-983705	Signaling by the B Cell Receptor (BCR)	3	189	0.0124481	0.569759	0.569759
R-HSA-774815	Nucleosome assembly	1	54	0.00355661	0.571722	0.571722
R-HSA-606279	Deposition of new CENPA-containing nucleosomes at the centromere	1	54	0.00355661	0.571722	0.571722
R-HSA-75153	Apoptotic execution phase	1	54	0.00355661	0.571722	0.571722
R-HSA-3247509	Chromatin modifying enzymes	4	258	0.0169927	0.576859	0.576859
R-HSA-4839726	Chromatin organization	4	258	0.0169927	0.576859	0.576859
R-HSA-196849	Metabolism of water-soluble vitamins and cofactors	4	258	0.0169927	0.576859	0.576859
R-HSA-2299718	Condensation of Prophase Chromosomes	1	55	0.00362247	0.578407	0.578407
R-HSA-8955332	Carboxyterminal post-translational modifications of tubulin	1	55	0.00362247	0.578407	0.578407
R-HSA-3214858	RMTs methylate histone arginines	1	55	0.00362247	0.578407	0.578407
R-HSA-1483191	Synthesis of PC	1	55	0.00362247	0.578407	0.578407
R-HSA-437239	Recycling pathway of L1	1	55	0.00362247	0.578407	0.578407
R-HSA-445989	TAK1-dependent IKK and NF-kappa-B activation	1	55	0.00362247	0.578407	0.578407
R-HSA-2990846	SUMOylation	3	192	0.0126457	0.580411	0.580411
R-HSA-8953854	Metabolism of RNA	12	789	0.051966	0.58382	0.58382
R-HSA-5620924	Intraflagellar transport	1	56	0.00368834	0.584988	0.584988
R-HSA-9634597	GPER1 signaling	1	56	0.00368834	0.584988	0.584988
R-HSA-8963899	Plasma lipoprotein remodeling	1	56	0.00368834	0.584988	0.584988
R-HSA-75893	TNF signaling	1	56	0.00368834	0.584988	0.584988
R-HSA-8878171	Transcriptional regulation by RUNX1	4	261	0.0171903	0.585964	0.585964
R-HSA-5628897	TP53 Regulates Metabolic Genes	2	126	0.00829876	0.588327	0.588327
R-HSA-70268	Pyruvate metabolism	1	57	0.0037542	0.591466	0.591466
R-HSA-9013405	RHOD GTPase cycle	1	57	0.0037542	0.591466	0.591466
R-HSA-1592230	Mitochondrial biogenesis	2	128	0.00843048	0.596888	0.596888
R-HSA-912446	Meiotic recombination	1	58	0.00382006	0.597844	0.597844
R-HSA-6794361	Neurexins and neuroligins	1	60	0.00395179	0.610304	0.610304
R-HSA-4085001	Sialic acid metabolism	1	60	0.00395179	0.610304	0.610304
R-HSA-1852241	Organelle biogenesis and maintenance	5	338	0.0222617	0.612604	0.612604
R-HSA-69002	DNA Replication Pre-Initiation	2	132	0.00869393	0.613609	0.613609
R-HSA-168898	Toll-like Receptor Cascades	3	202	0.0133044	0.614699	0.614699
R-HSA-9639288	Amino acids regulate mTORC1	1	61	0.00401765	0.616389	0.616389
R-HSA-5676590	NIK-->noncanonical NF-kB signaling	1	61	0.00401765	0.616389	0.616389
R-HSA-8866654	E3 ubiquitin ligases ubiquitinate target proteins	1	61	0.00401765	0.616389	0.616389
R-HSA-166058	MyD88:MAL(TIRAP) cascade initiated on plasma membrane	2	133	0.0087598	0.617706	0.617706
R-HSA-168188	Toll Like Receptor TLR6:TLR2 Cascade	2	133	0.0087598	0.617706	0.617706
R-HSA-1221632	Meiotic synapsis	1	62	0.00408351	0.62238	0.62238
R-HSA-4551638	SUMOylation of chromatin organization proteins	1	62	0.00408351	0.62238	0.62238
R-HSA-3214815	HDACs deacetylate histones	1	63	0.00414938	0.628277	0.628277
R-HSA-418597	G alpha (z) signalling events	1	63	0.00414938	0.628277	0.628277
R-HSA-6811436	COPI-independent Golgi-to-ER retrograde traffic	1	63	0.00414938	0.628277	0.628277
R-HSA-73929	Base-Excision Repair, AP Site Formation	1	63	0.00414938	0.628277	0.628277
R-HSA-168179	Toll Like Receptor TLR1:TLR2 Cascade	2	136	0.00895739	0.629797	0.629797
R-HSA-181438	Toll Like Receptor 2 (TLR2) Cascade	2	136	0.00895739	0.629797	0.629797
R-HSA-1266738	Developmental Biology	19	1279	0.084239	0.630341	0.630341
R-HSA-174084	Autodegradation of Cdh1 by Cdh1:APC/C	1	64	0.00421524	0.634083	0.634083
R-HSA-68886	M Phase	6	416	0.0273991	0.637063	0.637063
R-HSA-69620	Cell Cycle Checkpoints	4	279	0.0183758	0.638144	0.638144
R-HSA-429914	Deadenylation-dependent mRNA decay	1	65	0.0042811	0.639798	0.639798
R-HSA-8935690	Digestion	1	65	0.0042811	0.639798	0.639798
R-HSA-5617833	Cilium Assembly	3	210	0.0138313	0.640745	0.640745
R-HSA-5607761	Dectin-1 mediated noncanonical NF-kB signaling	1	66	0.00434697	0.645424	0.645424
R-HSA-9029569	NR1H3 & NR1H2 regulate gene expression linked to cholesterol transport and efflux	1	66	0.00434697	0.645424	0.645424
R-HSA-8979227	Triglyceride metabolism	1	66	0.00434697	0.645424	0.645424
R-HSA-70263	Gluconeogenesis	1	66	0.00434697	0.645424	0.645424
R-HSA-114608	Platelet degranulation	2	141	0.0092867	0.649286	0.649286
R-HSA-5693565	Recruitment and ATM-mediated phosphorylation of repair and signaling proteins at DNA double strand breaks	1	67	0.00441283	0.650963	0.650963
R-HSA-201722	Formation of the beta-catenin:TCF transactivating complex	1	67	0.00441283	0.650963	0.650963
R-HSA-2022090	Assembly of collagen fibrils and other multimeric structures	1	67	0.00441283	0.650963	0.650963
R-HSA-174154	APC/C:Cdc20 mediated degradation of Securin	1	68	0.00447869	0.656416	0.656416
R-HSA-977443	GABA receptor activation	1	68	0.00447869	0.656416	0.656416
R-HSA-983189	Kinesins	1	68	0.00447869	0.656416	0.656416
R-HSA-3299685	Detoxification of Reactive Oxygen Species	1	68	0.00447869	0.656416	0.656416
R-HSA-1227986	Signaling by ERBB2	1	68	0.00447869	0.656416	0.656416
R-HSA-1442490	Collagen degradation	1	69	0.00454456	0.661784	0.661784
R-HSA-445717	Aquaporin-mediated transport	1	69	0.00454456	0.661784	0.661784
R-HSA-8956321	Nucleotide salvage	1	69	0.00454456	0.661784	0.661784
R-HSA-450294	MAP kinase activation	1	69	0.00454456	0.661784	0.661784
R-HSA-8943724	Regulation of PTEN gene transcription	1	70	0.00461042	0.667068	0.667068
R-HSA-9707616	Heme signaling	1	70	0.00461042	0.667068	0.667068
R-HSA-5658442	Regulation of RAS by GAPs	1	71	0.00467628	0.67227	0.67227
R-HSA-9616222	Transcriptional regulation of granulopoiesis	1	71	0.00467628	0.67227	0.67227
R-HSA-1483206	Glycerophospholipid biosynthesis	3	221	0.0145558	0.674509	0.674509
R-HSA-1474228	Degradation of the extracellular matrix	2	148	0.00974774	0.675197	0.675197
R-HSA-76005	Response to elevated platelet cytosolic Ca2+	2	148	0.00974774	0.675197	0.675197
R-HSA-5690714	CD22 mediated BCR regulation	1	72	0.00474215	0.677391	0.677391
R-HSA-1234176	Oxygen-dependent proline hydroxylation of Hypoxia-inducible Factor Alpha	1	72	0.00474215	0.677391	0.677391
R-HSA-1169091	Activation of NF-kappaB in B cells	1	72	0.00474215	0.677391	0.677391
R-HSA-6790901	rRNA modification in the nucleus and cytosol	1	72	0.00474215	0.677391	0.677391
R-HSA-8963743	Digestion and absorption	1	72	0.00474215	0.677391	0.677391
R-HSA-211976	Endogenous sterols	1	72	0.00474215	0.677391	0.677391
R-HSA-2132295	MHC class II antigen presentation	2	149	0.00981361	0.678769	0.678769
R-HSA-174184	Cdc20:Phospho-APC/C mediated degradation of Cyclin A	1	73	0.00480801	0.682433	0.682433
R-HSA-913709	O-linked glycosylation of mucins	1	73	0.00480801	0.682433	0.682433
R-HSA-179419	APC:Cdc20 mediated degradation of cell cycle proteins prior to satisfation of the cell cycle checkpoint	1	74	0.00487387	0.687396	0.687396
R-HSA-174178	APC/C:Cdh1 mediated degradation of Cdc20 and other APC/C:Cdh1 targeted proteins in late mitosis/early G1	1	74	0.00487387	0.687396	0.687396
R-HSA-5693606	DNA Double Strand Break Response	1	75	0.00493974	0.692282	0.692282
R-HSA-69017	CDK-mediated phosphorylation and removal of Cdc6	1	75	0.00493974	0.692282	0.692282
R-HSA-176409	APC/C:Cdc20 mediated degradation of mitotic proteins	1	76	0.0050056	0.697091	0.697091
R-HSA-3371497	HSP90 chaperone cycle for steroid hormone receptors (SHR) in the presence of ligand	1	76	0.0050056	0.697091	0.697091
R-HSA-176814	Activation of APC/C and APC/C:Cdc20 mediated degradation of mitotic proteins	1	77	0.00507146	0.701826	0.701826
R-HSA-191273	Cholesterol biosynthesis	1	77	0.00507146	0.701826	0.701826
R-HSA-112314	Neurotransmitter receptors and postsynaptic signal transmission	3	232	0.0152802	0.705892	0.705892
R-HSA-193368	Synthesis of bile acids and bile salts via 7alpha-hydroxycholesterol	1	78	0.00513732	0.706487	0.706487
R-HSA-448424	Interleukin-17 signaling	1	78	0.00513732	0.706487	0.706487
R-HSA-975634	Retinoid metabolism and transport	1	79	0.00520319	0.711076	0.711076
R-HSA-5357801	Programmed Cell Death	3	234	0.015412	0.711344	0.711344
R-HSA-5625740	RHO GTPases activate PKNs	1	80	0.00526905	0.715593	0.715593
R-HSA-69473	G2/M DNA damage checkpoint	1	80	0.00526905	0.715593	0.715593
R-HSA-196854	Metabolism of vitamins and cofactors	5	382	0.0251597	0.71674	0.71674
R-HSA-5578749	Transcriptional regulation by small RNAs	1	81	0.00533491	0.72004	0.72004
R-HSA-4086398	Ca2+ pathway	1	81	0.00533491	0.72004	0.72004
R-HSA-1445148	Translocation of SLC2A4 (GLUT4) to the plasma membrane	1	81	0.00533491	0.72004	0.72004
R-HSA-8852276	The role of GTSE1 in G2/M progression after G2 checkpoint	1	83	0.00546664	0.728727	0.728727
R-HSA-176408	Regulation of APC/C activators between G1/S and early anaphase	1	83	0.00546664	0.728727	0.728727
R-HSA-917937	Iron uptake and transport	1	83	0.00546664	0.728727	0.728727
R-HSA-198933	Immunoregulatory interactions between a Lymphoid and a non-Lymphoid cell	4	316	0.0208128	0.731312	0.731312
R-HSA-166016	Toll Like Receptor 4 (TLR4) Cascade	2	165	0.0108674	0.731673	0.731673
R-HSA-8852135	Protein ubiquitination	1	84	0.0055325	0.732969	0.732969
R-HSA-9024446	NR1H2 and NR1H3-mediated signaling	1	85	0.00559837	0.737146	0.737146
R-HSA-425393	Transport of inorganic cations/anions and amino acids/oligopeptides	2	167	0.0109991	0.73774	0.73774
R-HSA-383280	Nuclear Receptor transcription pathway	1	86	0.00566423	0.741257	0.741257
R-HSA-1234174	Cellular response to hypoxia	1	86	0.00566423	0.741257	0.741257
R-HSA-416482	G alpha (12/13) signalling events	1	86	0.00566423	0.741257	0.741257
R-HSA-1257604	PIP3 activates AKT signaling	4	321	0.0211421	0.742417	0.742417
R-HSA-5693532	DNA Double-Strand Break Repair	2	169	0.0111309	0.74369	0.74369
R-HSA-69306	DNA Replication	2	169	0.0111309	0.74369	0.74369
R-HSA-9609507	Protein localization	2	170	0.0111967	0.746622	0.746622
R-HSA-2995410	Nuclear Envelope (NE) Reassembly	1	88	0.00579596	0.749288	0.749288
R-HSA-195258	RHO GTPase Effectors	4	326	0.0214714	0.753173	0.753173
R-HSA-5693607	Processing of DNA double-strand break ends	1	89	0.00586182	0.75321	0.75321
R-HSA-1912408	Pre-NOTCH Transcription and Translation	1	89	0.00586182	0.75321	0.75321
R-HSA-9018677	Biosynthesis of DHA-derived SPMs	1	89	0.00586182	0.75321	0.75321
R-HSA-6806667	Metabolism of fat-soluble vitamins	1	89	0.00586182	0.75321	0.75321
R-HSA-1989781	PPARA activates gene expression	2	175	0.011526	0.760854	0.760854
R-HSA-1168372	Downstream signaling events of B Cell Receptor (BCR)	1	91	0.00599355	0.760872	0.760872
R-HSA-195253	Degradation of beta-catenin by the destruction complex	1	91	0.00599355	0.760872	0.760872
R-HSA-9707564	Cytoprotection by HMOX1	1	91	0.00599355	0.760872	0.760872
R-HSA-211859	Biological oxidations	7	551	0.0362906	0.763128	0.763128
R-HSA-453276	Regulation of mitotic cell cycle	1	92	0.00605941	0.764613	0.764613
R-HSA-174143	APC/C-mediated degradation of cell cycle proteins	1	92	0.00605941	0.764613	0.764613
R-HSA-1500620	Meiosis	1	92	0.00605941	0.764613	0.764613
R-HSA-195721	Signaling by WNT	4	332	0.0218666	0.765622	0.765622
R-HSA-400206	Regulation of lipid metabolism by PPARalpha	2	177	0.0116578	0.766351	0.766351
R-HSA-450531	Regulation of mRNA stability by proteins that bind AU-rich elements	1	93	0.00612527	0.768297	0.768297
R-HSA-6794362	Protein-protein interactions at synapses	1	93	0.00612527	0.768297	0.768297
R-HSA-8939211	ESR-mediated signaling	3	257	0.0169268	0.768552	0.768552
R-HSA-202733	Cell surface interactions at the vascular wall	3	257	0.0169268	0.768552	0.768552
R-HSA-69052	Switching of origins to a post-replicative state	1	94	0.00619113	0.771923	0.771923
R-HSA-6804756	Regulation of TP53 Activity through Phosphorylation	1	95	0.006257	0.775492	0.775492
R-HSA-392499	Metabolism of proteins	31	2214	0.145821	0.777454	0.777454
R-HSA-438064	Post NMDA receptor activation events	1	96	0.00632286	0.779006	0.779006
R-HSA-388841	Costimulation by the CD28 family	1	99	0.00652045	0.789222	0.789222
R-HSA-373080	Class B/2 (Secretin family receptors)	1	99	0.00652045	0.789222	0.789222
R-HSA-71406	Pyruvate metabolism and Citric Acid (TCA) cycle	1	100	0.00658631	0.792522	0.792522
R-HSA-174824	Plasma lipoprotein assembly, remodeling, and clearance	1	102	0.00671804	0.798967	0.798967
R-HSA-2029481	FCGR activation	1	103	0.0067839	0.802115	0.802115
R-HSA-5668541	TNFR2 non-canonical NF-kB pathway	1	104	0.00684977	0.805214	0.805214
R-HSA-1474290	Collagen formation	1	104	0.00684977	0.805214	0.805214
R-HSA-8939236	RUNX1 regulates transcription of genes involved in differentiation of HSCs	1	106	0.00698149	0.811267	0.811267
R-HSA-6811434	COPI-dependent Golgi-to-ER retrograde traffic	1	107	0.00704736	0.814223	0.814223
R-HSA-6807878	COPI-mediated anterograde transport	1	107	0.00704736	0.814223	0.814223
R-HSA-1296071	Potassium Channels	1	107	0.00704736	0.814223	0.814223
R-HSA-422356	Regulation of insulin secretion	1	108	0.00711322	0.817133	0.817133
R-HSA-157579	Telomere Maintenance	1	109	0.00717908	0.819997	0.819997
R-HSA-3214847	HATs acetylate histones	1	110	0.00724495	0.822817	0.822817
R-HSA-70171	Glycolysis	1	110	0.00724495	0.822817	0.822817
R-HSA-9006925	Intracellular signaling by second messengers	4	368	0.0242376	0.8303	0.8303
R-HSA-192105	Synthesis of bile acids and bile salts	1	113	0.00744253	0.831015	0.831015
R-HSA-2559580	Oxidative Stress Induced Senescence	1	114	0.0075084	0.833663	0.833663
R-HSA-1912422	Pre-NOTCH Expression and Processing	1	114	0.0075084	0.833663	0.833663
R-HSA-8856825	Cargo recognition for clathrin-mediated endocytosis	1	115	0.00757426	0.83627	0.83627
R-HSA-5619507	Activation of HOX genes during differentiation	1	116	0.00764012	0.838836	0.838836
R-HSA-5617472	Activation of anterior HOX genes in hindbrain development during early embryogenesis	1	116	0.00764012	0.838836	0.838836
R-HSA-76002	Platelet activation, signaling and aggregation	3	293	0.0192979	0.839292	0.839292
R-HSA-418346	Platelet homeostasis	1	118	0.00777185	0.843848	0.843848
R-HSA-611105	Respiratory electron transport	1	118	0.00777185	0.843848	0.843848
R-HSA-69275	G2/M Transition	2	212	0.013963	0.846152	0.846152
R-HSA-5607764	CLEC7A (Dectin-1) signaling	1	120	0.00790358	0.848705	0.848705
R-HSA-211000	Gene Silencing by RNA	1	120	0.00790358	0.848705	0.848705
R-HSA-453274	Mitotic G2-G2/M phases	2	214	0.0140947	0.849867	0.849867
R-HSA-211945	Phase I - Functionalization of compounds	3	301	0.0198248	0.852222	0.852222
R-HSA-201681	TCF dependent signaling in response to WNT	2	216	0.0142264	0.853501	0.853501
R-HSA-1474165	Reproduction	1	123	0.00810117	0.85571	0.85571
R-HSA-5610787	Hedgehog 'off' state	1	124	0.00816703	0.857972	0.857972
R-HSA-5693567	HDR through Homologous Recombination (HRR) or Single Strand Annealing (SSA)	1	124	0.00816703	0.857972	0.857972
R-HSA-382556	ABC-family proteins mediated transport	1	124	0.00816703	0.857972	0.857972
R-HSA-9006931	Signaling by Nuclear Receptors	4	387	0.025489	0.858021	0.858021
R-HSA-948021	Transport to the Golgi and subsequent modification	2	219	0.014424	0.858802	0.858802
R-HSA-194068	Bile acid and bile salt metabolism	1	125	0.00823289	0.860199	0.860199
R-HSA-5693538	Homology Directed Repair	1	130	0.00856221	0.870824	0.870824
R-HSA-373760	L1CAM interactions	1	130	0.00856221	0.870824	0.870824
R-HSA-2980736	Peptide hormone metabolism	1	130	0.00856221	0.870824	0.870824
R-HSA-1483257	Phospholipid metabolism	3	314	0.020681	0.87131	0.87131
R-HSA-9007101	Rab regulation of trafficking	1	131	0.00862807	0.87285	0.87285
R-HSA-446219	Synthesis of substrates in N-glycan biosythesis	1	131	0.00862807	0.87285	0.87285
R-HSA-1280218	Adaptive Immune System	12	1012	0.0666535	0.874666	0.874666
R-HSA-69239	Synthesis of DNA	1	132	0.00869393	0.874845	0.874845
R-HSA-5173105	O-linked glycosylation	1	133	0.0087598	0.876809	0.876809
R-HSA-68875	Mitotic Prophase	1	135	0.00889152	0.880644	0.880644
R-HSA-73886	Chromosome Maintenance	1	136	0.00895739	0.882517	0.882517
R-HSA-112316	Neuronal System	5	490	0.0322729	0.884594	0.884594
R-HSA-1428517	The citric acid (TCA) cycle and respiratory electron transport	2	238	0.0156754	0.888501	0.888501
R-HSA-1474244	Extracellular matrix organization	3	328	0.0216031	0.889408	0.889408
R-HSA-70326	Glucose metabolism	1	140	0.00922084	0.889721	0.889721
R-HSA-8957322	Metabolism of steroids	3	331	0.0218007	0.892979	0.892979
R-HSA-163685	Integration of energy metabolism	1	147	0.00968188	0.901285	0.901285
R-HSA-8878166	Transcriptional regulation by RUNX2	1	147	0.00968188	0.901285	0.901285
R-HSA-162582	Signal Transduction	40	3023	0.199104	0.901831	0.901831
R-HSA-199991	Membrane Trafficking	7	668	0.0439966	0.902033	0.902033
R-HSA-8856688	Golgi-to-ER retrograde transport	1	148	0.00974774	0.902835	0.902835
R-HSA-8951664	Neddylation	2	249	0.0163999	0.902944	0.902944
R-HSA-877300	Interferon gamma signaling	2	252	0.0165975	0.906571	0.906571
R-HSA-112315	Transmission across Chemical Synapses	3	344	0.0226569	0.907288	0.907288
R-HSA-69278	Cell Cycle, Mitotic	6	596	0.0392544	0.908045	0.908045
R-HSA-69481	G2/M Checkpoints	1	153	0.0100771	0.91023	0.91023
R-HSA-163200	Respiratory electron transport, ATP synthesis by chemiosmotic coupling, and heat production by uncoupling proteins.	1	153	0.0100771	0.91023	0.91023
R-HSA-9018519	Estrogen-dependent gene expression	1	154	0.0101429	0.911641	0.911641
R-HSA-9018678	Biosynthesis of specialized proresolving mediators (SPMs)	1	159	0.0104722	0.918368	0.918368
R-HSA-446193	Biosynthesis of the N-glycan precursor (dolichol lipid-linked oligosaccharide, LLO) and transfer to a nascent protein	1	159	0.0104722	0.918368	0.918368
R-HSA-156580	Phase II - Conjugation of compounds	2	263	0.017322	0.918813	0.918813
R-HSA-8856828	Clathrin-mediated endocytosis	1	161	0.010604	0.920914	0.920914
R-HSA-199977	ER to Golgi Anterograde Transport	1	164	0.0108016	0.924585	0.924585
R-HSA-73887	Death Receptor Signalling	1	164	0.0108016	0.924585	0.924585
R-HSA-9711123	Cellular response to chemical stress	2	269	0.0177172	0.924841	0.924841
R-HSA-3858494	Beta-catenin independent WNT signaling	1	166	0.0109333	0.926938	0.926938
R-HSA-5358351	Signaling by Hedgehog	1	168	0.011065	0.929218	0.929218
R-HSA-2187338	Visual phototransduction	1	169	0.0111309	0.930331	0.930331
R-HSA-6807070	PTEN Regulation	1	171	0.0112626	0.932505	0.932505
R-HSA-73894	DNA Repair	3	381	0.0250939	0.939052	0.939052
R-HSA-5633007	Regulation of TP53 Activity	1	178	0.0117236	0.939597	0.939597
R-HSA-69242	S Phase	1	179	0.0117895	0.940547	0.940547
R-HSA-1630316	Glycosaminoglycan metabolism	1	181	0.0119212	0.942404	0.942404
R-HSA-211897	Cytochrome P450 - arranged by substrate type	1	186	0.0122505	0.946797	0.946797
R-HSA-418555	G alpha (s) signalling events	1	189	0.0124481	0.949271	0.949271
R-HSA-109581	Apoptosis	1	192	0.0126457	0.95163	0.95163
R-HSA-2029480	Fcgamma receptor (FCGR) dependent phagocytosis	1	193	0.0127116	0.952392	0.952392
R-HSA-983231	Factors involved in megakaryocyte development and platelet production	1	194	0.0127774	0.953142	0.953142
R-HSA-983168	Antigen processing: Ubiquitination & Proteasome degradation	2	315	0.0207469	0.958865	0.958865
R-HSA-5621481	C-type lectin receptors (CLRs)	1	203	0.0133702	0.959383	0.959383
R-HSA-446203	Asparagine N-linked glycosylation	3	421	0.0277284	0.961897	0.961897
R-HSA-8978868	Fatty acid metabolism	3	431	0.028387	0.966199	0.966199
R-HSA-194315	Signaling by Rho GTPases	6	709	0.046697	0.967939	0.967939
R-HSA-597592	Post-translational protein modification	17	1604	0.105644	0.971386	0.971386
R-HSA-9716542	Signaling by Rho GTPases, Miro GTPases and RHOBTB3	6	725	0.0477508	0.972643	0.972643
R-HSA-1640170	Cell Cycle	6	734	0.0483435	0.975002	0.975002
R-HSA-71387	Metabolism of carbohydrates	3	456	0.0300336	0.975042	0.975042
R-HSA-5653656	Vesicle-mediated transport	7	828	0.0545347	0.976672	0.976672
R-HSA-71291	Metabolism of amino acids and derivatives	5	666	0.0438648	0.980068	0.980068
R-HSA-15869	Metabolism of nucleotides	1	256	0.016861	0.982527	0.982527
R-HSA-157118	Signaling by NOTCH	1	259	0.0170586	0.983344	0.983344
R-HSA-913531	Interferon Signaling	2	397	0.0261477	0.98651	0.98651
R-HSA-109582	Hemostasis	6	803	0.0528881	0.987744	0.987744
R-HSA-425407	SLC-mediated transmembrane transport	2	420	0.0276625	0.990207	0.990207
R-HSA-9012999	RHO GTPase cycle	2	460	0.030297	0.994426	0.994426
R-HSA-382551	Transport of small molecules	7	971	0.0639531	0.994561	0.994561
R-HSA-983169	Class I MHC mediated antigen processing & presentation	2	479	0.0315484	0.995747	0.995747
R-HSA-556833	Metabolism of lipids	12	1446	0.0952381	0.996173	0.996173
R-HSA-9752946	Expression and translocation of olfactory receptors	3	813	0.0535467	0.999785	0.999785
R-HSA-1430728	Metabolism	34	3641	0.239808	0.999921	0.999921
R-HSA-381753	Olfactory Signaling Pathway	3	887	0.0584206	0.999925	0.999925
R-HSA-9709957	Sensory Perception	4	1262	0.0831193	0.999998	0.999998

## Sheet: TwoWeek_NegGenes_Pathways
Stable Identifier	Pathway Name	Entities Found	Entities Total	Entities Ratio	Entitis pValue	Entities FDR
R-HSA-168256	Immune System	37	2698	0.177699	6.82775e-08	2.43751e-05
R-HSA-6783783	Interleukin-10 signaling	7	86	0.00566423	7.3549e-07	0.000115448
R-HSA-449147	Signaling by Interleukins	16	658	0.0433379	9.70151e-07	0.000115448
R-HSA-198933	Immunoregulatory interactions between a Lymphoid and a non-Lymphoid cell	11	316	0.0208128	2.07282e-06	0.000184481
R-HSA-380108	Chemokine receptors bind chemokines	5	57	0.0037542	2.13317e-05	0.00151455
R-HSA-6785807	Interleukin-4 and Interleukin-13 signaling	8	211	0.0138971	3.06447e-05	0.00180804
R-HSA-1280215	Cytokine Signaling in Immune system	17	1107	0.0729105	0.000163628	0.00834503
R-HSA-6798695	Neutrophil degranulation	10	480	0.0316143	0.000432624	0.0190354
R-HSA-9707587	Regulation of HMOX1 expression and activity	2	6	0.000395179	0.000571297	0.0222806
R-HSA-427975	Proton/oligopeptide cotransporters	2	9	0.000592768	0.00127115	0.0368634
R-HSA-168249	Innate Immune System	17	1345	0.0885859	0.00150254	0.0405685
R-HSA-212718	EGFR interacts with phospholipase C-gamma	2	11	0.000724495	0.00188482	0.0433508
R-HSA-1280218	Adaptive Immune System	14	1012	0.0666535	0.00180829	0.0433508
R-HSA-373076	Class A/1 (Rhodopsin-like receptors)	8	414	0.0272673	0.00263898	0.0580576
R-HSA-75205	Dissolution of Fibrin Clot	2	14	0.000922084	0.00301928	0.0634048
R-HSA-1250342	PI3K events in ERBB4 signaling	2	15	0.000987947	0.00345317	0.0656103
R-HSA-179812	GRB2 events in EGFR signaling	2	16	0.00105381	0.0039144	0.0665448
R-HSA-9614085	FOXO-mediated transcription	4	110	0.00724495	0.00380433	0.0665448
R-HSA-8847993	ERBB2 Activates PTK6 Signaling	2	18	0.00118554	0.00491758	0.0764247
R-HSA-180336	SHC1 events in EGFR signaling	2	19	0.0012514	0.00545891	0.0764247
R-HSA-6785631	ERBB2 Regulates Cell Motility	2	19	0.0012514	0.00545891	0.0764247
R-HSA-1250347	SHC1 events in ERBB4 signaling	2	21	0.00138313	0.00661946	0.0840514
R-HSA-180292	GAB1 signalosome	2	23	0.00151485	0.00788185	0.0840514
R-HSA-1963640	GRB2 events in ERBB2 signaling	2	21	0.00138313	0.00661946	0.0840514
R-HSA-1963642	PI3K events in ERBB2 signaling	2	22	0.00144899	0.00723808	0.0840514
R-HSA-168643	Nucleotide-binding domain, leucine rich repeat containing receptor (NLR) signaling pathways	3	72	0.00474215	0.00840514	0.0840514
R-HSA-9614657	FOXO-mediated transcription of cell death genes	2	23	0.00151485	0.00788185	0.0840514
R-HSA-9707616	Heme signaling	3	70	0.00461042	0.00778727	0.0840514
R-HSA-375276	Peptide ligand-binding receptors	5	203	0.0133702	0.00638041	0.0840514
R-HSA-500792	GPCR ligand binding	9	608	0.0400448	0.00814445	0.0840514
R-HSA-844456	The NLRP3 inflammasome	2	24	0.00158072	0.00855047	0.0855047
R-HSA-71384	Ethanol oxidation	2	28	0.00184417	0.0114676	0.0917405
R-HSA-6803205	TP53 regulates transcription of several additional cell death genes whose specific roles in p53-dependent apoptosis remain uncertain	2	28	0.00184417	0.0114676	0.0917405
R-HSA-9617828	FOXO-mediated transcription of cell cycle genes	2	27	0.0017783	0.0107025	0.0917405
R-HSA-372790	Signaling by GPCR	11	875	0.0576302	0.0113644	0.0917405
R-HSA-9634638	Estrogen-dependent nuclear events downstream of ESR-membrane signaling	2	29	0.00191003	0.012256	0.0980483
R-HSA-1250196	SHC1 events in ERBB2 signaling	2	36	0.00237107	0.0184064	0.110684
R-HSA-380994	ATF4 activates genes in response to endoplasmic reticulum stress	2	34	0.00223935	0.0165392	0.110684
R-HSA-8863795	Downregulation of ERBB2 signaling	2	36	0.00237107	0.0184064	0.110684
R-HSA-622312	Inflammasomes	2	34	0.00223935	0.0165392	0.110684
R-HSA-388396	GPCR downstream signalling	10	794	0.0522953	0.0154734	0.110684
R-HSA-1989781	PPARA activates gene expression	4	175	0.011526	0.0184473	0.110684
R-HSA-400206	Regulation of lipid metabolism by PPARalpha	4	177	0.0116578	0.0191413	0.114848
R-HSA-182971	EGFR downregulation	2	37	0.00243694	0.0193719	0.116231
R-HSA-189483	Heme degradation	2	40	0.00263453	0.0223926	0.134356
R-HSA-381042	PERK regulates gene expression	2	42	0.00276625	0.0245075	0.147045
R-HSA-5624138	Trafficking of myristoylated proteins to the cilium	1	7	0.000461042	0.0393258	0.178071
R-HSA-166058	MyD88:MAL(TIRAP) cascade initiated on plasma membrane	3	133	0.0087598	0.0413899	0.178071
R-HSA-168188	Toll Like Receptor TLR6:TLR2 Cascade	3	133	0.0087598	0.0413899	0.178071
R-HSA-168179	Toll Like Receptor TLR1:TLR2 Cascade	3	136	0.00895739	0.0437249	0.178071
R-HSA-181438	Toll Like Receptor 2 (TLR2) Cascade	3	136	0.00895739	0.0437249	0.178071
R-HSA-2162123	Synthesis of Prostaglandins (PG) and Thromboxanes (TX)	2	58	0.00382006	0.0440837	0.178071
R-HSA-6811558	PI5P, PP2A and IER3 Regulate PI3K/AKT Signaling	3	129	0.00849634	0.0383782	0.178071
R-HSA-199418	Negative regulation of the PI3K/AKT network	3	137	0.00902325	0.0445177	0.178071
R-HSA-418594	G alpha (i) signalling events	6	426	0.0280577	0.0359206	0.178071
R-HSA-2172127	DAP12 interactions	2	53	0.00349075	0.0374873	0.178071
R-HSA-1251985	Nuclear signaling by ERBB4	2	47	0.00309557	0.0301332	0.178071
R-HSA-177929	Signaling by EGFR	2	61	0.00401765	0.0482329	0.192931
R-HSA-445355	Smooth Muscle Contraction	2	61	0.00401765	0.0482329	0.192931
R-HSA-8857538	PTK6 promotes HIF1A stabilization	1	9	0.000592768	0.0502781	0.200494
R-HSA-2562578	TRIF-mediated programmed cell death	1	10	0.000658631	0.055708	0.200494
R-HSA-162791	Attachment of GPI anchor to uPAR	1	10	0.000658631	0.055708	0.200494
R-HSA-937072	TRAF6-mediated induction of TAK1 complex within TLR4 complex	1	19	0.0012514	0.103216	0.200494
R-HSA-937041	IKK complex recruitment mediated by RIP1	1	24	0.00158072	0.12858	0.200494
R-HSA-912526	Interleukin receptor SHC signaling	1	29	0.00191003	0.153235	0.200494
R-HSA-389359	CD28 dependent Vav1 pathway	1	17	0.00111967	0.092867	0.200494
R-HSA-936964	Activation of IRF3/IRF7 mediated by TBK1/IKK epsilon	1	20	0.00131726	0.108346	0.200494
R-HSA-9609523	Insertion of tail-anchored proteins into the endoplasmic reticulum membrane	1	25	0.00164658	0.133567	0.200494
R-HSA-2179392	EGFR Transactivation by Gastrin	1	13	0.000856221	0.071814	0.200494
R-HSA-389513	CTLA4 inhibitory signaling	1	25	0.00164658	0.133567	0.200494
R-HSA-9619229	Activation of RAC1 downstream of NMDARs	1	12	0.000790358	0.0664757	0.200494
R-HSA-380612	Metabolism of serotonin	1	13	0.000856221	0.071814	0.200494
R-HSA-5686938	Regulation of TLR by endogenous ligand	1	36	0.00237107	0.186597	0.200494
R-HSA-8856828	Clathrin-mediated endocytosis	3	161	0.010604	0.0656447	0.200494
R-HSA-881907	Gastrin-CREB signalling pathway via PKC and MAPK	1	24	0.00158072	0.12858	0.200494
R-HSA-166016	Toll Like Receptor 4 (TLR4) Cascade	3	165	0.0108674	0.0695441	0.200494
R-HSA-1227986	Signaling by ERBB2	2	68	0.00447869	0.0584347	0.200494
R-HSA-450321	JNK (c-Jun kinases) phosphorylation and activation mediated by activated human TAK1	1	26	0.00171244	0.138526	0.200494
R-HSA-879518	Transport of organic anions	1	28	0.00184417	0.148359	0.200494
R-HSA-166166	MyD88-independent TLR4 cascade	2	121	0.00796944	0.153065	0.200494
R-HSA-9707564	Cytoprotection by HMOX1	2	91	0.00599355	0.0963261	0.200494
R-HSA-937061	TRIF(TICAM1)-mediated TLR4 signaling	2	121	0.00796944	0.153065	0.200494
R-HSA-380615	Serotonin clearance from the synaptic cleft	1	16	0.00105381	0.0876484	0.200494
R-HSA-5676594	TNF receptor superfamily (TNFSF) members mediating non-canonical NF-kB pathway	1	17	0.00111967	0.092867	0.200494
R-HSA-2142770	Synthesis of 15-eicosatetraenoic acid derivatives	1	22	0.00144899	0.11852	0.200494
R-HSA-9617324	Negative regulation of NMDA receptor-mediated neuronal transmission	1	27	0.0017783	0.143457	0.200494
R-HSA-168898	Toll-like Receptor Cascades	3	202	0.0133044	0.110229	0.200494
R-HSA-1236394	Signaling by ERBB4	2	82	0.00540078	0.0807842	0.200494
R-HSA-389357	CD28 dependent PI3K/Akt signaling	1	28	0.00184417	0.148359	0.200494
R-HSA-975163	IRAK2 mediated activation of TAK1 complex upon TLR7/8 or 9 stimulation	1	18	0.00118554	0.098056	0.200494
R-HSA-70350	Fructose catabolism	1	20	0.00131726	0.108346	0.200494
R-HSA-450302	activated TAK1 mediates p38 MAPK activation	1	27	0.0017783	0.143457	0.200494
R-HSA-9027604	Biosynthesis of electrophilic ?-3 PUFA oxo-derivatives	1	29	0.00191003	0.153235	0.200494
R-HSA-444209	Free fatty acid receptors	1	29	0.00191003	0.153235	0.200494
R-HSA-2129379	Molecules associated with elastic fibres	1	37	0.00243694	0.191255	0.200494
R-HSA-211979	Eicosanoids	1	27	0.0017783	0.143457	0.200494
R-HSA-180024	DARPP-32 events	1	35	0.00230521	0.181912	0.200494
R-HSA-1855204	Synthesis of IP3 and IP4 in the cytosol	1	39	0.00256866	0.200494	0.200494
R-HSA-9006927	Signaling by Non-Receptor Tyrosine Kinases	2	71	0.00467628	0.0630163	0.200494
R-HSA-8848021	Signaling by PTK6	2	71	0.00467628	0.0630163	0.200494
R-HSA-5652084	Fructose metabolism	1	27	0.0017783	0.143457	0.200494
R-HSA-2559582	Senescence-Associated Secretory Phenotype (SASP)	2	91	0.00599355	0.0963261	0.200494
R-HSA-422085	Synthesis, secretion, and deacylation of Ghrelin	1	26	0.00171244	0.138526	0.200494
R-HSA-209543	p75NTR recruits signalling complexes	1	16	0.00105381	0.0876484	0.200494
R-HSA-140534	Caspase activation via Death Receptors in the presence of ligand	1	20	0.00131726	0.108346	0.200494
R-HSA-9009391	Extra-nuclear estrogen signaling	2	111	0.00731081	0.133453	0.200494
R-HSA-73614	Pyrimidine salvage	1	34	0.00223935	0.1772	0.200494
R-HSA-1660514	Synthesis of PIPs at the Golgi membrane	1	32	0.00210762	0.167695	0.200494
R-HSA-9754706	Atorvastatin ADME	1	20	0.00131726	0.108346	0.200494
R-HSA-417957	P2Y receptors	1	18	0.00118554	0.098056	0.200494
R-HSA-193639	p75NTR signals via NF-kB	1	19	0.0012514	0.103216	0.200494
R-HSA-1855183	Synthesis of IP2, IP, and Ins in the cytosol	1	32	0.00210762	0.167695	0.200494
R-HSA-418038	Nucleotide-like (purinergic) receptors	1	23	0.00151485	0.123564	0.200494
R-HSA-8856825	Cargo recognition for clathrin-mediated endocytosis	2	115	0.00757426	0.141227	0.200494
R-HSA-975138	TRAF6 mediated induction of NFkB and MAP kinases upon TLR7/8 or 9 activation	2	116	0.00764012	0.143186	0.200494
R-HSA-112311	Neurotransmitter clearance	1	36	0.00237107	0.186597	0.200494
R-HSA-5357769	Caspase activation via extrinsic apoptotic signalling pathway	1	32	0.00210762	0.167695	0.200494
R-HSA-9018679	Biosynthesis of EPA-derived SPMs	1	33	0.00217348	0.172461	0.200494
R-HSA-159418	Recycling of bile acids and salts	1	39	0.00256866	0.200494	0.200494
R-HSA-9025094	Biosynthesis of DPAn-3 SPMs	1	31	0.00204176	0.162902	0.200494
R-HSA-975155	MyD88 dependent cascade initiated on endosome	2	117	0.00770599	0.14515	0.200494
R-HSA-168181	Toll Like Receptor 7/8 (TLR7/8) Cascade	2	118	0.00777185	0.147121	0.200494
R-HSA-168138	Toll Like Receptor 9 (TLR9) Cascade	2	121	0.00796944	0.153065	0.200494
R-HSA-9018683	Biosynthesis of DPA-derived SPMs	1	35	0.00230521	0.181912	0.200494
R-HSA-189445	Metabolism of porphyrins	2	76	0.0050056	0.0709116	0.200494
R-HSA-5620971	Pyroptosis	1	34	0.00223935	0.1772	0.200494
R-HSA-9759194	Nuclear events mediated by NFE2L2	2	106	0.00698149	0.123883	0.200494
R-HSA-9020702	Interleukin-1 signaling	2	125	0.00823289	0.161063	0.200494
R-HSA-5633008	TP53 Regulates Transcription of Cell Death Genes	2	83	0.00546664	0.0824693	0.200494
R-HSA-8950505	Gene and protein expression by JAK-STAT signaling after Interleukin-12 stimulation	2	73	0.00480801	0.0661365	0.200494
R-HSA-9755511	KEAP1-NFE2L2 pathway	2	141	0.0092867	0.193739	0.200494
R-HSA-9020591	Interleukin-12 signaling	2	84	0.0055325	0.0841652	0.200494
R-HSA-447115	Interleukin-12 family signaling	2	96	0.00632286	0.105301	0.200494
R-HSA-390522	Striated Muscle Contraction	1	40	0.00263453	0.205074	0.205074
R-HSA-168638	NOD1/2 Signaling Pathway	1	41	0.00270039	0.209628	0.209628
R-HSA-389356	CD28 co-stimulation	1	41	0.00270039	0.209628	0.209628
R-HSA-5365859	RA biosynthesis pathway	1	41	0.00270039	0.209628	0.209628
R-HSA-3371511	HSF1 activation	1	43	0.00283211	0.218659	0.218659
R-HSA-416476	G alpha (q) signalling events	3	284	0.0187051	0.222803	0.222803
R-HSA-381119	Unfolded Protein Response (UPR)	2	155	0.0102088	0.222976	0.222976
R-HSA-5689896	Ovarian tumor domain proteases	1	44	0.00289798	0.223136	0.223136
R-HSA-1566948	Elastic fibre formation	1	45	0.00296384	0.227588	0.227588
R-HSA-452723	Transcriptional regulation of pluripotent stem cells	1	45	0.00296384	0.227588	0.227588
R-HSA-3371568	Attenuation phase	1	47	0.00309557	0.236416	0.236416
R-HSA-451927	Interleukin-2 family signaling	1	47	0.00309557	0.236416	0.236416
R-HSA-425393	Transport of inorganic cations/anions and amino acids/oligopeptides	2	167	0.0109991	0.248308	0.248308
R-HSA-211945	Phase I - Functionalization of compounds	3	301	0.0198248	0.248582	0.248582
R-HSA-512988	Interleukin-3, Interleukin-5 and GM-CSF signaling	1	50	0.00329316	0.249471	0.249471
R-HSA-2142753	Arachidonic acid metabolism	2	168	0.011065	0.250426	0.250426
R-HSA-73621	Pyrimidine catabolism	1	51	0.00335902	0.253774	0.253774
R-HSA-69231	Cyclin D associated events in G1	1	52	0.00342488	0.258052	0.258052
R-HSA-69236	G1 Phase	1	52	0.00342488	0.258052	0.258052
R-HSA-5683826	Surfactant metabolism	1	52	0.00342488	0.258052	0.258052
R-HSA-8955332	Carboxyterminal post-translational modifications of tubulin	1	55	0.00362247	0.270742	0.270742
R-HSA-437239	Recycling pathway of L1	1	55	0.00362247	0.270742	0.270742
R-HSA-445989	TAK1-dependent IKK and NF-kappa-B activation	1	55	0.00362247	0.270742	0.270742
R-HSA-5620920	Cargo trafficking to the periciliary membrane	1	57	0.0037542	0.279082	0.279082
R-HSA-1257604	PIP3 activates AKT signaling	3	321	0.0211421	0.279465	0.279465
R-HSA-5673001	RAF/MAP kinase cascade	3	322	0.0212079	0.281021	0.281021
R-HSA-446652	Interleukin-1 family signaling	2	183	0.012053	0.28222	0.28222
R-HSA-3371571	HSF1-dependent transactivation	1	59	0.00388593	0.287328	0.287328
R-HSA-9013409	RHOJ GTPase cycle	1	59	0.00388593	0.287328	0.287328
R-HSA-197264	Nicotinamide salvaging	1	59	0.00388593	0.287328	0.287328
R-HSA-6794361	Neurexins and neuroligins	1	60	0.00395179	0.291416	0.291416
R-HSA-5684996	MAPK1/MAPK3 signaling	3	329	0.021669	0.291933	0.291933
R-HSA-432722	Golgi Associated Vesicle Biogenesis	1	61	0.00401765	0.295481	0.295481
R-HSA-9662361	Sensory processing of sound by outer hair cells of the cochlea	1	64	0.00421524	0.307537	0.307537
R-HSA-5621480	Dectin-2 family	1	65	0.0042811	0.311511	0.311511
R-HSA-2559583	Cellular Senescence	2	200	0.0131726	0.31813	0.31813
R-HSA-450294	MAP kinase activation	1	69	0.00454456	0.32718	0.32718
R-HSA-1660499	Synthesis of PIPs at the plasma membrane	1	69	0.00454456	0.32718	0.32718
R-HSA-8956321	Nucleotide salvage	1	69	0.00454456	0.32718	0.32718
R-HSA-936837	Ion transport by P-type ATPases	1	72	0.00474215	0.3387	0.3387
R-HSA-5362517	Signaling by Retinoic Acid	1	73	0.00480801	0.342497	0.342497
R-HSA-5218859	Regulated Necrosis	1	73	0.00480801	0.342497	0.342497
R-HSA-9006925	Intracellular signaling by second messengers	3	368	0.0242376	0.353059	0.353059
R-HSA-9662360	Sensory processing of sound by inner hair cells of the cochlea	1	76	0.0050056	0.353758	0.353758
R-HSA-448424	Interleukin-17 signaling	1	78	0.00513732	0.361159	0.361159
R-HSA-199992	trans-Golgi Network Vesicle Budding	1	80	0.00526905	0.368476	0.368476
R-HSA-5683057	MAPK family signaling cascades	3	380	0.025028	0.371824	0.371824
R-HSA-917937	Iron uptake and transport	1	83	0.00546664	0.379297	0.379297
R-HSA-9006931	Signaling by Nuclear Receptors	3	387	0.025489	0.38273	0.38273
R-HSA-196807	Nicotinate metabolism	1	84	0.0055325	0.382863	0.382863
R-HSA-397014	Muscle contraction	2	232	0.0152802	0.38444	0.38444
R-HSA-5357801	Programmed Cell Death	2	234	0.015412	0.388503	0.388503
R-HSA-1660662	Glycosphingolipid metabolism	1	86	0.00566423	0.389934	0.389934
R-HSA-9659379	Sensory processing of sound	1	87	0.00573009	0.39344	0.39344
R-HSA-977225	Amyloid fiber formation	1	89	0.00586182	0.400392	0.400392
R-HSA-9018677	Biosynthesis of DHA-derived SPMs	1	89	0.00586182	0.400392	0.400392
R-HSA-1483249	Inositol phosphate metabolism	1	90	0.00592768	0.403838	0.403838
R-HSA-6794362	Protein-protein interactions at synapses	1	93	0.00612527	0.41406	0.41406
R-HSA-438064	Post NMDA receptor activation events	1	96	0.00632286	0.424108	0.424108
R-HSA-425407	SLC-mediated transmembrane transport	3	420	0.0276625	0.433508	0.433508
R-HSA-388841	Costimulation by the CD28 family	1	99	0.00652045	0.433986	0.433986
R-HSA-373080	Class B/2 (Secretin family receptors)	1	99	0.00652045	0.433986	0.433986
R-HSA-8939211	ESR-mediated signaling	2	257	0.0169268	0.434335	0.434335
R-HSA-202733	Cell surface interactions at the vascular wall	2	257	0.0169268	0.434335	0.434335
R-HSA-9013423	RAC3 GTPase cycle	1	100	0.00658631	0.437241	0.437241
R-HSA-556833	Metabolism of lipids	9	1446	0.0952381	0.449191	0.449191
R-HSA-5668541	TNFR2 non-canonical NF-kB pathway	1	104	0.00684977	0.450079	0.450079
R-HSA-9711123	Cellular response to chemical stress	2	269	0.0177172	0.457529	0.457529
R-HSA-425397	Transport of vitamins, nucleosides, and related molecules	1	108	0.00711322	0.462626	0.462626
R-HSA-381340	Transcriptional regulation of white adipocyte differentiation	1	109	0.00717908	0.465719	0.465719
R-HSA-975871	MyD88 cascade initiated on plasma membrane	1	109	0.00717908	0.465719	0.465719
R-HSA-168142	Toll Like Receptor 10 (TLR10) Cascade	1	109	0.00717908	0.465719	0.465719
R-HSA-168176	Toll Like Receptor 5 (TLR5) Cascade	1	109	0.00717908	0.465719	0.465719
R-HSA-193704	p75 NTR receptor-mediated signalling	1	110	0.00724495	0.468794	0.468794
R-HSA-1483255	PI Metabolism	1	112	0.00737667	0.474891	0.474891
R-HSA-3371453	Regulation of HSF1-mediated heat shock response	1	113	0.00744253	0.477914	0.477914
R-HSA-442755	Activation of NMDA receptors and postsynaptic events	1	113	0.00744253	0.477914	0.477914
R-HSA-111885	Opioid Signalling	1	113	0.00744253	0.477914	0.477914
R-HSA-163125	Post-translational modification: synthesis of GPI-anchored proteins	1	115	0.00757426	0.483907	0.483907
R-HSA-168164	Toll Like Receptor 3 (TLR3) Cascade	1	116	0.00764012	0.486879	0.486879
R-HSA-109582	Hemostasis	5	803	0.0528881	0.490063	0.490063
R-HSA-202424	Downstream TCR signaling	1	124	0.00816703	0.510049	0.510049
R-HSA-194068	Bile acid and bile salt metabolism	1	125	0.00823289	0.512871	0.512871
R-HSA-2262752	Cellular responses to stress	6	1005	0.0661925	0.519168	0.519168
R-HSA-373760	L1CAM interactions	1	130	0.00856221	0.526744	0.526744
R-HSA-2980736	Peptide hormone metabolism	1	130	0.00856221	0.526744	0.526744
R-HSA-112316	Neuronal System	3	490	0.0322729	0.535544	0.535544
R-HSA-8953897	Cellular responses to stimuli	6	1023	0.067378	0.536838	0.536838
R-HSA-3371556	Cellular response to heat stress	1	135	0.00889152	0.540227	0.540227
R-HSA-114608	Platelet degranulation	1	141	0.0092867	0.555906	0.555906
R-HSA-8956319	Nucleotide catabolism	1	144	0.00948429	0.563546	0.563546
R-HSA-202403	TCR signaling	1	147	0.00968188	0.571056	0.571056
R-HSA-76005	Response to elevated platelet cytosolic Ca2+	1	148	0.00974774	0.57353	0.57353
R-HSA-162582	Signal Transduction	17	3023	0.199104	0.577111	0.577111
R-HSA-112315	Transmission across Chemical Synapses	2	344	0.0226569	0.589185	0.589185
R-HSA-428157	Sphingolipid metabolism	1	158	0.0104064	0.597515	0.597515
R-HSA-9018678	Biosynthesis of specialized proresolving mediators (SPMs)	1	159	0.0104722	0.599839	0.599839
R-HSA-73887	Death Receptor Signalling	1	164	0.0108016	0.611261	0.611261
R-HSA-211859	Biological oxidations	3	551	0.0362906	0.615649	0.615649
R-HSA-9609507	Protein localization	1	170	0.0111967	0.624543	0.624543
R-HSA-1236974	ER-Phagosome pathway	1	173	0.0113943	0.631014	0.631014
R-HSA-453279	Mitotic G1 phase and G1/S transition	1	174	0.0114602	0.633147	0.633147
R-HSA-211897	Cytochrome P450 - arranged by substrate type	1	186	0.0122505	0.657807	0.657807
R-HSA-382551	Transport of small molecules	5	971	0.0639531	0.660287	0.660287
R-HSA-418555	G alpha (s) signalling events	1	189	0.0124481	0.663711	0.663711
R-HSA-109581	Apoptosis	1	192	0.0126457	0.669515	0.669515
R-HSA-1236975	Antigen processing-Cross presentation	1	195	0.0128433	0.675219	0.675219
R-HSA-5621481	C-type lectin receptors (CLRs)	1	203	0.0133702	0.68996	0.68996
R-HSA-983712	Ion channel transport	1	208	0.0136995	0.698835	0.698835
R-HSA-5617833	Cilium Assembly	1	210	0.0138313	0.702315	0.702315
R-HSA-8978868	Fatty acid metabolism	2	431	0.028387	0.710835	0.710835
R-HSA-9748784	Drug ADME	1	230	0.0151485	0.734995	0.734995
R-HSA-112314	Neurotransmitter receptors and postsynaptic signal transmission	1	232	0.0152802	0.738061	0.738061
R-HSA-199991	Membrane Trafficking	3	668	0.0439966	0.742086	0.742086
R-HSA-3700989	Transcriptional Regulation by TP53	2	484	0.0318778	0.769303	0.769303
R-HSA-15869	Metabolism of nucleotides	1	256	0.016861	0.772228	0.772228
R-HSA-196849	Metabolism of water-soluble vitamins and cofactors	1	258	0.0169927	0.774868	0.774868
R-HSA-5688426	Deubiquitination	1	289	0.0190344	0.812122	0.812122
R-HSA-76002	Platelet activation, signaling and aggregation	1	293	0.0192979	0.816461	0.816461
R-HSA-1483257	Phospholipid metabolism	1	314	0.020681	0.837669	0.837669
R-HSA-1474244	Extracellular matrix organization	1	328	0.0216031	0.850442	0.850442
R-HSA-8957322	Metabolism of steroids	1	331	0.0218007	0.853047	0.853047
R-HSA-1852241	Organelle biogenesis and maintenance	1	338	0.0222617	0.858952	0.858952
R-HSA-5653656	Vesicle-mediated transport	3	828	0.0545347	0.859555	0.859555
R-HSA-9006934	Signaling by Receptor Tyrosine Kinases	2	621	0.040901	0.875505	0.875505
R-HSA-196854	Metabolism of vitamins and cofactors	1	382	0.0251597	0.891054	0.891054
R-HSA-71387	Metabolism of carbohydrates	1	456	0.0300336	0.929558	0.929558
R-HSA-9012999	RHO GTPase cycle	1	460	0.030297	0.931203	0.931203
R-HSA-983169	Class I MHC mediated antigen processing & presentation	1	479	0.0315484	0.938514	0.938514
R-HSA-212436	Generic Transcription Pathway	5	1588	0.104591	0.956771	0.956771
R-HSA-422475	Axon guidance	1	585	0.0385299	0.967235	0.967235
R-HSA-69278	Cell Cycle, Mitotic	1	596	0.0392544	0.969315	0.969315
R-HSA-9675108	Nervous system development	1	621	0.040901	0.973569	0.973569
R-HSA-73857	RNA Polymerase II Transcription	5	1730	0.113943	0.975604	0.975604
R-HSA-194315	Signaling by Rho GTPases	1	709	0.046697	0.984401	0.984401
R-HSA-9716542	Signaling by Rho GTPases, Miro GTPases and RHOBTB3	1	725	0.0477508	0.985832	0.985832
R-HSA-1430728	Metabolism	13	3641	0.239808	0.985953	0.985953
R-HSA-1640170	Cell Cycle	1	734	0.0483435	0.986579	0.986579
R-HSA-74160	Gene expression (Transcription)	5	1893	0.124679	0.987798	0.987798
R-HSA-392499	Metabolism of proteins	6	2214	0.145821	0.991242	0.991242
R-HSA-1266738	Developmental Biology	2	1279	0.084239	0.99574	0.99574
R-HSA-597592	Post-translational protein modification	3	1604	0.105644	0.996163	0.996163
R-HSA-9709957	Sensory Perception	1	1262	0.0831193	0.999474	0.999474

## Sheet: FourWeek_NegGenes_Pathways
Stable Identifier	Pathway Name	Entities Found	Entities Total	Entities Ratio	Entitis pValue	Entities FDR
R-HSA-6791312	TP53 Regulates Transcription of Cell Cycle Genes	6	65	0.0042811	2.33247e-05	0.0118256
R-HSA-9012546	Interleukin-18 signaling	3	11	0.000724495	0.000126995	0.0160014
R-HSA-6804115	TP53 regulates transcription of additional cell cycle genes whose exact role in the p53 pathway remain uncertain	4	28	0.00184417	0.000109159	0.0160014
R-HSA-6783783	Interleukin-10 signaling	6	86	0.00566423	0.000108131	0.0160014
R-HSA-449147	Signaling by Interleukins	16	658	0.0433379	0.000171213	0.0172925
R-HSA-6785807	Interleukin-4 and Interleukin-13 signaling	8	211	0.0138971	0.000503786	0.042318
R-HSA-9758919	Epithelial-Mesenchymal Transition (EMT) during gastrulation	2	8	0.000526905	0.00222583	0.102388
R-HSA-9634638	Estrogen-dependent nuclear events downstream of ESR-membrane signaling	3	29	0.00191003	0.00208031	0.102388
R-HSA-212436	Generic Transcription Pathway	25	1588	0.104591	0.00199304	0.102388
R-HSA-427975	Proton/oligopeptide cotransporters	2	9	0.000592768	0.00280137	0.117007
R-HSA-5620971	Pyroptosis	3	34	0.00223935	0.0032502	0.117007
R-HSA-73857	RNA Polymerase II Transcription	26	1730	0.113943	0.00304658	0.117007
R-HSA-5218859	Regulated Necrosis	4	73	0.00480801	0.00375413	0.123886
R-HSA-212718	EGFR interacts with phospholipase C-gamma	2	11	0.000724495	0.00413829	0.128287
R-HSA-448706	Interleukin-1 processing	2	12	0.000790358	0.00489751	0.128678
R-HSA-446652	Interleukin-1 family signaling	6	183	0.012053	0.00513982	0.128678
R-HSA-8936459	RUNX1 regulates genes involved in megakaryocyte differentiation and platelet function	4	78	0.00513732	0.00473632	0.128678
R-HSA-74160	Gene expression (Transcription)	27	1893	0.124679	0.0051471	0.128678
R-HSA-9768919	NPAS4 regulates expression of target genes	3	41	0.00270039	0.00545787	0.130989
R-HSA-383280	Nuclear Receptor transcription pathway	4	86	0.00566423	0.00664426	0.146174
R-HSA-1280215	Cytokine Signaling in Immune system	18	1107	0.0729105	0.00648656	0.146174
R-HSA-1250342	PI3K events in ERBB4 signaling	2	15	0.000987947	0.00752554	0.158036
R-HSA-179812	GRB2 events in EGFR signaling	2	16	0.00105381	0.0085149	0.161783
R-HSA-2197563	NOTCH2 intracellular domain regulates transcription	2	16	0.00105381	0.0085149	0.161783
R-HSA-8847993	ERBB2 Activates PTK6 Signaling	2	18	0.00118554	0.0106576	0.188942
R-HSA-180336	SHC1 events in EGFR signaling	2	19	0.0012514	0.0118089	0.188942
R-HSA-6785631	ERBB2 Regulates Cell Motility	2	19	0.0012514	0.0118089	0.188942
R-HSA-1250347	SHC1 events in ERBB4 signaling	2	21	0.00138313	0.0142667	0.213054
R-HSA-1963640	GRB2 events in ERBB2 signaling	2	21	0.00138313	0.0142667	0.213054
R-HSA-6804114	TP53 Regulates Transcription of Genes Involved in G2 Cell Cycle Arrest	2	21	0.00138313	0.0142667	0.213054
R-HSA-9634815	Transcriptional Regulation by NPAS4	3	60	0.00395179	0.0152181	0.213054
R-HSA-9614085	FOXO-mediated transcription	4	110	0.00724495	0.0152226	0.213117
R-HSA-1963642	PI3K events in ERBB2 signaling	2	22	0.00144899	0.0155713	0.217998
R-HSA-180292	GAB1 signalosome	2	23	0.00151485	0.016925	0.220026
R-HSA-9614657	FOXO-mediated transcription of cell death genes	2	23	0.00151485	0.016925	0.220026
R-HSA-1227986	Signaling by ERBB2	3	68	0.00447869	0.021095	0.273767
R-HSA-9617828	FOXO-mediated transcription of cell cycle genes	2	27	0.0017783	0.0228139	0.273767
R-HSA-8950505	Gene and protein expression by JAK-STAT signaling after Interleukin-12 stimulation	3	73	0.00480801	0.0253147	0.303776
R-HSA-9758941	Gastrulation	2	30	0.00197589	0.0277033	0.304737
R-HSA-75157	FasL/ CD95L signaling	1	5	0.000329316	0.0419143	0.308365
R-HSA-8857538	PTK6 promotes HIF1A stabilization	1	9	0.000592768	0.0741867	0.308365
R-HSA-5218900	CASP8 activity is inhibited	1	12	0.000790358	0.097681	0.308365
R-HSA-9706019	RHOBTB3 ATPase cycle	1	14	0.000922084	0.113014	0.308365
R-HSA-5684264	MAP3K8 (TPL2)-dependent MAPK1/3 activation	1	18	0.00118554	0.142909	0.308365
R-HSA-5620922	BBSome-mediated cargo-targeting to cilium	1	25	0.00164658	0.192839	0.308365
R-HSA-76071	RNA Polymerase III Transcription Initiation From Type 3 Promoter	1	28	0.00184417	0.213343	0.308365
R-HSA-912526	Interleukin receptor SHC signaling	1	29	0.00191003	0.220062	0.308365
R-HSA-191859	snRNP Assembly	2	67	0.00441283	0.113003	0.308365
R-HSA-194441	Metabolism of non-coding RNA	2	67	0.00441283	0.113003	0.308365
R-HSA-159227	Transport of the SLBP independent Mature mRNA	1	39	0.00256866	0.284201	0.308365
R-HSA-159230	Transport of the SLBP Dependant Mature mRNA	1	40	0.00263453	0.290319	0.308365
R-HSA-5173214	O-glycosylation of TSR domain-containing proteins	1	41	0.00270039	0.296386	0.308365
R-HSA-3301854	Nuclear Pore Complex (NPC) Disassembly	1	42	0.00276625	0.302401	0.308365
R-HSA-8983432	Interleukin-15 signaling	1	16	0.00105381	0.128089	0.308365
R-HSA-182971	EGFR downregulation	2	37	0.00243694	0.0405499	0.308365
R-HSA-177929	Signaling by EGFR	2	61	0.00401765	0.09674	0.308365
R-HSA-3928663	EPHA-mediated growth cone collapse	1	33	0.00217348	0.246375	0.308365
R-HSA-9020591	Interleukin-12 signaling	3	84	0.0055325	0.0360742	0.308365
R-HSA-163754	Insulin effects increased synthesis of Xylulose-5-Phosphate	1	10	0.000658631	0.0820848	0.308365
R-HSA-2179392	EGFR Transactivation by Gastrin	1	13	0.000856221	0.10538	0.308365
R-HSA-1250196	SHC1 events in ERBB2 signaling	2	36	0.00237107	0.0385987	0.308365
R-HSA-9020558	Interleukin-2 signaling	1	14	0.000922084	0.113014	0.308365
R-HSA-451927	Interleukin-2 family signaling	2	47	0.00309557	0.0619531	0.308365
R-HSA-168638	NOD1/2 Signaling Pathway	1	41	0.00270039	0.296386	0.308365
R-HSA-3371378	Regulation by c-FLIP	1	11	0.000724495	0.089916	0.308365
R-HSA-190873	Gap junction degradation	1	12	0.000790358	0.097681	0.308365
R-HSA-4641263	Regulation of FZD by ubiquitination	1	22	0.00144899	0.171804	0.308365
R-HSA-9013418	RHOBTB2 GTPase cycle	1	24	0.00158072	0.185887	0.308365
R-HSA-9013422	RHOBTB1 GTPase cycle	1	24	0.00158072	0.185887	0.308365
R-HSA-9706574	RHOBTB GTPase Cycle	1	36	0.00237107	0.26553	0.308365
R-HSA-9013424	RHOV GTPase cycle	1	39	0.00256866	0.284201	0.308365
R-HSA-390471	Association of TriC/CCT with target proteins during biosynthesis	1	40	0.00263453	0.290319	0.308365
R-HSA-447115	Interleukin-12 family signaling	3	96	0.00632286	0.0500779	0.308365
R-HSA-140534	Caspase activation via Death Receptors in the presence of ligand	1	20	0.00131726	0.157479	0.308365
R-HSA-881907	Gastrin-CREB signalling pathway via PKC and MAPK	1	24	0.00158072	0.185887	0.308365
R-HSA-912631	Regulation of signaling by CBL	1	24	0.00158072	0.185887	0.308365
R-HSA-9020933	Interleukin-23 signaling	1	11	0.000724495	0.089916	0.308365
R-HSA-9020958	Interleukin-21 signaling	1	12	0.000790358	0.097681	0.308365
R-HSA-389513	CTLA4 inhibitory signaling	1	25	0.00164658	0.192839	0.308365
R-HSA-4085377	SUMOylation of SUMOylation proteins	1	39	0.00256866	0.284201	0.308365
R-HSA-1433559	Regulation of KIT signaling	1	18	0.00118554	0.142909	0.308365
R-HSA-9020702	Interleukin-1 signaling	3	125	0.00823289	0.0929137	0.308365
R-HSA-8984722	Interleukin-35 Signalling	1	16	0.00105381	0.128089	0.308365
R-HSA-69416	Dimerization of procaspase-8	1	11	0.000724495	0.089916	0.308365
R-HSA-450321	JNK (c-Jun kinases) phosphorylation and activation mediated by activated human TAK1	1	26	0.00171244	0.199732	0.308365
R-HSA-3232142	SUMOylation of ubiquitinylation proteins	1	43	0.00283211	0.308365	0.308365
R-HSA-450294	MAP kinase activation	2	69	0.00454456	0.118573	0.308365
R-HSA-76046	RNA Polymerase III Transcription Initiation	1	36	0.00237107	0.26553	0.308365
R-HSA-450520	HuR (ELAVL1) binds and stabilizes mRNA	1	12	0.000790358	0.097681	0.308365
R-HSA-448424	Interleukin-17 signaling	2	78	0.00513732	0.144416	0.308365
R-HSA-75108	Activation, myristolyation of BID and translocation to mitochondria	1	4	0.000263453	0.0336733	0.308365
R-HSA-198693	AKT phosphorylates targets in the nucleus	1	12	0.000790358	0.097681	0.308365
R-HSA-180024	DARPP-32 events	2	35	0.00230521	0.0366848	0.308365
R-HSA-190372	FGFR3c ligand binding and activation	1	18	0.00118554	0.142909	0.308365
R-HSA-2142770	Synthesis of 15-eicosatetraenoic acid derivatives	1	22	0.00144899	0.171804	0.308365
R-HSA-399719	Trafficking of AMPA receptors	1	37	0.00243694	0.271806	0.308365
R-HSA-202430	Translocation of ZAP-70 to Immunological synapse	1	42	0.00276625	0.302401	0.308365
R-HSA-74158	RNA Polymerase III Transcription	1	43	0.00283211	0.308365	0.308365
R-HSA-512988	Interleukin-3, Interleukin-5 and GM-CSF signaling	2	50	0.00329316	0.0689802	0.308365
R-HSA-5357769	Caspase activation via extrinsic apoptotic signalling pathway	1	32	0.00210762	0.239881	0.308365
R-HSA-1236394	Signaling by ERBB4	2	82	0.00540078	0.156253	0.308365
R-HSA-749476	RNA Polymerase III Abortive And Retractive Initiation	1	43	0.00283211	0.308365	0.308365
R-HSA-389357	CD28 dependent PI3K/Akt signaling	1	28	0.00184417	0.213343	0.308365
R-HSA-1482788	Acyl chain remodelling of PC	1	40	0.00263453	0.290319	0.308365
R-HSA-3371453	Regulation of HSF1-mediated heat shock response	2	113	0.00744253	0.252252	0.308365
R-HSA-1483248	Synthesis of PIPs at the ER membrane	1	14	0.000922084	0.113014	0.308365
R-HSA-1482925	Acyl chain remodelling of PG	1	26	0.00171244	0.199732	0.308365
R-HSA-450302	activated TAK1 mediates p38 MAPK activation	1	27	0.0017783	0.206566	0.308365
R-HSA-9027604	Biosynthesis of electrophilic ?-3 PUFA oxo-derivatives	1	29	0.00191003	0.220062	0.308365
R-HSA-170822	Regulation of Glucokinase by Glucokinase Regulatory Protein	1	40	0.00263453	0.290319	0.308365
R-HSA-975138	TRAF6 mediated induction of NFkB and MAP kinases upon TLR7/8 or 9 activation	2	116	0.00764012	0.261734	0.308365
R-HSA-1660514	Synthesis of PIPs at the Golgi membrane	1	32	0.00210762	0.239881	0.308365
R-HSA-400253	Circadian Clock	3	105	0.00691563	0.0620678	0.308365
R-HSA-193634	Axonal growth inhibition (RHOA activation)	1	11	0.000724495	0.089916	0.308365
R-HSA-190239	FGFR3 ligand binding and activation	1	19	0.0012514	0.150225	0.308365
R-HSA-389356	CD28 co-stimulation	2	41	0.00270039	0.0487131	0.308365
R-HSA-975871	MyD88 cascade initiated on plasma membrane	2	109	0.00717908	0.239625	0.308365
R-HSA-937061	TRIF(TICAM1)-mediated TLR4 signaling	2	121	0.00796944	0.277543	0.308365
R-HSA-168176	Toll Like Receptor 5 (TLR5) Cascade	2	109	0.00717908	0.239625	0.308365
R-HSA-168142	Toll Like Receptor 10 (TLR10) Cascade	2	109	0.00717908	0.239625	0.308365
R-HSA-166166	MyD88-independent TLR4 cascade	2	121	0.00796944	0.277543	0.308365
R-HSA-8848021	Signaling by PTK6	2	71	0.00467628	0.12421	0.308365
R-HSA-9006927	Signaling by Non-Receptor Tyrosine Kinases	2	71	0.00467628	0.12421	0.308365
R-HSA-168164	Toll Like Receptor 3 (TLR3) Cascade	2	116	0.00764012	0.261734	0.308365
R-HSA-388396	GPCR downstream signalling	10	794	0.0522953	0.143965	0.308365
R-HSA-2173795	Downregulation of SMAD2/3:SMAD4 transcriptional activity	1	38	0.0025028	0.27803	0.308365
R-HSA-975155	MyD88 dependent cascade initiated on endosome	2	117	0.00770599	0.264896	0.308365
R-HSA-210990	PECAM1 interactions	1	14	0.000922084	0.113014	0.308365
R-HSA-8863795	Downregulation of ERBB2 signaling	2	36	0.00237107	0.0385987	0.308365
R-HSA-446210	Synthesis of UDP-N-acetyl-glucosamine	1	29	0.00191003	0.220062	0.308365
R-HSA-3371511	HSF1 activation	1	43	0.00283211	0.308365	0.308365
R-HSA-388841	Costimulation by the CD28 family	2	99	0.00652045	0.208249	0.308365
R-HSA-6811558	PI5P, PP2A and IER3 Regulate PI3K/AKT Signaling	2	129	0.00849634	0.302789	0.308365
R-HSA-168181	Toll Like Receptor 7/8 (TLR7/8) Cascade	2	118	0.00777185	0.268058	0.308365
R-HSA-168138	Toll Like Receptor 9 (TLR9) Cascade	2	121	0.00796944	0.277543	0.308365
R-HSA-418594	G alpha (i) signalling events	7	426	0.0280577	0.0744037	0.308365
R-HSA-186797	Signaling by PDGF	2	70	0.00461042	0.121383	0.308365
R-HSA-9009391	Extra-nuclear estrogen signaling	3	111	0.00731081	0.0707346	0.308365
R-HSA-193697	p75NTR regulates axonogenesis	1	12	0.000790358	0.097681	0.308365
R-HSA-1482801	Acyl chain remodelling of PS	1	31	0.00204176	0.233331	0.308365
R-HSA-5213460	RIPK1-mediated regulated necrosis	1	42	0.00276625	0.302401	0.308365
R-HSA-5675482	Regulation of necroptotic cell death	1	36	0.00237107	0.26553	0.308365
R-HSA-391908	Prostanoid ligand receptors	1	14	0.000922084	0.113014	0.308365
R-HSA-209543	p75NTR recruits signalling complexes	1	16	0.00105381	0.128089	0.308365
R-HSA-200425	Carnitine metabolism	1	28	0.00184417	0.213343	0.308365
R-HSA-2022854	Keratan sulfate biosynthesis	1	36	0.00237107	0.26553	0.308365
R-HSA-399721	Glutamate binding, activation of AMPA receptors and synaptic plasticity	1	39	0.00256866	0.284201	0.308365
R-HSA-168256	Immune System	29	2698	0.177699	0.109734	0.308365
R-HSA-1980145	Signaling by NOTCH2	2	38	0.0025028	0.0425377	0.308365
R-HSA-9615933	Postmitotic nuclear pore complex (NPC) reformation	1	32	0.00210762	0.239881	0.308365
R-HSA-2559582	Senescence-Associated Secretory Phenotype (SASP)	2	91	0.00599355	0.183498	0.308365
R-HSA-198933	Immunoregulatory interactions between a Lymphoid and a non-Lymphoid cell	4	316	0.0208128	0.28646	0.308365
R-HSA-8940973	RUNX2 regulates osteoblast differentiation	1	34	0.00223935	0.252814	0.308365
R-HSA-73887	Death Receptor Signalling	3	164	0.0108016	0.16673	0.308365
R-HSA-193639	p75NTR signals via NF-kB	1	19	0.0012514	0.150225	0.308365
R-HSA-5669034	TNFs bind their physiological receptors	1	30	0.00197589	0.226725	0.308365
R-HSA-372790	Signaling by GPCR	10	875	0.0576302	0.217458	0.308365
R-HSA-2173788	Downregulation of TGF-beta receptor signaling	1	28	0.00184417	0.213343	0.308365
R-HSA-391903	Eicosanoid ligand-binding receptors	1	25	0.00164658	0.192839	0.308365
R-HSA-3000170	Syndecan interactions	1	29	0.00191003	0.220062	0.308365
R-HSA-8856825	Cargo recognition for clathrin-mediated endocytosis	2	115	0.00757426	0.258573	0.308365
R-HSA-8866652	Synthesis of active ubiquitin: roles of E1 and E2 enzymes	1	33	0.00217348	0.246375	0.308365
R-HSA-8941326	RUNX2 regulates bone development	1	43	0.00283211	0.308365	0.308365
R-HSA-170834	Signaling by TGF-beta Receptor Complex	2	107	0.00704736	0.233324	0.308365
R-HSA-193704	p75 NTR receptor-mediated signalling	2	110	0.00724495	0.242779	0.308365
R-HSA-9018679	Biosynthesis of EPA-derived SPMs	1	33	0.00217348	0.246375	0.308365
R-HSA-9025094	Biosynthesis of DPAn-3 SPMs	1	31	0.00204176	0.233331	0.308365
R-HSA-8854691	Interleukin-20 family signaling	1	29	0.00191003	0.220062	0.308365
R-HSA-8878171	Transcriptional regulation by RUNX1	4	261	0.0171903	0.186188	0.308365
R-HSA-5357801	Programmed Cell Death	4	234	0.015412	0.142111	0.308365
R-HSA-380108	Chemokine receptors bind chemokines	2	57	0.0037542	0.0863113	0.308365
R-HSA-111885	Opioid Signalling	2	113	0.00744253	0.252252	0.308365
R-HSA-75205	Dissolution of Fibrin Clot	1	14	0.000922084	0.113014	0.308365
R-HSA-9018683	Biosynthesis of DPA-derived SPMs	1	35	0.00230521	0.259199	0.308365
R-HSA-2426168	Activation of gene expression by SREBF (SREBP)	2	71	0.00467628	0.12421	0.308365
R-HSA-1257604	PIP3 activates AKT signaling	4	321	0.0211421	0.296013	0.308365
R-HSA-69273	Cyclin A/B1/B2 associated events during G2/M transition	1	32	0.00210762	0.239881	0.308365
R-HSA-4090294	SUMOylation of intracellular receptors	1	40	0.00263453	0.290319	0.308365
R-HSA-3700989	Transcriptional Regulation by TP53	6	484	0.0318778	0.235506	0.308365
R-HSA-1655829	Regulation of cholesterol biosynthesis by SREBP (SREBF)	2	87	0.00573009	0.171297	0.308365
R-HSA-1251985	Nuclear signaling by ERBB4	2	47	0.00309557	0.0619531	0.308365
R-HSA-9013420	RHOU GTPase cycle	1	44	0.00289798	0.314279	0.314279
R-HSA-3769402	Deactivation of the beta-catenin transactivating complex	1	44	0.00289798	0.314279	0.314279
R-HSA-5689896	Ovarian tumor domain proteases	1	44	0.00289798	0.314279	0.314279
R-HSA-166058	MyD88:MAL(TIRAP) cascade initiated on plasma membrane	2	133	0.0087598	0.315361	0.315361
R-HSA-168188	Toll Like Receptor TLR6:TLR2 Cascade	2	133	0.0087598	0.315361	0.315361
R-HSA-5173105	O-linked glycosylation	2	133	0.0087598	0.315361	0.315361
R-HSA-202427	Phosphorylation of CD3 and TCR zeta chains	1	45	0.00296384	0.320142	0.320142
R-HSA-3371556	Cellular response to heat stress	2	135	0.00889152	0.32163	0.32163
R-HSA-168179	Toll Like Receptor TLR1:TLR2 Cascade	2	136	0.00895739	0.324759	0.324759
R-HSA-181438	Toll Like Receptor 2 (TLR2) Cascade	2	136	0.00895739	0.324759	0.324759
R-HSA-9006936	Signaling by TGFB family members	2	136	0.00895739	0.324759	0.324759
R-HSA-159231	Transport of Mature mRNA Derived from an Intronless Transcript	1	46	0.0030297	0.325956	0.325956
R-HSA-9035034	RHOF GTPase cycle	1	46	0.0030297	0.325956	0.325956
R-HSA-8953750	Transcriptional Regulation by E2F6	1	46	0.0030297	0.325956	0.325956
R-HSA-71336	Pentose phosphate pathway	1	46	0.0030297	0.325956	0.325956
R-HSA-199418	Negative regulation of the PI3K/AKT network	2	137	0.00902325	0.327884	0.327884
R-HSA-159234	Transport of Mature mRNAs Derived from Intronless Transcripts	1	47	0.00309557	0.33172	0.33172
R-HSA-3371568	Attenuation phase	1	47	0.00309557	0.33172	0.33172
R-HSA-4615885	SUMOylation of DNA replication proteins	1	50	0.00329316	0.348721	0.348721
R-HSA-2173789	TGF-beta receptor signaling activates SMADs	1	50	0.00329316	0.348721	0.348721
R-HSA-162582	Signal Transduction	28	3023	0.199104	0.354173	0.354173
R-HSA-1433557	Signaling by SCF-KIT	1	51	0.00335902	0.354292	0.354292
R-HSA-4570464	SUMOylation of RNA binding proteins	1	51	0.00335902	0.354292	0.354292
R-HSA-1638074	Keratan sulfate/keratin metabolism	1	51	0.00335902	0.354292	0.354292
R-HSA-202403	TCR signaling	2	147	0.00968188	0.358906	0.358906
R-HSA-3928662	EPHB-mediated forward signaling	1	52	0.00342488	0.359816	0.359816
R-HSA-190828	Gap junction trafficking	1	52	0.00342488	0.359816	0.359816
R-HSA-5654741	Signaling by FGFR3	1	53	0.00349075	0.365292	0.365292
R-HSA-1280218	Adaptive Immune System	10	1012	0.0666535	0.366948	0.366948
R-HSA-72165	mRNA Splicing - Minor Pathway	1	54	0.00355661	0.370723	0.370723
R-HSA-3928665	EPH-ephrin mediated repulsion of cells	1	55	0.00362247	0.376107	0.376107
R-HSA-1483191	Synthesis of PC	1	55	0.00362247	0.376107	0.376107
R-HSA-6811440	Retrograde transport at the Trans-Golgi-Network	1	55	0.00362247	0.376107	0.376107
R-HSA-445989	TAK1-dependent IKK and NF-kappa-B activation	1	55	0.00362247	0.376107	0.376107
R-HSA-8939211	ESR-mediated signaling	3	257	0.0169268	0.377872	0.377872
R-HSA-5620920	Cargo trafficking to the periciliary membrane	1	57	0.0037542	0.386739	0.386739
R-HSA-9013405	RHOD GTPase cycle	1	57	0.0037542	0.386739	0.386739
R-HSA-157858	Gap junction trafficking and regulation	1	57	0.0037542	0.386739	0.386739
R-HSA-9006925	Intracellular signaling by second messengers	4	368	0.0242376	0.386938	0.386938
R-HSA-2162123	Synthesis of Prostaglandins (PG) and Thromboxanes (TX)	1	58	0.00382006	0.391987	0.391987
R-HSA-3371571	HSF1-dependent transactivation	1	59	0.00388593	0.397191	0.397191
R-HSA-197264	Nicotinamide salvaging	1	59	0.00388593	0.397191	0.397191
R-HSA-8856828	Clathrin-mediated endocytosis	2	161	0.010604	0.401427	0.401427
R-HSA-3000171	Non-integrin membrane-ECM interactions	1	61	0.00401765	0.407466	0.407466
R-HSA-5683057	MAPK family signaling cascades	4	380	0.025028	0.410106	0.410106
R-HSA-1221632	Meiotic synapsis	1	62	0.00408351	0.412538	0.412538
R-HSA-4551638	SUMOylation of chromatin organization proteins	1	62	0.00408351	0.412538	0.412538
R-HSA-166016	Toll Like Receptor 4 (TLR4) Cascade	2	165	0.0108674	0.413341	0.413341
R-HSA-418597	G alpha (z) signalling events	1	63	0.00414938	0.417567	0.417567
R-HSA-425393	Transport of inorganic cations/anions and amino acids/oligopeptides	2	167	0.0109991	0.419254	0.419254
R-HSA-193648	NRAGE signals death through JNK	1	64	0.00421524	0.422554	0.422554
R-HSA-2173793	Transcriptional activity of SMAD2/SMAD3:SMAD4 heterotrimer	1	64	0.00421524	0.422554	0.422554
R-HSA-109606	Intrinsic Pathway for Apoptosis	1	64	0.00421524	0.422554	0.422554
R-HSA-2980766	Nuclear Envelope Breakdown	1	65	0.0042811	0.427498	0.427498
R-HSA-1483166	Synthesis of PA	1	65	0.0042811	0.427498	0.427498
R-HSA-416476	G alpha (q) signalling events	3	284	0.0187051	0.4396	0.4396
R-HSA-9006934	Signaling by Receptor Tyrosine Kinases	6	621	0.040901	0.440644	0.440644
R-HSA-1989781	PPARA activates gene expression	2	175	0.011526	0.442601	0.442601
R-HSA-400206	Regulation of lipid metabolism by PPARalpha	2	177	0.0116578	0.448358	0.448358
R-HSA-6784531	tRNA processing in the nucleus	1	70	0.00461042	0.451595	0.451595
R-HSA-8943724	Regulation of PTEN gene transcription	1	70	0.00461042	0.451595	0.451595
R-HSA-9707616	Heme signaling	1	70	0.00461042	0.451595	0.451595
R-HSA-6790901	rRNA modification in the nucleus and cytosol	1	72	0.00474215	0.460949	0.460949
R-HSA-168643	Nucleotide-binding domain, leucine rich repeat containing receptor (NLR) signaling pathways	1	72	0.00474215	0.460949	0.460949
R-HSA-3108232	SUMO E3 ligases SUMOylate target proteins	2	183	0.012053	0.465429	0.465429
R-HSA-913709	O-linked glycosylation of mucins	1	73	0.00480801	0.465567	0.465567
R-HSA-373076	Class A/1 (Rhodopsin-like receptors)	4	414	0.0272673	0.474605	0.474605
R-HSA-9013026	RHOB GTPase cycle	1	75	0.00493974	0.474685	0.474685
R-HSA-418555	G alpha (s) signalling events	2	189	0.0124481	0.482189	0.482189
R-HSA-191273	Cholesterol biosynthesis	1	77	0.00507146	0.483648	0.483648
R-HSA-9013149	RAC1 GTPase cycle	2	191	0.0125799	0.487704	0.487704
R-HSA-9013408	RHOG GTPase cycle	1	78	0.00513732	0.488073	0.488073
R-HSA-2990846	SUMOylation	2	192	0.0126457	0.490448	0.490448
R-HSA-109581	Apoptosis	2	192	0.0126457	0.490448	0.490448
R-HSA-9013106	RHOC GTPase cycle	1	79	0.00520319	0.49246	0.49246
R-HSA-159236	Transport of Mature mRNA derived from an Intron-Containing Transcript	1	81	0.00533491	0.501123	0.501123
R-HSA-5578749	Transcriptional regulation by small RNAs	1	81	0.00533491	0.501123	0.501123
R-HSA-3108214	SUMOylation of DNA damage response and repair proteins	1	81	0.00533491	0.501123	0.501123
R-HSA-204998	Cell death signalling via NRAGE, NRIF and NADE	1	81	0.00533491	0.501123	0.501123
R-HSA-1483257	Phospholipid metabolism	3	314	0.020681	0.50533	0.50533
R-HSA-1169408	ISG15 antiviral mechanism	1	83	0.00546664	0.509639	0.509639
R-HSA-2559583	Cellular Senescence	2	200	0.0131726	0.512068	0.512068
R-HSA-196807	Nicotinate metabolism	1	84	0.0055325	0.513842	0.513842
R-HSA-8852135	Protein ubiquitination	1	84	0.0055325	0.513842	0.513842
R-HSA-168898	Toll-like Receptor Cascades	2	202	0.0133044	0.517379	0.517379
R-HSA-375276	Peptide ligand-binding receptors	2	203	0.0133702	0.520021	0.520021
R-HSA-416482	G alpha (12/13) signalling events	1	86	0.00566423	0.522143	0.522143
R-HSA-216083	Integrin cell surface interactions	1	86	0.00566423	0.522143	0.522143
R-HSA-5673001	RAF/MAP kinase cascade	3	322	0.0212079	0.522199	0.522199
R-HSA-2995410	Nuclear Envelope (NE) Reassembly	1	88	0.00579596	0.530302	0.530302
R-HSA-9018677	Biosynthesis of DHA-derived SPMs	1	89	0.00586182	0.53433	0.53433
R-HSA-5684996	MAPK1/MAPK3 signaling	3	329	0.021669	0.536705	0.536705
R-HSA-72202	Transport of Mature Transcript to Cytoplasm	1	90	0.00592768	0.538324	0.538324
R-HSA-8957322	Metabolism of steroids	3	331	0.0218007	0.540804	0.540804
R-HSA-1500620	Meiosis	1	92	0.00605941	0.546209	0.546209
R-HSA-9013404	RAC2 GTPase cycle	1	92	0.00605941	0.546209	0.546209
R-HSA-450531	Regulation of mRNA stability by proteins that bind AU-rich elements	1	93	0.00612527	0.550102	0.550102
R-HSA-201681	TCF dependent signaling in response to WNT	2	216	0.0142264	0.553481	0.553481
R-HSA-141424	Amplification of signal from the kinetochores	1	94	0.00619113	0.553961	0.553961
R-HSA-141444	Amplification of signal from unattached kinetochores via a MAD2 inhibitory signal	1	94	0.00619113	0.553961	0.553961
R-HSA-6807505	RNA polymerase II transcribes snRNA genes	1	94	0.00619113	0.553961	0.553961
R-HSA-1169410	Antiviral mechanism by IFN-stimulated genes	1	94	0.00619113	0.553961	0.553961
R-HSA-390466	Chaperonin-mediated protein folding	1	96	0.00632286	0.561582	0.561582
R-HSA-1483206	Glycerophospholipid biosynthesis	2	221	0.0145558	0.56591	0.56591
R-HSA-9013423	RAC3 GTPase cycle	1	100	0.00658631	0.576437	0.576437
R-HSA-2682334	EPH-Ephrin signaling	1	102	0.00671804	0.583676	0.583676
R-HSA-391251	Protein folding	1	102	0.00671804	0.583676	0.583676
R-HSA-2029481	FCGR activation	1	103	0.0067839	0.58725	0.58725
R-HSA-5668541	TNFR2 non-canonical NF-kB pathway	1	104	0.00684977	0.590793	0.590793
R-HSA-5687128	MAPK6/MAPK4 signaling	1	106	0.00698149	0.597788	0.597788
R-HSA-9759194	Nuclear events mediated by NFE2L2	1	106	0.00698149	0.597788	0.597788
R-HSA-190236	Signaling by FGFR	1	107	0.00704736	0.601242	0.601242
R-HSA-8957275	Post-translational protein phosphorylation	1	109	0.00717908	0.60806	0.60806
R-HSA-70171	Glycolysis	1	110	0.00724495	0.611426	0.611426
R-HSA-69618	Mitotic Spindle Checkpoint	1	111	0.00731081	0.614763	0.614763
R-HSA-1483255	PI Metabolism	1	112	0.00737667	0.618071	0.618071
R-HSA-192105	Synthesis of bile acids and bile salts	1	113	0.00744253	0.621352	0.621352
R-HSA-68882	Mitotic Anaphase	2	249	0.0163999	0.630909	0.630909
R-HSA-2555396	Mitotic Metaphase and Anaphase	2	250	0.0164658	0.633085	0.633085
R-HSA-211000	Gene Silencing by RNA	1	120	0.00790358	0.643545	0.643545
R-HSA-9648025	EML4 and NUDC in mitotic spindle formation	1	121	0.00796944	0.646608	0.646608
R-HSA-9006931	Signaling by Nuclear Receptors	3	387	0.025489	0.646681	0.646681
R-HSA-72203	Processing of Capped Intron-Containing Pre-mRNA	2	259	0.0170586	0.65223	0.65223
R-HSA-157118	Signaling by NOTCH	2	259	0.0170586	0.65223	0.65223
R-HSA-1474165	Reproduction	1	123	0.00810117	0.652656	0.652656
R-HSA-6803157	Antimicrobial peptides	1	123	0.00810117	0.652656	0.652656
R-HSA-202424	Downstream TCR signaling	1	124	0.00816703	0.655642	0.655642
R-HSA-194068	Bile acid and bile salt metabolism	1	125	0.00823289	0.658602	0.658602
R-HSA-381426	Regulation of Insulin-like Growth Factor (IGF) transport and uptake by Insulin-like Growth Factor Binding Proteins (IGFBPs)	1	127	0.00836462	0.664446	0.664446
R-HSA-446219	Synthesis of substrates in N-glycan biosythesis	1	131	0.00862807	0.675839	0.675839
R-HSA-2500257	Resolution of Sister Chromatid Cohesion	1	134	0.00882566	0.684131	0.684131
R-HSA-68875	Mitotic Prophase	1	135	0.00889152	0.686848	0.686848
R-HSA-70326	Glucose metabolism	1	140	0.00922084	0.700089	0.700089
R-HSA-114608	Platelet degranulation	1	141	0.0092867	0.70267	0.70267
R-HSA-9755511	KEAP1-NFE2L2 pathway	1	141	0.0092867	0.70267	0.70267
R-HSA-163685	Integration of energy metabolism	1	147	0.00968188	0.717698	0.717698
R-HSA-8878166	Transcriptional regulation by RUNX2	1	147	0.00968188	0.717698	0.717698
R-HSA-76005	Response to elevated platelet cytosolic Ca2+	1	148	0.00974774	0.720128	0.720128
R-HSA-5663220	RHO GTPases Activate Formins	1	149	0.00981361	0.722538	0.722538
R-HSA-8980692	RHOA GTPase cycle	1	154	0.0101429	0.73428	0.73428
R-HSA-9013148	CDC42 GTPase cycle	1	159	0.0104722	0.745529	0.745529
R-HSA-9018678	Biosynthesis of specialized proresolving mediators (SPMs)	1	159	0.0104722	0.745529	0.745529
R-HSA-446193	Biosynthesis of the N-glycan precursor (dolichol lipid-linked oligosaccharide, LLO) and transfer to a nascent protein	1	159	0.0104722	0.745529	0.745529
R-HSA-9716542	Signaling by Rho GTPases, Miro GTPases and RHOBTB3	5	725	0.0477508	0.748492	0.748492
R-HSA-71387	Metabolism of carbohydrates	3	456	0.0300336	0.751997	0.751997
R-HSA-983168	Antigen processing: Ubiquitination & Proteasome degradation	2	315	0.0207469	0.754039	0.754039
R-HSA-9012999	RHO GTPase cycle	3	460	0.030297	0.757258	0.757258
R-HSA-2142753	Arachidonic acid metabolism	1	168	0.011065	0.7646	0.7646
R-HSA-500792	GPCR ligand binding	4	608	0.0400448	0.768484	0.768484
R-HSA-6807070	PTEN Regulation	1	171	0.0112626	0.770636	0.770636
R-HSA-195721	Signaling by WNT	2	332	0.0218666	0.779449	0.779449
R-HSA-6798695	Neutrophil degranulation	3	480	0.0316143	0.782237	0.782237
R-HSA-1630316	Glycosaminoglycan metabolism	1	181	0.0119212	0.789669	0.789669
R-HSA-72306	tRNA processing	1	184	0.0121188	0.795067	0.795067
R-HSA-556833	Metabolism of lipids	10	1446	0.0952381	0.802626	0.802626
R-HSA-6791226	Major pathway of rRNA processing in the nucleolus and cytosol	1	189	0.0124481	0.803759	0.803759
R-HSA-2029480	Fcgamma receptor (FCGR) dependent phagocytosis	1	193	0.0127116	0.810449	0.810449
R-HSA-8953854	Metabolism of RNA	5	789	0.051966	0.81091	0.81091
R-HSA-2467813	Separation of Sister Chromatids	1	195	0.0128433	0.813709	0.813709
R-HSA-72172	mRNA Splicing	1	199	0.0131068	0.820062	0.820062
R-HSA-199991	Membrane Trafficking	4	668	0.0439966	0.828181	0.828181
R-HSA-8868773	rRNA processing in the nucleus and cytosol	1	208	0.0136995	0.833582	0.833582
R-HSA-5617833	Cilium Assembly	1	210	0.0138313	0.836446	0.836446
R-HSA-68877	Mitotic Prometaphase	1	211	0.0138971	0.83786	0.83786
R-HSA-69275	G2/M Transition	1	212	0.013963	0.839262	0.839262
R-HSA-453274	Mitotic G2-G2/M phases	1	214	0.0140947	0.84203	0.84203
R-HSA-6811442	Intra-Golgi and retrograde Golgi-to-ER traffic	1	219	0.014424	0.848744	0.848744
R-HSA-194315	Signaling by Rho GTPases	4	709	0.046697	0.861246	0.861246
R-HSA-112314	Neurotransmitter receptors and postsynaptic signal transmission	1	232	0.0152802	0.864903	0.864903
R-HSA-2262752	Cellular responses to stress	6	1005	0.0661925	0.866907	0.866907
R-HSA-376176	Signaling by ROBO receptors	1	235	0.0154778	0.868382	0.868382
R-HSA-68886	M Phase	2	416	0.0273991	0.874078	0.874078
R-HSA-425407	SLC-mediated transmembrane transport	2	420	0.0276625	0.877491	0.877491
R-HSA-8953897	Cellular responses to stimuli	6	1023	0.067378	0.877591	0.877591
R-HSA-72312	rRNA processing	1	246	0.0162023	0.880394	0.880394
R-HSA-8951664	Neddylation	1	249	0.0163999	0.883477	0.883477
R-HSA-8978868	Fatty acid metabolism	2	431	0.028387	0.886446	0.886446
R-HSA-202733	Cell surface interactions at the vascular wall	1	257	0.0169268	0.891317	0.891317
R-HSA-196849	Metabolism of water-soluble vitamins and cofactors	1	258	0.0169927	0.89226	0.89226
R-HSA-9711123	Cellular response to chemical stress	1	269	0.0177172	0.902107	0.902107
R-HSA-69620	Cell Cycle Checkpoints	1	279	0.0183758	0.910281	0.910281
R-HSA-5688426	Deubiquitination	1	289	0.0190344	0.917778	0.917778
R-HSA-983169	Class I MHC mediated antigen processing & presentation	2	479	0.0315484	0.918897	0.918897
R-HSA-76002	Platelet activation, signaling and aggregation	1	293	0.0192979	0.920599	0.920599
R-HSA-5653656	Vesicle-mediated transport	4	828	0.0545347	0.928332	0.928332
R-HSA-597592	Post-translational protein modification	9	1604	0.105644	0.939778	0.939778
R-HSA-195258	RHO GTPase Effectors	1	326	0.0214714	0.940494	0.940494
R-HSA-1474244	Extracellular matrix organization	1	328	0.0216031	0.941527	0.941527
R-HSA-1852241	Organelle biogenesis and maintenance	1	338	0.0222617	0.946428	0.946428
R-HSA-168249	Innate Immune System	7	1345	0.0885859	0.948159	0.948159
R-HSA-112315	Transmission across Chemical Synapses	1	344	0.0226569	0.949171	0.949171
R-HSA-1640170	Cell Cycle	3	734	0.0483435	0.953395	0.953395
R-HSA-422475	Axon guidance	2	585	0.0385299	0.962441	0.962441
R-HSA-196854	Metabolism of vitamins and cofactors	1	382	0.0251597	0.963579	0.963579
R-HSA-69278	Cell Cycle, Mitotic	2	596	0.0392544	0.965388	0.965388
R-HSA-913531	Interferon Signaling	1	397	0.0261477	0.968077	0.968077
R-HSA-109582	Hemostasis	3	803	0.0528881	0.970569	0.970569
R-HSA-9675108	Nervous system development	2	621	0.040901	0.971287	0.971287
R-HSA-446203	Asparagine N-linked glycosylation	1	421	0.0277284	0.974154	0.974154
R-HSA-112316	Neuronal System	1	490	0.0322729	0.985944	0.985944
R-HSA-392499	Metabolism of proteins	10	2214	0.145821	0.994279	0.994279
R-HSA-1266738	Developmental Biology	4	1279	0.084239	0.996102	0.996102
R-HSA-382551	Transport of small molecules	2	971	0.0639531	0.998165	0.998165
R-HSA-1430728	Metabolism	13	3641	0.239808	0.999987	0.999987
