# Supplementary material for: VIGET: A web portal for study of vaccine-induced host responses based on Reactome pathways and ImmPort data
Source: Front Immunol. 2023 Mar 21;14:1141030. doi: 10.3389/fimmu.2023.1141030 (PMC10172660; doi:10.3389/fimmu.2023.1141030)
Supplement: Supplementary Table 8 — Reactome pathway enrichment analysis results for genes having Log2FC > 0.2 or Log2FC < -0.2 reported in Table S4 . [file Table_8.xlsx]

## Sheet: OneWeek_AllGenes_Pathways
Stable Identifier	Pathway Name	Entities Found	Entities Total	Entities Ratio	Entitis pValue	Entities FDR
R-HSA-909733	Interferon alpha/beta signaling	44	190	0.012514	1.11022e-16	3.81917e-14
R-HSA-913531	Interferon Signaling	76	397	0.0261477	1.11022e-16	3.81917e-14
R-HSA-168256	Immune System	237	2698	0.177699	1.11022e-16	3.81917e-14
R-HSA-1280215	Cytokine Signaling in Immune system	140	1107	0.0729105	1.11022e-16	3.81917e-14
R-HSA-6783783	Interleukin-10 signaling	23	86	0.00566423	4.2659e-11	1.17312e-08
R-HSA-877300	Interferon gamma signaling	39	252	0.0165975	1.41812e-10	3.2475e-08
R-HSA-6798695	Neutrophil degranulation	56	480	0.0316143	5.82553e-10	1.14763e-07
R-HSA-6785807	Interleukin-4 and Interleukin-13 signaling	30	211	0.0138971	1.16375e-07	2.00165e-05
R-HSA-449147	Signaling by Interleukins	62	658	0.0433379	1.67826e-07	2.56774e-05
R-HSA-380108	Chemokine receptors bind chemokines	14	57	0.0037542	7.23668e-07	9.04585e-05
R-HSA-168249	Innate Immune System	102	1345	0.0885859	6.84607e-07	9.04585e-05
R-HSA-428359	Insulin-like Growth Factor-2 mRNA Binding Proteins (IGF2BPs/IMPs/VICKZs) bind RNA	6	13	0.000856221	3.88695e-05	0.00443112
R-HSA-936440	Negative regulators of DDX58/IFIH1 signaling	9	37	0.00243694	7.3424e-05	0.00778294
R-HSA-8936459	RUNX1 regulates genes involved in megakaryocyte differentiation and platelet function	13	78	0.00513732	9.73267e-05	0.00953802
R-HSA-1169410	Antiviral mechanism by IFN-stimulated genes	14	94	0.00619113	0.000169523	0.0154266
R-HSA-448706	Interleukin-1 processing	5	12	0.000790358	0.00027552	0.0236947
R-HSA-5620971	Pyroptosis	7	34	0.00223935	0.00119728	0.0969797
R-HSA-2559582	Senescence-Associated Secretory Phenotype (SASP)	12	91	0.00599355	0.00135512	0.102989
R-HSA-1169408	ISG15 antiviral mechanism	11	83	0.00546664	0.00203221	0.146319
R-HSA-112409	RAF-independent MAPK1/3 activation	6	28	0.00184417	0.00217239	0.147723
R-HSA-5218859	Regulated Necrosis	10	73	0.00480801	0.00252653	0.164225
R-HSA-8866911	TFAP2 (AP-2) family regulates transcription of cell cycle factors	3	6	0.000395179	0.00289572	0.165056
R-HSA-69560	Transcriptional activation of p53 responsive genes	3	6	0.000395179	0.00289572	0.165056
R-HSA-69895	Transcriptional activation of cell cycle inhibitor p21	3	6	0.000395179	0.00289572	0.165056
R-HSA-168928	DDX58/IFIH1-mediated induction of interferon-alpha/beta	12	104	0.00684977	0.00395371	0.193732
R-HSA-375276	Peptide ligand-binding receptors	19	203	0.0133702	0.00359705	0.193732
R-HSA-8983711	OAS antiviral response	4	15	0.000987947	0.00556774	0.261684
R-HSA-2559586	DNA Damage/Telomere Stress Induced Senescence	9	71	0.00467628	0.00661274	0.290961
R-HSA-73772	RNA Polymerase I Promoter Escape	8	61	0.00401765	0.00839416	0.344161
R-HSA-5250924	B-WICH complex positively regulates rRNA expression	8	62	0.00408351	0.0091923	0.3585
R-HSA-2562578	TRIF-mediated programmed cell death	3	10	0.000658631	0.0117045	0.429371
R-HSA-1834949	Cytosolic sensors of pathogen-associated DNA	9	78	0.00513732	0.0116755	0.429371
R-HSA-6791312	TP53 Regulates Transcription of Cell Cycle Genes	8	65	0.0042811	0.011927	0.429371
R-HSA-72695	Formation of the ternary complex, and subsequently, the 43S complex	7	54	0.00355661	0.0140224	0.432117
R-HSA-918233	TRAF3-dependent IRF activation pathway	4	20	0.00131726	0.0147125	0.432117
R-HSA-168898	Toll-like Receptor Cascades	17	202	0.0133044	0.0149006	0.432117
R-HSA-446652	Interleukin-1 family signaling	16	183	0.012053	0.012952	0.432117
R-HSA-381042	PERK regulates gene expression	6	42	0.00276625	0.0145088	0.432117
R-HSA-6804116	TP53 Regulates Transcription of Genes Involved in G1 Cell Cycle Arrest	4	20	0.00131726	0.0147125	0.432117
R-HSA-9012546	Interleukin-18 signaling	3	11	0.000724495	0.015062	0.436799
R-HSA-114608	Platelet degranulation	13	141	0.0092867	0.0160791	0.450216
R-HSA-69205	G1/S-Specific Transcription	6	43	0.00283211	0.0160885	0.450478
R-HSA-1236973	Cross-presentation of particulate exogenous antigens (phagosomes)	3	13	0.000856221	0.0232463	0.467049
R-HSA-171306	Packaging Of Telomere Ends	5	34	0.00223935	0.0221465	0.467049
R-HSA-912446	Meiotic recombination	7	58	0.00382006	0.019825	0.467049
R-HSA-75072	mRNA Editing	3	12	0.000790358	0.0189078	0.467049
R-HSA-73728	RNA Polymerase I Promoter Opening	5	34	0.00223935	0.0221465	0.467049
R-HSA-9707616	Heme signaling	8	70	0.00461042	0.0177483	0.467049
R-HSA-168188	Toll Like Receptor TLR6:TLR2 Cascade	12	133	0.0087598	0.0233525	0.467049
R-HSA-166058	MyD88:MAL(TIRAP) cascade initiated on plasma membrane	12	133	0.0087598	0.0233525	0.467049
R-HSA-380994	ATF4 activates genes in response to endoplasmic reticulum stress	5	34	0.00223935	0.0221465	0.467049
R-HSA-76005	Response to elevated platelet cytosolic Ca2+	13	148	0.00974774	0.0227252	0.467049
R-HSA-9614657	FOXO-mediated transcription of cell death genes	4	23	0.00151485	0.0231293	0.467049
R-HSA-166016	Toll Like Receptor 4 (TLR4) Cascade	14	165	0.0108674	0.0239898	0.479796
R-HSA-9707587	Regulation of HMOX1 expression and activity	2	6	0.000395179	0.0321048	0.497724
R-HSA-5626978	TNFR1-mediated ceramide production	2	6	0.000395179	0.0321048	0.497724
R-HSA-933543	NF-kB activation through FADD/RIP-1 pathway mediated by caspase-8 and -10	3	14	0.000922084	0.0280784	0.497724
R-HSA-5334118	DNA methylation	5	36	0.00237107	0.0273872	0.497724
R-HSA-72649	Translation initiation complex formation	7	62	0.00408351	0.0271246	0.497724
R-HSA-72702	Ribosomal scanning and start codon recognition	7	64	0.00421524	0.0313819	0.497724
R-HSA-201722	Formation of the beta-catenin:TCF transactivating complex	7	67	0.00441283	0.0385714	0.497724
R-HSA-1500620	Meiosis	9	92	0.00605941	0.0297124	0.497724
R-HSA-9758890	Transport of RCbl within the body	3	14	0.000922084	0.0280784	0.497724
R-HSA-5250913	Positive epigenetic regulation of rRNA expression	8	80	0.00526905	0.0350278	0.497724
R-HSA-3134963	DEx/H-box helicases activate type I IFN and inflammatory cytokines production	2	7	0.000461042	0.0424065	0.497724
R-HSA-427413	NoRC negatively regulates rRNA expression	8	80	0.00526905	0.0350278	0.497724
R-HSA-8939245	RUNX1 regulates transcription of genes involved in BCR signaling	2	7	0.000461042	0.0424065	0.497724
R-HSA-1247673	Erythrocytes take up oxygen and release carbon dioxide	3	16	0.00105381	0.0392095	0.497724
R-HSA-6804115	TP53 regulates transcription of additional cell cycle genes whose exact role in the p53 pathway remain uncertain	4	28	0.00184417	0.0425858	0.497724
R-HSA-76002	Platelet activation, signaling and aggregation	21	293	0.0192979	0.0351669	0.497724
R-HSA-181438	Toll Like Receptor 2 (TLR2) Cascade	12	136	0.00895739	0.02705	0.497724
R-HSA-168179	Toll Like Receptor TLR1:TLR2 Cascade	12	136	0.00895739	0.02705	0.497724
R-HSA-72662	Activation of the mRNA upon binding of the cap-binding complex and eIFs, and subsequent binding to 43S	7	66	0.00434697	0.0360655	0.497724
R-HSA-2559583	Cellular Senescence	16	200	0.0131726	0.0266804	0.497724
R-HSA-110330	Recognition and association of DNA glycosylase with site containing an affected purine	5	39	0.00256866	0.0366199	0.497724
R-HSA-68616	Assembly of the ORC complex at the origin of replication	5	40	0.00263453	0.0400738	0.497724
R-HSA-1475029	Reversible hydration of carbon dioxide	3	17	0.00111967	0.0454942	0.500436
R-HSA-73854	RNA Polymerase I Promoter Clearance	8	85	0.00559837	0.0469073	0.515981
R-HSA-9648895	Response of EIF2AK1 (HRI) to heme deficiency	4	29	0.00191003	0.0473139	0.520453
R-HSA-110328	Recognition and association of DNA glycosylase with site containing an affected pyrimidine	5	42	0.00276625	0.0475568	0.523125
R-HSA-1433559	Regulation of KIT signaling	3	18	0.00118554	0.0522449	0.52315
R-HSA-73864	RNA Polymerase I Transcription	8	87	0.00573009	0.052315	0.52315
R-HSA-975155	MyD88 dependent cascade initiated on endosome	10	117	0.00770599	0.0489208	0.52315
R-HSA-168181	Toll Like Receptor 7/8 (TLR7/8) Cascade	10	118	0.00777185	0.0512139	0.52315
R-HSA-140877	Formation of Fibrin Clot (Clotting Cascade)	5	43	0.00283211	0.0515879	0.52315
R-HSA-5357956	TNFR1-induced NFkappaB signaling pathway	4	30	0.00197589	0.052321	0.52321
R-HSA-933542	TRAF6 mediated NF-kB activation	4	30	0.00197589	0.052321	0.52321
R-HSA-3214842	HDMs demethylate histones	4	31	0.00204176	0.0576052	0.526666
R-HSA-212300	PRC2 methylates histones and DNA	5	44	0.00289798	0.0558125	0.526666
R-HSA-72706	GTP hydrolysis and joining of the 60S ribosomal subunit	10	120	0.00790358	0.0560122	0.526666
R-HSA-156827	L13a-mediated translational silencing of Ceruloplasmin expression	10	120	0.00790358	0.0560122	0.526666
R-HSA-5250941	Negative epigenetic regulation of rRNA expression	8	89	0.00586182	0.0581081	0.526666
R-HSA-8941855	RUNX3 regulates CDKN1A transcription	2	8	0.000526905	0.0537574	0.526666
R-HSA-75094	Formation of the Editosome	2	8	0.000526905	0.0537574	0.526666
R-HSA-166166	MyD88-independent TLR4 cascade	10	121	0.00796944	0.0585184	0.526666
R-HSA-937061	TRIF(TICAM1)-mediated TLR4 signaling	10	121	0.00796944	0.0585184	0.526666
R-HSA-168138	Toll Like Receptor 9 (TLR9) Cascade	10	121	0.00796944	0.0585184	0.526666
R-HSA-977225	Amyloid fiber formation	8	89	0.00586182	0.0581081	0.526666
R-HSA-1266695	Interleukin-7 signaling	4	31	0.00204176	0.0576052	0.526666
R-HSA-8964315	G beta:gamma signalling through BTK	3	19	0.0012514	0.0594488	0.535039
R-HSA-1810476	RIP-mediated NFkB activation via ZBP1	3	19	0.0012514	0.0594488	0.535039
R-HSA-427359	SIRT1 negatively regulates rRNA expression	5	45	0.00296384	0.0602308	0.542077
R-HSA-110331	Cleavage of the damaged purine	5	45	0.00296384	0.0602308	0.542077
R-HSA-72689	Formation of a pool of free 40S subunits	9	106	0.00698149	0.0615851	0.554266
R-HSA-8877627	Vitamin E	1	2	0.000131726	0.0884508	0.56566
R-HSA-166020	Transfer of LPS from LBP carrier to CD14	1	3	0.000197589	0.129702	0.56566
R-HSA-9706374	FLT3 signaling through SRC family kinases	1	6	0.000395179	0.242601	0.56566
R-HSA-1251932	PLCG1 events in ERBB2 signaling	1	6	0.000395179	0.242601	0.56566
R-HSA-936964	Activation of IRF3/IRF7 mediated by TBK1/IKK epsilon	3	20	0.00131726	0.0670914	0.56566
R-HSA-74713	IRS activation	1	7	0.000461042	0.276885	0.56566
R-HSA-68911	G2 Phase	1	7	0.000461042	0.276885	0.56566
R-HSA-2514853	Condensation of Prometaphase Chromosomes	2	15	0.000987947	0.153852	0.56566
R-HSA-5358493	Synthesis of diphthamide-EEF2	2	15	0.000987947	0.153852	0.56566
R-HSA-937041	IKK complex recruitment mediated by RIP1	3	24	0.00158072	0.101715	0.56566
R-HSA-176417	Phosphorylation of Emi1	1	8	0.000526905	0.309619	0.56566
R-HSA-975110	TRAF6 mediated IRF7 activation in TLR7/8 or 9 signaling	2	17	0.00111967	0.186547	0.56566
R-HSA-8964026	Chylomicron clearance	1	9	0.000592768	0.340873	0.56566
R-HSA-9027283	Erythropoietin activates STAT5	1	9	0.000592768	0.340873	0.56566
R-HSA-9645135	STAT5 Activation	1	9	0.000592768	0.340873	0.56566
R-HSA-937072	TRAF6-mediated induction of TAK1 complex within TLR4 complex	2	19	0.0012514	0.220083	0.56566
R-HSA-73780	RNA Polymerase III Chain Elongation	2	19	0.0012514	0.220083	0.56566
R-HSA-8951430	RUNX3 regulates WNT signaling	1	10	0.000658631	0.370715	0.56566
R-HSA-4411364	Binding of TCF/LEF:CTNNB1 to target gene promoters	1	10	0.000658631	0.370715	0.56566
R-HSA-72731	Recycling of eIF2:GDP	1	10	0.000658631	0.370715	0.56566
R-HSA-112412	SOS-mediated signalling	1	10	0.000658631	0.370715	0.56566
R-HSA-9632974	NR1H2 & NR1H3 regulate gene expression linked to gluconeogenesis	1	10	0.000658631	0.370715	0.56566
R-HSA-1221632	Meiotic synapsis	6	62	0.00408351	0.0710473	0.56566
R-HSA-141405	Inhibition of the proteolytic activity of APC/C required for the onset of anaphase by mitotic spindle checkpoint components	2	21	0.00138313	0.254059	0.56566
R-HSA-141430	Inactivation of APC/C via direct inhibition of the APC/C complex	2	21	0.00138313	0.254059	0.56566
R-HSA-933541	TRAF6 mediated IRF7 activation	4	44	0.00289798	0.149408	0.56566
R-HSA-212718	EGFR interacts with phospholipase C-gamma	1	11	0.000724495	0.399207	0.56566
R-HSA-9768778	Regulation of NPAS4 mRNA translation	1	11	0.000724495	0.399207	0.56566
R-HSA-418217	G beta:gamma signalling through PLC beta	2	23	0.00151485	0.288133	0.56566
R-HSA-164378	PKA activation in glucagon signalling	2	23	0.00151485	0.288133	0.56566
R-HSA-73980	RNA Polymerase III Transcription Termination	2	23	0.00151485	0.288133	0.56566
R-HSA-174048	APC/C:Cdc20 mediated degradation of Cyclin B	2	24	0.00158072	0.305117	0.56566
R-HSA-5218900	CASP8 activity is inhibited	1	12	0.000790358	0.42641	0.56566
R-HSA-179409	APC-Cdc20 mediated degradation of Nek2A	2	26	0.00171244	0.338826	0.56566
R-HSA-9027277	Erythropoietin activates Phospholipase C gamma (PLCG)	1	13	0.000856221	0.452384	0.56566
R-HSA-174113	SCF-beta-TrCP mediated degradation of Emi1	4	55	0.00362247	0.252252	0.56566
R-HSA-5693571	Nonhomologous End-Joining (NHEJ)	4	56	0.00368834	0.262291	0.56566
R-HSA-174184	Cdc20:Phospho-APC/C mediated degradation of Cyclin A	5	73	0.00480801	0.251837	0.56566
R-HSA-179419	APC:Cdc20 mediated degradation of cell cycle proteins prior to satisfation of the cell cycle checkpoint	5	74	0.00487387	0.26046	0.56566
R-HSA-176409	APC/C:Cdc20 mediated degradation of mitotic proteins	5	76	0.0050056	0.277906	0.56566
R-HSA-176814	Activation of APC/C and APC/C:Cdc20 mediated degradation of mitotic proteins	5	77	0.00507146	0.286716	0.56566
R-HSA-997272	Inhibition of voltage gated Ca2+ channels via Gbeta/gamma subunits	2	31	0.00204176	0.420462	0.56566
R-HSA-1296059	G protein gated Potassium channels	2	31	0.00204176	0.420462	0.56566
R-HSA-1296041	Activation of G protein gated Potassium channels	2	31	0.00204176	0.420462	0.56566
R-HSA-8957275	Post-translational protein phosphorylation	7	109	0.00717908	0.244197	0.56566
R-HSA-9027276	Erythropoietin activates Phosphoinositide-3-kinase (PI3K)	1	16	0.00105381	0.523467	0.56566
R-HSA-3000484	Scavenging by Class F Receptors	1	16	0.00105381	0.523467	0.56566
R-HSA-156902	Peptide chain elongation	6	97	0.00638872	0.2953	0.56566
R-HSA-991365	Activation of GABAB receptors	3	50	0.00329316	0.408096	0.56566
R-HSA-174154	APC/C:Cdc20 mediated degradation of Securin	4	68	0.00447869	0.386077	0.56566
R-HSA-9619483	Activation of AMPK downstream of NMDARs	2	34	0.00223935	0.466924	0.56566
R-HSA-5685939	HDR through MMEJ (alt-NHEJ)	1	17	0.00111967	0.545052	0.56566
R-HSA-170660	Adenylate cyclase activating pathway	1	17	0.00111967	0.545052	0.56566
R-HSA-8847993	ERBB2 Activates PTK6 Signaling	1	18	0.00118554	0.56566	0.56566
R-HSA-8854050	FBXL7 down-regulates AURKA during mitotic entry and in early mitosis	3	55	0.00362247	0.468335	0.56566
R-HSA-174178	APC/C:Cdh1 mediated degradation of Cdc20 and other APC/C:Cdh1 targeted proteins in late mitosis/early G1	4	74	0.00487387	0.447617	0.56566
R-HSA-8854518	AURKA Activation by TPX2	4	74	0.00487387	0.447617	0.56566
R-HSA-1989781	PPARA activates gene expression	9	175	0.011526	0.421883	0.56566
R-HSA-1799339	SRP-dependent cotranslational protein targeting to membrane	6	119	0.00783771	0.473123	0.56566
R-HSA-975956	Nonsense Mediated Decay (NMD) independent of the Exon Junction Complex (EJC)	5	101	0.00665218	0.501453	0.56566
R-HSA-1433557	Signaling by SCF-KIT	4	51	0.00335902	0.213024	0.56566
R-HSA-400206	Regulation of lipid metabolism by PPARalpha	9	177	0.0116578	0.434867	0.56566
R-HSA-453276	Regulation of mitotic cell cycle	6	92	0.00605941	0.256299	0.56566
R-HSA-174143	APC/C-mediated degradation of cell cycle proteins	6	92	0.00605941	0.256299	0.56566
R-HSA-5213460	RIPK1-mediated regulated necrosis	3	42	0.00276625	0.308332	0.56566
R-HSA-3214841	PKMTs methylate histone lysines	3	51	0.00335902	0.420332	0.56566
R-HSA-977444	GABA B receptor activation	3	50	0.00329316	0.408096	0.56566
R-HSA-5620912	Anchoring of the basal body to the plasma membrane	5	99	0.00652045	0.484098	0.56566
R-HSA-5675482	Regulation of necroptotic cell death	3	36	0.00237107	0.233952	0.56566
R-HSA-2424491	DAP12 signaling	3	36	0.00237107	0.233952	0.56566
R-HSA-3214847	HATs acetylate histones	7	110	0.00724495	0.251075	0.56566
R-HSA-176408	Regulation of APC/C activators between G1/S and early anaphase	6	83	0.00546664	0.19037	0.56566
R-HSA-380972	Energy dependent regulation of mTOR by LKB1-AMPK	2	36	0.00237107	0.496643	0.56566
R-HSA-75158	TRAIL signaling	1	8	0.000526905	0.309619	0.56566
R-HSA-8964616	G beta:gamma signalling through CDC42	2	21	0.00138313	0.254059	0.56566
R-HSA-202040	G-protein activation	2	26	0.00171244	0.338826	0.56566
R-HSA-389359	CD28 dependent Vav1 pathway	1	17	0.00111967	0.545052	0.56566
R-HSA-157579	Telomere Maintenance	6	109	0.00717908	0.392296	0.56566
R-HSA-3214815	HDACs deacetylate histones	6	63	0.00414938	0.0753712	0.56566
R-HSA-2299718	Condensation of Prophase Chromosomes	5	55	0.00362247	0.114772	0.56566
R-HSA-397795	G-protein beta:gamma signalling	3	39	0.00256866	0.270857	0.56566
R-HSA-198203	PI3K/AKT activation	1	13	0.000856221	0.452384	0.56566
R-HSA-9634597	GPER1 signaling	4	56	0.00368834	0.262291	0.56566
R-HSA-912694	Regulation of IFNA/IFNB signaling	2	28	0.00184417	0.372016	0.56566
R-HSA-5682910	LGI-ADAM interactions	1	14	0.000922084	0.477183	0.56566
R-HSA-171319	Telomere Extension By Telomerase	2	34	0.00223935	0.466924	0.56566
R-HSA-69656	Cyclin A:Cdk2-associated events at S phase entry	5	90	0.00592768	0.40388	0.56566
R-HSA-72737	Cap-dependent Translation Initiation	10	130	0.00856221	0.0843635	0.56566
R-HSA-5607761	Dectin-1 mediated noncanonical NF-kB signaling	4	66	0.00434697	0.365321	0.56566
R-HSA-983168	Antigen processing: Ubiquitination & Proteasome degradation	15	315	0.0207469	0.491969	0.56566
R-HSA-72613	Eukaryotic Translation Initiation	10	130	0.00856221	0.0843635	0.56566
R-HSA-174577	Activation of C3 and C5	1	7	0.000461042	0.276885	0.56566
R-HSA-9670095	Inhibition of DNA recombination at telomere	5	48	0.00316143	0.0746404	0.56566
R-HSA-73863	RNA Polymerase I Transcription Termination	3	33	0.00217348	0.198073	0.56566
R-HSA-9020933	Interleukin-23 signaling	1	11	0.000724495	0.399207	0.56566
R-HSA-163680	AMPK inhibits chREBP transcriptional activation activity	1	11	0.000724495	0.399207	0.56566
R-HSA-163615	PKA activation	2	23	0.00151485	0.288133	0.56566
R-HSA-392170	ADP signalling through P2Y purinoceptor 12	2	26	0.00171244	0.338826	0.56566
R-HSA-774815	Nucleosome assembly	4	54	0.00355661	0.242296	0.56566
R-HSA-606279	Deposition of new CENPA-containing nucleosomes at the centromere	4	54	0.00355661	0.242296	0.56566
R-HSA-428930	Thromboxane signalling through TP receptor	2	30	0.00197589	0.404516	0.56566
R-HSA-9029558	NR1H2 & NR1H3 regulate gene expression linked to lipogenesis	1	17	0.00111967	0.545052	0.56566
R-HSA-9762114	GSK3B and BTRC:CUL1-mediated-degradation of NFE2L2	3	54	0.00355661	0.456491	0.56566
R-HSA-68949	Orc1 removal from chromatin	4	73	0.00480801	0.437473	0.56566
R-HSA-69017	CDK-mediated phosphorylation and removal of Cdc6	4	75	0.00493974	0.457704	0.56566
R-HSA-1606322	ZBP1(DAI) mediated induction of type I IFNs	3	23	0.00151485	0.0924873	0.56566
R-HSA-5625886	Activated PKN1 stimulates transcription of AR (androgen receptor) regulated genes KLK2 and KLK3	5	49	0.00322729	0.0798244	0.56566
R-HSA-3214858	RMTs methylate histone arginines	5	55	0.00362247	0.114772	0.56566
R-HSA-5619507	Activation of HOX genes during differentiation	6	116	0.00764012	0.449098	0.56566
R-HSA-5617472	Activation of anterior HOX genes in hindbrain development during early embryogenesis	6	116	0.00764012	0.449098	0.56566
R-HSA-430116	GP1b-IX-V activation signalling	1	12	0.000790358	0.42641	0.56566
R-HSA-187577	SCF(Skp2)-mediated degradation of p27/p21	5	62	0.00408351	0.163129	0.56566
R-HSA-9609523	Insertion of tail-anchored proteins into the endoplasmic reticulum membrane	2	25	0.00164658	0.322024	0.56566
R-HSA-75893	TNF signaling	4	56	0.00368834	0.262291	0.56566
R-HSA-432722	Golgi Associated Vesicle Biogenesis	4	61	0.00401765	0.313419	0.56566
R-HSA-4641265	Repression of WNT target genes	1	16	0.00105381	0.523467	0.56566
R-HSA-212165	Epigenetic regulation of gene expression	8	139	0.00915498	0.31752	0.56566
R-HSA-72200	mRNA Editing: C to U Conversion	2	10	0.000658631	0.0791522	0.56566
R-HSA-1606341	IRF3 mediated activation of type 1 IFN	1	7	0.000461042	0.276885	0.56566
R-HSA-75892	Platelet Adhesion to exposed collagen	2	16	0.00105381	0.170066	0.56566
R-HSA-5656169	Termination of translesion DNA synthesis	4	35	0.00230521	0.0814495	0.56566
R-HSA-5686938	Regulation of TLR by endogenous ligand	4	36	0.00237107	0.0880652	0.56566
R-HSA-176407	Conversion from APC/C:Cdc20 to APC/C:Cdh1 in late anaphase	2	22	0.00144899	0.271103	0.56566
R-HSA-163359	Glucagon signaling in metabolic regulation	3	40	0.00263453	0.283307	0.56566
R-HSA-9705462	Inactivation of CSF3 (G-CSF) signaling	2	27	0.0017783	0.355497	0.56566
R-HSA-5676590	NIK-->noncanonical NF-kB signaling	4	61	0.00401765	0.313419	0.56566
R-HSA-2565942	Regulation of PLK1 Activity at G2/M Transition	6	92	0.00605941	0.256299	0.56566
R-HSA-400042	Adrenaline,noradrenaline inhibits insulin secretion	2	32	0.00210762	0.436188	0.56566
R-HSA-179812	GRB2 events in EGFR signaling	1	16	0.00105381	0.523467	0.56566
R-HSA-381340	Transcriptional regulation of white adipocyte differentiation	6	109	0.00717908	0.392296	0.56566
R-HSA-1237044	Erythrocytes take up carbon dioxide and release oxygen	3	24	0.00158072	0.101715	0.56566
R-HSA-5205685	PINK1-PRKN Mediated Mitophagy	2	22	0.00144899	0.271103	0.56566
R-HSA-456926	Thrombin signalling through proteinase activated receptors (PARs)	3	36	0.00237107	0.233952	0.56566
R-HSA-5357905	Regulation of TNFR1 signaling	4	46	0.0030297	0.166788	0.56566
R-HSA-392851	Prostacyclin signalling through prostacyclin receptor	2	24	0.00158072	0.305117	0.56566
R-HSA-389513	CTLA4 inhibitory signaling	2	25	0.00164658	0.322024	0.56566
R-HSA-8949664	Processing of SMDT1	1	17	0.00111967	0.545052	0.56566
R-HSA-69052	Switching of origins to a post-replicative state	5	94	0.00619113	0.439875	0.56566
R-HSA-4085377	SUMOylation of SUMOylation proteins	2	39	0.00256866	0.539185	0.56566
R-HSA-8856828	Clathrin-mediated endocytosis	8	161	0.010604	0.469055	0.56566
R-HSA-72764	Eukaryotic Translation Termination	5	106	0.00698149	0.543784	0.56566
R-HSA-9707564	Cytoprotection by HMOX1	6	91	0.00599355	0.24867	0.56566
R-HSA-69231	Cyclin D associated events in G1	3	52	0.00342488	0.432482	0.56566
R-HSA-69236	G1 Phase	3	52	0.00342488	0.432482	0.56566
R-HSA-983695	Antigen activates B Cell Receptor (BCR) leading to generation of second messengers	5	103	0.0067839	0.518578	0.56566
R-HSA-1480926	O2/CO2 exchange in erythrocytes	3	24	0.00158072	0.101715	0.56566
R-HSA-1912408	Pre-NOTCH Transcription and Translation	6	89	0.00586182	0.233616	0.56566
R-HSA-445355	Smooth Muscle Contraction	5	61	0.00401765	0.155772	0.56566
R-HSA-140534	Caspase activation via Death Receptors in the presence of ligand	3	20	0.00131726	0.0670914	0.56566
R-HSA-5649702	APEX1-Independent Resolution of AP Sites via the Single Nucleotide Replacement Pathway	1	12	0.000790358	0.42641	0.56566
R-HSA-156842	Eukaryotic Translation Elongation	6	102	0.00671804	0.335361	0.56566
R-HSA-1474165	Reproduction	9	123	0.00810117	0.122065	0.56566
R-HSA-416482	G alpha (12/13) signalling events	6	86	0.00566423	0.211605	0.56566
R-HSA-453274	Mitotic G2-G2/M phases	12	214	0.0140947	0.291998	0.56566
R-HSA-2172127	DAP12 interactions	4	53	0.00349075	0.232434	0.56566
R-HSA-69275	G2/M Transition	12	212	0.013963	0.281565	0.56566
R-HSA-983705	Signaling by the B Cell Receptor (BCR)	9	189	0.0124481	0.511757	0.56566
R-HSA-77042	Formation of editosomes by ADAR proteins	1	2	0.000131726	0.0884508	0.56566
R-HSA-75064	mRNA Editing: A to I Conversion	1	4	0.000263453	0.169088	0.56566
R-HSA-75102	C6 deamination of adenosine	1	4	0.000263453	0.169088	0.56566
R-HSA-844623	The IPAF inflammasome	1	5	0.000329316	0.206695	0.56566
R-HSA-8875513	MET interacts with TNS proteins	1	5	0.000329316	0.206695	0.56566
R-HSA-170145	Phosphorylation of proteins involved in the G2/M transition by Cyclin A:Cdc2 complexes	1	5	0.000329316	0.206695	0.56566
R-HSA-69478	G2/M DNA replication checkpoint	1	7	0.000461042	0.276885	0.56566
R-HSA-202670	ERKs are inactivated	2	15	0.000987947	0.153852	0.56566
R-HSA-2559584	Formation of Senescence-Associated Heterochromatin Foci (SAHF)	2	17	0.00111967	0.186547	0.56566
R-HSA-434313	Intracellular metabolism of fatty acids regulates insulin secretion	1	9	0.000592768	0.340873	0.56566
R-HSA-427389	ERCC6 (CSB) and EHMT2 (G9a) positively regulate rRNA expression	5	48	0.00316143	0.0746404	0.56566
R-HSA-162791	Attachment of GPI anchor to uPAR	1	10	0.000658631	0.370715	0.56566
R-HSA-419771	Opsins	1	10	0.000658631	0.370715	0.56566
R-HSA-3371378	Regulation by c-FLIP	1	11	0.000724495	0.399207	0.56566
R-HSA-500657	Presynaptic function of Kainate receptors	2	23	0.00151485	0.288133	0.56566
R-HSA-9619229	Activation of RAC1 downstream of NMDARs	1	12	0.000790358	0.42641	0.56566
R-HSA-176974	Unwinding of DNA	1	12	0.000790358	0.42641	0.56566
R-HSA-428543	Inactivation of CDC42 and RAC1	1	12	0.000790358	0.42641	0.56566
R-HSA-6803544	Ion influx/efflux at host-pathogen interface	1	13	0.000856221	0.452384	0.56566
R-HSA-2151209	Activation of PPARGC1A (PGC-1alpha) by phosphorylation	1	13	0.000856221	0.452384	0.56566
R-HSA-9617324	Negative regulation of NMDA receptor-mediated neuronal transmission	2	27	0.0017783	0.355497	0.56566
R-HSA-76066	RNA Polymerase III Transcription Initiation From Type 2 Promoter	2	27	0.0017783	0.355497	0.56566
R-HSA-76071	RNA Polymerase III Transcription Initiation From Type 3 Promoter	2	28	0.00184417	0.372016	0.56566
R-HSA-392451	G beta:gamma signalling through PI3Kgamma	2	29	0.00191003	0.388361	0.56566
R-HSA-3000497	Scavenging by Class H Receptors	1	15	0.000987947	0.500861	0.56566
R-HSA-879415	Advanced glycosylation endproduct receptor signaling	1	16	0.00105381	0.523467	0.56566
R-HSA-3000480	Scavenging by Class A Receptors	3	49	0.00322729	0.395783	0.56566
R-HSA-8852276	The role of GTSE1 in G2/M progression after G2 checkpoint	5	83	0.00546664	0.340448	0.56566
R-HSA-73762	RNA Polymerase I Transcription Initiation	3	50	0.00329316	0.408096	0.56566
R-HSA-1169091	Activation of NF-kappaB in B cells	4	72	0.00474215	0.427276	0.56566
R-HSA-804914	Transport of fatty acids	1	18	0.00118554	0.56566	0.56566
R-HSA-5610780	Degradation of GLI1 by the proteasome	3	62	0.00408351	0.547645	0.56566
R-HSA-1236974	ER-Phagosome pathway	8	173	0.0113943	0.549271	0.56566
R-HSA-114604	GPVI-mediated activation cascade	3	43	0.00283211	0.320878	0.56566
R-HSA-195253	Degradation of beta-catenin by the destruction complex	5	91	0.00599355	0.412914	0.56566
R-HSA-199992	trans-Golgi Network Vesicle Budding	5	80	0.00526905	0.313429	0.56566
R-HSA-1640170	Cell Cycle	39	734	0.0483435	0.210714	0.56566
R-HSA-432040	Vasopressin regulates renal water homeostasis via Aquaporins	4	53	0.00349075	0.232434	0.56566
R-HSA-76046	RNA Polymerase III Transcription Initiation	2	36	0.00237107	0.496643	0.56566
R-HSA-418597	G alpha (z) signalling events	3	63	0.00414938	0.558401	0.56566
R-HSA-5689603	UCH proteinases	6	98	0.00645459	0.303244	0.56566
R-HSA-9013973	TICAM1-dependent activation of IRF3/IRF7	1	14	0.000922084	0.477183	0.56566
R-HSA-209543	p75NTR recruits signalling complexes	1	16	0.00105381	0.523467	0.56566
R-HSA-69278	Cell Cycle, Mitotic	33	596	0.0392544	0.169469	0.56566
R-HSA-69273	Cyclin A/B1/B2 associated events during G2/M transition	2	32	0.00210762	0.436188	0.56566
R-HSA-5668541	TNFR2 non-canonical NF-kB pathway	8	104	0.00684977	0.114088	0.56566
R-HSA-111931	PKA-mediated phosphorylation of CREB	2	26	0.00171244	0.338826	0.56566
R-HSA-74749	Signal attenuation	1	13	0.000856221	0.452384	0.56566
R-HSA-418592	ADP signalling through P2Y purinoceptor 1	2	30	0.00197589	0.404516	0.56566
R-HSA-3295583	TRP channels	2	32	0.00210762	0.436188	0.56566
R-HSA-1679131	Trafficking and processing of endosomal TLR	1	16	0.00105381	0.523467	0.56566
R-HSA-1296065	Inwardly rectifying K+ channels	2	38	0.0025028	0.525283	0.56566
R-HSA-1912422	Pre-NOTCH Expression and Processing	6	114	0.0075084	0.43295	0.56566
R-HSA-418594	G alpha (i) signalling events	22	426	0.0280577	0.331646	0.56566
R-HSA-381676	Glucagon-like Peptide-1 (GLP1) regulates insulin secretion	3	50	0.00329316	0.408096	0.56566
R-HSA-9020702	Interleukin-1 signaling	10	125	0.00823289	0.0692689	0.56566
R-HSA-5578749	Transcriptional regulation by small RNAs	6	81	0.00533491	0.176695	0.56566
R-HSA-76061	RNA Polymerase III Transcription Initiation From Type 1 Promoter	2	28	0.00184417	0.372016	0.56566
R-HSA-5625740	RHO GTPases activate PKNs	5	80	0.00526905	0.313429	0.56566
R-HSA-8856825	Cargo recognition for clathrin-mediated endocytosis	7	115	0.00757426	0.286271	0.56566
R-HSA-69202	Cyclin E associated events during G1/S transition	5	88	0.00579596	0.385768	0.56566
R-HSA-5610785	GLI3 is processed to GLI3R by the proteasome	3	62	0.00408351	0.547645	0.56566
R-HSA-5610783	Degradation of GLI2 by the proteasome	3	62	0.00408351	0.547645	0.56566
R-HSA-983169	Class I MHC mediated antigen processing & presentation	23	479	0.0315484	0.458988	0.56566
R-HSA-1236975	Antigen processing-Cross presentation	10	195	0.0128433	0.416415	0.56566
R-HSA-73887	Death Receptor Signalling	9	164	0.0108016	0.350602	0.56566
R-HSA-8853884	Transcriptional Regulation by VENTX	3	48	0.00316143	0.383403	0.56566
R-HSA-9633012	Response of EIF2AK4 (GCN2) to amino acid deficiency	6	115	0.00757426	0.441035	0.56566
R-HSA-4086398	Ca2+ pathway	4	81	0.00533491	0.516739	0.56566
R-HSA-69620	Cell Cycle Checkpoints	15	279	0.0183758	0.31552	0.56566
R-HSA-68875	Mitotic Prophase	7	135	0.00889152	0.434082	0.56566
R-HSA-5610787	Hedgehog 'off' state	6	124	0.00816703	0.512454	0.56566
R-HSA-9013957	TLR3-mediated TICAM1-dependent programmed cell death	1	6	0.000395179	0.242601	0.56566
R-HSA-1566977	Fibronectin matrix formation	1	7	0.000461042	0.276885	0.56566
R-HSA-140837	Intrinsic Pathway of Fibrin Clot Formation	3	26	0.00171244	0.1212	0.56566
R-HSA-3134975	Regulation of innate immune responses to cytosolic DNA	2	21	0.00138313	0.254059	0.56566
R-HSA-5689901	Metalloprotease DUBs	3	32	0.00210762	0.186426	0.56566
R-HSA-69416	Dimerization of procaspase-8	1	11	0.000724495	0.399207	0.56566
R-HSA-444473	Formyl peptide receptors bind formyl peptides and many other ligands	1	11	0.000724495	0.399207	0.56566
R-HSA-2855086	Ficolins bind to repetitive carbohydrate structures on the target cell surface	1	12	0.000790358	0.42641	0.56566
R-HSA-426048	Arachidonate production from DAG	1	13	0.000856221	0.452384	0.56566
R-HSA-8939236	RUNX1 regulates transcription of genes involved in differentiation of HSCs	8	106	0.00698149	0.123202	0.56566
R-HSA-5357786	TNFR1-induced proapoptotic signaling	1	14	0.000922084	0.477183	0.56566
R-HSA-166662	Lectin pathway of complement activation	1	15	0.000987947	0.500861	0.56566
R-HSA-5205647	Mitophagy	2	31	0.00204176	0.420462	0.56566
R-HSA-442720	CREB1 phosphorylation through the activation of Adenylate Cyclase	1	17	0.00111967	0.545052	0.56566
R-HSA-8963901	Chylomicron remodeling	1	17	0.00111967	0.545052	0.56566
R-HSA-9674555	Signaling by CSF3 (G-CSF)	2	35	0.00230521	0.481915	0.56566
R-HSA-180024	DARPP-32 events	2	35	0.00230521	0.481915	0.56566
R-HSA-9018681	Biosynthesis of protectins	1	18	0.00118554	0.56566	0.56566
R-HSA-9604323	Negative regulation of NOTCH4 signaling	3	57	0.0037542	0.491666	0.56566
R-HSA-9013407	RHOH GTPase cycle	2	38	0.0025028	0.525283	0.56566
R-HSA-1445148	Translocation of SLC2A4 (GLUT4) to the plasma membrane	4	81	0.00533491	0.516739	0.56566
R-HSA-1280218	Adaptive Immune System	52	1012	0.0666535	0.237867	0.56566
R-HSA-69580	p53-Dependent G1/S DNA damage checkpoint	6	70	0.00461042	0.109675	0.56566
R-HSA-69563	p53-Dependent G1 DNA Damage Response	6	70	0.00461042	0.109675	0.56566
R-HSA-8878171	Transcriptional regulation by RUNX1	17	261	0.0171903	0.104063	0.56566
R-HSA-168142	Toll Like Receptor 10 (TLR10) Cascade	8	109	0.00717908	0.137566	0.56566
R-HSA-69615	G1/S DNA Damage Checkpoints	6	72	0.00474215	0.12073	0.56566
R-HSA-975871	MyD88 cascade initiated on plasma membrane	8	109	0.00717908	0.137566	0.56566
R-HSA-2160916	Hyaluronan uptake and degradation	1	18	0.00118554	0.56566	0.56566
R-HSA-6811440	Retrograde transport at the Trans-Golgi-Network	3	55	0.00362247	0.468335	0.56566
R-HSA-196741	Cobalamin (Cbl, vitamin B12) transport and metabolism	3	52	0.00342488	0.432482	0.56566
R-HSA-168176	Toll Like Receptor 5 (TLR5) Cascade	8	109	0.00717908	0.137566	0.56566
R-HSA-201681	TCF dependent signaling in response to WNT	10	216	0.0142264	0.543117	0.56566
R-HSA-5357769	Caspase activation via extrinsic apoptotic signalling pathway	3	32	0.00210762	0.186426	0.56566
R-HSA-445989	TAK1-dependent IKK and NF-kappa-B activation	3	55	0.00362247	0.468335	0.56566
R-HSA-422356	Regulation of insulin secretion	5	108	0.00711322	0.560238	0.56566
R-HSA-453279	Mitotic G1 phase and G1/S transition	13	174	0.0114602	0.0654323	0.56566
R-HSA-975578	Reactions specific to the complex N-glycan synthesis pathway	2	28	0.00184417	0.372016	0.56566
R-HSA-392154	Nitric oxide stimulates guanylate cyclase	2	35	0.00230521	0.481915	0.56566
R-HSA-6811558	PI5P, PP2A and IER3 Regulate PI3K/AKT Signaling	7	129	0.00849634	0.38933	0.56566
R-HSA-445717	Aquaporin-mediated transport	4	69	0.00454456	0.396426	0.56566
R-HSA-5689880	Ub-specific processing proteases	12	206	0.0135678	0.251017	0.56566
R-HSA-163685	Integration of energy metabolism	7	147	0.00968188	0.521656	0.56566
R-HSA-917937	Iron uptake and transport	4	83	0.00546664	0.53575	0.56566
R-HSA-109582	Hemostasis	40	803	0.0528881	0.340144	0.56566
R-HSA-5688426	Deubiquitination	15	289	0.0190344	0.363656	0.56566
R-HSA-5357801	Programmed Cell Death	15	234	0.015412	0.132488	0.56566
R-HSA-438064	Post NMDA receptor activation events	5	96	0.00632286	0.45769	0.56566
R-HSA-75108	Activation, myristolyation of BID and translocation to mitochondria	1	4	0.000263453	0.169088	0.56566
R-HSA-844615	The AIM2 inflammasome	1	4	0.000263453	0.169088	0.56566
R-HSA-112303	Electric Transmission Across Gap Junctions	1	6	0.000395179	0.242601	0.56566
R-HSA-112307	Transmission across Electrical Synapses	1	6	0.000395179	0.242601	0.56566
R-HSA-111457	Release of apoptotic factors from the mitochondria	1	8	0.000526905	0.309619	0.56566
R-HSA-2980767	Activation of NIMA Kinases NEK9, NEK6, NEK7	1	9	0.000592768	0.340873	0.56566
R-HSA-426117	Cation-coupled Chloride cotransporters	1	10	0.000658631	0.370715	0.56566
R-HSA-6807047	Cholesterol biosynthesis via desmosterol	1	14	0.000922084	0.477183	0.56566
R-HSA-6807062	Cholesterol biosynthesis via lathosterol	1	14	0.000922084	0.477183	0.56566
R-HSA-877312	Regulation of IFNG signaling	1	16	0.00105381	0.523467	0.56566
R-HSA-5684264	MAP3K8 (TPL2)-dependent MAPK1/3 activation	1	18	0.00118554	0.56566	0.56566
R-HSA-77348	Beta oxidation of octanoyl-CoA to hexanoyl-CoA	1	18	0.00118554	0.56566	0.56566
R-HSA-6804756	Regulation of TP53 Activity through Phosphorylation	5	95	0.006257	0.448801	0.56566
R-HSA-9617828	FOXO-mediated transcription of cell cycle genes	3	27	0.0017783	0.131416	0.56566
R-HSA-173736	Alternative complement activation	1	6	0.000395179	0.242601	0.56566
R-HSA-2197563	NOTCH2 intracellular domain regulates transcription	2	16	0.00105381	0.170066	0.56566
R-HSA-1538133	G0 and Early G1	3	38	0.0025028	0.258471	0.56566
R-HSA-168164	Toll Like Receptor 3 (TLR3) Cascade	8	116	0.00764012	0.174133	0.56566
R-HSA-110313	Translesion synthesis by Y family DNA polymerases bypasses lesions on DNA template	4	48	0.00316143	0.184843	0.56566
R-HSA-1170546	Prolactin receptor signaling	1	18	0.00118554	0.56566	0.56566
R-HSA-5673001	RAF/MAP kinase cascade	16	322	0.0212079	0.422503	0.56566
R-HSA-69206	G1/S Transition	10	150	0.00987947	0.162977	0.56566
R-HSA-73927	Depurination	5	46	0.0030297	0.0648422	0.56566
R-HSA-69306	DNA Replication	11	169	0.0111309	0.165975	0.56566
R-HSA-2262752	Cellular responses to stress	54	1005	0.0661925	0.14567	0.56566
R-HSA-9711123	Cellular response to chemical stress	13	269	0.0177172	0.476407	0.56566
R-HSA-381183	ATF6 (ATF6-alpha) activates chaperone genes	2	15	0.000987947	0.153852	0.56566
R-HSA-975163	IRAK2 mediated activation of TAK1 complex upon TLR7/8 or 9 stimulation	2	18	0.00118554	0.203237	0.56566
R-HSA-3270619	IRF3-mediated induction of type I IFN	2	19	0.0012514	0.220083	0.56566
R-HSA-4755510	SUMOylation of immune response proteins	1	11	0.000724495	0.399207	0.56566
R-HSA-9613354	Lipophagy	1	12	0.000790358	0.42641	0.56566
R-HSA-975138	TRAF6 mediated induction of NFkB and MAP kinases upon TLR7/8 or 9 activation	9	116	0.00764012	0.0942126	0.56566
R-HSA-6799990	Metal sequestration by antimicrobial proteins	1	13	0.000856221	0.452384	0.56566
R-HSA-73614	Pyrimidine salvage	2	34	0.00223935	0.466924	0.56566
R-HSA-2559580	Oxidative Stress Induced Senescence	6	114	0.0075084	0.43295	0.56566
R-HSA-199418	Negative regulation of the PI3K/AKT network	7	137	0.00902325	0.448918	0.56566
R-HSA-5687128	MAPK6/MAPK4 signaling	5	106	0.00698149	0.543784	0.56566
R-HSA-8953897	Cellular responses to stimuli	55	1023	0.067378	0.142111	0.56566
R-HSA-442755	Activation of NMDA receptors and postsynaptic events	6	113	0.00744253	0.424845	0.56566
R-HSA-5683057	MAPK family signaling cascades	19	380	0.025028	0.39939	0.56566
R-HSA-5684996	MAPK1/MAPK3 signaling	16	329	0.021669	0.456052	0.56566
R-HSA-4085001	Sialic acid metabolism	3	60	0.00395179	0.525681	0.56566
R-HSA-163125	Post-translational modification: synthesis of GPI-anchored proteins	8	115	0.00757426	0.168661	0.56566
R-HSA-1592389	Activation of Matrix Metalloproteinases	3	35	0.00230521	0.221855	0.56566
R-HSA-5621575	CD209 (DC-SIGN) signaling	2	30	0.00197589	0.404516	0.56566
R-HSA-163560	Triglyceride catabolism	3	42	0.00276625	0.308332	0.56566
R-HSA-73893	DNA Damage Bypass	4	57	0.0037542	0.272403	0.56566
R-HSA-157118	Signaling by NOTCH	15	259	0.0170586	0.225698	0.56566
R-HSA-68867	Assembly of the pre-replicative complex	8	114	0.0075084	0.163268	0.56566
R-HSA-140875	Common Pathway of Fibrin Clot Formation	3	25	0.00164658	0.111293	0.56566
R-HSA-400253	Circadian Clock	5	105	0.00691563	0.53545	0.56566
R-HSA-199220	Vitamin B5 (pantothenate) metabolism	3	35	0.00230521	0.221855	0.56566
R-HSA-1362277	Transcription of E2F targets under negative control by DREAM complex	2	25	0.00164658	0.322024	0.56566
R-HSA-140342	Apoptosis induced DNA fragmentation	1	13	0.000856221	0.452384	0.56566
R-HSA-416550	Sema4D mediated inhibition of cell attachment and migration	1	15	0.000987947	0.500861	0.56566
R-HSA-451326	Activation of kainate receptors upon glutamate binding	2	34	0.00223935	0.466924	0.56566
R-HSA-5676594	TNF receptor superfamily (TNFSF) members mediating non-canonical NF-kB pathway	1	17	0.00111967	0.545052	0.56566
R-HSA-162658	Golgi Cisternae Pericentriolar Stack Reorganization	1	17	0.00111967	0.545052	0.56566
R-HSA-9031628	NGF-stimulated transcription	5	56	0.00368834	0.121208	0.56566
R-HSA-1834941	STING mediated induction of host immune responses	3	24	0.00158072	0.101715	0.56566
R-HSA-450294	MAP kinase activation	4	69	0.00454456	0.396426	0.56566
R-HSA-6803157	Antimicrobial peptides	7	123	0.00810117	0.344657	0.56566
R-HSA-417957	P2Y receptors	2	18	0.00118554	0.203237	0.56566
R-HSA-5669034	TNFs bind their physiological receptors	3	30	0.00197589	0.163718	0.56566
R-HSA-9013694	Signaling by NOTCH4	5	92	0.00605941	0.421927	0.56566
R-HSA-198725	Nuclear Events (kinase and transcription factor activation)	7	80	0.00526905	0.0816388	0.56566
R-HSA-5689896	Ovarian tumor domain proteases	4	44	0.00289798	0.149408	0.56566
R-HSA-198753	ERK/MAPK targets	2	26	0.00171244	0.338826	0.56566
R-HSA-210990	PECAM1 interactions	1	14	0.000922084	0.477183	0.56566
R-HSA-381426	Regulation of Insulin-like Growth Factor (IGF) transport and uptake by Insulin-like Growth Factor Binding Proteins (IGFBPs)	9	127	0.00836462	0.139772	0.56566
R-HSA-9758881	Uptake of dietary cobalamins into enterocytes	1	15	0.000987947	0.500861	0.56566
R-HSA-525793	Myogenesis	2	32	0.00210762	0.436188	0.56566
R-HSA-622312	Inflammasomes	2	34	0.00223935	0.466924	0.56566
R-HSA-9023661	Biosynthesis of E-series 18(R)-resolvins	1	18	0.00118554	0.56566	0.56566
R-HSA-448424	Interleukin-17 signaling	4	78	0.00513732	0.487567	0.56566
R-HSA-9614085	FOXO-mediated transcription	9	110	0.00724495	0.0736193	0.56566
R-HSA-8864260	Transcriptional regulation by the AP-2 (TFAP2) family of transcription factors	5	52	0.00342488	0.0964913	0.56566
R-HSA-156711	Polo-like kinase mediated events	2	23	0.00151485	0.288133	0.56566
R-HSA-418038	Nucleotide-like (purinergic) receptors	2	23	0.00151485	0.288133	0.56566
R-HSA-187037	Signaling by NTRK1 (TRKA)	9	143	0.00941843	0.22222	0.56566
R-HSA-216083	Integrin cell surface interactions	4	86	0.00566423	0.563544	0.56566
R-HSA-1482801	Acyl chain remodelling of PS	3	31	0.00204176	0.174968	0.56566
R-HSA-419812	Calcitonin-like ligand receptors	1	11	0.000724495	0.399207	0.56566
R-HSA-8851680	Butyrophilin (BTN) family interactions	1	12	0.000790358	0.42641	0.56566
R-HSA-69002	DNA Replication Pre-Initiation	8	132	0.00869393	0.27101	0.56566
R-HSA-1482883	Acyl chain remodeling of DAG and TAG	1	17	0.00111967	0.545052	0.56566
R-HSA-420092	Glucagon-type ligand receptors	2	35	0.00230521	0.481915	0.56566
R-HSA-8953750	Transcriptional Regulation by E2F6	4	46	0.0030297	0.166788	0.56566
R-HSA-373076	Class A/1 (Rhodopsin-like receptors)	25	414	0.0272673	0.111299	0.56566
R-HSA-5675221	Negative regulation of MAPK pathway	5	49	0.00322729	0.0798244	0.56566
R-HSA-6803207	TP53 Regulates Transcription of Caspase Activators and Caspases	2	20	0.00131726	0.237039	0.56566
R-HSA-9690406	Transcriptional regulation of testis differentiation	2	21	0.00138313	0.254059	0.56566
R-HSA-8866910	TFAP2 (AP-2) family regulates transcription of growth factors and their receptors	2	21	0.00138313	0.254059	0.56566
R-HSA-844456	The NLRP3 inflammasome	2	24	0.00158072	0.305117	0.56566
R-HSA-9013695	NOTCH4 Intracellular Domain Regulates Transcription	2	26	0.00171244	0.338826	0.56566
R-HSA-5661231	Metallothioneins bind metals	1	16	0.00105381	0.523467	0.56566
R-HSA-198323	AKT phosphorylates targets in the cytosol	1	16	0.00105381	0.523467	0.56566
R-HSA-500792	GPCR ligand binding	28	608	0.0400448	0.538256	0.56566
R-HSA-9759194	Nuclear events mediated by NFE2L2	5	106	0.00698149	0.543784	0.56566
R-HSA-982772	Growth hormone receptor signaling	2	29	0.00191003	0.388361	0.56566
R-HSA-2586552	Signaling by Leptin	1	13	0.000856221	0.452384	0.56566
R-HSA-6803205	TP53 regulates transcription of several additional cell death genes whose specific roles in p53-dependent apoptosis remain uncertain	2	28	0.00184417	0.372016	0.56566
R-HSA-196849	Metabolism of water-soluble vitamins and cofactors	12	258	0.0169927	0.533129	0.56566
R-HSA-73884	Base Excision Repair	6	100	0.00658631	0.319241	0.56566
R-HSA-381033	ATF6 (ATF6-alpha) activates chaperones	2	17	0.00111967	0.186547	0.56566
R-HSA-2022377	Metabolism of Angiotensinogen to Angiotensins	3	27	0.0017783	0.131416	0.56566
R-HSA-1502540	Signaling by Activin	1	17	0.00111967	0.545052	0.56566
R-HSA-2142691	Synthesis of Leukotrienes (LT) and Eoxins (EX)	3	52	0.00342488	0.432482	0.56566
R-HSA-1980145	Signaling by NOTCH2	2	38	0.0025028	0.525283	0.56566
R-HSA-447115	Interleukin-12 family signaling	5	96	0.00632286	0.45769	0.56566
R-HSA-73929	Base-Excision Repair, AP Site Formation	5	63	0.00414938	0.170622	0.56566
R-HSA-189483	Heme degradation	2	40	0.00263453	0.552803	0.56566
R-HSA-5633008	TP53 Regulates Transcription of Cell Death Genes	6	83	0.00546664	0.19037	0.56566
R-HSA-9634815	Transcriptional Regulation by NPAS4	3	60	0.00395179	0.525681	0.56566
R-HSA-197264	Nicotinamide salvaging	3	59	0.00388593	0.51448	0.56566
R-HSA-6803204	TP53 Regulates Transcription of Genes Involved in Cytochrome C Release	2	33	0.00217348	0.451679	0.56566
R-HSA-166520	Signaling by NTRKs	9	166	0.0109333	0.363486	0.56566
R-HSA-9616222	Transcriptional regulation of granulopoiesis	6	71	0.00467628	0.115136	0.56566
R-HSA-196807	Nicotinate metabolism	4	84	0.0055325	0.545114	0.56566
R-HSA-381119	Unfolded Protein Response (UPR)	10	155	0.0102088	0.186875	0.56566
R-HSA-450282	MAPK targets/ Nuclear events mediated by MAP kinases	2	35	0.00230521	0.481915	0.56566
R-HSA-8950505	Gene and protein expression by JAK-STAT signaling after Interleukin-12 stimulation	4	73	0.00480801	0.437473	0.56566
R-HSA-110329	Cleavage of the damaged pyrimidine	5	51	0.00335902	0.0907523	0.56566
R-HSA-211000	Gene Silencing by RNA	6	120	0.00790358	0.481067	0.56566
R-HSA-73928	Depyrimidination	5	51	0.00335902	0.0907523	0.56566
R-HSA-75205	Dissolution of Fibrin Clot	1	14	0.000922084	0.477183	0.56566
R-HSA-9020591	Interleukin-12 signaling	4	84	0.0055325	0.545114	0.56566
R-HSA-168638	NOD1/2 Signaling Pathway	2	41	0.00270039	0.566134	0.566134
R-HSA-392518	Signal amplification	2	41	0.00270039	0.566134	0.566134
R-HSA-389356	CD28 co-stimulation	2	41	0.00270039	0.566134	0.566134
R-HSA-190861	Gap junction assembly	2	41	0.00270039	0.566134	0.566134
R-HSA-6814122	Cooperation of PDCL (PhLP1) and TRiC/CCT in G-protein beta folding	2	41	0.00270039	0.566134	0.566134
R-HSA-9768919	NPAS4 regulates expression of target genes	2	41	0.00270039	0.566134	0.566134
R-HSA-174084	Autodegradation of Cdh1 by Cdh1:APC/C	3	64	0.00421524	0.569002	0.569002
R-HSA-193648	NRAGE signals death through JNK	3	64	0.00421524	0.569002	0.569002
R-HSA-9018519	Estrogen-dependent gene expression	7	154	0.0101429	0.570386	0.570386
R-HSA-69239	Synthesis of DNA	6	132	0.00869393	0.572877	0.572877
R-HSA-195721	Signaling by WNT	15	332	0.0218666	0.573463	0.573463
R-HSA-3301854	Nuclear Pore Complex (NPC) Disassembly	2	42	0.00276625	0.579176	0.579176
R-HSA-2151201	Transcriptional activation of mitochondrial biogenesis	4	88	0.00579596	0.581557	0.581557
R-HSA-166658	Complement cascade	7	156	0.0102746	0.583881	0.583881
R-HSA-69618	Mitotic Spindle Checkpoint	5	111	0.00731081	0.584346	0.584346
R-HSA-8948700	Competing endogenous RNAs (ceRNAs) regulate PTEN translation	1	19	0.0012514	0.585335	0.585335
R-HSA-9027284	Erythropoietin activates RAS	1	19	0.0012514	0.585335	0.585335
R-HSA-170670	Adenylate cyclase inhibitory pathway	1	19	0.0012514	0.585335	0.585335
R-HSA-180336	SHC1 events in EGFR signaling	1	19	0.0012514	0.585335	0.585335
R-HSA-6785631	ERBB2 Regulates Cell Motility	1	19	0.0012514	0.585335	0.585335
R-HSA-196299	Beta-catenin phosphorylation cascade	1	19	0.0012514	0.585335	0.585335
R-HSA-174430	Telomere C-strand synthesis initiation	1	19	0.0012514	0.585335	0.585335
R-HSA-419408	Lysosphingolipid and LPA receptors	1	19	0.0012514	0.585335	0.585335
R-HSA-168927	TICAM1, RIP1-mediated IKK complex recruitment	1	19	0.0012514	0.585335	0.585335
R-HSA-193639	p75NTR signals via NF-kB	1	19	0.0012514	0.585335	0.585335
R-HSA-450513	Tristetraprolin (TTP, ZFP36) binds and destabilizes mRNA	1	19	0.0012514	0.585335	0.585335
R-HSA-450385	Butyrate Response Factor 1 (BRF1) binds and destabilizes mRNA	1	19	0.0012514	0.585335	0.585335
R-HSA-427601	Multifunctional anion exchangers	1	19	0.0012514	0.585335	0.585335
R-HSA-2500257	Resolution of Sister Chromatid Cohesion	6	134	0.00882566	0.587401	0.587401
R-HSA-8979227	Triglyceride metabolism	3	66	0.00434697	0.589726	0.589726
R-HSA-5693607	Processing of DNA double-strand break ends	4	89	0.00586182	0.590402	0.590402
R-HSA-9663891	Selective autophagy	4	89	0.00586182	0.590402	0.590402
R-HSA-6806667	Metabolism of fat-soluble vitamins	4	89	0.00586182	0.590402	0.590402
R-HSA-749476	RNA Polymerase III Abortive And Retractive Initiation	2	43	0.00283211	0.591928	0.591928
R-HSA-74158	RNA Polymerase III Transcription	2	43	0.00283211	0.591928	0.591928
R-HSA-432720	Lysosome Vesicle Biogenesis	2	43	0.00283211	0.591928	0.591928
R-HSA-9696273	RND1 GTPase cycle	2	43	0.00283211	0.591928	0.591928
R-HSA-111933	Calmodulin induced events	2	43	0.00283211	0.591928	0.591928
R-HSA-111997	CaM pathway	2	43	0.00283211	0.591928	0.591928
R-HSA-8853659	RET signaling	2	43	0.00283211	0.591928	0.591928
R-HSA-2408557	Selenocysteine synthesis	5	112	0.00737667	0.592222	0.592222
R-HSA-111885	Opioid Signalling	5	113	0.00744253	0.600015	0.600015
R-HSA-73886	Chromosome Maintenance	6	136	0.00895739	0.601666	0.601666
R-HSA-198933	Immunoregulatory interactions between a Lymphoid and a non-Lymphoid cell	14	316	0.0208128	0.602426	0.602426
R-HSA-9706369	Negative regulation of FLT3	1	20	0.00131726	0.604121	0.604121
R-HSA-176412	Phosphorylation of the APC/C	1	20	0.00131726	0.604121	0.604121
R-HSA-9758274	Regulation of NF-kappa B signaling	1	20	0.00131726	0.604121	0.604121
R-HSA-9708530	Regulation of BACH1 activity	1	20	0.00131726	0.604121	0.604121
R-HSA-5635838	Activation of SMO	1	20	0.00131726	0.604121	0.604121
R-HSA-450604	KSRP (KHSRP) binds and destabilizes mRNA	1	20	0.00131726	0.604121	0.604121
R-HSA-399997	Acetylcholine regulates insulin secretion	1	20	0.00131726	0.604121	0.604121
R-HSA-399955	SEMA3A-Plexin repulsion signaling by inhibiting Integrin adhesion	1	20	0.00131726	0.604121	0.604121
R-HSA-3769402	Deactivation of the beta-catenin transactivating complex	2	44	0.00289798	0.60439	0.60439
R-HSA-3899300	SUMOylation of transcription cofactors	2	44	0.00289798	0.60439	0.60439
R-HSA-72766	Translation	15	339	0.0223276	0.605556	0.605556
R-HSA-1168372	Downstream signaling events of B Cell Receptor (BCR)	4	91	0.00599355	0.607758	0.607758
R-HSA-977443	GABA receptor activation	3	68	0.00447869	0.609797	0.609797
R-HSA-3299685	Detoxification of Reactive Oxygen Species	3	68	0.00447869	0.609797	0.609797
R-HSA-3108232	SUMO E3 ligases SUMOylate target proteins	8	183	0.012053	0.612092	0.612092
R-HSA-193775	Synthesis of bile acids and bile salts via 24-hydroxycholesterol	2	45	0.00296384	0.616562	0.616562
R-HSA-372790	Signaling by GPCR	39	875	0.0576302	0.619579	0.619579
R-HSA-1268020	Mitochondrial protein import	3	69	0.00454456	0.619584	0.619584
R-HSA-8956321	Nucleotide salvage	3	69	0.00454456	0.619584	0.619584
R-HSA-430039	mRNA decay by 5' to 3' exoribonuclease	1	21	0.00138313	0.622056	0.622056
R-HSA-1963640	GRB2 events in ERBB2 signaling	1	21	0.00138313	0.622056	0.622056
R-HSA-3000471	Scavenging by Class B Receptors	1	21	0.00138313	0.622056	0.622056
R-HSA-77346	Beta oxidation of decanoyl-CoA to octanoyl-CoA-CoA	1	21	0.00138313	0.622056	0.622056
R-HSA-77288	mitochondrial fatty acid beta-oxidation of unsaturated fatty acids	1	21	0.00138313	0.622056	0.622056
R-HSA-196783	Coenzyme A biosynthesis	1	21	0.00138313	0.622056	0.622056
R-HSA-8876725	Protein methylation	1	21	0.00138313	0.622056	0.622056
R-HSA-5660526	Response to metal ions	1	21	0.00138313	0.622056	0.622056
R-HSA-9035034	RHOF GTPase cycle	2	46	0.0030297	0.628443	0.628443
R-HSA-975576	N-glycan antennae elongation in the medial/trans-Golgi	2	46	0.0030297	0.628443	0.628443
R-HSA-141424	Amplification of signal from the kinetochores	4	94	0.00619113	0.63293	0.63293
R-HSA-141444	Amplification of signal from unattached kinetochores via a MAD2 inhibitory signal	4	94	0.00619113	0.63293	0.63293
R-HSA-9755511	KEAP1-NFE2L2 pathway	6	141	0.0092867	0.636126	0.636126
R-HSA-8878159	Transcriptional regulation by RUNX3	5	118	0.00777185	0.637683	0.637683
R-HSA-380284	Loss of proteins required for interphase microtubule organization from the centrosome	3	71	0.00467628	0.638651	0.638651
R-HSA-380259	Loss of Nlp from mitotic centrosomes	3	71	0.00467628	0.638651	0.638651
R-HSA-5658442	Regulation of RAS by GAPs	3	71	0.00467628	0.638651	0.638651
R-HSA-2426168	Activation of gene expression by SREBF (SREBP)	3	71	0.00467628	0.638651	0.638651
R-HSA-174437	Removal of the Flap Intermediate from the C-strand	1	22	0.00144899	0.639181	0.639181
R-HSA-1614517	Sulfide oxidation to sulfate	1	22	0.00144899	0.639181	0.639181
R-HSA-190840	Microtubule-dependent trafficking of connexons from Golgi to the plasma membrane	1	22	0.00144899	0.639181	0.639181
R-HSA-1963642	PI3K events in ERBB2 signaling	1	22	0.00144899	0.639181	0.639181
R-HSA-9020265	Biosynthesis of aspirin-triggered D-series resolvins	1	22	0.00144899	0.639181	0.639181
R-HSA-9768759	Regulation of NPAS4 gene expression	1	22	0.00144899	0.639181	0.639181
R-HSA-196757	Metabolism of folate and pterines	2	47	0.00309557	0.640037	0.640037
R-HSA-1251985	Nuclear signaling by ERBB4	2	47	0.00309557	0.640037	0.640037
R-HSA-388396	GPCR downstream signalling	35	794	0.0522953	0.641189	0.641189
R-HSA-68877	Mitotic Prometaphase	9	211	0.0138971	0.642117	0.642117
R-HSA-8939211	ESR-mediated signaling	11	257	0.0169268	0.643884	0.643884
R-HSA-202733	Cell surface interactions at the vascular wall	11	257	0.0169268	0.643884	0.643884
R-HSA-68886	M Phase	18	416	0.0273991	0.646539	0.646539
R-HSA-1234176	Oxygen-dependent proline hydroxylation of Hypoxia-inducible Factor Alpha	3	72	0.00474215	0.64793	0.64793
R-HSA-168643	Nucleotide-binding domain, leucine rich repeat containing receptor (NLR) signaling pathways	3	72	0.00474215	0.64793	0.64793
R-HSA-9612973	Autophagy	7	166	0.0109333	0.648025	0.648025
R-HSA-4839726	Chromatin organization	11	258	0.0169927	0.648836	0.648836
R-HSA-3247509	Chromatin modifying enzymes	11	258	0.0169927	0.648836	0.648836
R-HSA-390466	Chaperonin-mediated protein folding	4	96	0.00632286	0.649122	0.649122
R-HSA-111996	Ca-dependent events	2	48	0.00316143	0.651344	0.651344
R-HSA-166663	Initial triggering of complement	5	120	0.00790358	0.652121	0.652121
R-HSA-2672351	Stimuli-sensing channels	5	120	0.00790358	0.652121	0.652121
R-HSA-180292	GAB1 signalosome	1	23	0.00151485	0.65553	0.65553
R-HSA-9613829	Chaperone Mediated Autophagy	1	23	0.00151485	0.65553	0.65553
R-HSA-190872	Transport of connexons to the plasma membrane	1	23	0.00151485	0.65553	0.65553
R-HSA-2142845	Hyaluronan metabolism	1	23	0.00151485	0.65553	0.65553
R-HSA-210993	Tie2 Signaling	1	23	0.00151485	0.65553	0.65553
R-HSA-196791	Vitamin D (calciferol) metabolism	1	23	0.00151485	0.65553	0.65553
R-HSA-111471	Apoptotic factor-mediated response	1	23	0.00151485	0.65553	0.65553
R-HSA-9648025	EML4 and NUDC in mitotic spindle formation	5	121	0.00796944	0.659202	0.659202
R-HSA-2173782	Binding and Uptake of Ligands by Scavenger Receptors	7	168	0.011065	0.660132	0.660132
R-HSA-5358351	Signaling by Hedgehog	7	168	0.011065	0.660132	0.660132
R-HSA-9615017	FOXO-mediated transcription of oxidative stress, metabolic and neuronal genes	2	49	0.00322729	0.662366	0.662366
R-HSA-5423646	Aflatoxin activation and detoxification	2	49	0.00322729	0.662366	0.662366
R-HSA-2990846	SUMOylation	8	192	0.0126457	0.664501	0.664501
R-HSA-109581	Apoptosis	8	192	0.0126457	0.664501	0.664501
R-HSA-163841	Gamma carboxylation, hypusine formation and arylsulfatase activation	3	74	0.00487387	0.665977	0.665977
R-HSA-912631	Regulation of signaling by CBL	1	24	0.00158072	0.67114	0.67114
R-HSA-429958	mRNA decay by 3' to 5' exoribonuclease	1	24	0.00158072	0.67114	0.67114
R-HSA-9018896	Biosynthesis of E-series 18(S)-resolvins	1	24	0.00158072	0.67114	0.67114
R-HSA-165159	MTOR signalling	2	50	0.00329316	0.673106	0.673106
R-HSA-4615885	SUMOylation of DNA replication proteins	2	50	0.00329316	0.673106	0.673106
R-HSA-211733	Regulation of activated PAK-2p34 by proteasome mediated degradation	2	50	0.00329316	0.673106	0.673106
R-HSA-9013026	RHOB GTPase cycle	3	75	0.00493974	0.674744	0.674744
R-HSA-8878166	Transcriptional regulation by RUNX2	6	147	0.00968188	0.675065	0.675065
R-HSA-927802	Nonsense-Mediated Decay (NMD)	5	124	0.00816703	0.679881	0.679881
R-HSA-975957	Nonsense Mediated Decay (NMD) enhanced by the Exon Junction Complex (EJC)	5	124	0.00816703	0.679881	0.679881
R-HSA-2467813	Separation of Sister Chromatids	8	195	0.0128433	0.680998	0.680998
R-HSA-9662360	Sensory processing of sound by inner hair cells of the cochlea	3	76	0.0050056	0.68334	0.68334
R-HSA-189445	Metabolism of porphyrins	3	76	0.0050056	0.68334	0.68334
R-HSA-75876	Synthesis of very long-chain fatty acyl-CoAs	2	51	0.00335902	0.683568	0.683568
R-HSA-350562	Regulation of ornithine decarboxylase (ODC)	2	51	0.00335902	0.683568	0.683568
R-HSA-8854214	TBC/RABGAPs	2	51	0.00335902	0.683568	0.683568
R-HSA-73621	Pyrimidine catabolism	2	51	0.00335902	0.683568	0.683568
R-HSA-389977	Post-chaperonin tubulin folding pathway	1	25	0.00164658	0.686043	0.686043
R-HSA-5620916	VxPx cargo-targeting to cilium	1	25	0.00164658	0.686043	0.686043
R-HSA-70221	Glycogen breakdown (glycogenolysis)	1	25	0.00164658	0.686043	0.686043
R-HSA-1181150	Signaling by NODAL	1	25	0.00164658	0.686043	0.686043
R-HSA-2132295	MHC class II antigen presentation	6	149	0.00981361	0.687433	0.687433
R-HSA-196854	Metabolism of vitamins and cofactors	16	382	0.0251597	0.690977	0.690977
R-HSA-1632852	Macroautophagy	6	150	0.00987947	0.6935	0.6935
R-HSA-190828	Gap junction trafficking	2	52	0.00342488	0.693753	0.693753
R-HSA-391251	Protein folding	4	102	0.00671804	0.694793	0.694793
R-HSA-450321	JNK (c-Jun kinases) phosphorylation and activation mediated by activated human TAK1	1	26	0.00171244	0.700272	0.700272
R-HSA-1368082	RORA activates gene expression	1	26	0.00171244	0.700272	0.700272
R-HSA-167044	Signalling to RAS	1	26	0.00171244	0.700272	0.700272
R-HSA-422085	Synthesis, secretion, and deacylation of Ghrelin	1	26	0.00171244	0.700272	0.700272
R-HSA-210991	Basigin interactions	1	26	0.00171244	0.700272	0.700272
R-HSA-1236978	Cross-presentation of soluble exogenous antigens (endosomes)	2	53	0.00349075	0.703667	0.703667
R-HSA-1489509	DAG and IP3 signaling	2	53	0.00349075	0.703667	0.703667
R-HSA-9711097	Cellular response to starvation	7	176	0.0115919	0.70597	0.70597
R-HSA-1592230	Mitochondrial biogenesis	5	128	0.00843048	0.706121	0.706121
R-HSA-9013106	RHOC GTPase cycle	3	79	0.00520319	0.708109	0.708109
R-HSA-975634	Retinoid metabolism and transport	3	79	0.00520319	0.708109	0.708109
R-HSA-69481	G2/M Checkpoints	6	153	0.0100771	0.711228	0.711228
R-HSA-69613	p53-Independent G1/S DNA damage checkpoint	2	54	0.00355661	0.713312	0.713312
R-HSA-69601	Ubiquitin Mediated Degradation of Phosphorylated Cdc25A	2	54	0.00355661	0.713312	0.713312
R-HSA-69610	p53-Independent DNA Damage Response	2	54	0.00355661	0.713312	0.713312
R-HSA-75815	Ubiquitin-dependent degradation of Cyclin D	2	54	0.00355661	0.713312	0.713312
R-HSA-349425	Autodegradation of the E3 ubiquitin ligase COP1	2	54	0.00355661	0.713312	0.713312
R-HSA-169911	Regulation of Apoptosis	2	54	0.00355661	0.713312	0.713312
R-HSA-8949215	Mitochondrial calcium ion transport	1	27	0.0017783	0.713856	0.713856
R-HSA-450302	activated TAK1 mediates p38 MAPK activation	1	27	0.0017783	0.713856	0.713856
R-HSA-9018676	Biosynthesis of D-series resolvins	1	27	0.0017783	0.713856	0.713856
R-HSA-2995383	Initiation of Nuclear Envelope (NE) Reformation	1	27	0.0017783	0.713856	0.713856
R-HSA-174403	Glutathione synthesis and recycling	1	27	0.0017783	0.713856	0.713856
R-HSA-5627123	RHO GTPases activate PAKs	1	27	0.0017783	0.713856	0.713856
R-HSA-69473	G2/M DNA damage checkpoint	3	80	0.00526905	0.716028	0.716028
R-HSA-499943	Interconversion of nucleotide di- and triphosphates	3	80	0.00526905	0.716028	0.716028
R-HSA-68882	Mitotic Anaphase	10	249	0.0163999	0.7161	0.7161
R-HSA-2980736	Peptide hormone metabolism	5	130	0.00856221	0.718664	0.718664
R-HSA-2555396	Mitotic Metaphase and Anaphase	10	250	0.0164658	0.72062	0.72062
R-HSA-69242	S Phase	7	179	0.0117895	0.722061	0.722061
R-HSA-3928665	EPH-ephrin mediated repulsion of cells	2	55	0.00362247	0.722692	0.722692
R-HSA-437239	Recycling pathway of L1	2	55	0.00362247	0.722692	0.722692
R-HSA-380270	Recruitment of mitotic centrosome proteins and complexes	3	81	0.00533491	0.723779	0.723779
R-HSA-3108214	SUMOylation of DNA damage response and repair proteins	3	81	0.00533491	0.723779	0.723779
R-HSA-204998	Cell death signalling via NRAGE, NRIF and NADE	3	81	0.00533491	0.723779	0.723779
R-HSA-3238698	WNT ligand biogenesis and trafficking	1	28	0.00184417	0.726826	0.726826
R-HSA-8964038	LDL clearance	1	28	0.00184417	0.726826	0.726826
R-HSA-166208	mTORC1-mediated signalling	1	28	0.00184417	0.726826	0.726826
R-HSA-977068	Termination of O-glycan biosynthesis	1	28	0.00184417	0.726826	0.726826
R-HSA-389357	CD28 dependent PI3K/Akt signaling	1	28	0.00184417	0.726826	0.726826
R-HSA-189085	Digestion of dietary carbohydrate	1	28	0.00184417	0.726826	0.726826
R-HSA-9013507	NOTCH3 Activation and Transmission of Signal to the Nucleus	1	28	0.00184417	0.726826	0.726826
R-HSA-400451	Free fatty acids regulate insulin secretion	1	28	0.00184417	0.726826	0.726826
R-HSA-200425	Carnitine metabolism	1	28	0.00184417	0.726826	0.726826
R-HSA-3700989	Transcriptional Regulation by TP53	20	484	0.0318778	0.727102	0.727102
R-HSA-75105	Fatty acyl-CoA biosynthesis	3	82	0.00540078	0.731364	0.731364
R-HSA-1236394	Signaling by ERBB4	3	82	0.00540078	0.731364	0.731364
R-HSA-450408	AUF1 (hnRNP D0) binds and destabilizes mRNA	2	56	0.00368834	0.731812	0.731812
R-HSA-380287	Centrosome maturation	3	83	0.00546664	0.738785	0.738785
R-HSA-8939902	Regulation of RUNX2 expression and activity	3	83	0.00546664	0.738785	0.738785
R-HSA-8943723	Regulation of PTEN mRNA translation	1	29	0.00191003	0.739209	0.739209
R-HSA-389957	Prefoldin mediated transfer of substrate to CCT/TriC	1	29	0.00191003	0.739209	0.739209
R-HSA-444209	Free fatty acid receptors	1	29	0.00191003	0.739209	0.739209
R-HSA-446210	Synthesis of UDP-N-acetyl-glucosamine	1	29	0.00191003	0.739209	0.739209
R-HSA-3000170	Syndecan interactions	1	29	0.00191003	0.739209	0.739209
R-HSA-9634638	Estrogen-dependent nuclear events downstream of ESR-membrane signaling	1	29	0.00191003	0.739209	0.739209
R-HSA-8854691	Interleukin-20 family signaling	1	29	0.00191003	0.739209	0.739209
R-HSA-4641258	Degradation of DVL	2	57	0.0037542	0.740675	0.740675
R-HSA-4641257	Degradation of AXIN	2	57	0.0037542	0.740675	0.740675
R-HSA-9013405	RHOD GTPase cycle	2	57	0.0037542	0.740675	0.740675
R-HSA-157858	Gap junction trafficking and regulation	2	57	0.0037542	0.740675	0.740675
R-HSA-8941858	Regulation of RUNX3 expression and activity	2	57	0.0037542	0.740675	0.740675
R-HSA-9010553	Regulation of expression of SLITs and ROBOs	7	183	0.012053	0.742568	0.742568
R-HSA-195258	RHO GTPase Effectors	13	326	0.0214714	0.742867	0.742867
R-HSA-8852135	Protein ubiquitination	3	84	0.0055325	0.746042	0.746042
R-HSA-112314	Neurotransmitter receptors and postsynaptic signal transmission	9	232	0.0152802	0.746307	0.746307
R-HSA-193704	p75 NTR receptor-mediated signalling	4	110	0.00724495	0.748842	0.748842
R-HSA-109704	PI3K Cascade	2	58	0.00382006	0.749288	0.749288
R-HSA-2162123	Synthesis of Prostaglandins (PG) and Thromboxanes (TX)	2	58	0.00382006	0.749288	0.749288
R-HSA-389960	Formation of tubulin folding intermediates by CCT/TriC	1	30	0.00197589	0.751031	0.751031
R-HSA-8963889	Assembly of active LPL and LIPC lipase complexes	1	30	0.00197589	0.751031	0.751031
R-HSA-9024446	NR1H2 and NR1H3-mediated signaling	3	85	0.00559837	0.753137	0.753137
R-HSA-9009391	Extra-nuclear estrogen signaling	4	111	0.00731081	0.755053	0.755053
R-HSA-9013409	RHOJ GTPase cycle	2	59	0.00388593	0.757653	0.757653
R-HSA-69541	Stabilization of p53	2	59	0.00388593	0.757653	0.757653
R-HSA-1234174	Cellular response to hypoxia	3	86	0.00566423	0.760072	0.760072
R-HSA-5693554	Resolution of D-loop Structures through Synthesis-Dependent Strand Annealing (SDSA)	1	31	0.00204176	0.762318	0.762318
R-HSA-174411	Polymerase switching on the C-strand of the telomere	1	31	0.00204176	0.762318	0.762318
R-HSA-9620244	Long-term potentiation	1	31	0.00204176	0.762318	0.762318
R-HSA-389599	Alpha-oxidation of phytanate	1	31	0.00204176	0.762318	0.762318
R-HSA-3000157	Laminin interactions	1	31	0.00204176	0.762318	0.762318
R-HSA-400685	Sema4D in semaphorin signaling	1	31	0.00204176	0.762318	0.762318
R-HSA-6809371	Formation of the cornified envelope	5	138	0.00908911	0.764997	0.764997
R-HSA-6794361	Neurexins and neuroligins	2	60	0.00395179	0.765775	0.765775
R-HSA-9659379	Sensory processing of sound	3	87	0.00573009	0.766849	0.766849
R-HSA-1655829	Regulation of cholesterol biosynthesis by SREBP (SREBF)	3	87	0.00573009	0.766849	0.766849
R-HSA-977606	Regulation of Complement cascade	5	139	0.00915498	0.77036	0.77036
R-HSA-73894	DNA Repair	15	381	0.0250939	0.770747	0.770747
R-HSA-6791226	Major pathway of rRNA processing in the nucleolus and cytosol	7	189	0.0124481	0.771293	0.771293
R-HSA-418555	G alpha (s) signalling events	7	189	0.0124481	0.771293	0.771293
R-HSA-8934593	Regulation of RUNX1 Expression and Activity	1	32	0.00210762	0.773094	0.773094
R-HSA-9615933	Postmitotic nuclear pore complex (NPC) reformation	1	32	0.00210762	0.773094	0.773094
R-HSA-2122948	Activated NOTCH1 Transmits Signal to the Nucleus	1	32	0.00210762	0.773094	0.773094
R-HSA-2995410	Nuclear Envelope (NE) Reassembly	3	88	0.00579596	0.773469	0.773469
R-HSA-8866654	E3 ubiquitin ligases ubiquitinate target proteins	2	61	0.00401765	0.773661	0.773661
R-HSA-3858494	Beta-catenin independent WNT signaling	6	166	0.0109333	0.779804	0.779804
R-HSA-4551638	SUMOylation of chromatin organization proteins	2	62	0.00408351	0.781313	0.781313
R-HSA-174414	Processive synthesis on the C-strand of the telomere	1	33	0.00217348	0.783382	0.783382
R-HSA-3928663	EPHA-mediated growth cone collapse	1	33	0.00217348	0.783382	0.783382
R-HSA-4641262	Disassembly of the destruction complex and recruitment of AXIN to the membrane	1	33	0.00217348	0.783382	0.783382
R-HSA-8866652	Synthesis of active ubiquitin: roles of E1 and E2 enzymes	1	33	0.00217348	0.783382	0.783382
R-HSA-9018679	Biosynthesis of EPA-derived SPMs	1	33	0.00217348	0.783382	0.783382
R-HSA-6811436	COPI-independent Golgi-to-ER retrograde traffic	2	63	0.00414938	0.788737	0.788737
R-HSA-9013406	RHOQ GTPase cycle	2	63	0.00414938	0.788737	0.788737
R-HSA-8940973	RUNX2 regulates osteoblast differentiation	1	34	0.00223935	0.793205	0.793205
R-HSA-983231	Factors involved in megakaryocyte development and platelet production	7	194	0.0127774	0.79338	0.79338
R-HSA-5693532	DNA Double-Strand Break Repair	6	169	0.0111309	0.793746	0.793746
R-HSA-418346	Platelet homeostasis	4	118	0.00777185	0.795249	0.795249
R-HSA-109606	Intrinsic Pathway for Apoptosis	2	64	0.00421524	0.795939	0.795939
R-HSA-9609507	Protein localization	6	170	0.0111967	0.79824	0.79824
R-HSA-5632684	Hedgehog 'on' state	3	92	0.00605941	0.798423	0.798423
R-HSA-9006335	Signaling by Erythropoietin	1	35	0.00230521	0.802582	0.802582
R-HSA-9615710	Late endosomal microautophagy	1	35	0.00230521	0.802582	0.802582
R-HSA-917729	Endosomal Sorting Complex Required For Transport (ESCRT)	1	35	0.00230521	0.802582	0.802582
R-HSA-418990	Adherens junctions interactions	1	35	0.00230521	0.802582	0.802582
R-HSA-112399	IRS-mediated signalling	2	65	0.0042811	0.802923	0.802923
R-HSA-429914	Deadenylation-dependent mRNA decay	2	65	0.0042811	0.802923	0.802923
R-HSA-2980766	Nuclear Envelope Breakdown	2	65	0.0042811	0.802923	0.802923
R-HSA-450531	Regulation of mRNA stability by proteins that bind AU-rich elements	3	93	0.00612527	0.80429	0.80429
R-HSA-9006925	Intracellular signaling by second messengers	14	368	0.0242376	0.804916	0.804916
R-HSA-5607764	CLEC7A (Dectin-1) signaling	4	120	0.00790358	0.805709	0.805709
R-HSA-1257604	PIP3 activates AKT signaling	12	321	0.0211421	0.808825	0.808825
R-HSA-9029569	NR1H3 & NR1H2 regulate gene expression linked to cholesterol transport and efflux	2	66	0.00434697	0.809693	0.809693
R-HSA-4608870	Asymmetric localization of PCP proteins	2	66	0.00434697	0.809693	0.809693
R-HSA-8876198	RAB GEFs exchange GTP for GDP on RABs	3	94	0.00619113	0.810013	0.810013
R-HSA-1250196	SHC1 events in ERBB2 signaling	1	36	0.00237107	0.811535	0.811535
R-HSA-8863795	Downregulation of ERBB2 signaling	1	36	0.00237107	0.811535	0.811535
R-HSA-9008059	Interleukin-37 signaling	1	36	0.00237107	0.811535	0.811535
R-HSA-5626467	RHO GTPases activate IQGAPs	1	36	0.00237107	0.811535	0.811535
R-HSA-193807	Synthesis of bile acids and bile salts via 27-hydroxycholesterol	1	36	0.00237107	0.811535	0.811535
R-HSA-1474228	Degradation of the extracellular matrix	5	148	0.00974774	0.814493	0.814493
R-HSA-180786	Extension of Telomeres	2	67	0.00441283	0.816256	0.816256
R-HSA-5693565	Recruitment and ATM-mediated phosphorylation of repair and signaling proteins at DNA double strand breaks	2	67	0.00441283	0.816256	0.816256
R-HSA-112043	PLC beta mediated events	2	67	0.00441283	0.816256	0.816256
R-HSA-5663220	RHO GTPases Activate Formins	5	149	0.00981361	0.81895	0.81895
R-HSA-182971	EGFR downregulation	1	37	0.00243694	0.820083	0.820083
R-HSA-5693568	Resolution of D-loop Structures through Holliday Junction Intermediates	1	37	0.00243694	0.820083	0.820083
R-HSA-389958	Cooperation of Prefoldin and TriC/CCT in actin and tubulin folding	1	37	0.00243694	0.820083	0.820083
R-HSA-2129379	Molecules associated with elastic fibres	1	37	0.00243694	0.820083	0.820083
R-HSA-5694530	Cargo concentration in the ER	1	37	0.00243694	0.820083	0.820083
R-HSA-1474151	Tetrahydrobiopterin (BH4) synthesis, recycling, salvage and regulation	1	37	0.00243694	0.820083	0.820083
R-HSA-162710	Synthesis of glycosylphosphatidylinositol (GPI)	1	37	0.00243694	0.820083	0.820083
R-HSA-1227986	Signaling by ERBB2	2	68	0.00447869	0.822615	0.822615
R-HSA-8873719	RAB geranylgeranylation	2	68	0.00447869	0.822615	0.822615
R-HSA-5693567	HDR through Homologous Recombination (HRR) or Single Strand Annealing (SSA)	4	124	0.00816703	0.825325	0.825325
R-HSA-380320	Recruitment of NuMA to mitotic centrosomes	3	97	0.00638872	0.826339	0.826339
R-HSA-5693537	Resolution of D-Loop Structures	1	38	0.0025028	0.828243	0.828243
R-HSA-5668599	RHO GTPases Activate NADPH Oxidases	1	38	0.0025028	0.828243	0.828243
R-HSA-69190	DNA strand elongation	1	38	0.0025028	0.828243	0.828243
R-HSA-2428928	IRS-related events triggered by IGF1R	2	69	0.00454456	0.828776	0.828776
R-HSA-5628897	TP53 Regulates Metabolic Genes	4	126	0.00829876	0.834502	0.834502
R-HSA-6784531	tRNA processing in the nucleus	2	70	0.00461042	0.834744	0.834744
R-HSA-159227	Transport of the SLBP independent Mature mRNA	1	39	0.00256866	0.836033	0.836033
R-HSA-5685938	HDR through Single Strand Annealing (SSA)	1	39	0.00256866	0.836033	0.836033
R-HSA-2022928	HS-GAG biosynthesis	1	39	0.00256866	0.836033	0.836033
R-HSA-9022692	Regulation of MECP2 expression and activity	1	39	0.00256866	0.836033	0.836033
R-HSA-9668328	Sealing of the nuclear envelope (NE) by ESCRT-III	1	39	0.00256866	0.836033	0.836033
R-HSA-373080	Class B/2 (Secretin family receptors)	3	99	0.00652045	0.836545	0.836545
R-HSA-159230	Transport of the SLBP Dependant Mature mRNA	1	40	0.00263453	0.843471	0.843471
R-HSA-390471	Association of TriC/CCT with target proteins during biosynthesis	1	40	0.00263453	0.843471	0.843471
R-HSA-1461957	Beta defensins	1	40	0.00263453	0.843471	0.843471
R-HSA-170822	Regulation of Glucokinase by Glucokinase Regulatory Protein	1	40	0.00263453	0.843471	0.843471
R-HSA-114508	Effects of PIP2 hydrolysis	1	40	0.00263453	0.843471	0.843471
R-HSA-4090294	SUMOylation of intracellular receptors	1	40	0.00263453	0.843471	0.843471
R-HSA-74751	Insulin receptor signalling cascade	2	72	0.00474215	0.846118	0.846118
R-HSA-2428924	IGF1R signaling cascade	2	72	0.00474215	0.846118	0.846118
R-HSA-936837	Ion transport by P-type ATPases	2	72	0.00474215	0.846118	0.846118
R-HSA-156584	Cytosolic sulfonation of small molecules	2	72	0.00474215	0.846118	0.846118
R-HSA-5358346	Hedgehog ligand biogenesis	2	72	0.00474215	0.846118	0.846118
R-HSA-416476	G alpha (q) signalling events	10	284	0.0187051	0.846314	0.846314
R-HSA-8868773	rRNA processing in the nucleus and cytosol	7	208	0.0136995	0.846624	0.846624
R-HSA-983712	Ion channel transport	7	208	0.0136995	0.846624	0.846624
R-HSA-901042	Calnexin/calreticulin cycle	1	41	0.00270039	0.850572	0.850572
R-HSA-5663213	RHO GTPases Activate WASPs and WAVEs	1	41	0.00270039	0.850572	0.850572
R-HSA-5365859	RA biosynthesis pathway	1	41	0.00270039	0.850572	0.850572
R-HSA-8982491	Glycogen metabolism	1	41	0.00270039	0.850572	0.850572
R-HSA-376176	Signaling by ROBO receptors	8	235	0.0154778	0.850986	0.850986
R-HSA-2404192	Signaling by Type 1 Insulin-like Growth Factor 1 Receptor (IGF1R)	2	73	0.00480801	0.851535	0.851535
R-HSA-112040	G-protein mediated events	2	73	0.00480801	0.851535	0.851535
R-HSA-5693538	Homology Directed Repair	4	130	0.00856221	0.851649	0.851649
R-HSA-9007101	Rab regulation of trafficking	4	131	0.00862807	0.855694	0.855694
R-HSA-446219	Synthesis of substrates in N-glycan biosythesis	4	131	0.00862807	0.855694	0.855694
R-HSA-8948751	Regulation of PTEN stability and activity	2	74	0.00487387	0.856777	0.856777
R-HSA-5693616	Presynaptic phase of homologous DNA pairing and strand exchange	1	42	0.00276625	0.857351	0.857351
R-HSA-2559585	Oncogene Induced Senescence	1	42	0.00276625	0.857351	0.857351
R-HSA-187687	Signalling to ERKs	1	42	0.00276625	0.857351	0.857351
R-HSA-9013148	CDC42 GTPase cycle	5	159	0.0104722	0.858918	0.858918
R-HSA-5693606	DNA Double Strand Break Response	2	75	0.00493974	0.86185	0.86185
R-HSA-3232142	SUMOylation of ubiquitinylation proteins	1	43	0.00283211	0.863823	0.863823
R-HSA-8941326	RUNX2 regulates bone development	1	43	0.00283211	0.863823	0.863823
R-HSA-1368108	BMAL1:CLOCK,NPAS2 activates circadian gene expression	1	43	0.00283211	0.863823	0.863823
R-HSA-6804757	Regulation of TP53 Degradation	1	43	0.00283211	0.863823	0.863823
R-HSA-3371497	HSP90 chaperone cycle for steroid hormone receptors (SHR) in the presence of ligand	2	76	0.0050056	0.866758	0.866758
R-HSA-2024096	HS-GAG degradation	1	44	0.00289798	0.870002	0.870002
R-HSA-5693579	Homologous DNA Pairing and Strand Exchange	1	45	0.00296384	0.875901	0.875901
R-HSA-1566948	Elastic fibre formation	1	45	0.00296384	0.875901	0.875901
R-HSA-74217	Purine salvage	1	45	0.00296384	0.875901	0.875901
R-HSA-8875878	MET promotes cell motility	1	45	0.00296384	0.875901	0.875901
R-HSA-193368	Synthesis of bile acids and bile salts via 7alpha-hydroxycholesterol	2	78	0.00513732	0.876096	0.876096
R-HSA-3000178	ECM proteoglycans	2	79	0.00520319	0.880536	0.880536
R-HSA-159231	Transport of Mature mRNA Derived from an Intronless Transcript	1	46	0.0030297	0.881532	0.881532
R-HSA-8964043	Plasma lipoprotein clearance	1	46	0.0030297	0.881532	0.881532
R-HSA-71336	Pentose phosphate pathway	1	46	0.0030297	0.881532	0.881532
R-HSA-5218920	VEGFR2 mediated vascular permeability	1	46	0.0030297	0.881532	0.881532
R-HSA-189451	Heme biosynthesis	1	46	0.0030297	0.881532	0.881532
R-HSA-6806003	Regulation of TP53 Expression and Degradation	1	46	0.0030297	0.881532	0.881532
R-HSA-351202	Metabolism of polyamines	2	80	0.00526905	0.884828	0.884828
R-HSA-159234	Transport of Mature mRNAs Derived from Intronless Transcripts	1	47	0.00309557	0.886909	0.886909
R-HSA-9646399	Aggrephagy	1	47	0.00309557	0.886909	0.886909
R-HSA-381771	Synthesis, secretion, and inactivation of Glucagon-like Peptide-1 (GLP-1)	1	47	0.00309557	0.886909	0.886909
R-HSA-166786	Creation of C4 and C2 activators	3	111	0.00731081	0.887506	0.887506
R-HSA-2142753	Arachidonic acid metabolism	5	168	0.011065	0.888315	0.888315
R-HSA-8951664	Neddylation	8	249	0.0163999	0.889786	0.889786
R-HSA-9607240	FLT3 Signaling	1	48	0.00316143	0.892041	0.892041
R-HSA-73933	Resolution of Abasic Sites (AP sites)	1	48	0.00316143	0.892041	0.892041
R-HSA-71240	Tryptophan catabolism	1	48	0.00316143	0.892041	0.892041
R-HSA-174417	Telomere C-strand (Lagging Strand) Synthesis	1	49	0.00322729	0.896941	0.896941
R-HSA-5674135	MAP2K and MAPK activation	1	49	0.00322729	0.896941	0.896941
R-HSA-6811438	Intra-Golgi traffic	1	49	0.00322729	0.896941	0.896941
R-HSA-9609736	Assembly and cell surface presentation of NMDA receptors	1	49	0.00322729	0.896941	0.896941
R-HSA-1980143	Signaling by NOTCH1	2	84	0.0055325	0.900607	0.900607
R-HSA-512988	Interleukin-3, Interleukin-5 and GM-CSF signaling	1	50	0.00329316	0.901619	0.901619
R-HSA-71403	Citric acid cycle (TCA cycle)	1	50	0.00329316	0.901619	0.901619
R-HSA-379716	Cytosolic tRNA aminoacylation	1	50	0.00329316	0.901619	0.901619
R-HSA-2173789	TGF-beta receptor signaling activates SMADs	1	50	0.00329316	0.901619	0.901619
R-HSA-4570464	SUMOylation of RNA binding proteins	1	51	0.00335902	0.906085	0.906085
R-HSA-400508	Incretin synthesis, secretion, and inactivation	1	51	0.00335902	0.906085	0.906085
R-HSA-1461973	Defensins	1	51	0.00335902	0.906085	0.906085
R-HSA-5621481	C-type lectin receptors (CLRs)	6	203	0.0133702	0.907984	0.907984
R-HSA-9006931	Signaling by Nuclear Receptors	13	387	0.025489	0.908169	0.908169
R-HSA-202403	TCR signaling	4	147	0.00968188	0.908638	0.908638
R-HSA-3928662	EPHB-mediated forward signaling	1	52	0.00342488	0.910348	0.910348
R-HSA-1614558	Degradation of cysteine and homocysteine	1	52	0.00342488	0.910348	0.910348
R-HSA-5683826	Surfactant metabolism	1	52	0.00342488	0.910348	0.910348
R-HSA-1638091	Heparan sulfate/heparin (HS-GAG) metabolism	2	87	0.00573009	0.911093	0.911093
R-HSA-6783310	Fanconi Anemia Pathway	1	53	0.00349075	0.914419	0.914419
R-HSA-77286	mitochondrial fatty acid beta-oxidation of saturated fatty acids	1	53	0.00349075	0.914419	0.914419
R-HSA-76009	Platelet Aggregation (Plug Formation)	1	53	0.00349075	0.914419	0.914419
R-HSA-5633007	Regulation of TP53 Activity	5	178	0.0117236	0.914657	0.914657
R-HSA-75153	Apoptotic execution phase	1	54	0.00355661	0.918304	0.918304
R-HSA-2408522	Selenoamino acid metabolism	5	180	0.0118554	0.919217	0.919217
R-HSA-8955332	Carboxyterminal post-translational modifications of tubulin	1	55	0.00362247	0.922014	0.922014
R-HSA-1483191	Synthesis of PC	1	55	0.00362247	0.922014	0.922014
R-HSA-5620924	Intraflagellar transport	1	56	0.00368834	0.925555	0.925555
R-HSA-8963899	Plasma lipoprotein remodeling	1	56	0.00368834	0.925555	0.925555
R-HSA-8980692	RHOA GTPase cycle	4	154	0.0101429	0.925802	0.925802
R-HSA-202424	Downstream TCR signaling	3	124	0.00816703	0.926257	0.926257
R-HSA-382556	ABC-family proteins mediated transport	3	124	0.00816703	0.926257	0.926257
R-HSA-5620920	Cargo trafficking to the periciliary membrane	1	57	0.0037542	0.928936	0.928936
R-HSA-532668	N-glycan trimming in the ER and Calnexin/Calreticulin cycle	1	57	0.0037542	0.928936	0.928936
R-HSA-70268	Pyruvate metabolism	1	57	0.0037542	0.928936	0.928936
R-HSA-2122947	NOTCH1 Intracellular Domain Regulates Transcription	1	57	0.0037542	0.928936	0.928936
R-HSA-2453902	The canonical retinoid cycle in rods (twilight vision)	1	57	0.0037542	0.928936	0.928936
R-HSA-6794362	Protein-protein interactions at synapses	2	93	0.00612527	0.929028	0.929028
R-HSA-5419276	Mitochondrial translation termination	2	94	0.00619113	0.931663	0.931663
R-HSA-5389840	Mitochondrial translation elongation	2	94	0.00619113	0.931663	0.931663
R-HSA-381038	XBP1(S) activates chaperone genes	2	95	0.006257	0.934205	0.934205
R-HSA-202433	Generation of second messenger molecules	1	59	0.00388593	0.935244	0.935244
R-HSA-446193	Biosynthesis of the N-glycan precursor (dolichol lipid-linked oligosaccharide, LLO) and transfer to a nascent protein	4	159	0.0104722	0.936225	0.936225
R-HSA-5368286	Mitochondrial translation initiation	2	96	0.00632286	0.936658	0.936658
R-HSA-194315	Signaling by Rho GTPases	25	709	0.046697	0.936675	0.936675
R-HSA-72312	rRNA processing	7	246	0.0162023	0.937562	0.937562
R-HSA-2871809	FCERI mediated Ca+2 mobilization	3	129	0.00849634	0.937579	0.937579
R-HSA-4420097	VEGFA-VEGFR2 Pathway	3	129	0.00849634	0.937579	0.937579
R-HSA-1474244	Extracellular matrix organization	10	328	0.0216031	0.937995	0.937995
R-HSA-173623	Classical antibody-mediated complement activation	2	97	0.00638872	0.939024	0.939024
R-HSA-6811442	Intra-Golgi and retrograde Golgi-to-ER traffic	6	219	0.014424	0.93934	0.93934
R-HSA-177929	Signaling by EGFR	1	61	0.00401765	0.940993	0.940993
R-HSA-9639288	Amino acids regulate mTORC1	1	61	0.00401765	0.940993	0.940993
R-HSA-3000171	Non-integrin membrane-ECM interactions	1	61	0.00401765	0.940993	0.940993
R-HSA-1483206	Glycerophospholipid biosynthesis	6	221	0.0145558	0.942502	0.942502
R-HSA-388841	Costimulation by the CD28 family	2	99	0.00652045	0.943507	0.943507
R-HSA-74752	Signaling by Insulin receptor	2	99	0.00652045	0.943507	0.943507
R-HSA-4086400	PCP/CE pathway	2	99	0.00652045	0.943507	0.943507
R-HSA-71406	Pyruvate metabolism and Citric Acid (TCA) cycle	2	100	0.00658631	0.945628	0.945628
R-HSA-9753281	Paracetamol ADME	1	63	0.00414938	0.946232	0.946232
R-HSA-9012852	Signaling by NOTCH3	1	63	0.00414938	0.946232	0.946232
R-HSA-381070	IRE1alpha activates chaperones	2	101	0.00665218	0.947674	0.947674
R-HSA-9006934	Signaling by Receptor Tyrosine Kinases	21	621	0.040901	0.947701	0.947701
R-HSA-9662361	Sensory processing of sound by outer hair cells of the cochlea	1	64	0.00421524	0.948675	0.948675
R-HSA-5368287	Mitochondrial translation	2	102	0.00671804	0.949647	0.949647
R-HSA-2682334	EPH-Ephrin signaling	2	102	0.00671804	0.949647	0.949647
R-HSA-174824	Plasma lipoprotein assembly, remodeling, and clearance	2	102	0.00671804	0.949647	0.949647
R-HSA-1852241	Organelle biogenesis and maintenance	10	338	0.0222617	0.950482	0.950482
R-HSA-9716542	Signaling by Rho GTPases, Miro GTPases and RHOBTB3	25	725	0.0477508	0.950888	0.950888
R-HSA-5621480	Dectin-2 family	1	65	0.0042811	0.951007	0.951007
R-HSA-8935690	Digestion	1	65	0.0042811	0.951007	0.951007
R-HSA-1483166	Synthesis of PA	1	65	0.0042811	0.951007	0.951007
R-HSA-15869	Metabolism of nucleotides	7	256	0.016861	0.95165	0.95165
R-HSA-2187338	Visual phototransduction	4	169	0.0111309	0.953184	0.953184
R-HSA-70263	Gluconeogenesis	1	66	0.00434697	0.953233	0.953233
R-HSA-5653656	Vesicle-mediated transport	29	828	0.0545347	0.95373	0.95373
R-HSA-77289	Mitochondrial Fatty Acid Beta-Oxidation	2	105	0.00691563	0.955148	0.955148
R-HSA-194441	Metabolism of non-coding RNA	1	67	0.00441283	0.955358	0.955358
R-HSA-191859	snRNP Assembly	1	67	0.00441283	0.955358	0.955358
R-HSA-9033241	Peroxisomal protein import	1	67	0.00441283	0.955358	0.955358
R-HSA-2022090	Assembly of collagen fibrils and other multimeric structures	1	67	0.00441283	0.955358	0.955358
R-HSA-6807070	PTEN Regulation	4	171	0.0112626	0.956033	0.956033
R-HSA-2168880	Scavenging of heme from plasma	2	106	0.00698149	0.95685	0.95685
R-HSA-194138	Signaling by VEGF	3	140	0.00922084	0.957061	0.957061
R-HSA-983189	Kinesins	1	68	0.00447869	0.957387	0.957387
R-HSA-8978934	Metabolism of cofactors	1	68	0.00447869	0.957387	0.957387
R-HSA-156590	Glutathione conjugation	1	68	0.00447869	0.957387	0.957387
R-HSA-421270	Cell-cell junction organization	1	68	0.00447869	0.957387	0.957387
R-HSA-379724	tRNA Aminoacylation	1	68	0.00447869	0.957387	0.957387
R-HSA-6807878	COPI-mediated anterograde transport	2	107	0.00704736	0.95849	0.95849
R-HSA-1296071	Potassium Channels	2	107	0.00704736	0.95849	0.95849
R-HSA-1442490	Collagen degradation	1	69	0.00454456	0.959324	0.959324
R-HSA-352230	Amino acid transport across the plasma membrane	1	69	0.00454456	0.959324	0.959324
R-HSA-1660499	Synthesis of PIPs at the plasma membrane	1	69	0.00454456	0.959324	0.959324
R-HSA-2454202	Fc epsilon receptor (FCERI) signaling	6	235	0.0154778	0.960809	0.960809
R-HSA-8943724	Regulation of PTEN gene transcription	1	70	0.00461042	0.961172	0.961172
R-HSA-2871837	FCERI mediated NF-kB activation	4	175	0.011526	0.961258	0.961258
R-HSA-373755	Semaphorin interactions	1	71	0.00467628	0.962937	0.962937
R-HSA-9006927	Signaling by Non-Receptor Tyrosine Kinases	1	71	0.00467628	0.962937	0.962937
R-HSA-8848021	Signaling by PTK6	1	71	0.00467628	0.962937	0.962937
R-HSA-70171	Glycolysis	2	110	0.00724495	0.963061	0.963061
R-HSA-199991	Membrane Trafficking	22	668	0.0439966	0.964173	0.964173
R-HSA-5690714	CD22 mediated BCR regulation	1	72	0.00474215	0.964622	0.964622
R-HSA-6790901	rRNA modification in the nucleus and cytosol	1	72	0.00474215	0.964622	0.964622
R-HSA-8963743	Digestion and absorption	1	72	0.00474215	0.964622	0.964622
R-HSA-211976	Endogenous sterols	1	72	0.00474215	0.964622	0.964622
R-HSA-5617833	Cilium Assembly	5	210	0.0138313	0.965939	0.965939
R-HSA-5685942	HDR through Homologous Recombination (HRR)	1	73	0.00480801	0.96623	0.96623
R-HSA-913709	O-linked glycosylation of mucins	1	73	0.00480801	0.96623	0.96623
R-HSA-5362517	Signaling by Retinoic Acid	1	73	0.00480801	0.96623	0.96623
R-HSA-192105	Synthesis of bile acids and bile salts	2	113	0.00744253	0.967146	0.967146
R-HSA-204005	COPII-mediated vesicle transport	1	77	0.00507146	0.971965	0.971965
R-HSA-191273	Cholesterol biosynthesis	1	77	0.00507146	0.971965	0.971965
R-HSA-611105	Respiratory electron transport	2	118	0.00777185	0.973007	0.973007
R-HSA-948021	Transport to the Golgi and subsequent modification	5	219	0.014424	0.974056	0.974056
R-HSA-1660661	Sphingolipid de novo biosynthesis	1	80	0.00526905	0.975619	0.975619
R-HSA-159236	Transport of Mature mRNA derived from an Intron-Containing Transcript	1	81	0.00533491	0.976728	0.976728
R-HSA-1222556	ROS and RNS production in phagocytes	1	82	0.00540078	0.977786	0.977786
R-HSA-112315	Transmission across Chemical Synapses	9	344	0.0226569	0.97824	0.97824
R-HSA-2871796	FCERI mediated MAPK activation	2	124	0.00816703	0.978715	0.978715
R-HSA-6805567	Keratinization	5	226	0.0148851	0.979084	0.979084
R-HSA-194068	Bile acid and bile salt metabolism	2	125	0.00823289	0.979545	0.979545
R-HSA-9012999	RHO GTPase cycle	13	460	0.030297	0.980143	0.980143
R-HSA-383280	Nuclear Receptor transcription pathway	1	86	0.00566423	0.981561	0.981561
R-HSA-1660662	Glycosphingolipid metabolism	1	86	0.00566423	0.981561	0.981561
R-HSA-199977	ER to Golgi Anterograde Transport	3	164	0.0108016	0.981586	0.981586
R-HSA-397014	Muscle contraction	5	232	0.0152802	0.982654	0.982654
R-HSA-597592	Post-translational protein modification	58	1604	0.105644	0.982843	0.982843
R-HSA-6806834	Signaling by MET	1	88	0.00579596	0.983201	0.983201
R-HSA-373760	L1CAM interactions	2	130	0.00856221	0.983246	0.983246
R-HSA-425393	Transport of inorganic cations/anions and amino acids/oligopeptides	3	167	0.0109991	0.983478	0.983478
R-HSA-9018677	Biosynthesis of DHA-derived SPMs	1	89	0.00586182	0.983965	0.983965
R-HSA-72202	Transport of Mature Transcript to Cytoplasm	1	90	0.00592768	0.984695	0.984695
R-HSA-390918	Peroxisomal lipid metabolism	1	90	0.00592768	0.984695	0.984695
R-HSA-392499	Metabolism of proteins	83	2214	0.145821	0.985691	0.985691
R-HSA-9013404	RAC2 GTPase cycle	1	92	0.00605941	0.986056	0.986056
R-HSA-1614635	Sulfur amino acid metabolism	1	92	0.00605941	0.986056	0.986056
R-HSA-9006936	Signaling by TGFB family members	2	136	0.00895739	0.986835	0.986835
R-HSA-6807505	RNA polymerase II transcribes snRNA genes	1	94	0.00619113	0.987297	0.987297
R-HSA-446728	Cell junction organization	1	95	0.006257	0.987875	0.987875
R-HSA-70326	Glucose metabolism	2	140	0.00922084	0.988799	0.988799
R-HSA-212436	Generic Transcription Pathway	56	1588	0.104591	0.989122	0.989122
R-HSA-8978868	Fatty acid metabolism	11	431	0.028387	0.989757	0.989757
R-HSA-1630316	Glycosaminoglycan metabolism	3	181	0.0119212	0.990102	0.990102
R-HSA-1483257	Phospholipid metabolism	7	314	0.020681	0.990354	0.990354
R-HSA-9013423	RAC3 GTPase cycle	1	100	0.00658631	0.990395	0.990395
R-HSA-8986944	Transcriptional Regulation by MECP2	1	100	0.00658631	0.990395	0.990395
R-HSA-8956319	Nucleotide catabolism	2	144	0.00948429	0.990477	0.990477
R-HSA-162582	Signal Transduction	116	3023	0.199104	0.990775	0.990775
R-HSA-2029481	FCGR activation	1	103	0.0067839	0.991649	0.991649
R-HSA-8856688	Golgi-to-ER retrograde transport	2	148	0.00974774	0.991908	0.991908
R-HSA-1474290	Collagen formation	1	104	0.00684977	0.992029	0.992029
R-HSA-2730905	Role of LAT2/NTAL/LAB on calcium mobilization	1	107	0.00704736	0.99307	0.99307
R-HSA-6811434	COPI-dependent Golgi-to-ER retrograde traffic	1	107	0.00704736	0.99307	0.99307
R-HSA-170834	Signaling by TGF-beta Receptor Complex	1	107	0.00704736	0.99307	0.99307
R-HSA-983170	Antigen Presentation: Folding, assembly and peptide loading of class I MHC	1	108	0.00711322	0.993385	0.993385
R-HSA-425397	Transport of vitamins, nucleosides, and related molecules	1	108	0.00711322	0.993385	0.993385
R-HSA-163200	Respiratory electron transport, ATP synthesis by chemiosmotic coupling, and heat production by uncoupling proteins.	2	153	0.0100771	0.993404	0.993404
R-HSA-446203	Asparagine N-linked glycosylation	10	421	0.0277284	0.993852	0.993852
R-HSA-1483255	PI Metabolism	1	112	0.00737667	0.994511	0.994511
R-HSA-428157	Sphingolipid metabolism	2	158	0.0104064	0.994629	0.994629
R-HSA-3371453	Regulation of HSF1-mediated heat shock response	1	113	0.00744253	0.994761	0.994761
R-HSA-112316	Neuronal System	12	490	0.0322729	0.995272	0.995272
R-HSA-1428517	The citric acid (TCA) cycle and respiratory electron transport	4	238	0.0156754	0.995384	0.995384
R-HSA-422475	Axon guidance	15	585	0.0385299	0.996154	0.996154
R-HSA-382551	Transport of small molecules	28	971	0.0639531	0.997905	0.997905
R-HSA-5173105	O-linked glycosylation	1	133	0.0087598	0.99794	0.99794
R-HSA-8957322	Metabolism of steroids	6	331	0.0218007	0.997946	0.997946
R-HSA-1500931	Cell-Cell communication	1	134	0.00882566	0.998034	0.998034
R-HSA-3371556	Cellular response to heat stress	1	135	0.00889152	0.998124	0.998124
R-HSA-72306	tRNA processing	2	184	0.0121188	0.998177	0.998177
R-HSA-73857	RNA Polymerase II Transcription	57	1730	0.113943	0.99827	0.99827
R-HSA-8953854	Metabolism of RNA	21	789	0.051966	0.998312	0.998312
R-HSA-9675108	Nervous system development	15	621	0.040901	0.998458	0.998458
R-HSA-1266738	Developmental Biology	39	1279	0.084239	0.998512	0.998512
R-HSA-9013149	RAC1 GTPase cycle	2	191	0.0125799	0.998642	0.998642
R-HSA-2029480	Fcgamma receptor (FCGR) dependent phagocytosis	2	193	0.0127116	0.998752	0.998752
R-HSA-74160	Gene expression (Transcription)	62	1893	0.124679	0.999088	0.999088
R-HSA-2029482	Regulation of actin dynamics for phagocytic cup formation	1	158	0.0104064	0.99936	0.99936
R-HSA-9018678	Biosynthesis of specialized proresolving mediators (SPMs)	1	159	0.0104722	0.999389	0.999389
R-HSA-156580	Phase II - Conjugation of compounds	3	263	0.017322	0.999583	0.999583
R-HSA-211897	Cytochrome P450 - arranged by substrate type	1	186	0.0122505	0.999828	0.999828
R-HSA-71387	Metabolism of carbohydrates	7	456	0.0300336	0.999904	0.999904
R-HSA-211945	Phase I - Functionalization of compounds	3	301	0.0198248	0.999911	0.999911
R-HSA-9748784	Drug ADME	1	230	0.0151485	0.999978	0.999978
R-HSA-211859	Biological oxidations	8	551	0.0362906	0.999988	0.999988
R-HSA-72203	Processing of Capped Intron-Containing Pre-mRNA	1	259	0.0170586	0.999994	0.999994
R-HSA-425407	SLC-mediated transmembrane transport	4	420	0.0276625	0.999996	0.999996
R-HSA-71291	Metabolism of amino acids and derivatives	9	666	0.0438648	0.999999	0.999999
R-HSA-556833	Metabolism of lipids	33	1446	0.0952381	0.999999	0.999999
R-HSA-1430728	Metabolism	91	3641	0.239808	1	1
R-HSA-9752946	Expression and translocation of olfactory receptors	3	813	0.0535467	1	1
R-HSA-381753	Olfactory Signaling Pathway	3	887	0.0584206	1	1
R-HSA-9709957	Sensory Perception	10	1262	0.0831193	1	1

## Sheet: OneToTwoWeek_AllGenes_Pathways
Stable Identifier	Pathway Name	Entities Found	Entities Total	Entities Ratio	Entitis pValue	Entities FDR
R-HSA-909733	Interferon alpha/beta signaling	71	190	0.012514	1.11022e-16	2.64233e-14
R-HSA-913531	Interferon Signaling	100	397	0.0261477	1.11022e-16	2.64233e-14
R-HSA-168256	Immune System	247	2698	0.177699	1.11022e-16	2.64233e-14
R-HSA-877300	Interferon gamma signaling	63	252	0.0165975	1.11022e-16	2.64233e-14
R-HSA-1280215	Cytokine Signaling in Immune system	158	1107	0.0729105	1.11022e-16	2.64233e-14
R-HSA-1236974	ER-Phagosome pathway	32	173	0.0113943	3.00582e-12	5.98158e-10
R-HSA-1236977	Endosomal/Vacuolar pathway	22	82	0.00540078	8.39107e-12	1.42648e-09
R-HSA-1236975	Antigen processing-Cross presentation	33	195	0.0128433	1.38679e-11	2.06632e-09
R-HSA-168249	Innate Immune System	102	1345	0.0885859	7.49952e-10	9.89936e-08
R-HSA-6798695	Neutrophil degranulation	51	480	0.0316143	8.48268e-10	1.00944e-07
R-HSA-983170	Antigen Presentation: Folding, assembly and peptide loading of class I MHC	22	108	0.00711322	1.36202e-09	1.47098e-07
R-HSA-6783783	Interleukin-10 signaling	19	86	0.00566423	5.02188e-09	4.97166e-07
R-HSA-983169	Class I MHC mediated antigen processing & presentation	49	479	0.0315484	6.08731e-09	5.53945e-07
R-HSA-1280218	Adaptive Immune System	80	1012	0.0666535	1.18097e-08	1.00383e-06
R-HSA-449147	Signaling by Interleukins	56	658	0.0433379	2.30291e-07	1.70416e-05
R-HSA-198933	Immunoregulatory interactions between a Lymphoid and a non-Lymphoid cell	34	316	0.0208128	4.46368e-07	3.12458e-05
R-HSA-6785807	Interleukin-4 and Interleukin-13 signaling	26	211	0.0138971	9.22991e-07	6.09174e-05
R-HSA-5357801	Programmed Cell Death	25	234	0.015412	1.65618e-05	0.000927459
R-HSA-1169410	Antiviral mechanism by IFN-stimulated genes	14	94	0.00619113	4.21503e-05	0.00214966
R-HSA-5620971	Pyroptosis	8	34	0.00223935	9.23799e-05	0.00452661
R-HSA-69560	Transcriptional activation of p53 responsive genes	4	6	0.000395179	0.000118757	0.00530642
R-HSA-69895	Transcriptional activation of cell cycle inhibitor p21	4	6	0.000395179	0.000118757	0.00530642
R-HSA-5668541	TNFR2 non-canonical NF-kB pathway	14	104	0.00684977	0.0001206	0.00530642
R-HSA-5218859	Regulated Necrosis	11	73	0.00480801	0.000246943	0.0103716
R-HSA-1169408	ISG15 antiviral mechanism	11	83	0.00546664	0.00070903	0.0269432
R-HSA-69563	p53-Dependent G1 DNA Damage Response	10	70	0.00461042	0.000698432	0.0269432
R-HSA-69580	p53-Dependent G1/S DNA damage checkpoint	10	70	0.00461042	0.000698432	0.0269432
R-HSA-9020702	Interleukin-1 signaling	14	125	0.00823289	0.000739	0.027343
R-HSA-69615	G1/S DNA Damage Checkpoints	10	72	0.00474215	0.000862367	0.0310452
R-HSA-936440	Negative regulators of DDX58/IFIH1 signaling	7	37	0.00243694	0.000902286	0.0314408
R-HSA-9617828	FOXO-mediated transcription of cell cycle genes	6	27	0.0017783	0.00092473	0.0314408
R-HSA-448706	Interleukin-1 processing	4	12	0.000790358	0.00156998	0.0518093
R-HSA-109581	Apoptosis	17	192	0.0126457	0.00263465	0.0843087
R-HSA-1169091	Activation of NF-kappaB in B cells	9	72	0.00474215	0.00308736	0.0957082
R-HSA-8983711	OAS antiviral response	4	15	0.000987947	0.00348622	0.10202
R-HSA-168928	DDX58/IFIH1-mediated induction of interferon-alpha/beta	11	104	0.00684977	0.00401724	0.108465
R-HSA-446652	Interleukin-1 family signaling	16	183	0.012053	0.00390176	0.108465
R-HSA-5607764	CLEC7A (Dectin-1) signaling	12	120	0.00790358	0.00423016	0.114214
R-HSA-5660668	CLEC7A/inflammasome pathway	3	8	0.000526905	0.00443973	0.114712
R-HSA-1168372	Downstream signaling events of B Cell Receptor (BCR)	10	91	0.00599355	0.00458848	0.114712
R-HSA-1834949	Cytosolic sensors of pathogen-associated DNA	9	78	0.00513732	0.0051476	0.12869
R-HSA-6791312	TP53 Regulates Transcription of Cell Cycle Genes	8	65	0.0042811	0.00561738	0.1292
R-HSA-2562578	TRIF-mediated programmed cell death	3	10	0.000658631	0.0081716	0.15526
R-HSA-1810476	RIP-mediated NFkB activation via ZBP1	4	19	0.0012514	0.00791373	0.15526
R-HSA-933542	TRAF6 mediated NF-kB activation	5	30	0.00197589	0.00807363	0.15526
R-HSA-8854050	FBXL7 down-regulates AURKA during mitotic entry and in early mitosis	7	55	0.00362247	0.00783379	0.15526
R-HSA-174113	SCF-beta-TrCP mediated degradation of Emi1	7	55	0.00362247	0.00783379	0.15526
R-HSA-5669034	TNFs bind their physiological receptors	5	30	0.00197589	0.00807363	0.15526
R-HSA-918233	TRAF3-dependent IRF activation pathway	4	20	0.00131726	0.00941634	0.171659
R-HSA-168898	Toll-like Receptor Cascades	16	202	0.0133044	0.00953661	0.171659
R-HSA-6804116	TP53 Regulates Transcription of Genes Involved in G1 Cell Cycle Arrest	4	20	0.00131726	0.00941634	0.171659
R-HSA-69202	Cyclin E associated events during G1/S transition	9	88	0.00579596	0.010773	0.193913
R-HSA-983168	Antigen processing: Ubiquitination & Proteasome degradation	22	315	0.0207469	0.0108448	0.195206
R-HSA-983705	Signaling by the B Cell Receptor (BCR)	15	189	0.0124481	0.0116351	0.197798
R-HSA-69656	Cyclin A:Cdk2-associated events at S phase entry	9	90	0.00592768	0.0123061	0.207217
R-HSA-8939236	RUNX1 regulates transcription of genes involved in differentiation of HSCs	10	106	0.00698149	0.0124805	0.207217
R-HSA-9759194	Nuclear events mediated by NFE2L2	10	106	0.00698149	0.0124805	0.207217
R-HSA-1606322	ZBP1(DAI) mediated induction of type I IFNs	4	23	0.00151485	0.0149963	0.209949
R-HSA-187577	SCF(Skp2)-mediated degradation of p27/p21	7	62	0.00408351	0.0143048	0.209949
R-HSA-5610780	Degradation of GLI1 by the proteasome	7	62	0.00408351	0.0143048	0.209949
R-HSA-5610785	GLI3 is processed to GLI3R by the proteasome	7	62	0.00408351	0.0143048	0.209949
R-HSA-5610783	Degradation of GLI2 by the proteasome	7	62	0.00408351	0.0143048	0.209949
R-HSA-5676590	NIK-->noncanonical NF-kB signaling	7	61	0.00401765	0.0132034	0.209949
R-HSA-202424	Downstream TCR signaling	11	124	0.00816703	0.0137361	0.209949
R-HSA-9755511	KEAP1-NFE2L2 pathway	12	141	0.0092867	0.0139071	0.209949
R-HSA-9614085	FOXO-mediated transcription	10	110	0.00724495	0.0157238	0.220134
R-HSA-211733	Regulation of activated PAK-2p34 by proteasome mediated degradation	6	50	0.00329316	0.0173103	0.242344
R-HSA-9707587	Regulation of HMOX1 expression and activity	2	6	0.000395179	0.0251287	0.251287
R-HSA-933543	NF-kB activation through FADD/RIP-1 pathway mediated by caspase-8 and -10	3	14	0.000922084	0.019928	0.251287
R-HSA-72695	Formation of the ternary complex, and subsequently, the 43S complex	6	54	0.00355661	0.0240767	0.251287
R-HSA-8866911	TFAP2 (AP-2) family regulates transcription of cell cycle factors	2	6	0.000395179	0.0251287	0.251287
R-HSA-9762114	GSK3B and BTRC:CUL1-mediated-degradation of NFE2L2	6	54	0.00355661	0.0240767	0.251287
R-HSA-69236	G1 Phase	6	52	0.00342488	0.0205046	0.251287
R-HSA-69231	Cyclin D associated events in G1	6	52	0.00342488	0.0205046	0.251287
R-HSA-166016	Toll Like Receptor 4 (TLR4) Cascade	13	165	0.0108674	0.0189658	0.251287
R-HSA-4608870	Asymmetric localization of PCP proteins	7	66	0.00434697	0.0193696	0.251287
R-HSA-181438	Toll Like Receptor 2 (TLR2) Cascade	11	136	0.00895739	0.0249252	0.251287
R-HSA-975155	MyD88 dependent cascade initiated on endosome	10	117	0.00770599	0.0228478	0.251287
R-HSA-168188	Toll Like Receptor TLR6:TLR2 Cascade	11	133	0.0087598	0.0216576	0.251287
R-HSA-168179	Toll Like Receptor TLR1:TLR2 Cascade	11	136	0.00895739	0.0249252	0.251287
R-HSA-166058	MyD88:MAL(TIRAP) cascade initiated on plasma membrane	11	133	0.0087598	0.0216576	0.251287
R-HSA-168181	Toll Like Receptor 7/8 (TLR7/8) Cascade	10	118	0.00777185	0.0240296	0.251287
R-HSA-5607761	Dectin-1 mediated noncanonical NF-kB signaling	7	66	0.00434697	0.0193696	0.251287
R-HSA-350562	Regulation of ornithine decarboxylase (ODC)	6	51	0.00335902	0.0188613	0.251287
R-HSA-69601	Ubiquitin Mediated Degradation of Phosphorylated Cdc25A	6	54	0.00355661	0.0240767	0.251287
R-HSA-69610	p53-Independent DNA Damage Response	6	54	0.00355661	0.0240767	0.251287
R-HSA-69613	p53-Independent G1/S DNA damage checkpoint	6	54	0.00355661	0.0240767	0.251287
R-HSA-349425	Autodegradation of the E3 ubiquitin ligase COP1	6	54	0.00355661	0.0240767	0.251287
R-HSA-75815	Ubiquitin-dependent degradation of Cyclin D	6	54	0.00355661	0.0240767	0.251287
R-HSA-169911	Regulation of Apoptosis	6	54	0.00355661	0.0240767	0.251287
R-HSA-1236978	Cross-presentation of soluble exogenous antigens (endosomes)	6	53	0.00349075	0.0222424	0.251287
R-HSA-453279	Mitotic G1 phase and G1/S transition	13	174	0.0114602	0.0275133	0.265423
R-HSA-1247673	Erythrocytes take up oxygen and release carbon dioxide	3	16	0.00105381	0.0280541	0.265423
R-HSA-166166	MyD88-independent TLR4 cascade	10	121	0.00796944	0.0278387	0.265423
R-HSA-937061	TRIF(TICAM1)-mediated TLR4 signaling	10	121	0.00796944	0.0278387	0.265423
R-HSA-168138	Toll Like Receptor 9 (TLR9) Cascade	10	121	0.00796944	0.0278387	0.265423
R-HSA-450408	AUF1 (hnRNP D0) binds and destabilizes mRNA	6	56	0.00368834	0.0280429	0.265423
R-HSA-9604323	Negative regulation of NOTCH4 signaling	6	57	0.0037542	0.0301784	0.271606
R-HSA-4641258	Degradation of DVL	6	57	0.0037542	0.0301784	0.271606
R-HSA-4641257	Degradation of AXIN	6	57	0.0037542	0.0301784	0.271606
R-HSA-164952	The role of Nef in HIV-1 replication and disease pathogenesis	4	29	0.00191003	0.0314678	0.273096
R-HSA-3134963	DEx/H-box helicases activate type I IFN and inflammatory cytokines production	2	7	0.000461042	0.0333142	0.273096
R-HSA-8939245	RUNX1 regulates transcription of genes involved in BCR signaling	2	7	0.000461042	0.0333142	0.273096
R-HSA-68949	Orc1 removal from chromatin	7	73	0.00480801	0.0310304	0.273096
R-HSA-9648895	Response of EIF2AK1 (HRI) to heme deficiency	4	29	0.00191003	0.0314678	0.273096
R-HSA-195253	Degradation of beta-catenin by the destruction complex	8	91	0.00599355	0.034137	0.273096
R-HSA-69541	Stabilization of p53	6	59	0.00388593	0.0347623	0.278098
R-HSA-5357956	TNFR1-induced NFkappaB signaling pathway	4	30	0.00197589	0.0349437	0.27955
R-HSA-9010553	Regulation of expression of SLITs and ROBOs	13	183	0.012053	0.0385908	0.308727
R-HSA-400685	Sema4D in semaphorin signaling	4	31	0.00204176	0.0386334	0.309067
R-HSA-1266695	Interleukin-7 signaling	4	31	0.00204176	0.0386334	0.309067
R-HSA-202403	TCR signaling	11	147	0.00968188	0.0399784	0.319828
R-HSA-5621481	C-type lectin receptors (CLRs)	14	203	0.0133702	0.0401607	0.321286
R-HSA-3858494	Beta-catenin independent WNT signaling	12	166	0.0109333	0.040951	0.327608
R-HSA-72649	Translation initiation complex formation	6	62	0.00408351	0.0424405	0.33675
R-HSA-72702	Ribosomal scanning and start codon recognition	6	64	0.00421524	0.0481071	0.33675
R-HSA-69206	G1/S Transition	11	150	0.00987947	0.044991	0.33675
R-HSA-8941855	RUNX3 regulates CDKN1A transcription	2	8	0.000526905	0.0423858	0.33675
R-HSA-111457	Release of apoptotic factors from the mitochondria	2	8	0.000526905	0.0423858	0.33675
R-HSA-109606	Intrinsic Pathway for Apoptosis	6	64	0.00421524	0.0481071	0.33675
R-HSA-936964	Activation of IRF3/IRF7 mediated by TBK1/IKK epsilon	3	20	0.00131726	0.0487737	0.341416
R-HSA-140534	Caspase activation via Death Receptors in the presence of ligand	3	20	0.00131726	0.0487737	0.341416
R-HSA-975138	TRAF6 mediated induction of NFkB and MAP kinases upon TLR7/8 or 9 activation	9	116	0.00764012	0.0495065	0.346545
R-HSA-9711123	Cellular response to chemical stress	17	269	0.0177172	0.0506143	0.3543
R-HSA-622312	Inflammasomes	4	34	0.00223935	0.0509875	0.356912
R-HSA-4086400	PCP/CE pathway	8	99	0.00652045	0.0511498	0.358048
R-HSA-5656169	Termination of translesion DNA synthesis	4	35	0.00230521	0.0555319	0.364683
R-HSA-5686938	Regulation of TLR by endogenous ligand	4	36	0.00237107	0.0602873	0.364683
R-HSA-3134975	Regulation of innate immune responses to cytosolic DNA	3	21	0.00138313	0.0548519	0.364683
R-HSA-6804114	TP53 Regulates Transcription of Genes Involved in G2 Cell Cycle Arrest	3	21	0.00138313	0.0548519	0.364683
R-HSA-72662	Activation of the mRNA upon binding of the cap-binding complex and eIFs, and subsequent binding to 43S	6	66	0.00434697	0.0542191	0.364683
R-HSA-174154	APC/C:Cdc20 mediated degradation of Securin	6	68	0.00447869	0.0607805	0.364683
R-HSA-199220	Vitamin B5 (pantothenate) metabolism	4	35	0.00230521	0.0555319	0.364683
R-HSA-8939902	Regulation of RUNX2 expression and activity	7	83	0.00546664	0.0546682	0.364683
R-HSA-176408	Regulation of APC/C activators between G1/S and early anaphase	7	83	0.00546664	0.0546682	0.364683
R-HSA-8852276	The role of GTSE1 in G2/M progression after G2 checkpoint	7	83	0.00546664	0.0546682	0.364683
R-HSA-5666185	RHO GTPases Activate Rhotekin and Rhophilins	2	10	0.000658631	0.0628604	0.377162
R-HSA-5625900	RHO GTPases activate CIT	3	23	0.00151485	0.0680271	0.408163
R-HSA-9614657	FOXO-mediated transcription of cell death genes	3	23	0.00151485	0.0680271	0.408163
R-HSA-111452	Activation and oligomerization of BAK protein	1	2	0.000131726	0.077822	0.412452
R-HSA-196025	Formation of annular gap junctions	2	11	0.000724495	0.0741125	0.412452
R-HSA-937041	IKK complex recruitment mediated by RIP1	3	24	0.00158072	0.0751034	0.412452
R-HSA-5627117	RHO GTPases Activate ROCKs	3	24	0.00158072	0.0751034	0.412452
R-HSA-1462054	Alpha-defensins	2	11	0.000724495	0.0741125	0.412452
R-HSA-416572	Sema4D induced cell migration and growth-cone collapse	3	25	0.00164658	0.0824905	0.412452
R-HSA-77042	Formation of editosomes by ADAR proteins	1	2	0.000131726	0.077822	0.412452
R-HSA-1480926	O2/CO2 exchange in erythrocytes	3	24	0.00158072	0.0751034	0.412452
R-HSA-1237044	Erythrocytes take up carbon dioxide and release oxygen	3	24	0.00158072	0.0751034	0.412452
R-HSA-111453	BH3-only proteins associate with and inactivate anti-apoptotic BCL-2 members	2	11	0.000724495	0.0741125	0.412452
R-HSA-174184	Cdc20:Phospho-APC/C mediated degradation of Cyclin A	6	73	0.00480801	0.0791554	0.412452
R-HSA-844456	The NLRP3 inflammasome	3	24	0.00158072	0.0751034	0.412452
R-HSA-5658442	Regulation of RAS by GAPs	6	71	0.00467628	0.0714682	0.412452
R-HSA-5687128	MAPK6/MAPK4 signaling	8	106	0.00698149	0.0698747	0.412452
R-HSA-1234176	Oxygen-dependent proline hydroxylation of Hypoxia-inducible Factor Alpha	6	72	0.00474215	0.0752558	0.412452
R-HSA-5358346	Hedgehog ligand biogenesis	6	72	0.00474215	0.0752558	0.412452
R-HSA-174178	APC/C:Cdh1 mediated degradation of Cdc20 and other APC/C:Cdh1 targeted proteins in late mitosis/early G1	6	74	0.00487387	0.0831666	0.415833
R-HSA-179419	APC:Cdc20 mediated degradation of cell cycle proteins prior to satisfation of the cell cycle checkpoint	6	74	0.00487387	0.0831666	0.415833
R-HSA-8948751	Regulation of PTEN stability and activity	6	74	0.00487387	0.0831666	0.415833
R-HSA-453276	Regulation of mitotic cell cycle	7	92	0.00605941	0.0835474	0.417737
R-HSA-174143	APC/C-mediated degradation of cell cycle proteins	7	92	0.00605941	0.0835474	0.417737
R-HSA-5632684	Hedgehog 'on' state	7	92	0.00605941	0.0835474	0.417737
R-HSA-380108	Chemokine receptors bind chemokines	5	57	0.0037542	0.0844121	0.422061
R-HSA-8941858	Regulation of RUNX3 expression and activity	5	57	0.0037542	0.0844121	0.422061
R-HSA-190873	Gap junction degradation	2	12	0.000790358	0.0859486	0.429743
R-HSA-69017	CDK-mediated phosphorylation and removal of Cdc6	6	75	0.00493974	0.0872885	0.436443
R-HSA-69052	Switching of origins to a post-replicative state	7	94	0.00619113	0.09096	0.4548
R-HSA-176409	APC/C:Cdc20 mediated degradation of mitotic proteins	6	76	0.0050056	0.0915206	0.457603
R-HSA-166020	Transfer of LPS from LBP carrier to CD14	1	3	0.000197589	0.114435	0.45774
R-HSA-1236973	Cross-presentation of particulate exogenous antigens (phagosomes)	2	13	0.000856221	0.0983047	0.45774
R-HSA-5140745	WNT5A-dependent internalization of FZD2, FZD5 and ROR2	2	13	0.000856221	0.0983047	0.45774
R-HSA-69205	G1/S-Specific Transcription	4	43	0.00283211	0.0992581	0.45774
R-HSA-933541	TRAF6 mediated IRF7 activation	4	44	0.00289798	0.105594	0.45774
R-HSA-198203	PI3K/AKT activation	2	13	0.000856221	0.0983047	0.45774
R-HSA-428359	Insulin-like Growth Factor-2 mRNA Binding Proteins (IGF2BPs/IMPs/VICKZs) bind RNA	2	13	0.000856221	0.0983047	0.45774
R-HSA-9758890	Transport of RCbl within the body	2	14	0.000922084	0.111121	0.45774
R-HSA-8964038	LDL clearance	3	28	0.00184417	0.106393	0.45774
R-HSA-140342	Apoptosis induced DNA fragmentation	2	13	0.000856221	0.0983047	0.45774
R-HSA-6799990	Metal sequestration by antimicrobial proteins	2	13	0.000856221	0.0983047	0.45774
R-HSA-75205	Dissolution of Fibrin Clot	2	14	0.000922084	0.111121	0.45774
R-HSA-112409	RAF-independent MAPK1/3 activation	3	28	0.00184417	0.106393	0.45774
R-HSA-168164	Toll Like Receptor 3 (TLR3) Cascade	8	116	0.00764012	0.103041	0.45774
R-HSA-8878159	Transcriptional regulation by RUNX3	8	118	0.00777185	0.110572	0.45774
R-HSA-5689896	Ovarian tumor domain proteases	4	44	0.00289798	0.105594	0.45774
R-HSA-176814	Activation of APC/C and APC/C:Cdc20 mediated degradation of mitotic proteins	6	77	0.00507146	0.0958619	0.45774
R-HSA-351202	Metabolism of polyamines	6	80	0.00526905	0.10953	0.45774
R-HSA-72706	GTP hydrolysis and joining of the 60S ribosomal subunit	8	120	0.00790358	0.118396	0.473584
R-HSA-156827	L13a-mediated translational silencing of Ceruloplasmin expression	8	120	0.00790358	0.118396	0.473584
R-HSA-9035034	RHOF GTPase cycle	4	46	0.0030297	0.118796	0.475184
R-HSA-5357905	Regulation of TNFR1 signaling	4	46	0.0030297	0.118796	0.475184
R-HSA-975956	Nonsense Mediated Decay (NMD) independent of the Exon Junction Complex (EJC)	7	101	0.00665218	0.119685	0.47874
R-HSA-174084	Autodegradation of Cdh1 by Cdh1:APC/C	5	64	0.00421524	0.121081	0.484324
R-HSA-381183	ATF6 (ATF6-alpha) activates chaperone genes	2	15	0.000987947	0.124342	0.497367
R-HSA-5626978	TNFR1-mediated ceramide production	1	6	0.000395179	0.215794	0.521037
R-HSA-74713	IRS activation	1	7	0.000461042	0.246937	0.521037
R-HSA-975110	TRAF6 mediated IRF7 activation in TLR7/8 or 9 signaling	2	17	0.00111967	0.151791	0.521037
R-HSA-8964026	Chylomicron clearance	1	9	0.000592768	0.305568	0.521037
R-HSA-9027283	Erythropoietin activates STAT5	1	9	0.000592768	0.305568	0.521037
R-HSA-937072	TRAF6-mediated induction of TAK1 complex within TLR4 complex	2	19	0.0012514	0.180277	0.521037
R-HSA-1362300	Transcription of E2F targets under negative control by p107 (RBL1) and p130 (RBL2) in complex with HDAC1	2	20	0.00131726	0.194804	0.521037
R-HSA-8951430	RUNX3 regulates WNT signaling	1	10	0.000658631	0.333151	0.521037
R-HSA-4411364	Binding of TCF/LEF:CTNNB1 to target gene promoters	1	10	0.000658631	0.333151	0.521037
R-HSA-72731	Recycling of eIF2:GDP	1	10	0.000658631	0.333151	0.521037
R-HSA-162791	Attachment of GPI anchor to uPAR	1	10	0.000658631	0.333151	0.521037
R-HSA-112412	SOS-mediated signalling	1	10	0.000658631	0.333151	0.521037
R-HSA-9768778	Regulation of NPAS4 mRNA translation	1	11	0.000724495	0.359641	0.521037
R-HSA-73980	RNA Polymerase III Transcription Termination	2	23	0.00151485	0.239092	0.521037
R-HSA-5218900	CASP8 activity is inhibited	1	12	0.000790358	0.385079	0.521037
R-HSA-1362277	Transcription of E2F targets under negative control by DREAM complex	2	25	0.00164658	0.268897	0.521037
R-HSA-202040	G-protein activation	2	26	0.00171244	0.283802	0.521037
R-HSA-9027277	Erythropoietin activates Phospholipase C gamma (PLCG)	1	13	0.000856221	0.409509	0.521037
R-HSA-5358493	Synthesis of diphthamide-EEF2	1	15	0.000987947	0.4555	0.521037
R-HSA-72689	Formation of a pool of free 40S subunits	7	106	0.00698149	0.142739	0.521037
R-HSA-9027276	Erythropoietin activates Phosphoinositide-3-kinase (PI3K)	1	16	0.00105381	0.477137	0.521037
R-HSA-156902	Peptide chain elongation	6	97	0.00638872	0.203356	0.521037
R-HSA-1799339	SRP-dependent cotranslational protein targeting to membrane	7	119	0.00783771	0.211371	0.521037
R-HSA-177504	Retrograde neurotrophin signalling	1	18	0.00118554	0.517868	0.521037
R-HSA-390522	Striated Muscle Contraction	2	40	0.00263453	0.481842	0.521037
R-HSA-202430	Translocation of ZAP-70 to Immunological synapse	2	42	0.00276625	0.507442	0.521037
R-HSA-749476	RNA Polymerase III Abortive And Retractive Initiation	2	43	0.00283211	0.51993	0.521037
R-HSA-8957275	Post-translational protein phosphorylation	5	109	0.00717908	0.452002	0.521037
R-HSA-2132295	MHC class II antigen presentation	8	149	0.00981361	0.260242	0.521037
R-HSA-5213460	RIPK1-mediated regulated necrosis	3	42	0.00276625	0.242996	0.521037
R-HSA-1538133	G0 and Early G1	2	38	0.0025028	0.455438	0.521037
R-HSA-5675482	Regulation of necroptotic cell death	3	36	0.00237107	0.180579	0.521037
R-HSA-75158	TRAIL signaling	1	8	0.000526905	0.276845	0.521037
R-HSA-389359	CD28 dependent Vav1 pathway	1	17	0.00111967	0.497915	0.521037
R-HSA-927802	Nonsense-Mediated Decay (NMD)	7	124	0.00816703	0.240556	0.521037
R-HSA-450302	activated TAK1 mediates p38 MAPK activation	2	27	0.0017783	0.298678	0.521037
R-HSA-912694	Regulation of IFNA/IFNB signaling	2	28	0.00184417	0.313504	0.521037
R-HSA-72764	Eukaryotic Translation Termination	7	106	0.00698149	0.142739	0.521037
R-HSA-975957	Nonsense Mediated Decay (NMD) enhanced by the Exon Junction Complex (EJC)	7	124	0.00816703	0.240556	0.521037
R-HSA-72737	Cap-dependent Translation Initiation	8	130	0.00856221	0.161702	0.521037
R-HSA-168638	NOD1/2 Signaling Pathway	2	41	0.00270039	0.494745	0.521037
R-HSA-72613	Eukaryotic Translation Initiation	8	130	0.00856221	0.161702	0.521037
R-HSA-9634600	Regulation of glycolysis by fructose 2,6-bisphosphate metabolism	2	18	0.00118554	0.165926	0.521037
R-HSA-428930	Thromboxane signalling through TP receptor	2	30	0.00197589	0.342927	0.521037
R-HSA-8856828	Clathrin-mediated endocytosis	9	161	0.010604	0.210036	0.521037
R-HSA-74158	RNA Polymerase III Transcription	2	43	0.00283211	0.51993	0.521037
R-HSA-1679131	Trafficking and processing of endosomal TLR	2	16	0.00105381	0.137915	0.521037
R-HSA-399997	Acetylcholine regulates insulin secretion	2	20	0.00131726	0.194804	0.521037
R-HSA-9609523	Insertion of tail-anchored proteins into the endoplasmic reticulum membrane	2	25	0.00164658	0.268897	0.521037
R-HSA-4641265	Repression of WNT target genes	1	16	0.00105381	0.477137	0.521037
R-HSA-437239	Recycling pathway of L1	3	55	0.00362247	0.384847	0.521037
R-HSA-75893	TNF signaling	4	56	0.00368834	0.193972	0.521037
R-HSA-392518	Signal amplification	2	41	0.00270039	0.494745	0.521037
R-HSA-1606341	IRF3 mediated activation of type 1 IFN	1	7	0.000461042	0.246937	0.521037
R-HSA-2025928	Calcineurin activates NFAT	1	12	0.000790358	0.385079	0.521037
R-HSA-9705462	Inactivation of CSF3 (G-CSF) signaling	2	27	0.0017783	0.298678	0.521037
R-HSA-9013409	RHOJ GTPase cycle	4	59	0.00388593	0.218909	0.521037
R-HSA-5205685	PINK1-PRKN Mediated Mitophagy	2	22	0.00144899	0.224244	0.521037
R-HSA-456926	Thrombin signalling through proteinase activated receptors (PARs)	3	36	0.00237107	0.180579	0.521037
R-HSA-400451	Free fatty acids regulate insulin secretion	2	28	0.00184417	0.313504	0.521037
R-HSA-432720	Lysosome Vesicle Biogenesis	3	43	0.00283211	0.253739	0.521037
R-HSA-983695	Antigen activates B Cell Receptor (BCR) leading to generation of second messengers	5	103	0.0067839	0.404859	0.521037
R-HSA-9614399	Regulation of localization of FOXO transcription factors	1	14	0.000922084	0.43297	0.521037
R-HSA-5625740	RHO GTPases activate PKNs	4	80	0.00526905	0.406617	0.521037
R-HSA-1855204	Synthesis of IP3 and IP4 in the cytosol	2	39	0.00256866	0.468738	0.521037
R-HSA-381340	Transcriptional regulation of white adipocyte differentiation	5	109	0.00717908	0.452002	0.521037
R-HSA-418592	ADP signalling through P2Y purinoceptor 1	2	30	0.00197589	0.342927	0.521037
R-HSA-432722	Golgi Associated Vesicle Biogenesis	4	61	0.00401765	0.235986	0.521037
R-HSA-156842	Eukaryotic Translation Elongation	6	102	0.00671804	0.235287	0.521037
R-HSA-389356	CD28 co-stimulation	2	41	0.00270039	0.494745	0.521037
R-HSA-4086398	Ca2+ pathway	5	81	0.00533491	0.233599	0.521037
R-HSA-6807070	PTEN Regulation	8	171	0.0112626	0.390272	0.521037
R-HSA-75064	mRNA Editing: A to I Conversion	1	4	0.000263453	0.149597	0.521037
R-HSA-75102	C6 deamination of adenosine	1	4	0.000263453	0.149597	0.521037
R-HSA-844623	The IPAF inflammasome	1	5	0.000329316	0.183365	0.521037
R-HSA-162699	Synthesis of dolichyl-phosphate mannose	1	7	0.000461042	0.246937	0.521037
R-HSA-1475029	Reversible hydration of carbon dioxide	2	17	0.00111967	0.151791	0.521037
R-HSA-2559584	Formation of Senescence-Associated Heterochromatin Foci (SAHF)	2	17	0.00111967	0.151791	0.521037
R-HSA-434313	Intracellular metabolism of fatty acids regulates insulin secretion	1	9	0.000592768	0.305568	0.521037
R-HSA-1614517	Sulfide oxidation to sulfate	2	22	0.00144899	0.224244	0.521037
R-HSA-3371378	Regulation by c-FLIP	1	11	0.000724495	0.359641	0.521037
R-HSA-9619229	Activation of RAC1 downstream of NMDARs	1	12	0.000790358	0.385079	0.521037
R-HSA-5625970	RHO GTPases activate KTN1	1	12	0.000790358	0.385079	0.521037
R-HSA-1362409	Mitochondrial iron-sulfur cluster biogenesis	2	25	0.00164658	0.268897	0.521037
R-HSA-177135	Conjugation of benzoate with glycine	1	14	0.000922084	0.43297	0.521037
R-HSA-433692	Proton-coupled monocarboxylate transport	1	14	0.000922084	0.43297	0.521037
R-HSA-9696273	RND1 GTPase cycle	3	43	0.00283211	0.253739	0.521037
R-HSA-202670	ERKs are inactivated	1	15	0.000987947	0.4555	0.521037
R-HSA-75892	Platelet Adhesion to exposed collagen	1	16	0.00105381	0.477137	0.521037
R-HSA-8866427	VLDLR internalisation and degradation	1	16	0.00105381	0.477137	0.521037
R-HSA-879415	Advanced glycosylation endproduct receptor signaling	1	16	0.00105381	0.477137	0.521037
R-HSA-177128	Conjugation of salicylate with glycine	1	16	0.00105381	0.477137	0.521037
R-HSA-5607763	CLEC7A (Dectin-1) induces NFAT activation	1	18	0.00118554	0.517868	0.521037
R-HSA-390471	Association of TriC/CCT with target proteins during biosynthesis	2	40	0.00263453	0.481842	0.521037
R-HSA-9696264	RND3 GTPase cycle	2	43	0.00283211	0.51993	0.521037
R-HSA-199992	trans-Golgi Network Vesicle Budding	5	80	0.00526905	0.226268	0.521037
R-HSA-8964043	Plasma lipoprotein clearance	3	46	0.0030297	0.286318	0.521037
R-HSA-8856825	Cargo recognition for clathrin-mediated endocytosis	7	115	0.00757426	0.189044	0.521037
R-HSA-168643	Nucleotide-binding domain, leucine rich repeat containing receptor (NLR) signaling pathways	5	72	0.00474215	0.170473	0.521037
R-HSA-68616	Assembly of the ORC complex at the origin of replication	2	40	0.00263453	0.481842	0.521037
R-HSA-9013973	TICAM1-dependent activation of IRF3/IRF7	1	14	0.000922084	0.43297	0.521037
R-HSA-209543	p75NTR recruits signalling complexes	1	16	0.00105381	0.477137	0.521037
R-HSA-9617629	Regulation of FOXO transcriptional activity by acetylation	1	16	0.00105381	0.477137	0.521037
R-HSA-74749	Signal attenuation	1	13	0.000856221	0.409509	0.521037
R-HSA-3295583	TRP channels	2	32	0.00210762	0.371936	0.521037
R-HSA-2559580	Oxidative Stress Induced Senescence	5	114	0.0075084	0.49051	0.521037
R-HSA-977225	Amyloid fiber formation	6	89	0.00586182	0.156006	0.521037
R-HSA-72766	Translation	15	339	0.0223276	0.4008	0.521037
R-HSA-5676594	TNF receptor superfamily (TNFSF) members mediating non-canonical NF-kB pathway	2	17	0.00111967	0.151791	0.521037
R-HSA-9707564	Cytoprotection by HMOX1	5	91	0.00599355	0.309902	0.521037
R-HSA-9616222	Transcriptional regulation of granulopoiesis	5	71	0.00467628	0.163911	0.521037
R-HSA-111448	Activation of NOXA and translocation to mitochondria	1	6	0.000395179	0.215794	0.521037
R-HSA-139915	Activation of PUMA and translocation to mitochondria	1	10	0.000658631	0.333151	0.521037
R-HSA-70268	Pyruvate metabolism	4	57	0.0037542	0.202186	0.521037
R-HSA-416482	G alpha (12/13) signalling events	4	86	0.00566423	0.4601	0.521037
R-HSA-2559586	DNA Damage/Telomere Stress Induced Senescence	4	71	0.00467628	0.324926	0.521037
R-HSA-1257604	PIP3 activates AKT signaling	16	321	0.0211421	0.234702	0.521037
R-HSA-9615017	FOXO-mediated transcription of oxidative stress, metabolic and neuronal genes	3	49	0.00322729	0.319199	0.521037
R-HSA-201681	TCF dependent signaling in response to WNT	10	216	0.0142264	0.379355	0.521037
R-HSA-73887	Death Receptor Signalling	7	164	0.0108016	0.496398	0.521037
R-HSA-9633012	Response of EIF2AK4 (GCN2) to amino acid deficiency	6	115	0.00757426	0.324074	0.521037
R-HSA-114608	Platelet degranulation	8	141	0.0092867	0.216538	0.521037
R-HSA-195721	Signaling by WNT	15	332	0.0218666	0.370619	0.521037
R-HSA-2559583	Cellular Senescence	9	200	0.0131726	0.421663	0.521037
R-HSA-9013957	TLR3-mediated TICAM1-dependent programmed cell death	1	6	0.000395179	0.215794	0.521037
R-HSA-1566977	Fibronectin matrix formation	1	7	0.000461042	0.246937	0.521037
R-HSA-9013425	RHOT1 GTPase cycle	1	9	0.000592768	0.305568	0.521037
R-HSA-9013419	RHOT2 GTPase cycle	1	11	0.000724495	0.359641	0.521037
R-HSA-69416	Dimerization of procaspase-8	1	11	0.000724495	0.359641	0.521037
R-HSA-75072	mRNA Editing	1	12	0.000790358	0.385079	0.521037
R-HSA-9715370	Miro GTPase Cycle	1	12	0.000790358	0.385079	0.521037
R-HSA-916853	Degradation of GABA	1	12	0.000790358	0.385079	0.521037
R-HSA-2855086	Ficolins bind to repetitive carbohydrate structures on the target cell surface	1	12	0.000790358	0.385079	0.521037
R-HSA-71288	Creatine metabolism	2	25	0.00164658	0.268897	0.521037
R-HSA-5357786	TNFR1-induced proapoptotic signaling	1	14	0.000922084	0.43297	0.521037
R-HSA-166662	Lectin pathway of complement activation	1	15	0.000987947	0.4555	0.521037
R-HSA-113501	Inhibition of replication initiation of damaged DNA by RB1/E2F1	1	15	0.000987947	0.4555	0.521037
R-HSA-5205647	Mitophagy	2	31	0.00204176	0.357491	0.521037
R-HSA-9674555	Signaling by CSF3 (G-CSF)	2	35	0.00230521	0.414429	0.521037
R-HSA-9018681	Biosynthesis of protectins	1	18	0.00118554	0.517868	0.521037
R-HSA-9013407	RHOH GTPase cycle	2	38	0.0025028	0.455438	0.521037
R-HSA-975871	MyD88 cascade initiated on plasma membrane	7	109	0.00717908	0.157521	0.521037
R-HSA-168142	Toll Like Receptor 10 (TLR10) Cascade	7	109	0.00717908	0.157521	0.521037
R-HSA-168176	Toll Like Receptor 5 (TLR5) Cascade	7	109	0.00717908	0.157521	0.521037
R-HSA-163125	Post-translational modification: synthesis of GPI-anchored proteins	5	115	0.00757426	0.498098	0.521037
R-HSA-2454202	Fc epsilon receptor (FCERI) signaling	11	235	0.0154778	0.356535	0.521037
R-HSA-8951664	Neddylation	12	249	0.0163999	0.312168	0.521037
R-HSA-69275	G2/M Transition	10	212	0.013963	0.358001	0.521037
R-HSA-5357769	Caspase activation via extrinsic apoptotic signalling pathway	3	32	0.00210762	0.141839	0.521037
R-HSA-917937	Iron uptake and transport	4	83	0.00546664	0.433531	0.521037
R-HSA-76002	Platelet activation, signaling and aggregation	14	293	0.0192979	0.303471	0.521037
R-HSA-9006925	Intracellular signaling by second messengers	16	368	0.0242376	0.422173	0.521037
R-HSA-8878171	Transcriptional regulation by RUNX1	13	261	0.0171903	0.26421	0.521037
R-HSA-453274	Mitotic G2-G2/M phases	10	214	0.0140947	0.36866	0.521037
R-HSA-196783	Coenzyme A biosynthesis	2	21	0.00138313	0.209471	0.521037
R-HSA-446210	Synthesis of UDP-N-acetyl-glucosamine	2	29	0.00191003	0.328259	0.521037
R-HSA-9662360	Sensory processing of sound by inner hair cells of the cochlea	5	76	0.0050056	0.197686	0.521037
R-HSA-6788467	IL-6-type cytokine receptor ligand interactions	1	17	0.00111967	0.497915	0.521037
R-HSA-76005	Response to elevated platelet cytosolic Ca2+	8	148	0.00974774	0.254633	0.521037
R-HSA-2408557	Selenocysteine synthesis	5	112	0.00737667	0.475214	0.521037
R-HSA-114604	GPVI-mediated activation cascade	3	43	0.00283211	0.253739	0.521037
R-HSA-6804759	Regulation of TP53 Activity through Association with Co-factors	2	17	0.00111967	0.151791	0.521037
R-HSA-381042	PERK regulates gene expression	3	42	0.00276625	0.242996	0.521037
R-HSA-2559585	Oncogene Induced Senescence	3	42	0.00276625	0.242996	0.521037
R-HSA-114452	Activation of BH3-only proteins	2	36	0.00237107	0.428276	0.521037
R-HSA-68867	Assembly of the pre-replicative complex	7	114	0.0075084	0.183619	0.521037
R-HSA-69242	S Phase	10	179	0.0117895	0.194664	0.521037
R-HSA-844615	The AIM2 inflammasome	1	4	0.000263453	0.149597	0.521037
R-HSA-844455	The NLRP1 inflammasome	1	5	0.000329316	0.183365	0.521037
R-HSA-163767	PP2A-mediated dephosphorylation of key metabolic factors	1	9	0.000592768	0.305568	0.521037
R-HSA-71240	Tryptophan catabolism	4	48	0.00316143	0.132671	0.521037
R-HSA-198693	AKT phosphorylates targets in the nucleus	1	12	0.000790358	0.385079	0.521037
R-HSA-422085	Synthesis, secretion, and deacylation of Ghrelin	2	26	0.00171244	0.283802	0.521037
R-HSA-425381	Bicarbonate transporters	1	14	0.000922084	0.43297	0.521037
R-HSA-877312	Regulation of IFNG signaling	1	16	0.00105381	0.477137	0.521037
R-HSA-450294	MAP kinase activation	4	69	0.00454456	0.306824	0.521037
R-HSA-5684264	MAP3K8 (TPL2)-dependent MAPK1/3 activation	1	18	0.00118554	0.517868	0.521037
R-HSA-499943	Interconversion of nucleotide di- and triphosphates	4	80	0.00526905	0.406617	0.521037
R-HSA-8876198	RAB GEFs exchange GTP for GDP on RABs	5	94	0.00619113	0.333507	0.521037
R-HSA-445989	TAK1-dependent IKK and NF-kappa-B activation	3	55	0.00362247	0.384847	0.521037
R-HSA-9659379	Sensory processing of sound	5	87	0.00573009	0.278835	0.521037
R-HSA-9007101	Rab regulation of trafficking	7	131	0.00862807	0.283365	0.521037
R-HSA-448424	Interleukin-17 signaling	4	78	0.00513732	0.388535	0.521037
R-HSA-109582	Hemostasis	33	803	0.0528881	0.491128	0.521037
R-HSA-5673001	RAF/MAP kinase cascade	15	322	0.0212079	0.328193	0.521037
R-HSA-5689880	Ub-specific processing proteases	12	206	0.0135678	0.136878	0.521037
R-HSA-173736	Alternative complement activation	1	6	0.000395179	0.215794	0.521037
R-HSA-389357	CD28 dependent PI3K/Akt signaling	2	28	0.00184417	0.313504	0.521037
R-HSA-3928665	EPH-ephrin mediated repulsion of cells	3	55	0.00362247	0.384847	0.521037
R-HSA-5610787	Hedgehog 'off' state	7	124	0.00816703	0.240556	0.521037
R-HSA-110313	Translesion synthesis by Y family DNA polymerases bypasses lesions on DNA template	4	48	0.00316143	0.132671	0.521037
R-HSA-8854214	TBC/RABGAPs	3	51	0.00335902	0.341156	0.521037
R-HSA-1170546	Prolactin receptor signaling	1	18	0.00118554	0.517868	0.521037
R-HSA-69620	Cell Cycle Checkpoints	12	279	0.0183758	0.456963	0.521037
R-HSA-5684996	MAPK1/MAPK3 signaling	15	329	0.021669	0.357787	0.521037
R-HSA-6803157	Antimicrobial peptides	6	123	0.00810117	0.380905	0.521037
R-HSA-163358	PKA-mediated phosphorylation of key metabolic factors	1	7	0.000461042	0.246937	0.521037
R-HSA-975163	IRAK2 mediated activation of TAK1 complex upon TLR7/8 or 9 stimulation	2	18	0.00118554	0.165926	0.521037
R-HSA-210991	Basigin interactions	2	26	0.00171244	0.283802	0.521037
R-HSA-8851805	MET activates RAS signaling	1	16	0.00105381	0.477137	0.521037
R-HSA-5688426	Deubiquitination	15	289	0.0190344	0.200165	0.521037
R-HSA-2262752	Cellular responses to stress	43	1005	0.0661925	0.377531	0.521037
R-HSA-418990	Adherens junctions interactions	2	35	0.00230521	0.414429	0.521037
R-HSA-69002	DNA Replication Pre-Initiation	7	132	0.00869393	0.289632	0.521037
R-HSA-8953897	Cellular responses to stimuli	45	1023	0.067378	0.304983	0.521037
R-HSA-5661231	Metallothioneins bind metals	2	16	0.00105381	0.137915	0.521037
R-HSA-202733	Cell surface interactions at the vascular wall	11	257	0.0169268	0.468548	0.521037
R-HSA-5689603	UCH proteinases	6	98	0.00645459	0.209613	0.521037
R-HSA-6814122	Cooperation of PDCL (PhLP1) and TRiC/CCT in G-protein beta folding	2	41	0.00270039	0.494745	0.521037
R-HSA-166658	Complement cascade	7	156	0.0102746	0.445042	0.521037
R-HSA-5683057	MAPK family signaling cascades	17	380	0.025028	0.373205	0.521037
R-HSA-73893	DNA Damage Bypass	4	57	0.0037542	0.202186	0.521037
R-HSA-416550	Sema4D mediated inhibition of cell attachment and migration	1	15	0.000987947	0.4555	0.521037
R-HSA-1483191	Synthesis of PC	3	55	0.00362247	0.384847	0.521037
R-HSA-4420097	VEGFA-VEGFR2 Pathway	6	129	0.00849634	0.423666	0.521037
R-HSA-5660526	Response to metal ions	2	21	0.00138313	0.209471	0.521037
R-HSA-1834941	STING mediated induction of host immune responses	2	24	0.00158072	0.253985	0.521037
R-HSA-2871837	FCERI mediated NF-kB activation	9	175	0.011526	0.28182	0.521037
R-HSA-6794361	Neurexins and neuroligins	3	60	0.00395179	0.438422	0.521037
R-HSA-69306	DNA Replication	9	169	0.0111309	0.250171	0.521037
R-HSA-194138	Signaling by VEGF	6	140	0.00922084	0.500633	0.521037
R-HSA-1592389	Activation of Matrix Metalloproteinases	2	35	0.00230521	0.414429	0.521037
R-HSA-373755	Semaphorin interactions	4	71	0.00467628	0.324926	0.521037
R-HSA-5358351	Signaling by Hedgehog	8	168	0.011065	0.372091	0.521037
R-HSA-6804115	TP53 regulates transcription of additional cell cycle genes whose exact role in the p53 pathway remain uncertain	2	28	0.00184417	0.313504	0.521037
R-HSA-380994	ATF4 activates genes in response to endoplasmic reticulum stress	2	34	0.00223935	0.400417	0.521037
R-HSA-9023661	Biosynthesis of E-series 18(R)-resolvins	1	18	0.00118554	0.517868	0.521037
R-HSA-6811558	PI5P, PP2A and IER3 Regulate PI3K/AKT Signaling	6	129	0.00849634	0.423666	0.521037
R-HSA-1433557	Signaling by SCF-KIT	3	51	0.00335902	0.341156	0.521037
R-HSA-419812	Calcitonin-like ligand receptors	1	11	0.000724495	0.359641	0.521037
R-HSA-8853659	RET signaling	3	43	0.00283211	0.253739	0.521037
R-HSA-1433559	Regulation of KIT signaling	1	18	0.00118554	0.517868	0.521037
R-HSA-69481	G2/M Checkpoints	8	153	0.0100771	0.283035	0.521037
R-HSA-9662361	Sensory processing of sound by outer hair cells of the cochlea	3	64	0.00421524	0.479969	0.521037
R-HSA-6803204	TP53 Regulates Transcription of Genes Involved in Cytochrome C Release	2	33	0.00217348	0.386249	0.521037
R-HSA-9707616	Heme signaling	4	70	0.00461042	0.315864	0.521037
R-HSA-189445	Metabolism of porphyrins	5	76	0.0050056	0.197686	0.521037
R-HSA-8878166	Transcriptional regulation by RUNX2	9	147	0.00968188	0.147072	0.521037
R-HSA-6803207	TP53 Regulates Transcription of Caspase Activators and Caspases	2	20	0.00131726	0.194804	0.521037
R-HSA-198323	AKT phosphorylates targets in the cytosol	1	16	0.00105381	0.477137	0.521037
R-HSA-69239	Synthesis of DNA	7	132	0.00869393	0.289632	0.521037
R-HSA-187037	Signaling by NTRK1 (TRKA)	6	143	0.00941843	0.521037	0.521037
R-HSA-982772	Growth hormone receptor signaling	2	29	0.00191003	0.328259	0.521037
R-HSA-2586552	Signaling by Leptin	1	13	0.000856221	0.409509	0.521037
R-HSA-381033	ATF6 (ATF6-alpha) activates chaperones	2	17	0.00111967	0.151791	0.521037
R-HSA-9013694	Signaling by NOTCH4	6	92	0.00605941	0.173161	0.521037
R-HSA-1502540	Signaling by Activin	1	17	0.00111967	0.497915	0.521037
R-HSA-199418	Negative regulation of the PI3K/AKT network	6	137	0.00902325	0.479936	0.521037
R-HSA-422475	Axon guidance	25	585	0.0385299	0.420838	0.521037
R-HSA-189483	Heme degradation	3	40	0.00263453	0.221753	0.521037
R-HSA-196849	Metabolism of water-soluble vitamins and cofactors	11	258	0.0169927	0.473614	0.521037
R-HSA-197264	Nicotinamide salvaging	3	59	0.00388593	0.427834	0.521037
R-HSA-417957	P2Y receptors	1	18	0.00118554	0.517868	0.521037
R-HSA-382556	ABC-family proteins mediated transport	7	124	0.00816703	0.240556	0.521037
R-HSA-5633008	TP53 Regulates Transcription of Cell Death Genes	4	83	0.00546664	0.433531	0.521037
R-HSA-111471	Apoptotic factor-mediated response	2	23	0.00151485	0.239092	0.521037
R-HSA-140877	Formation of Fibrin Clot (Clotting Cascade)	2	43	0.00283211	0.51993	0.521037
R-HSA-1234174	Cellular response to hypoxia	6	86	0.00566423	0.139647	0.521037
R-HSA-376176	Signaling by ROBO receptors	13	235	0.0154778	0.163521	0.521037
R-HSA-450531	Regulation of mRNA stability by proteins that bind AU-rich elements	6	93	0.00612527	0.179046	0.521037
R-HSA-352230	Amino acid transport across the plasma membrane	3	69	0.00454456	0.529762	0.529762
R-HSA-3769402	Deactivation of the beta-catenin transactivating complex	2	44	0.00289798	0.532203	0.532203
R-HSA-2173796	SMAD2/SMAD3:SMAD4 heterotrimer regulates transcription	2	44	0.00289798	0.532203	0.532203
R-HSA-9609507	Protein localization	7	170	0.0111967	0.533922	0.533922
R-HSA-2672351	Stimuli-sensing channels	5	120	0.00790358	0.535349	0.535349
R-HSA-8948700	Competing endogenous RNAs (ceRNAs) regulate PTEN translation	1	19	0.0012514	0.53703	0.53703
R-HSA-9027284	Erythropoietin activates RAS	1	19	0.0012514	0.53703	0.53703
R-HSA-8964315	G beta:gamma signalling through BTK	1	19	0.0012514	0.53703	0.53703
R-HSA-73780	RNA Polymerase III Chain Elongation	1	19	0.0012514	0.53703	0.53703
R-HSA-168927	TICAM1, RIP1-mediated IKK complex recruitment	1	19	0.0012514	0.53703	0.53703
R-HSA-193639	p75NTR signals via NF-kB	1	19	0.0012514	0.53703	0.53703
R-HSA-3270619	IRF3-mediated induction of type I IFN	1	19	0.0012514	0.53703	0.53703
R-HSA-171007	p38MAPK events	1	19	0.0012514	0.53703	0.53703
R-HSA-111447	Activation of BAD and translocation to mitochondria	1	19	0.0012514	0.53703	0.53703
R-HSA-975577	N-Glycan antennae elongation	1	19	0.0012514	0.53703	0.53703
R-HSA-446353	Cell-extracellular matrix interactions	1	19	0.0012514	0.53703	0.53703
R-HSA-9675108	Nervous system development	25	621	0.040901	0.540729	0.540729
R-HSA-202427	Phosphorylation of CD3 and TCR zeta chains	2	45	0.00296384	0.544261	0.544261
R-HSA-389948	PD-1 signaling	2	45	0.00296384	0.544261	0.544261
R-HSA-390466	Chaperonin-mediated protein folding	4	96	0.00632286	0.545026	0.545026
R-HSA-434316	Fatty Acids bound to GPR40 (FFAR1) regulate insulin secretion	1	20	0.00131726	0.555431	0.555431
R-HSA-9603798	Class I peroxisomal membrane protein import	1	20	0.00131726	0.555431	0.555431
R-HSA-5099900	WNT5A-dependent internalization of FZD4	1	20	0.00131726	0.555431	0.555431
R-HSA-9708530	Regulation of BACH1 activity	1	20	0.00131726	0.555431	0.555431
R-HSA-5635838	Activation of SMO	1	20	0.00131726	0.555431	0.555431
R-HSA-399955	SEMA3A-Plexin repulsion signaling by inhibiting Integrin adhesion	1	20	0.00131726	0.555431	0.555431
R-HSA-189451	Heme biosynthesis	2	46	0.0030297	0.556101	0.556101
R-HSA-381771	Synthesis, secretion, and inactivation of Glucagon-like Peptide-1 (GLP-1)	2	47	0.00309557	0.56772	0.56772
R-HSA-196757	Metabolism of folate and pterines	2	47	0.00309557	0.56772	0.56772
R-HSA-388841	Costimulation by the CD28 family	4	99	0.00652045	0.56914	0.56914
R-HSA-9711097	Cellular response to starvation	7	176	0.0115919	0.570294	0.570294
R-HSA-430039	mRNA decay by 5' to 3' exoribonuclease	1	21	0.00138313	0.573102	0.573102
R-HSA-8964616	G beta:gamma signalling through CDC42	1	21	0.00138313	0.573102	0.573102
R-HSA-3000471	Scavenging by Class B Receptors	1	21	0.00138313	0.573102	0.573102
R-HSA-6787639	GDP-fucose biosynthesis	1	21	0.00138313	0.573102	0.573102
R-HSA-8876725	Protein methylation	1	21	0.00138313	0.573102	0.573102
R-HSA-9013423	RAC3 GTPase cycle	4	100	0.00658631	0.577019	0.577019
R-HSA-71406	Pyruvate metabolism and Citric Acid (TCA) cycle	4	100	0.00658631	0.577019	0.577019
R-HSA-375276	Peptide ligand-binding receptors	8	203	0.0133702	0.578782	0.578782
R-HSA-8853884	Transcriptional Regulation by VENTX	2	48	0.00316143	0.579118	0.579118
R-HSA-381426	Regulation of Insulin-like Growth Factor (IGF) transport and uptake by Insulin-like Growth Factor Binding Proteins (IGFBPs)	5	127	0.00836462	0.585259	0.585259
R-HSA-9013026	RHOB GTPase cycle	3	75	0.00493974	0.585824	0.585824
R-HSA-9020265	Biosynthesis of aspirin-triggered D-series resolvins	1	22	0.00144899	0.590072	0.590072
R-HSA-9768759	Regulation of NPAS4 gene expression	1	22	0.00144899	0.590072	0.590072
R-HSA-400511	Synthesis, secretion, and inactivation of Glucose-dependent Insulinotropic Polypeptide (GIP)	1	22	0.00144899	0.590072	0.590072
R-HSA-2022857	Keratan sulfate degradation	1	22	0.00144899	0.590072	0.590072
R-HSA-6798163	Choline catabolism	1	22	0.00144899	0.590072	0.590072
R-HSA-5674135	MAP2K and MAPK activation	2	49	0.00322729	0.590294	0.590294
R-HSA-5675221	Negative regulation of MAPK pathway	2	49	0.00322729	0.590294	0.590294
R-HSA-391251	Protein folding	4	102	0.00671804	0.592527	0.592527
R-HSA-2682334	EPH-Ephrin signaling	4	102	0.00671804	0.592527	0.592527
R-HSA-157118	Signaling by NOTCH	10	259	0.0170586	0.603323	0.603323
R-HSA-418217	G beta:gamma signalling through PLC beta	1	23	0.00151485	0.606369	0.606369
R-HSA-500657	Presynaptic function of Kainate receptors	1	23	0.00151485	0.606369	0.606369
R-HSA-432142	Platelet sensitization by LDL	1	23	0.00151485	0.606369	0.606369
R-HSA-416993	Trafficking of GluR2-containing AMPA receptors	1	23	0.00151485	0.606369	0.606369
R-HSA-210993	Tie2 Signaling	1	23	0.00151485	0.606369	0.606369
R-HSA-418038	Nucleotide-like (purinergic) receptors	1	23	0.00151485	0.606369	0.606369
R-HSA-196791	Vitamin D (calciferol) metabolism	1	23	0.00151485	0.606369	0.606369
R-HSA-1461973	Defensins	2	51	0.00335902	0.61198	0.61198
R-HSA-1638074	Keratan sulfate/keratin metabolism	2	51	0.00335902	0.61198	0.61198
R-HSA-400508	Incretin synthesis, secretion, and inactivation	2	51	0.00335902	0.61198	0.61198
R-HSA-73621	Pyrimidine catabolism	2	51	0.00335902	0.61198	0.61198
R-HSA-8936459	RUNX1 regulates genes involved in megakaryocyte differentiation and platelet function	3	78	0.00513732	0.612203	0.612203
R-HSA-446219	Synthesis of substrates in N-glycan biosythesis	5	131	0.00862807	0.612437	0.612437
R-HSA-392851	Prostacyclin signalling through prostacyclin receptor	1	24	0.00158072	0.622018	0.622018
R-HSA-9013418	RHOBTB2 GTPase cycle	1	24	0.00158072	0.622018	0.622018
R-HSA-912631	Regulation of signaling by CBL	1	24	0.00158072	0.622018	0.622018
R-HSA-159424	Conjugation of carboxylic acids	1	24	0.00158072	0.622018	0.622018
R-HSA-156587	Amino Acid conjugation	1	24	0.00158072	0.622018	0.622018
R-HSA-429958	mRNA decay by 3' to 5' exoribonuclease	1	24	0.00158072	0.622018	0.622018
R-HSA-113510	E2F mediated regulation of DNA replication	1	24	0.00158072	0.622018	0.622018
R-HSA-392517	Rap1 signalling	1	24	0.00158072	0.622018	0.622018
R-HSA-9018896	Biosynthesis of E-series 18(S)-resolvins	1	24	0.00158072	0.622018	0.622018
R-HSA-449836	Other interleukin signaling	1	24	0.00158072	0.622018	0.622018
R-HSA-196741	Cobalamin (Cbl, vitamin B12) transport and metabolism	2	52	0.00342488	0.62249	0.62249
R-HSA-190828	Gap junction trafficking	2	52	0.00342488	0.62249	0.62249
R-HSA-1614558	Degradation of cysteine and homocysteine	2	52	0.00342488	0.62249	0.62249
R-HSA-5683826	Surfactant metabolism	2	52	0.00342488	0.62249	0.62249
R-HSA-2142691	Synthesis of Leukotrienes (LT) and Eoxins (EX)	2	52	0.00342488	0.62249	0.62249
R-HSA-8864260	Transcriptional regulation by the AP-2 (TFAP2) family of transcription factors	2	52	0.00342488	0.62249	0.62249
R-HSA-2172127	DAP12 interactions	2	53	0.00349075	0.632778	0.632778
R-HSA-422356	Regulation of insulin secretion	4	108	0.00711322	0.636975	0.636975
R-HSA-389513	CTLA4 inhibitory signaling	1	25	0.00164658	0.637046	0.637046
R-HSA-5620916	VxPx cargo-targeting to cilium	1	25	0.00164658	0.637046	0.637046
R-HSA-70221	Glycogen breakdown (glycogenolysis)	1	25	0.00164658	0.637046	0.637046
R-HSA-1181150	Signaling by NODAL	1	25	0.00164658	0.637046	0.637046
R-HSA-373753	Nephrin family interactions	1	25	0.00164658	0.637046	0.637046
R-HSA-140875	Common Pathway of Fibrin Clot Formation	1	25	0.00164658	0.637046	0.637046
R-HSA-1445148	Translocation of SLC2A4 (GLUT4) to the plasma membrane	3	81	0.00533491	0.637431	0.637431
R-HSA-75153	Apoptotic execution phase	2	54	0.00355661	0.642846	0.642846
R-HSA-392170	ADP signalling through P2Y purinoceptor 12	1	26	0.00171244	0.651478	0.651478
R-HSA-450321	JNK (c-Jun kinases) phosphorylation and activation mediated by activated human TAK1	1	26	0.00171244	0.651478	0.651478
R-HSA-1368082	RORA activates gene expression	1	26	0.00171244	0.651478	0.651478
R-HSA-198753	ERK/MAPK targets	1	26	0.00171244	0.651478	0.651478
R-HSA-140837	Intrinsic Pathway of Fibrin Clot Formation	1	26	0.00171244	0.651478	0.651478
R-HSA-167044	Signalling to RAS	1	26	0.00171244	0.651478	0.651478
R-HSA-6811440	Retrograde transport at the Trans-Golgi-Network	2	55	0.00362247	0.652695	0.652695
R-HSA-8852135	Protein ubiquitination	3	84	0.0055325	0.66149	0.66149
R-HSA-196807	Nicotinate metabolism	3	84	0.0055325	0.66149	0.66149
R-HSA-5693571	Nonhomologous End-Joining (NHEJ)	2	56	0.00368834	0.662327	0.662327
R-HSA-977606	Regulation of Complement cascade	5	139	0.00915498	0.663549	0.663549
R-HSA-166520	Signaling by NTRKs	6	166	0.0109333	0.663965	0.663965
R-HSA-76066	RNA Polymerase III Transcription Initiation From Type 2 Promoter	1	27	0.0017783	0.665337	0.665337
R-HSA-9617324	Negative regulation of NMDA receptor-mediated neuronal transmission	1	27	0.0017783	0.665337	0.665337
R-HSA-5627123	RHO GTPases activate PAKs	1	27	0.0017783	0.665337	0.665337
R-HSA-9018676	Biosynthesis of D-series resolvins	1	27	0.0017783	0.665337	0.665337
R-HSA-8964208	Phenylalanine metabolism	1	27	0.0017783	0.665337	0.665337
R-HSA-2995383	Initiation of Nuclear Envelope (NE) Reformation	1	27	0.0017783	0.665337	0.665337
R-HSA-174403	Glutathione synthesis and recycling	1	27	0.0017783	0.665337	0.665337
R-HSA-983231	Factors involved in megakaryocyte development and platelet production	7	194	0.0127774	0.670504	0.670504
R-HSA-9013405	RHOD GTPase cycle	2	57	0.0037542	0.671742	0.671742
R-HSA-157858	Gap junction trafficking and regulation	2	57	0.0037542	0.671742	0.671742
R-HSA-76071	RNA Polymerase III Transcription Initiation From Type 3 Promoter	1	28	0.00184417	0.678645	0.678645
R-HSA-76061	RNA Polymerase III Transcription Initiation From Type 1 Promoter	1	28	0.00184417	0.678645	0.678645
R-HSA-977068	Termination of O-glycan biosynthesis	1	28	0.00184417	0.678645	0.678645
R-HSA-189200	Cellular hexose transport	1	28	0.00184417	0.678645	0.678645
R-HSA-109704	PI3K Cascade	2	58	0.00382006	0.680944	0.680944
R-HSA-202433	Generation of second messenger molecules	2	59	0.00388593	0.689934	0.689934
R-HSA-8943723	Regulation of PTEN mRNA translation	1	29	0.00191003	0.691426	0.691426
R-HSA-392451	G beta:gamma signalling through PI3Kgamma	1	29	0.00191003	0.691426	0.691426
R-HSA-444209	Free fatty acid receptors	1	29	0.00191003	0.691426	0.691426
R-HSA-912526	Interleukin receptor SHC signaling	1	29	0.00191003	0.691426	0.691426
R-HSA-1855167	Synthesis of pyrophosphates in the cytosol	1	29	0.00191003	0.691426	0.691426
R-HSA-8854691	Interleukin-20 family signaling	1	29	0.00191003	0.691426	0.691426
R-HSA-1912408	Pre-NOTCH Transcription and Translation	3	89	0.00586182	0.698974	0.698974
R-HSA-77387	Insulin receptor recycling	1	30	0.00197589	0.703698	0.703698
R-HSA-6783589	Interleukin-6 family signaling	1	30	0.00197589	0.703698	0.703698
R-HSA-5621575	CD209 (DC-SIGN) signaling	1	30	0.00197589	0.703698	0.703698
R-HSA-8866654	E3 ubiquitin ligases ubiquitinate target proteins	2	61	0.00401765	0.707287	0.707287
R-HSA-163685	Integration of energy metabolism	5	147	0.00968188	0.71008	0.71008
R-HSA-2559582	Senescence-Associated Secretory Phenotype (SASP)	3	91	0.00599355	0.713058	0.713058
R-HSA-1296059	G protein gated Potassium channels	1	31	0.00204176	0.715484	0.715484
R-HSA-997272	Inhibition of voltage gated Ca2+ channels via Gbeta/gamma subunits	1	31	0.00204176	0.715484	0.715484
R-HSA-1296041	Activation of G protein gated Potassium channels	1	31	0.00204176	0.715484	0.715484
R-HSA-389599	Alpha-oxidation of phytanate	1	31	0.00204176	0.715484	0.715484
R-HSA-3214842	HDMs demethylate histones	1	31	0.00204176	0.715484	0.715484
R-HSA-1482801	Acyl chain remodelling of PS	1	31	0.00204176	0.715484	0.715484
R-HSA-1221632	Meiotic synapsis	2	62	0.00408351	0.715656	0.715656
R-HSA-166663	Initial triggering of complement	4	120	0.00790358	0.715967	0.715967
R-HSA-2565942	Regulation of PLK1 Activity at G2/M Transition	3	92	0.00605941	0.719907	0.719907
R-HSA-418597	G alpha (z) signalling events	2	63	0.00414938	0.723823	0.723823
R-HSA-9013406	RHOQ GTPase cycle	2	63	0.00414938	0.723823	0.723823
R-HSA-6794362	Protein-protein interactions at synapses	3	93	0.00612527	0.726629	0.726629
R-HSA-400042	Adrenaline,noradrenaline inhibits insulin secretion	1	32	0.00210762	0.726801	0.726801
R-HSA-8934593	Regulation of RUNX1 Expression and Activity	1	32	0.00210762	0.726801	0.726801
R-HSA-5689901	Metalloprotease DUBs	1	32	0.00210762	0.726801	0.726801
R-HSA-9615933	Postmitotic nuclear pore complex (NPC) reformation	1	32	0.00210762	0.726801	0.726801
R-HSA-2122948	Activated NOTCH1 Transmits Signal to the Nucleus	1	32	0.00210762	0.726801	0.726801
R-HSA-1660514	Synthesis of PIPs at the Golgi membrane	1	32	0.00210762	0.726801	0.726801
R-HSA-1855183	Synthesis of IP2, IP, and Ins in the cytosol	1	32	0.00210762	0.726801	0.726801
R-HSA-2173793	Transcriptional activity of SMAD2/SMAD3:SMAD4 heterotrimer	2	64	0.00421524	0.731791	0.731791
R-HSA-983712	Ion channel transport	7	208	0.0136995	0.737586	0.737586
R-HSA-4641262	Disassembly of the destruction complex and recruitment of AXIN to the membrane	1	33	0.00217348	0.737669	0.737669
R-HSA-445095	Interaction between L1 and Ankyrins	1	33	0.00217348	0.737669	0.737669
R-HSA-3928663	EPHA-mediated growth cone collapse	1	33	0.00217348	0.737669	0.737669
R-HSA-8866652	Synthesis of active ubiquitin: roles of E1 and E2 enzymes	1	33	0.00217348	0.737669	0.737669
R-HSA-9018679	Biosynthesis of EPA-derived SPMs	1	33	0.00217348	0.737669	0.737669
R-HSA-1483213	Synthesis of PE	1	33	0.00217348	0.737669	0.737669
R-HSA-112399	IRS-mediated signalling	2	65	0.0042811	0.739563	0.739563
R-HSA-429914	Deadenylation-dependent mRNA decay	2	65	0.0042811	0.739563	0.739563
R-HSA-171306	Packaging Of Telomere Ends	1	34	0.00223935	0.748105	0.748105
R-HSA-73728	RNA Polymerase I Promoter Opening	1	34	0.00223935	0.748105	0.748105
R-HSA-451326	Activation of kainate receptors upon glutamate binding	1	34	0.00223935	0.748105	0.748105
R-HSA-73614	Pyrimidine salvage	1	34	0.00223935	0.748105	0.748105
R-HSA-381119	Unfolded Protein Response (UPR)	5	155	0.0102088	0.751903	0.751903
R-HSA-201722	Formation of the beta-catenin:TCF transactivating complex	2	67	0.00441283	0.75453	0.75453
R-HSA-5693565	Recruitment and ATM-mediated phosphorylation of repair and signaling proteins at DNA double strand breaks	2	67	0.00441283	0.75453	0.75453
R-HSA-9033241	Peroxisomal protein import	2	67	0.00441283	0.75453	0.75453
R-HSA-9006335	Signaling by Erythropoietin	1	35	0.00230521	0.758127	0.758127
R-HSA-917729	Endosomal Sorting Complex Required For Transport (ESCRT)	1	35	0.00230521	0.758127	0.758127
R-HSA-420092	Glucagon-type ligand receptors	1	35	0.00230521	0.758127	0.758127
R-HSA-180024	DARPP-32 events	1	35	0.00230521	0.758127	0.758127
R-HSA-450282	MAPK targets/ Nuclear events mediated by MAP kinases	1	35	0.00230521	0.758127	0.758127
R-HSA-8873719	RAB geranylgeranylation	2	68	0.00447869	0.761732	0.761732
R-HSA-421270	Cell-cell junction organization	2	68	0.00447869	0.761732	0.761732
R-HSA-3299685	Detoxification of Reactive Oxygen Species	2	68	0.00447869	0.761732	0.761732
R-HSA-9012999	RHO GTPase cycle	16	460	0.030297	0.764308	0.764308
R-HSA-74752	Signaling by Insulin receptor	3	99	0.00652045	0.764328	0.764328
R-HSA-373080	Class B/2 (Secretin family receptors)	3	99	0.00652045	0.764328	0.764328
R-HSA-5334118	DNA methylation	1	36	0.00237107	0.76775	0.76775
R-HSA-76046	RNA Polymerase III Transcription Initiation	1	36	0.00237107	0.76775	0.76775
R-HSA-2022854	Keratan sulfate biosynthesis	1	36	0.00237107	0.76775	0.76775
R-HSA-9706574	RHOBTB GTPase Cycle	1	36	0.00237107	0.76775	0.76775
R-HSA-9008059	Interleukin-37 signaling	1	36	0.00237107	0.76775	0.76775
R-HSA-5626467	RHO GTPases activate IQGAPs	1	36	0.00237107	0.76775	0.76775
R-HSA-5223345	Miscellaneous transport and binding events	1	36	0.00237107	0.76775	0.76775
R-HSA-2424491	DAP12 signaling	1	36	0.00237107	0.76775	0.76775
R-HSA-2428928	IRS-related events triggered by IGF1R	2	69	0.00454456	0.76875	0.76875
R-HSA-1268020	Mitochondrial protein import	2	69	0.00454456	0.76875	0.76875
R-HSA-1660499	Synthesis of PIPs at the plasma membrane	2	69	0.00454456	0.76875	0.76875
R-HSA-8956321	Nucleotide salvage	2	69	0.00454456	0.76875	0.76875
R-HSA-8986944	Transcriptional Regulation by MECP2	3	100	0.00658631	0.770182	0.770182
R-HSA-446193	Biosynthesis of the N-glycan precursor (dolichol lipid-linked oligosaccharide, LLO) and transfer to a nascent protein	5	159	0.0104722	0.771059	0.771059
R-HSA-196854	Metabolism of vitamins and cofactors	13	382	0.0251597	0.773046	0.773046
R-HSA-6791226	Major pathway of rRNA processing in the nucleolus and cytosol	6	189	0.0124481	0.776867	0.776867
R-HSA-399719	Trafficking of AMPA receptors	1	37	0.00243694	0.776991	0.776991
R-HSA-2129379	Molecules associated with elastic fibres	1	37	0.00243694	0.776991	0.776991
R-HSA-186763	Downstream signal transduction	1	37	0.00243694	0.776991	0.776991
R-HSA-1474151	Tetrahydrobiopterin (BH4) synthesis, recycling, salvage and regulation	1	37	0.00243694	0.776991	0.776991
R-HSA-888590	GABA synthesis, release, reuptake and degradation	1	37	0.00243694	0.776991	0.776991
R-HSA-162710	Synthesis of glycosylphosphatidylinositol (GPI)	1	37	0.00243694	0.776991	0.776991
R-HSA-174824	Plasma lipoprotein assembly, remodeling, and clearance	3	102	0.00671804	0.781535	0.781535
R-HSA-1296065	Inwardly rectifying K+ channels	1	38	0.0025028	0.785865	0.785865
R-HSA-5668599	RHO GTPases Activate NADPH Oxidases	1	38	0.0025028	0.785865	0.785865
R-HSA-5690714	CD22 mediated BCR regulation	2	72	0.00474215	0.788734	0.788734
R-HSA-74751	Insulin receptor signalling cascade	2	72	0.00474215	0.788734	0.788734
R-HSA-2428924	IGF1R signaling cascade	2	72	0.00474215	0.788734	0.788734
R-HSA-397795	G-protein beta:gamma signalling	1	39	0.00256866	0.794387	0.794387
R-HSA-9022692	Regulation of MECP2 expression and activity	1	39	0.00256866	0.794387	0.794387
R-HSA-110330	Recognition and association of DNA glycosylase with site containing an affected purine	1	39	0.00256866	0.794387	0.794387
R-HSA-917977	Transferrin endocytosis and recycling	1	39	0.00256866	0.794387	0.794387
R-HSA-399721	Glutamate binding, activation of AMPA receptors and synaptic plasticity	1	39	0.00256866	0.794387	0.794387
R-HSA-2404192	Signaling by Type 1 Insulin-like Growth Factor 1 Receptor (IGF1R)	2	73	0.00480801	0.795049	0.795049
R-HSA-8950505	Gene and protein expression by JAK-STAT signaling after Interleukin-12 stimulation	2	73	0.00480801	0.795049	0.795049
R-HSA-400253	Circadian Clock	3	105	0.00691563	0.797694	0.797694
R-HSA-2467813	Separation of Sister Chromatids	6	195	0.0128433	0.801081	0.801081
R-HSA-5696394	DNA Damage Recognition in GG-NER	1	40	0.00263453	0.80257	0.80257
R-HSA-163359	Glucagon signaling in metabolic regulation	1	40	0.00263453	0.80257	0.80257
R-HSA-1482788	Acyl chain remodelling of PC	1	40	0.00263453	0.80257	0.80257
R-HSA-5693606	DNA Double Strand Break Response	2	75	0.00493974	0.807181	0.807181
R-HSA-5663213	RHO GTPases Activate WASPs and WAVEs	1	41	0.00270039	0.810428	0.810428
R-HSA-8982491	Glycogen metabolism	1	41	0.00270039	0.810428	0.810428
R-HSA-3371497	HSP90 chaperone cycle for steroid hormone receptors (SHR) in the presence of ligand	2	76	0.0050056	0.813004	0.813004
R-HSA-199991	Membrane Trafficking	23	668	0.0439966	0.813534	0.813534
R-HSA-110328	Recognition and association of DNA glycosylase with site containing an affected pyrimidine	1	42	0.00276625	0.817973	0.817973
R-HSA-187687	Signalling to ERKs	1	42	0.00276625	0.817973	0.817973
R-HSA-6804757	Regulation of TP53 Degradation	1	43	0.00283211	0.825219	0.825219
R-HSA-8963691	Phenylalanine and tyrosine metabolism	1	43	0.00283211	0.825219	0.825219
R-HSA-201556	Signaling by ALK	1	43	0.00283211	0.825219	0.825219
R-HSA-1368108	BMAL1:CLOCK,NPAS2 activates circadian gene expression	1	43	0.00283211	0.825219	0.825219
R-HSA-166786	Creation of C4 and C2 activators	3	111	0.00731081	0.827019	0.827019
R-HSA-9009391	Extra-nuclear estrogen signaling	3	111	0.00731081	0.827019	0.827019
R-HSA-9013106	RHOC GTPase cycle	2	79	0.00520319	0.829541	0.829541
R-HSA-975634	Retinoid metabolism and transport	2	79	0.00520319	0.829541	0.829541
R-HSA-212300	PRC2 methylates histones and DNA	1	44	0.00289798	0.832177	0.832177
R-HSA-9696270	RND2 GTPase cycle	1	44	0.00289798	0.832177	0.832177
R-HSA-9013420	RHOU GTPase cycle	1	44	0.00289798	0.832177	0.832177
R-HSA-69473	G2/M DNA damage checkpoint	2	80	0.00526905	0.834754	0.834754
R-HSA-198725	Nuclear Events (kinase and transcription factor activation)	2	80	0.00526905	0.834754	0.834754
R-HSA-111885	Opioid Signalling	3	113	0.00744253	0.835952	0.835952
R-HSA-1989781	PPARA activates gene expression	5	175	0.011526	0.836501	0.836501
R-HSA-427359	SIRT1 negatively regulates rRNA expression	1	45	0.00296384	0.838858	0.838858
R-HSA-110331	Cleavage of the damaged purine	1	45	0.00296384	0.838858	0.838858
R-HSA-1566948	Elastic fibre formation	1	45	0.00296384	0.838858	0.838858
R-HSA-74217	Purine salvage	1	45	0.00296384	0.838858	0.838858
R-HSA-193775	Synthesis of bile acids and bile salts via 24-hydroxycholesterol	1	45	0.00296384	0.838858	0.838858
R-HSA-452723	Transcriptional regulation of pluripotent stem cells	1	45	0.00296384	0.838858	0.838858
R-HSA-3108214	SUMOylation of DNA damage response and repair proteins	2	81	0.00533491	0.839823	0.839823
R-HSA-1912422	Pre-NOTCH Expression and Processing	3	114	0.0075084	0.840268	0.840268
R-HSA-400206	Regulation of lipid metabolism by PPARalpha	5	177	0.0116578	0.843492	0.843492
R-HSA-75105	Fatty acyl-CoA biosynthesis	2	82	0.00540078	0.84475	0.84475
R-HSA-1222556	ROS and RNS production in phagocytes	2	82	0.00540078	0.84475	0.84475
R-HSA-8953750	Transcriptional Regulation by E2F6	1	46	0.0030297	0.845274	0.845274
R-HSA-73927	Depurination	1	46	0.0030297	0.845274	0.845274
R-HSA-71336	Pentose phosphate pathway	1	46	0.0030297	0.845274	0.845274
R-HSA-6806003	Regulation of TP53 Expression and Degradation	1	46	0.0030297	0.845274	0.845274
R-HSA-975576	N-glycan antennae elongation in the medial/trans-Golgi	1	46	0.0030297	0.845274	0.845274
R-HSA-5218920	VEGFR2 mediated vascular permeability	1	46	0.0030297	0.845274	0.845274
R-HSA-9648002	RAS processing	1	46	0.0030297	0.845274	0.845274
R-HSA-8868773	rRNA processing in the nucleus and cytosol	6	208	0.0136995	0.846517	0.846517
R-HSA-5696395	Formation of Incision Complex in GG-NER	1	47	0.00309557	0.851434	0.851434
R-HSA-451927	Interleukin-2 family signaling	1	47	0.00309557	0.851434	0.851434
R-HSA-2408522	Selenoamino acid metabolism	5	180	0.0118554	0.853515	0.853515
R-HSA-1980143	Signaling by NOTCH1	2	84	0.0055325	0.854194	0.854194
R-HSA-9020591	Interleukin-12 signaling	2	84	0.0055325	0.854194	0.854194
R-HSA-1632852	Macroautophagy	4	150	0.00987947	0.856748	0.856748
R-HSA-9670095	Inhibition of DNA recombination at telomere	1	48	0.00316143	0.85735	0.85735
R-HSA-427389	ERCC6 (CSB) and EHMT2 (G9a) positively regulate rRNA expression	1	48	0.00316143	0.85735	0.85735
R-HSA-5625886	Activated PKN1 stimulates transcription of AR (androgen receptor) regulated genes KLK2 and KLK3	1	49	0.00322729	0.86303	0.86303
R-HSA-3000480	Scavenging by Class A Receptors	1	49	0.00322729	0.86303	0.86303
R-HSA-5423646	Aflatoxin activation and detoxification	1	49	0.00322729	0.86303	0.86303
R-HSA-1655829	Regulation of cholesterol biosynthesis by SREBP (SREBF)	2	87	0.00573009	0.86738	0.86738
R-HSA-991365	Activation of GABAB receptors	1	50	0.00329316	0.868485	0.868485
R-HSA-381676	Glucagon-like Peptide-1 (GLP1) regulates insulin secretion	1	50	0.00329316	0.868485	0.868485
R-HSA-977444	GABA B receptor activation	1	50	0.00329316	0.868485	0.868485
R-HSA-512988	Interleukin-3, Interleukin-5 and GM-CSF signaling	1	50	0.00329316	0.868485	0.868485
R-HSA-379716	Cytosolic tRNA aminoacylation	1	50	0.00329316	0.868485	0.868485
R-HSA-3214841	PKMTs methylate histone lysines	1	51	0.00335902	0.873723	0.873723
R-HSA-75876	Synthesis of very long-chain fatty acyl-CoAs	1	51	0.00335902	0.873723	0.873723
R-HSA-110329	Cleavage of the damaged pyrimidine	1	51	0.00335902	0.873723	0.873723
R-HSA-73928	Depyrimidination	1	51	0.00335902	0.873723	0.873723
R-HSA-5693607	Processing of DNA double-strand break ends	2	89	0.00586182	0.875553	0.875553
R-HSA-9663891	Selective autophagy	2	89	0.00586182	0.875553	0.875553
R-HSA-6806667	Metabolism of fat-soluble vitamins	2	89	0.00586182	0.875553	0.875553
R-HSA-68882	Mitotic Anaphase	7	249	0.0163999	0.877236	0.877236
R-HSA-3928662	EPHB-mediated forward signaling	1	52	0.00342488	0.878752	0.878752
R-HSA-1483249	Inositol phosphate metabolism	2	90	0.00592768	0.879463	0.879463
R-HSA-2555396	Mitotic Metaphase and Anaphase	7	250	0.0164658	0.879678	0.879678
R-HSA-3700989	Transcriptional Regulation by TP53	15	484	0.0318778	0.882822	0.882822
R-HSA-432040	Vasopressin regulates renal water homeostasis via Aquaporins	1	53	0.00349075	0.883582	0.883582
R-HSA-9013148	CDC42 GTPase cycle	4	159	0.0104722	0.885268	0.885268
R-HSA-1500620	Meiosis	2	92	0.00605941	0.886945	0.886945
R-HSA-9013404	RAC2 GTPase cycle	2	92	0.00605941	0.886945	0.886945
R-HSA-1614635	Sulfur amino acid metabolism	2	92	0.00605941	0.886945	0.886945
R-HSA-72165	mRNA Splicing - Minor Pathway	1	54	0.00355661	0.888219	0.888219
R-HSA-606279	Deposition of new CENPA-containing nucleosomes at the centromere	1	54	0.00355661	0.888219	0.888219
R-HSA-774815	Nucleosome assembly	1	54	0.00355661	0.888219	0.888219
R-HSA-2299718	Condensation of Prophase Chromosomes	1	55	0.00362247	0.892672	0.892672
R-HSA-3214858	RMTs methylate histone arginines	1	55	0.00362247	0.892672	0.892672
R-HSA-8955332	Carboxyterminal post-translational modifications of tubulin	1	55	0.00362247	0.892672	0.892672
R-HSA-15869	Metabolism of nucleotides	7	256	0.016861	0.893493	0.893493
R-HSA-9634597	GPER1 signaling	1	56	0.00368834	0.896948	0.896948
R-HSA-9031628	NGF-stimulated transcription	1	56	0.00368834	0.896948	0.896948
R-HSA-373760	L1CAM interactions	3	130	0.00856221	0.897022	0.897022
R-HSA-2980736	Peptide hormone metabolism	3	130	0.00856221	0.897022	0.897022
R-HSA-446728	Cell junction organization	2	95	0.006257	0.897365	0.897365
R-HSA-447115	Interleukin-12 family signaling	2	96	0.00632286	0.900635	0.900635
R-HSA-5620920	Cargo trafficking to the periciliary membrane	1	57	0.0037542	0.901054	0.901054
R-HSA-2122947	NOTCH1 Intracellular Domain Regulates Transcription	1	57	0.0037542	0.901054	0.901054
R-HSA-71291	Metabolism of amino acids and derivatives	21	666	0.0438648	0.902871	0.902871
R-HSA-173623	Classical antibody-mediated complement activation	2	97	0.00638872	0.903808	0.903808
R-HSA-9612973	Autophagy	4	166	0.0109333	0.903903	0.903903
R-HSA-912446	Meiotic recombination	1	58	0.00382006	0.904996	0.904996
R-HSA-9748787	Azathioprine ADME	1	58	0.00382006	0.904996	0.904996
R-HSA-425393	Transport of inorganic cations/anions and amino acids/oligopeptides	4	167	0.0109991	0.906335	0.906335
R-HSA-1500931	Cell-Cell communication	3	134	0.00882566	0.908036	0.908036
R-HSA-373752	Netrin-1 signaling	1	59	0.00388593	0.908782	0.908782
R-HSA-5620912	Anchoring of the basal body to the plasma membrane	2	99	0.00652045	0.909871	0.909871
R-HSA-4085001	Sialic acid metabolism	1	60	0.00395179	0.912417	0.912417
R-HSA-9634815	Transcriptional Regulation by NPAS4	1	60	0.00395179	0.912417	0.912417
R-HSA-112310	Neurotransmitter release cycle	2	100	0.00658631	0.912767	0.912767
R-HSA-9006936	Signaling by TGFB family members	3	136	0.00895739	0.913133	0.913133
R-HSA-9639288	Amino acids regulate mTORC1	1	61	0.00401765	0.915907	0.915907
R-HSA-73772	RNA Polymerase I Promoter Escape	1	61	0.00401765	0.915907	0.915907
R-HSA-1640170	Cell Cycle	23	734	0.0483435	0.917448	0.917448
R-HSA-6809371	Formation of the cornified envelope	3	138	0.00908911	0.917972	0.917972
R-HSA-5250924	B-WICH complex positively regulates rRNA expression	1	62	0.00408351	0.919259	0.919259
R-HSA-4551638	SUMOylation of chromatin organization proteins	1	62	0.00408351	0.919259	0.919259
R-HSA-69278	Cell Cycle, Mitotic	18	596	0.0392544	0.92133	0.92133
R-HSA-3214815	HDACs deacetylate histones	1	63	0.00414938	0.922477	0.922477
R-HSA-6811436	COPI-independent Golgi-to-ER retrograde traffic	1	63	0.00414938	0.922477	0.922477
R-HSA-73929	Base-Excision Repair, AP Site Formation	1	63	0.00414938	0.922477	0.922477
R-HSA-9753281	Paracetamol ADME	1	63	0.00414938	0.922477	0.922477
R-HSA-193648	NRAGE signals death through JNK	1	64	0.00421524	0.925567	0.925567
R-HSA-5653656	Vesicle-mediated transport	26	828	0.0545347	0.927825	0.927825
R-HSA-5621480	Dectin-2 family	1	65	0.0042811	0.928534	0.928534
R-HSA-2730905	Role of LAT2/NTAL/LAB on calcium mobilization	2	107	0.00704736	0.93072	0.93072
R-HSA-170834	Signaling by TGF-beta Receptor Complex	2	107	0.00704736	0.93072	0.93072
R-HSA-9029569	NR1H3 & NR1H2 regulate gene expression linked to cholesterol transport and efflux	1	66	0.00434697	0.931383	0.931383
R-HSA-382551	Transport of small molecules	31	971	0.0639531	0.931433	0.931433
R-HSA-72312	rRNA processing	6	246	0.0162023	0.933107	0.933107
R-HSA-112043	PLC beta mediated events	1	67	0.00441283	0.934118	0.934118
R-HSA-2022090	Assembly of collagen fibrils and other multimeric structures	1	67	0.00441283	0.934118	0.934118
R-HSA-977443	GABA receptor activation	1	68	0.00447869	0.936745	0.936745
R-HSA-983189	Kinesins	1	68	0.00447869	0.936745	0.936745
R-HSA-8978934	Metabolism of cofactors	1	68	0.00447869	0.936745	0.936745
R-HSA-156590	Glutathione conjugation	1	68	0.00447869	0.936745	0.936745
R-HSA-379724	tRNA Aminoacylation	1	68	0.00447869	0.936745	0.936745
R-HSA-70171	Glycolysis	2	110	0.00724495	0.937292	0.937292
R-HSA-193704	p75 NTR receptor-mediated signalling	2	110	0.00724495	0.937292	0.937292
R-HSA-1474228	Degradation of the extracellular matrix	3	148	0.00974774	0.938673	0.938673
R-HSA-1442490	Collagen degradation	1	69	0.00454456	0.939267	0.939267
R-HSA-445717	Aquaporin-mediated transport	1	69	0.00454456	0.939267	0.939267
R-HSA-5663220	RHO GTPases Activate Formins	3	149	0.00981361	0.940454	0.940454
R-HSA-1483255	PI Metabolism	2	112	0.00737667	0.941341	0.941341
R-HSA-416476	G alpha (q) signalling events	7	284	0.0187051	0.941522	0.941522
R-HSA-8943724	Regulation of PTEN gene transcription	1	70	0.00461042	0.941689	0.941689
R-HSA-6784531	tRNA processing in the nucleus	1	70	0.00461042	0.941689	0.941689
R-HSA-186797	Signaling by PDGF	1	70	0.00461042	0.941689	0.941689
R-HSA-380284	Loss of proteins required for interphase microtubule organization from the centrosome	1	71	0.00467628	0.944014	0.944014
R-HSA-380259	Loss of Nlp from mitotic centrosomes	1	71	0.00467628	0.944014	0.944014
R-HSA-2426168	Activation of gene expression by SREBF (SREBP)	1	71	0.00467628	0.944014	0.944014
R-HSA-1483206	Glycerophospholipid biosynthesis	5	221	0.0145558	0.944637	0.944637
R-HSA-6790901	rRNA modification in the nucleus and cytosol	1	72	0.00474215	0.946247	0.946247
R-HSA-936837	Ion transport by P-type ATPases	1	72	0.00474215	0.946247	0.946247
R-HSA-373076	Class A/1 (Rhodopsin-like receptors)	11	414	0.0272673	0.947647	0.947647
R-HSA-418555	G alpha (s) signalling events	4	189	0.0124481	0.947656	0.947656
R-HSA-112040	G-protein mediated events	1	73	0.00480801	0.948391	0.948391
R-HSA-913709	O-linked glycosylation of mucins	1	73	0.00480801	0.948391	0.948391
R-HSA-9013149	RAC1 GTPase cycle	4	191	0.0125799	0.950432	0.950432
R-HSA-8854518	AURKA Activation by TPX2	1	74	0.00487387	0.950449	0.950449
R-HSA-163841	Gamma carboxylation, hypusine formation and arylsulfatase activation	1	74	0.00487387	0.950449	0.950449
R-HSA-418346	Platelet homeostasis	2	118	0.00777185	0.952048	0.952048
R-HSA-2029480	Fcgamma receptor (FCGR) dependent phagocytosis	4	193	0.0127116	0.953072	0.953072
R-HSA-193368	Synthesis of bile acids and bile salts via 7alpha-hydroxycholesterol	1	78	0.00513732	0.957895	0.957895
R-HSA-1474165	Reproduction	2	123	0.00810117	0.95952	0.95952
R-HSA-5693567	HDR through Homologous Recombination (HRR) or Single Strand Annealing (SSA)	2	124	0.00816703	0.960874	0.960874
R-HSA-5250913	Positive epigenetic regulation of rRNA expression	1	80	0.00526905	0.961188	0.961188
R-HSA-427413	NoRC negatively regulates rRNA expression	1	80	0.00526905	0.961188	0.961188
R-HSA-9749641	Aspirin ADME	1	80	0.00526905	0.961188	0.961188
R-HSA-380270	Recruitment of mitotic centrosome proteins and complexes	1	81	0.00533491	0.962737	0.962737
R-HSA-5578749	Transcriptional regulation by small RNAs	1	81	0.00533491	0.962737	0.962737
R-HSA-204998	Cell death signalling via NRAGE, NRIF and NADE	1	81	0.00533491	0.962737	0.962737
R-HSA-1428517	The citric acid (TCA) cycle and respiratory electron transport	5	238	0.0156754	0.964195	0.964195
R-HSA-380287	Centrosome maturation	1	83	0.00546664	0.965652	0.965652
R-HSA-2173782	Binding and Uptake of Ligands by Scavenger Receptors	3	168	0.011065	0.966371	0.966371
R-HSA-2871809	FCERI mediated Ca+2 mobilization	2	129	0.00849634	0.967018	0.967018
R-HSA-5693538	Homology Directed Repair	2	130	0.00856221	0.96813	0.96813
R-HSA-73854	RNA Polymerase I Promoter Clearance	1	85	0.00559837	0.968339	0.968339
R-HSA-9024446	NR1H2 and NR1H3-mediated signaling	1	85	0.00559837	0.968339	0.968339
R-HSA-216083	Integrin cell surface interactions	1	86	0.00566423	0.969603	0.969603
R-HSA-1483257	Phospholipid metabolism	7	314	0.020681	0.970733	0.970733
R-HSA-73864	RNA Polymerase I Transcription	1	87	0.00573009	0.970816	0.970816
R-HSA-2995410	Nuclear Envelope (NE) Reassembly	1	88	0.00579596	0.971981	0.971981
R-HSA-6806834	Signaling by MET	1	88	0.00579596	0.971981	0.971981
R-HSA-2151201	Transcriptional activation of mitochondrial biogenesis	1	88	0.00579596	0.971981	0.971981
R-HSA-5250941	Negative epigenetic regulation of rRNA expression	1	89	0.00586182	0.9731	0.9731
R-HSA-9018677	Biosynthesis of DHA-derived SPMs	1	89	0.00586182	0.9731	0.9731
R-HSA-390918	Peroxisomal lipid metabolism	1	90	0.00592768	0.974174	0.974174
R-HSA-9716542	Signaling by Rho GTPases, Miro GTPases and RHOBTB3	20	725	0.0477508	0.974513	0.974513
R-HSA-5633007	Regulation of TP53 Activity	3	178	0.0117236	0.975305	0.975305
R-HSA-446203	Asparagine N-linked glycosylation	10	421	0.0277284	0.976046	0.976046
R-HSA-5696399	Global Genome Nucleotide Excision Repair (GG-NER)	1	92	0.00605941	0.976195	0.976195
R-HSA-1266738	Developmental Biology	39	1279	0.084239	0.976998	0.976998
R-HSA-70326	Glucose metabolism	2	140	0.00922084	0.977438	0.977438
R-HSA-6811442	Intra-Golgi and retrograde Golgi-to-ER traffic	4	219	0.014424	0.977439	0.977439
R-HSA-392499	Metabolism of proteins	73	2214	0.145821	0.977555	0.977555
R-HSA-6807505	RNA polymerase II transcribes snRNA genes	1	94	0.00619113	0.978059	0.978059
R-HSA-5419276	Mitochondrial translation termination	1	94	0.00619113	0.978059	0.978059
R-HSA-5389840	Mitochondrial translation elongation	1	94	0.00619113	0.978059	0.978059
R-HSA-195258	RHO GTPase Effectors	7	326	0.0214714	0.978094	0.978094
R-HSA-8939211	ESR-mediated signaling	5	257	0.0169268	0.978411	0.978411
R-HSA-418594	G alpha (i) signalling events	10	426	0.0280577	0.978508	0.978508
R-HSA-3108232	SUMO E3 ligases SUMOylate target proteins	3	183	0.012053	0.978878	0.978878
R-HSA-5368286	Mitochondrial translation initiation	1	96	0.00632286	0.979776	0.979776
R-HSA-438064	Post NMDA receptor activation events	1	96	0.00632286	0.979776	0.979776
R-HSA-194315	Signaling by Rho GTPases	19	709	0.046697	0.979942	0.979942
R-HSA-8956319	Nucleotide catabolism	2	144	0.00948429	0.980372	0.980372
R-HSA-380320	Recruitment of NuMA to mitotic centrosomes	1	97	0.00638872	0.980584	0.980584
R-HSA-597592	Post-translational protein modification	50	1604	0.105644	0.98173	0.98173
R-HSA-73884	Base Excision Repair	1	100	0.00658631	0.98282	0.98282
R-HSA-8856688	Golgi-to-ER retrograde transport	2	148	0.00974774	0.982934	0.982934
R-HSA-2990846	SUMOylation	3	192	0.0126457	0.984103	0.984103
R-HSA-5368287	Mitochondrial translation	1	102	0.00671804	0.984165	0.984165
R-HSA-2029481	FCGR activation	1	103	0.0067839	0.984798	0.984798
R-HSA-1474290	Collagen formation	1	104	0.00684977	0.985405	0.985405
R-HSA-8953854	Metabolism of RNA	21	789	0.051966	0.985824	0.985824
R-HSA-77289	Mitochondrial Fatty Acid Beta-Oxidation	1	105	0.00691563	0.985989	0.985989
R-HSA-8980692	RHOA GTPase cycle	2	154	0.0101429	0.98618	0.98618
R-HSA-9018519	Estrogen-dependent gene expression	2	154	0.0101429	0.98618	0.98618
R-HSA-2168880	Scavenging of heme from plasma	1	106	0.00698149	0.986549	0.986549
R-HSA-6811434	COPI-dependent Golgi-to-ER retrograde traffic	1	107	0.00704736	0.987086	0.987086
R-HSA-6807878	COPI-mediated anterograde transport	1	107	0.00704736	0.987086	0.987086
R-HSA-1296071	Potassium Channels	1	107	0.00704736	0.987086	0.987086
R-HSA-68886	M Phase	9	416	0.0273991	0.987217	0.987217
R-HSA-2029482	Regulation of actin dynamics for phagocytic cup formation	2	158	0.0104064	0.988001	0.988001
R-HSA-157579	Telomere Maintenance	1	109	0.00717908	0.988098	0.988098
R-HSA-3214847	HATs acetylate histones	1	110	0.00724495	0.988574	0.988574
R-HSA-442755	Activation of NMDA receptors and postsynaptic events	1	113	0.00744253	0.98989	0.98989
R-HSA-192105	Synthesis of bile acids and bile salts	1	113	0.00744253	0.98989	0.98989
R-HSA-425366	Transport of bile salts and organic acids, metal ions and amine compounds	2	165	0.0108674	0.990641	0.990641
R-HSA-372790	Signaling by GPCR	23	875	0.0576302	0.990978	0.990978
R-HSA-5617472	Activation of anterior HOX genes in hindbrain development during early embryogenesis	1	116	0.00764012	0.991056	0.991056
R-HSA-5619507	Activation of HOX genes during differentiation	1	116	0.00764012	0.991056	0.991056
R-HSA-2142753	Arachidonic acid metabolism	2	168	0.011065	0.991591	0.991591
R-HSA-1474244	Extracellular matrix organization	6	328	0.0216031	0.991616	0.991616
R-HSA-611105	Respiratory electron transport	1	118	0.00777185	0.991757	0.991757
R-HSA-5693532	DNA Double-Strand Break Repair	2	169	0.0111309	0.991886	0.991886
R-HSA-2187338	Visual phototransduction	2	169	0.0111309	0.991886	0.991886
R-HSA-5696398	Nucleotide Excision Repair	1	119	0.00783771	0.992086	0.992086
R-HSA-211000	Gene Silencing by RNA	1	120	0.00790358	0.992403	0.992403
R-HSA-388396	GPCR downstream signalling	20	794	0.0522953	0.992587	0.992587
R-HSA-500792	GPCR ligand binding	14	608	0.0400448	0.993077	0.993077
R-HSA-2871796	FCERI mediated MAPK activation	1	124	0.00816703	0.993548	0.993548
R-HSA-194068	Bile acid and bile salt metabolism	1	125	0.00823289	0.993806	0.993806
R-HSA-5628897	TP53 Regulates Metabolic Genes	1	126	0.00829876	0.994054	0.994054
R-HSA-1592230	Mitochondrial biogenesis	1	128	0.00843048	0.99452	0.99452
R-HSA-73894	DNA Repair	7	381	0.0250939	0.994643	0.994643
R-HSA-1630316	Glycosaminoglycan metabolism	2	181	0.0119212	0.994726	0.994726
R-HSA-6805567	Keratinization	3	226	0.0148851	0.994728	0.994728
R-HSA-2029485	Role of phospholipids in phagocytosis	1	129	0.00849634	0.99474	0.99474
R-HSA-9006934	Signaling by Receptor Tyrosine Kinases	14	621	0.040901	0.994769	0.994769
R-HSA-9748784	Drug ADME	3	230	0.0151485	0.995383	0.995383
R-HSA-5173105	O-linked glycosylation	1	133	0.0087598	0.995533	0.995533
R-HSA-112314	Neurotransmitter receptors and postsynaptic signal transmission	3	232	0.0152802	0.99568	0.99568
R-HSA-68875	Mitotic Prophase	1	135	0.00889152	0.995883	0.995883
R-HSA-73886	Chromosome Maintenance	1	136	0.00895739	0.996048	0.996048
R-HSA-212165	Epigenetic regulation of gene expression	1	139	0.00915498	0.996504	0.996504
R-HSA-163200	Respiratory electron transport, ATP synthesis by chemiosmotic coupling, and heat production by uncoupling proteins.	1	153	0.0100771	0.998028	0.998028
R-HSA-425407	SLC-mediated transmembrane transport	7	420	0.0276625	0.998158	0.998158
R-HSA-5617833	Cilium Assembly	2	210	0.0138313	0.998166	0.998166
R-HSA-112315	Transmission across Chemical Synapses	5	344	0.0226569	0.998258	0.998258
R-HSA-9018678	Biosynthesis of specialized proresolving mediators (SPMs)	1	159	0.0104722	0.998458	0.998458
R-HSA-948021	Transport to the Golgi and subsequent modification	2	219	0.014424	0.998683	0.998683
R-HSA-199977	ER to Golgi Anterograde Transport	1	164	0.0108016	0.998743	0.998743
R-HSA-397014	Muscle contraction	2	232	0.0152802	0.999187	0.999187
R-HSA-112316	Neuronal System	8	490	0.0322729	0.999252	0.999252
R-HSA-8957322	Metabolism of steroids	4	331	0.0218007	0.999306	0.999306
R-HSA-72306	tRNA processing	1	184	0.0121188	0.999446	0.999446
R-HSA-72163	mRNA Splicing - Major Pathway	1	188	0.0123823	0.99953	0.99953
R-HSA-9006931	Signaling by Nuclear Receptors	5	387	0.025489	0.999543	0.999543
R-HSA-4839726	Chromatin organization	2	258	0.0169927	0.999692	0.999692
R-HSA-3247509	Chromatin modifying enzymes	2	258	0.0169927	0.999692	0.999692
R-HSA-72172	mRNA Splicing	1	199	0.0131068	0.999701	0.999701
R-HSA-156580	Phase II - Conjugation of compounds	2	263	0.017322	0.999745	0.999745
R-HSA-71387	Metabolism of carbohydrates	6	456	0.0300336	0.999804	0.999804
R-HSA-68877	Mitotic Prometaphase	1	211	0.0138971	0.999817	0.999817
R-HSA-8978868	Fatty acid metabolism	5	431	0.028387	0.999889	0.999889
R-HSA-1852241	Organelle biogenesis and maintenance	3	338	0.0222617	0.99989	0.99989
R-HSA-212436	Generic Transcription Pathway	37	1588	0.104591	0.999959	0.999959
R-HSA-72203	Processing of Capped Intron-Containing Pre-mRNA	1	259	0.0170586	0.999975	0.999975
R-HSA-73857	RNA Polymerase II Transcription	38	1730	0.113943	0.999996	0.999996
R-HSA-162582	Signal Transduction	79	3023	0.199104	0.999998	0.999998
R-HSA-74160	Gene expression (Transcription)	40	1893	0.124679	1	1
R-HSA-211859	Biological oxidations	3	551	0.0362906	1	1
R-HSA-556833	Metabolism of lipids	19	1446	0.0952381	1	1
R-HSA-1430728	Metabolism	84	3641	0.239808	1	1
R-HSA-9709957	Sensory Perception	7	1262	0.0831193	1	1

## Sheet: TwoToFourWeek_AllGenes_Pathways
Stable Identifier	Pathway Name	Entities Found	Entities Total	Entities Ratio	Entitis pValue	Entities FDR
R-HSA-6798695	Neutrophil degranulation	83	480	0.0316143	1.11022e-16	5.21805e-14
R-HSA-1280215	Cytokine Signaling in Immune system	131	1107	0.0729105	1.11022e-16	5.21805e-14
R-HSA-168256	Immune System	280	2698	0.177699	1.11022e-16	5.21805e-14
R-HSA-6783783	Interleukin-10 signaling	31	86	0.00566423	2.22045e-16	7.81597e-14
R-HSA-909733	Interferon alpha/beta signaling	43	190	0.012514	4.88498e-15	1.37756e-12
R-HSA-168249	Innate Immune System	138	1345	0.0885859	4.21885e-14	9.91429e-12
R-HSA-913531	Interferon Signaling	59	397	0.0261477	2.76035e-12	5.5483e-10
R-HSA-449147	Signaling by Interleukins	77	658	0.0433379	1.17494e-10	2.06789e-08
R-HSA-9616222	Transcriptional regulation of granulopoiesis	18	71	0.00467628	8.24287e-08	1.28589e-05
R-HSA-6785807	Interleukin-4 and Interleukin-13 signaling	30	211	0.0138971	1.62304e-06	0.000228849
R-HSA-380108	Chemokine receptors bind chemokines	14	57	0.0037542	3.16432e-06	0.000405033
R-HSA-381119	Unfolded Protein Response (UPR)	23	155	0.0102088	1.34151e-05	0.00156956
R-HSA-381183	ATF6 (ATF6-alpha) activates chaperone genes	6	15	0.000987947	0.000169256	0.0182797
R-HSA-198933	Immunoregulatory interactions between a Lymphoid and a non-Lymphoid cell	33	316	0.0208128	0.000216755	0.0216755
R-HSA-1679131	Trafficking and processing of endosomal TLR	6	16	0.00105381	0.000238538	0.0224226
R-HSA-381033	ATF6 (ATF6-alpha) activates chaperones	6	17	0.00111967	0.000328391	0.0288984
R-HSA-422085	Synthesis, secretion, and deacylation of Ghrelin	7	26	0.00171244	0.000535425	0.0344028
R-HSA-877300	Interferon gamma signaling	27	252	0.0165975	0.000537544	0.0344028
R-HSA-2559582	Senescence-Associated Secretory Phenotype (SASP)	14	91	0.00599355	0.000439605	0.0344028
R-HSA-375276	Peptide ligand-binding receptors	23	203	0.0133702	0.000650357	0.0373414
R-HSA-381038	XBP1(S) activates chaperone genes	14	95	0.006257	0.000664561	0.0373414
R-HSA-5660668	CLEC7A/inflammasome pathway	4	8	0.000526905	0.000931347	0.0502928
R-HSA-381070	IRE1alpha activates chaperones	14	101	0.00665218	0.00118028	0.0613746
R-HSA-8983711	OAS antiviral response	5	15	0.000987947	0.00131988	0.065994
R-HSA-168898	Toll-like Receptor Cascades	22	202	0.0133044	0.00137975	0.0662279
R-HSA-1169410	Antiviral mechanism by IFN-stimulated genes	13	94	0.00619113	0.0017737	0.0798166
R-HSA-69205	G1/S-Specific Transcription	8	43	0.00283211	0.00230477	0.10141
R-HSA-5334118	DNA methylation	7	36	0.00237107	0.00334571	0.137174
R-HSA-1236973	Cross-presentation of particulate exogenous antigens (phagosomes)	4	13	0.000856221	0.00528766	0.211506
R-HSA-453279	Mitotic G1 phase and G1/S transition	18	174	0.0114602	0.00599621	0.233852
R-HSA-9768919	NPAS4 regulates expression of target genes	7	41	0.00270039	0.00666453	0.247557
R-HSA-176417	Phosphorylation of Emi1	3	8	0.000526905	0.00907568	0.326725
R-HSA-212300	PRC2 methylates histones and DNA	7	44	0.00289798	0.00957246	0.335036
R-HSA-73728	RNA Polymerase I Promoter Opening	6	34	0.00223935	0.0100089	0.340302
R-HSA-877312	Regulation of IFNG signaling	4	16	0.00105381	0.0107356	0.354275
R-HSA-5686938	Regulation of TLR by endogenous ligand	6	36	0.00237107	0.0129373	0.38941
R-HSA-1280218	Adaptive Immune System	70	1012	0.0666535	0.0129803	0.38941
R-HSA-5625886	Activated PKN1 stimulates transcription of AR (androgen receptor) regulated genes KLK2 and KLK3	7	49	0.00322729	0.0163269	0.462363
R-HSA-9634815	Transcriptional Regulation by NPAS4	8	60	0.00395179	0.0154775	0.462363
R-HSA-5218859	Regulated Necrosis	9	73	0.00480801	0.0167591	0.469255
R-HSA-844615	The AIM2 inflammasome	2	4	0.000263453	0.0192603	0.520027
R-HSA-9634638	Estrogen-dependent nuclear events downstream of ESR-membrane signaling	5	29	0.00191003	0.0197159	0.532328
R-HSA-68616	Assembly of the ORC complex at the origin of replication	6	40	0.00263453	0.0204976	0.532937
R-HSA-2559583	Cellular Senescence	18	200	0.0131726	0.0215408	0.53496
R-HSA-6803207	TP53 Regulates Transcription of Caspase Activators and Caspases	4	20	0.00131726	0.02229	0.53496
R-HSA-373076	Class A/1 (Rhodopsin-like receptors)	32	414	0.0272673	0.0220753	0.53496
R-HSA-5669034	TNFs bind their physiological receptors	5	30	0.00197589	0.0224011	0.537625
R-HSA-448706	Interleukin-1 processing	3	12	0.000790358	0.0262835	0.554376
R-HSA-168188	Toll Like Receptor TLR6:TLR2 Cascade	13	133	0.0087598	0.0263989	0.554376
R-HSA-166058	MyD88:MAL(TIRAP) cascade initiated on plasma membrane	13	133	0.0087598	0.0263989	0.554376
R-HSA-201722	Formation of the beta-catenin:TCF transactivating complex	8	67	0.00441283	0.0274451	0.564133
R-HSA-2299718	Condensation of Prophase Chromosomes	7	55	0.00362247	0.0282067	0.564133
R-HSA-8939236	RUNX1 regulates transcription of genes involved in differentiation of HSCs	11	106	0.00698149	0.0270856	0.564133
R-HSA-110373	Resolution of AP sites via the multiple-nucleotide patch replacement pathway	5	32	0.00210762	0.028456	0.56912
R-HSA-844623	The IPAF inflammasome	2	5	0.000329316	0.0290794	0.574584
R-HSA-5651801	PCNA-Dependent Long Patch Base Excision Repair	4	23	0.00151485	0.0345557	0.574584
R-HSA-171306	Packaging Of Telomere Ends	5	34	0.00223935	0.0354569	0.574584
R-HSA-1169408	ISG15 antiviral mechanism	9	83	0.00546664	0.0340316	0.574584
R-HSA-427359	SIRT1 negatively regulates rRNA expression	6	45	0.00296384	0.033559	0.574584
R-HSA-912446	Meiotic recombination	7	58	0.00382006	0.0359115	0.574584
R-HSA-380994	ATF4 activates genes in response to endoplasmic reticulum stress	5	34	0.00223935	0.0354569	0.574584
R-HSA-9020702	Interleukin-1 signaling	12	125	0.00823289	0.0358898	0.574584
R-HSA-181438	Toll Like Receptor 2 (TLR2) Cascade	13	136	0.00895739	0.030734	0.574584
R-HSA-168179	Toll Like Receptor TLR1:TLR2 Cascade	13	136	0.00895739	0.030734	0.574584
R-HSA-69206	G1/S Transition	14	150	0.00987947	0.0304374	0.574584
R-HSA-622312	Inflammasomes	5	34	0.00223935	0.0354569	0.574584
R-HSA-156711	Polo-like kinase mediated events	4	23	0.00151485	0.0345557	0.574584
R-HSA-5620971	Pyroptosis	5	34	0.00223935	0.0354569	0.574584
R-HSA-69278	Cell Cycle, Mitotic	42	596	0.0392544	0.0368319	0.589311
R-HSA-9707587	Regulation of HMOX1 expression and activity	2	6	0.000395179	0.0404685	0.607028
R-HSA-5626978	TNFR1-mediated ceramide production	2	6	0.000395179	0.0404685	0.607028
R-HSA-8941333	RUNX2 regulates genes involved in differentiation of myeloid cells	2	6	0.000395179	0.0404685	0.607028
R-HSA-1592389	Activation of Matrix Metalloproteinases	5	35	0.00230521	0.0393218	0.607028
R-HSA-844456	The NLRP3 inflammasome	4	24	0.00158072	0.0393612	0.607028
R-HSA-451927	Interleukin-2 family signaling	6	47	0.00309557	0.0400105	0.607028
R-HSA-73884	Base Excision Repair	10	100	0.00658631	0.0418299	0.627449
R-HSA-73930	Abasic sugar-phosphate removal via the single-nucleotide replacement pathway	1	3	0.000197589	0.146056	0.63356
R-HSA-69478	G2/M DNA replication checkpoint	2	7	0.000461042	0.0532415	0.63356
R-HSA-68881	Mitotic Metaphase/Anaphase Transition	1	4	0.000263453	0.189842	0.63356
R-HSA-2562578	TRIF-mediated programmed cell death	2	10	0.000658631	0.0982168	0.63356
R-HSA-1296053	Classical Kir channels	1	5	0.000329316	0.231386	0.63356
R-HSA-212718	EGFR interacts with phospholipase C-gamma	2	11	0.000724495	0.114945	0.63356
R-HSA-9768778	Regulation of NPAS4 mRNA translation	2	11	0.000724495	0.114945	0.63356
R-HSA-975110	TRAF6 mediated IRF7 activation in TLR7/8 or 9 signaling	3	17	0.00111967	0.0618725	0.63356
R-HSA-936964	Activation of IRF3/IRF7 mediated by TBK1/IKK epsilon	3	20	0.00131726	0.0900851	0.63356
R-HSA-9705462	Inactivation of CSF3 (G-CSF) signaling	4	27	0.0017783	0.0559441	0.63356
R-HSA-933543	NF-kB activation through FADD/RIP-1 pathway mediated by caspase-8 and -10	2	14	0.000922084	0.16863	0.63356
R-HSA-110381	Resolution of AP sites via the single-nucleotide replacement pathway	1	7	0.000461042	0.308199	0.63356
R-HSA-68911	G2 Phase	1	7	0.000461042	0.308199	0.63356
R-HSA-912526	Interleukin receptor SHC signaling	4	29	0.00191003	0.0687813	0.63356
R-HSA-1296059	G protein gated Potassium channels	4	31	0.00204176	0.0829972	0.63356
R-HSA-997272	Inhibition of voltage gated Ca2+ channels via Gbeta/gamma subunits	4	31	0.00204176	0.0829972	0.63356
R-HSA-1296041	Activation of G protein gated Potassium channels	4	31	0.00204176	0.0829972	0.63356
R-HSA-68689	CDC6 association with the ORC:origin complex	1	8	0.000526905	0.343681	0.63356
R-HSA-202040	G-protein activation	3	26	0.00171244	0.158751	0.63356
R-HSA-9674555	Signaling by CSF3 (G-CSF)	4	35	0.00230521	0.115307	0.63356
R-HSA-606279	Deposition of new CENPA-containing nucleosomes at the centromere	6	54	0.00355661	0.0684631	0.63356
R-HSA-774815	Nucleosome assembly	6	54	0.00355661	0.0684631	0.63356
R-HSA-5696397	Gap-filling DNA repair synthesis and ligation in GG-NER	3	27	0.0017783	0.171441	0.63356
R-HSA-8857538	PTK6 promotes HIF1A stabilization	1	9	0.000592768	0.377345	0.63356
R-HSA-9027283	Erythropoietin activates STAT5	1	9	0.000592768	0.377345	0.63356
R-HSA-113507	E2F-enabled inhibition of pre-replication complex formation	1	9	0.000592768	0.377345	0.63356
R-HSA-937072	TRAF6-mediated induction of TAK1 complex within TLR4 complex	2	19	0.0012514	0.264193	0.63356
R-HSA-180336	SHC1 events in EGFR signaling	2	19	0.0012514	0.264193	0.63356
R-HSA-8964315	G beta:gamma signalling through BTK	2	19	0.0012514	0.264193	0.63356
R-HSA-991365	Activation of GABAB receptors	5	50	0.00329316	0.126705	0.63356
R-HSA-5656121	Translesion synthesis by POLI	2	20	0.00131726	0.283556	0.63356
R-HSA-8951430	RUNX3 regulates WNT signaling	1	10	0.000658631	0.409284	0.63356
R-HSA-4411364	Binding of TCF/LEF:CTNNB1 to target gene promoters	1	10	0.000658631	0.409284	0.63356
R-HSA-162791	Attachment of GPI anchor to uPAR	1	10	0.000658631	0.409284	0.63356
R-HSA-5696400	Dual Incision in GG-NER	4	41	0.00270039	0.172157	0.63356
R-HSA-3214842	HDMs demethylate histones	3	31	0.00204176	0.224679	0.63356
R-HSA-3301854	Nuclear Pore Complex (NPC) Disassembly	4	42	0.00276625	0.182448	0.63356
R-HSA-141405	Inhibition of the proteolytic activity of APC/C required for the onset of anaphase by mitotic spindle checkpoint components	2	21	0.00138313	0.302871	0.63356
R-HSA-5655862	Translesion synthesis by POLK	2	21	0.00138313	0.302871	0.63356
R-HSA-141430	Inactivation of APC/C via direct inhibition of the APC/C complex	2	21	0.00138313	0.302871	0.63356
R-HSA-196025	Formation of annular gap junctions	1	11	0.000724495	0.439587	0.63356
R-HSA-1169092	Activation of RAS in B cells	1	11	0.000724495	0.439587	0.63356
R-HSA-418217	G beta:gamma signalling through PLC beta	2	23	0.00151485	0.341174	0.63356
R-HSA-1799339	SRP-dependent cotranslational protein targeting to membrane	10	119	0.00783771	0.102326	0.63356
R-HSA-174048	APC/C:Cdc20 mediated degradation of Cyclin B	2	24	0.00158072	0.360085	0.63356
R-HSA-937041	IKK complex recruitment mediated by RIP1	2	24	0.00158072	0.360085	0.63356
R-HSA-190873	Gap junction degradation	1	12	0.000790358	0.468337	0.63356
R-HSA-5218900	CASP8 activity is inhibited	1	12	0.000790358	0.468337	0.63356
R-HSA-176409	APC/C:Cdc20 mediated degradation of mitotic proteins	6	76	0.0050056	0.214394	0.63356
R-HSA-179409	APC-Cdc20 mediated degradation of Nek2A	2	26	0.00171244	0.397264	0.63356
R-HSA-9027277	Erythropoietin activates Phospholipase C gamma (PLCG)	1	13	0.000856221	0.495614	0.63356
R-HSA-5140745	WNT5A-dependent internalization of FZD2, FZD5 and ROR2	1	13	0.000856221	0.495614	0.63356
R-HSA-210990	PECAM1 interactions	1	14	0.000922084	0.521493	0.63356
R-HSA-112308	Presynaptic depolarization and calcium channel opening	1	14	0.000922084	0.521493	0.63356
R-HSA-933541	TRAF6 mediated IRF7 activation	3	44	0.00289798	0.408184	0.63356
R-HSA-5357956	TNFR1-induced NFkappaB signaling pathway	2	30	0.00197589	0.46836	0.63356
R-HSA-1250342	PI3K events in ERBB4 signaling	1	15	0.000987947	0.546046	0.63356
R-HSA-141444	Amplification of signal from unattached kinetochores via a MAD2 inhibitory signal	6	94	0.00619113	0.374661	0.63356
R-HSA-141424	Amplification of signal from the kinetochores	6	94	0.00619113	0.374661	0.63356
R-HSA-9027276	Erythropoietin activates Phosphoinositide-3-kinase (PI3K)	1	16	0.00105381	0.569341	0.63356
R-HSA-3000484	Scavenging by Class F Receptors	1	16	0.00105381	0.569341	0.63356
R-HSA-170660	Adenylate cyclase activating pathway	1	17	0.00111967	0.591442	0.63356
R-HSA-1170546	Prolactin receptor signaling	1	18	0.00118554	0.612409	0.63356
R-HSA-8847993	ERBB2 Activates PTK6 Signaling	1	18	0.00118554	0.612409	0.63356
R-HSA-174184	Cdc20:Phospho-APC/C mediated degradation of Cyclin A	4	73	0.00480801	0.535399	0.63356
R-HSA-174113	SCF-beta-TrCP mediated degradation of Emi1	3	55	0.00362247	0.553106	0.63356
R-HSA-69618	Mitotic Spindle Checkpoint	6	111	0.00731081	0.529019	0.63356
R-HSA-179419	APC:Cdc20 mediated degradation of cell cycle proteins prior to satisfation of the cell cycle checkpoint	4	74	0.00487387	0.546034	0.63356
R-HSA-8948700	Competing endogenous RNAs (ceRNAs) regulate PTEN translation	1	19	0.0012514	0.632302	0.63356
R-HSA-9027284	Erythropoietin activates RAS	1	19	0.0012514	0.632302	0.63356
R-HSA-170670	Adenylate cyclase inhibitory pathway	1	19	0.0012514	0.632302	0.63356
R-HSA-6785631	ERBB2 Regulates Cell Motility	1	19	0.0012514	0.632302	0.63356
R-HSA-1989781	PPARA activates gene expression	9	175	0.011526	0.572489	0.63356
R-HSA-159227	Transport of the SLBP independent Mature mRNA	2	39	0.00256866	0.608338	0.63356
R-HSA-390522	Striated Muscle Contraction	2	40	0.00263453	0.622039	0.63356
R-HSA-159230	Transport of the SLBP Dependant Mature mRNA	2	40	0.00263453	0.622039	0.63356
R-HSA-72649	Translation initiation complex formation	3	62	0.00408351	0.63356	0.63356
R-HSA-176814	Activation of APC/C and APC/C:Cdc20 mediated degradation of mitotic proteins	6	77	0.00507146	0.222682	0.63356
R-HSA-400206	Regulation of lipid metabolism by PPARalpha	9	177	0.0116578	0.585989	0.63356
R-HSA-176408	Regulation of APC/C activators between G1/S and early anaphase	6	83	0.00546664	0.274383	0.63356
R-HSA-110362	POLB-Dependent Long Patch Base Excision Repair	2	15	0.000987947	0.187354	0.63356
R-HSA-391160	Signal regulatory protein family interactions	2	18	0.00118554	0.244831	0.63356
R-HSA-5656169	Termination of translesion DNA synthesis	4	35	0.00230521	0.115307	0.63356
R-HSA-68962	Activation of the pre-replicative complex	4	36	0.00237107	0.124133	0.63356
R-HSA-977444	GABA B receptor activation	5	50	0.00329316	0.126705	0.63356
R-HSA-8984722	Interleukin-35 Signalling	2	16	0.00105381	0.206346	0.63356
R-HSA-3214847	HATs acetylate histones	6	110	0.00724495	0.52029	0.63356
R-HSA-4641265	Repression of WNT target genes	2	16	0.00105381	0.206346	0.63356
R-HSA-110313	Translesion synthesis by Y family DNA polymerases bypasses lesions on DNA template	4	48	0.00316143	0.247831	0.63356
R-HSA-73893	DNA Damage Bypass	5	57	0.0037542	0.184354	0.63356
R-HSA-5625740	RHO GTPases activate PKNs	8	80	0.00526905	0.0641209	0.63356
R-HSA-110314	Recognition of DNA damage by PCNA-containing replication complex	4	30	0.00197589	0.0757203	0.63356
R-HSA-75158	TRAIL signaling	1	8	0.000526905	0.343681	0.63356
R-HSA-1221632	Meiotic synapsis	6	62	0.00408351	0.112263	0.63356
R-HSA-8964616	G beta:gamma signalling through CDC42	2	21	0.00138313	0.302871	0.63356
R-HSA-5625900	RHO GTPases activate CIT	2	23	0.00151485	0.341174	0.63356
R-HSA-389359	CD28 dependent Vav1 pathway	1	17	0.00111967	0.591442	0.63356
R-HSA-174143	APC/C-mediated degradation of cell cycle proteins	7	92	0.00605941	0.214524	0.63356
R-HSA-453276	Regulation of mitotic cell cycle	7	92	0.00605941	0.214524	0.63356
R-HSA-180292	GAB1 signalosome	2	23	0.00151485	0.341174	0.63356
R-HSA-182971	EGFR downregulation	2	37	0.00243694	0.579811	0.63356
R-HSA-9633012	Response of EIF2AK4 (GCN2) to amino acid deficiency	8	115	0.00757426	0.262685	0.63356
R-HSA-168928	DDX58/IFIH1-mediated induction of interferon-alpha/beta	8	104	0.00684977	0.186545	0.63356
R-HSA-1059683	Interleukin-6 signaling	3	17	0.00111967	0.0618725	0.63356
R-HSA-912694	Regulation of IFNA/IFNB signaling	3	28	0.00184417	0.184408	0.63356
R-HSA-110312	Translesion synthesis by REV1	2	19	0.0012514	0.264193	0.63356
R-HSA-3214815	HDACs deacetylate histones	6	63	0.00414938	0.118552	0.63356
R-HSA-397795	G-protein beta:gamma signalling	2	39	0.00256866	0.608338	0.63356
R-HSA-381340	Transcriptional regulation of white adipocyte differentiation	10	109	0.00717908	0.0662504	0.63356
R-HSA-2586552	Signaling by Leptin	1	13	0.000856221	0.495614	0.63356
R-HSA-5668599	RHO GTPases Activate NADPH Oxidases	3	38	0.0025028	0.323252	0.63356
R-HSA-5649702	APEX1-Independent Resolution of AP Sites via the Single Nucleotide Replacement Pathway	1	12	0.000790358	0.468337	0.63356
R-HSA-168638	NOD1/2 Signaling Pathway	3	41	0.00270039	0.365956	0.63356
R-HSA-3214858	RMTs methylate histone arginines	4	55	0.00362247	0.329071	0.63356
R-HSA-936440	Negative regulators of DDX58/IFIH1 signaling	4	37	0.00243694	0.133236	0.63356
R-HSA-512988	Interleukin-3, Interleukin-5 and GM-CSF signaling	6	50	0.00329316	0.0510716	0.63356
R-HSA-879415	Advanced glycosylation endproduct receptor signaling	3	16	0.00105381	0.0535561	0.63356
R-HSA-176974	Unwinding of DNA	2	12	0.000790358	0.132328	0.63356
R-HSA-937039	IRAK1 recruits IKK complex	2	16	0.00105381	0.206346	0.63356
R-HSA-975144	IRAK1 recruits IKK complex upon TLR7/8 or 9 stimulation	2	16	0.00105381	0.206346	0.63356
R-HSA-9634600	Regulation of glycolysis by fructose 2,6-bisphosphate metabolism	2	18	0.00118554	0.244831	0.63356
R-HSA-196299	Beta-catenin phosphorylation cascade	2	19	0.0012514	0.264193	0.63356
R-HSA-9670095	Inhibition of DNA recombination at telomere	5	48	0.00316143	0.112003	0.63356
R-HSA-982772	Growth hormone receptor signaling	3	29	0.00191003	0.197622	0.63356
R-HSA-428930	Thromboxane signalling through TP receptor	3	30	0.00197589	0.211055	0.63356
R-HSA-933542	TRAF6 mediated NF-kB activation	3	30	0.00197589	0.211055	0.63356
R-HSA-110320	Translesion Synthesis by POLH	2	24	0.00158072	0.360085	0.63356
R-HSA-392170	ADP signalling through P2Y purinoceptor 12	2	26	0.00171244	0.397264	0.63356
R-HSA-69109	Leading Strand Synthesis	1	16	0.00105381	0.569341	0.63356
R-HSA-69091	Polymerase switching	1	16	0.00105381	0.569341	0.63356
R-HSA-9711097	Cellular response to starvation	10	176	0.0115919	0.44726	0.63356
R-HSA-69166	Removal of the Flap Intermediate	1	18	0.00118554	0.612409	0.63356
R-HSA-5693565	Recruitment and ATM-mediated phosphorylation of repair and signaling proteins at DNA double strand breaks	4	67	0.00441283	0.469185	0.63356
R-HSA-6783589	Interleukin-6 family signaling	3	30	0.00197589	0.211055	0.63356
R-HSA-918233	TRAF3-dependent IRF activation pathway	3	20	0.00131726	0.0900851	0.63356
R-HSA-5617472	Activation of anterior HOX genes in hindbrain development during early embryogenesis	7	116	0.00764012	0.410534	0.63356
R-HSA-5619507	Activation of HOX genes during differentiation	7	116	0.00764012	0.410534	0.63356
R-HSA-69273	Cyclin A/B1/B2 associated events during G2/M transition	3	32	0.00210762	0.238468	0.63356
R-HSA-4641262	Disassembly of the destruction complex and recruitment of AXIN to the membrane	4	33	0.00217348	0.098531	0.63356
R-HSA-399997	Acetylcholine regulates insulin secretion	2	20	0.00131726	0.283556	0.63356
R-HSA-432722	Golgi Associated Vesicle Biogenesis	3	61	0.00401765	0.622707	0.63356
R-HSA-73933	Resolution of Abasic Sites (AP sites)	5	48	0.00316143	0.112003	0.63356
R-HSA-1266695	Interleukin-7 signaling	4	31	0.00204176	0.0829972	0.63356
R-HSA-392518	Signal amplification	3	41	0.00270039	0.365956	0.63356
R-HSA-210455	Astrocytic Glutamate-Glutamine Uptake And Metabolism	2	10	0.000658631	0.0982168	0.63356
R-HSA-112313	Neurotransmitter uptake and metabolism In glial cells	2	10	0.000658631	0.0982168	0.63356
R-HSA-444473	Formyl peptide receptors bind formyl peptides and many other ligands	2	11	0.000724495	0.114945	0.63356
R-HSA-426496	Post-transcriptional silencing by small RNAs	1	7	0.000461042	0.308199	0.63356
R-HSA-179812	GRB2 events in EGFR signaling	2	16	0.00105381	0.206346	0.63356
R-HSA-176187	Activation of ATR in response to replication stress	4	39	0.00256866	0.152221	0.63356
R-HSA-72200	mRNA Editing: C to U Conversion	1	10	0.000658631	0.409284	0.63356
R-HSA-9020933	Interleukin-23 signaling	1	11	0.000724495	0.439587	0.63356
R-HSA-1500620	Meiosis	8	92	0.00605941	0.116705	0.63356
R-HSA-2025928	Calcineurin activates NFAT	1	12	0.000790358	0.468337	0.63356
R-HSA-2179392	EGFR Transactivation by Gastrin	1	13	0.000856221	0.495614	0.63356
R-HSA-977443	GABA receptor activation	5	68	0.00447869	0.28927	0.63356
R-HSA-400042	Adrenaline,noradrenaline inhibits insulin secretion	2	32	0.00210762	0.501991	0.63356
R-HSA-5685938	HDR through Single Strand Annealing (SSA)	2	39	0.00256866	0.608338	0.63356
R-HSA-5693607	Processing of DNA double-strand break ends	8	89	0.00586182	0.101857	0.63356
R-HSA-69236	G1 Phase	3	52	0.00342488	0.515576	0.63356
R-HSA-69231	Cyclin D associated events in G1	3	52	0.00342488	0.515576	0.63356
R-HSA-391251	Protein folding	6	102	0.00671804	0.448496	0.63356
R-HSA-6788467	IL-6-type cytokine receptor ligand interactions	1	17	0.00111967	0.591442	0.63356
R-HSA-69306	DNA Replication	14	169	0.0111309	0.0675138	0.63356
R-HSA-6814122	Cooperation of PDCL (PhLP1) and TRiC/CCT in G-protein beta folding	3	41	0.00270039	0.365956	0.63356
R-HSA-390466	Chaperonin-mediated protein folding	6	96	0.00632286	0.393185	0.63356
R-HSA-8934593	Regulation of RUNX1 Expression and Activity	2	32	0.00210762	0.501991	0.63356
R-HSA-69239	Synthesis of DNA	8	132	0.00869393	0.393272	0.63356
R-HSA-69002	DNA Replication Pre-Initiation	11	132	0.00869393	0.0938387	0.63356
R-HSA-400451	Free fatty acids regulate insulin secretion	2	28	0.00184417	0.433411	0.63356
R-HSA-2500257	Resolution of Sister Chromatid Cohesion	9	134	0.00882566	0.27712	0.63356
R-HSA-204005	COPII-mediated vesicle transport	5	77	0.00507146	0.381366	0.63356
R-HSA-212165	Epigenetic regulation of gene expression	7	139	0.00915498	0.596927	0.63356
R-HSA-8853884	Transcriptional Regulation by VENTX	5	48	0.00316143	0.112003	0.63356
R-HSA-199977	ER to Golgi Anterograde Transport	8	164	0.0108016	0.632207	0.63356
R-HSA-983695	Antigen activates B Cell Receptor (BCR) leading to generation of second messengers	5	103	0.0067839	0.630705	0.63356
R-HSA-1236975	Antigen processing-Cross presentation	15	195	0.0128433	0.0964183	0.63356
R-HSA-8936459	RUNX1 regulates genes involved in megakaryocyte differentiation and platelet function	7	78	0.00513732	0.121333	0.63356
R-HSA-5693606	DNA Double Strand Break Response	4	75	0.00493974	0.556542	0.63356
R-HSA-3134963	DEx/H-box helicases activate type I IFN and inflammatory cytokines production	2	7	0.000461042	0.0532415	0.63356
R-HSA-391906	Leukotriene receptors	2	9	0.000592768	0.0822667	0.63356
R-HSA-69895	Transcriptional activation of cell cycle inhibitor p21	1	6	0.000395179	0.270802	0.63356
R-HSA-69560	Transcriptional activation of p53 responsive genes	1	6	0.000395179	0.270802	0.63356
R-HSA-426486	Small interfering RNA (siRNA) biogenesis	1	9	0.000592768	0.377345	0.63356
R-HSA-69190	DNA strand elongation	4	38	0.0025028	0.142603	0.63356
R-HSA-392851	Prostacyclin signalling through prostacyclin receptor	2	24	0.00158072	0.360085	0.63356
R-HSA-3772470	Negative regulation of TCF-dependent signaling by WNT ligand antagonists	1	15	0.000987947	0.546046	0.63356
R-HSA-416476	G alpha (q) signalling events	17	284	0.0187051	0.329683	0.63356
R-HSA-9634597	GPER1 signaling	3	56	0.00368834	0.565226	0.63356
R-HSA-5250941	Negative epigenetic regulation of rRNA expression	7	89	0.00586182	0.19264	0.63356
R-HSA-69242	S Phase	9	179	0.0117895	0.59929	0.63356
R-HSA-2559585	Oncogene Induced Senescence	5	42	0.00276625	0.0733375	0.63356
R-HSA-1296065	Inwardly rectifying K+ channels	4	38	0.0025028	0.142603	0.63356
R-HSA-418592	ADP signalling through P2Y purinoceptor 1	3	30	0.00197589	0.211055	0.63356
R-HSA-427413	NoRC negatively regulates rRNA expression	7	80	0.00526905	0.133135	0.63356
R-HSA-912631	Regulation of signaling by CBL	2	24	0.00158072	0.360085	0.63356
R-HSA-1912408	Pre-NOTCH Transcription and Translation	7	89	0.00586182	0.19264	0.63356
R-HSA-8856828	Clathrin-mediated endocytosis	10	161	0.010604	0.3431	0.63356
R-HSA-5213460	RIPK1-mediated regulated necrosis	4	42	0.00276625	0.182448	0.63356
R-HSA-140534	Caspase activation via Death Receptors in the presence of ligand	3	20	0.00131726	0.0900851	0.63356
R-HSA-2022854	Keratan sulfate biosynthesis	4	36	0.00237107	0.124133	0.63356
R-HSA-9648895	Response of EIF2AK1 (HRI) to heme deficiency	4	29	0.00191003	0.0687813	0.63356
R-HSA-69186	Lagging Strand Synthesis	2	26	0.00171244	0.397264	0.63356
R-HSA-418597	G alpha (z) signalling events	4	63	0.00414938	0.423195	0.63356
R-HSA-5675482	Regulation of necroptotic cell death	4	36	0.00237107	0.124133	0.63356
R-HSA-379716	Cytosolic tRNA aminoacylation	3	50	0.00329316	0.489642	0.63356
R-HSA-68867	Assembly of the pre-replicative complex	9	114	0.0075084	0.151901	0.63356
R-HSA-5607764	CLEC7A (Dectin-1) signaling	8	120	0.00790358	0.300008	0.63356
R-HSA-201681	TCF dependent signaling in response to WNT	13	216	0.0142264	0.351529	0.63356
R-HSA-195258	RHO GTPase Effectors	20	326	0.0214714	0.274786	0.63356
R-HSA-432030	Transport of glycerol from adipocytes to the liver by Aquaporins	1	3	0.000197589	0.146056	0.63356
R-HSA-170145	Phosphorylation of proteins involved in the G2/M transition by Cyclin A:Cdc2 complexes	1	5	0.000329316	0.231386	0.63356
R-HSA-9754119	Drug-mediated inhibition of CDK4/CDK6 activity	1	6	0.000395179	0.270802	0.63356
R-HSA-9020956	Interleukin-27 signaling	2	13	0.000856221	0.150258	0.63356
R-HSA-5624138	Trafficking of myristoylated proteins to the cilium	1	7	0.000461042	0.308199	0.63356
R-HSA-174577	Activation of C3 and C5	1	7	0.000461042	0.308199	0.63356
R-HSA-427389	ERCC6 (CSB) and EHMT2 (G9a) positively regulate rRNA expression	6	48	0.00316143	0.043511	0.63356
R-HSA-75094	Formation of the Editosome	1	8	0.000526905	0.343681	0.63356
R-HSA-9017802	Noncanonical activation of NOTCH3	1	8	0.000526905	0.343681	0.63356
R-HSA-427975	Proton/oligopeptide cotransporters	1	9	0.000592768	0.377345	0.63356
R-HSA-434313	Intracellular metabolism of fatty acids regulates insulin secretion	1	9	0.000592768	0.377345	0.63356
R-HSA-399955	SEMA3A-Plexin repulsion signaling by inhibiting Integrin adhesion	2	20	0.00131726	0.283556	0.63356
R-HSA-73772	RNA Polymerase I Promoter Escape	6	61	0.00401765	0.10615	0.63356
R-HSA-168643	Nucleotide-binding domain, leucine rich repeat containing receptor (NLR) signaling pathways	7	72	0.00474215	0.0893756	0.63356
R-HSA-1462054	Alpha-defensins	1	11	0.000724495	0.439587	0.63356
R-HSA-3371378	Regulation by c-FLIP	1	11	0.000724495	0.439587	0.63356
R-HSA-500657	Presynaptic function of Kainate receptors	2	23	0.00151485	0.341174	0.63356
R-HSA-9619229	Activation of RAC1 downstream of NMDARs	1	12	0.000790358	0.468337	0.63356
R-HSA-2468052	Establishment of Sister Chromatid Cohesion	1	13	0.000856221	0.495614	0.63356
R-HSA-1300642	Sperm Motility And Taxes	1	13	0.000856221	0.495614	0.63356
R-HSA-68952	DNA replication initiation	1	13	0.000856221	0.495614	0.63356
R-HSA-380612	Metabolism of serotonin	1	13	0.000856221	0.495614	0.63356
R-HSA-6803544	Ion influx/efflux at host-pathogen interface	1	13	0.000856221	0.495614	0.63356
R-HSA-163359	Glucagon signaling in metabolic regulation	3	40	0.00263453	0.351752	0.63356
R-HSA-211979	Eicosanoids	2	27	0.0017783	0.415478	0.63356
R-HSA-9617324	Negative regulation of NMDA receptor-mediated neuronal transmission	2	27	0.0017783	0.415478	0.63356
R-HSA-1474165	Reproduction	9	123	0.00810117	0.204474	0.63356
R-HSA-69481	G2/M Checkpoints	11	153	0.0100771	0.188271	0.63356
R-HSA-433692	Proton-coupled monocarboxylate transport	1	14	0.000922084	0.521493	0.63356
R-HSA-392451	G beta:gamma signalling through PI3Kgamma	2	29	0.00191003	0.451044	0.63356
R-HSA-9706574	RHOBTB GTPase Cycle	2	36	0.00237107	0.564985	0.63356
R-HSA-68949	Orc1 removal from chromatin	4	73	0.00480801	0.535399	0.63356
R-HSA-399954	Sema3A PAK dependent Axon repulsion	1	19	0.0012514	0.632302	0.63356
R-HSA-1236974	ER-Phagosome pathway	9	173	0.0113943	0.558801	0.63356
R-HSA-983169	Class I MHC mediated antigen processing & presentation	24	479	0.0315484	0.624474	0.63356
R-HSA-390471	Association of TriC/CCT with target proteins during biosynthesis	2	40	0.00263453	0.622039	0.63356
R-HSA-445355	Smooth Muscle Contraction	3	61	0.00401765	0.622707	0.63356
R-HSA-1640170	Cell Cycle	44	734	0.0483435	0.208131	0.63356
R-HSA-388396	GPCR downstream signalling	42	794	0.0522953	0.50852	0.63356
R-HSA-166016	Toll Like Receptor 4 (TLR4) Cascade	14	165	0.0108674	0.0579763	0.63356
R-HSA-73886	Chromosome Maintenance	9	136	0.00895739	0.291082	0.63356
R-HSA-68875	Mitotic Prophase	11	135	0.00889152	0.105132	0.63356
R-HSA-5621481	C-type lectin receptors (CLRs)	11	203	0.0133702	0.50231	0.63356
R-HSA-5693532	DNA Double-Strand Break Repair	10	169	0.0111309	0.398491	0.63356
R-HSA-8985947	Interleukin-9 signaling	1	11	0.000724495	0.439587	0.63356
R-HSA-9018519	Estrogen-dependent gene expression	12	154	0.0101429	0.118484	0.63356
R-HSA-114608	Platelet degranulation	10	141	0.0092867	0.213688	0.63356
R-HSA-195721	Signaling by WNT	17	332	0.0218666	0.578453	0.63356
R-HSA-948021	Transport to the Golgi and subsequent modification	11	219	0.014424	0.602315	0.63356
R-HSA-1912422	Pre-NOTCH Expression and Processing	8	114	0.0075084	0.255391	0.63356
R-HSA-69620	Cell Cycle Checkpoints	19	279	0.0183758	0.156784	0.63356
R-HSA-9013973	TICAM1-dependent activation of IRF3/IRF7	1	14	0.000922084	0.521493	0.63356
R-HSA-209543	p75NTR recruits signalling complexes	1	16	0.00105381	0.569341	0.63356
R-HSA-5663220	RHO GTPases Activate Formins	9	149	0.00981361	0.38517	0.63356
R-HSA-68886	M Phase	22	416	0.0273991	0.520229	0.63356
R-HSA-195253	Degradation of beta-catenin by the destruction complex	5	91	0.00599355	0.522141	0.63356
R-HSA-75109	Triglyceride biosynthesis	4	33	0.00217348	0.098531	0.63356
R-HSA-5250913	Positive epigenetic regulation of rRNA expression	6	80	0.00526905	0.248145	0.63356
R-HSA-437239	Recycling pathway of L1	4	55	0.00362247	0.329071	0.63356
R-HSA-3295583	TRP channels	2	32	0.00210762	0.501991	0.63356
R-HSA-69183	Processive synthesis on the lagging strand	1	19	0.0012514	0.632302	0.63356
R-HSA-2172127	DAP12 interactions	4	53	0.00349075	0.305558	0.63356
R-HSA-1461973	Defensins	3	51	0.00335902	0.502696	0.63356
R-HSA-418594	G alpha (i) signalling events	28	426	0.0280577	0.139018	0.63356
R-HSA-5676594	TNF receptor superfamily (TNFSF) members mediating non-canonical NF-kB pathway	2	17	0.00111967	0.225528	0.63356
R-HSA-140837	Intrinsic Pathway of Fibrin Clot Formation	3	26	0.00171244	0.158751	0.63356
R-HSA-5694530	Cargo concentration in the ER	4	37	0.00243694	0.133236	0.63356
R-HSA-157579	Telomere Maintenance	8	109	0.00717908	0.219957	0.63356
R-HSA-5668541	TNFR2 non-canonical NF-kB pathway	8	104	0.00684977	0.186545	0.63356
R-HSA-4086398	Ca2+ pathway	5	81	0.00533491	0.422459	0.63356
R-HSA-166166	MyD88-independent TLR4 cascade	6	121	0.00796944	0.612239	0.63356
R-HSA-419408	Lysosphingolipid and LPA receptors	2	19	0.0012514	0.264193	0.63356
R-HSA-70350	Fructose catabolism	2	20	0.00131726	0.283556	0.63356
R-HSA-5578749	Transcriptional regulation by small RNAs	8	81	0.00533491	0.0678036	0.63356
R-HSA-450341	Activation of the AP-1 family of transcription factors	1	12	0.000790358	0.468337	0.63356
R-HSA-9020958	Interleukin-21 signaling	1	12	0.000790358	0.468337	0.63356
R-HSA-8873719	RAB geranylgeranylation	5	68	0.00447869	0.28927	0.63356
R-HSA-3000480	Scavenging by Class A Receptors	3	49	0.00322729	0.476423	0.63356
R-HSA-445717	Aquaporin-mediated transport	4	69	0.00454456	0.491678	0.63356
R-HSA-9648025	EML4 and NUDC in mitotic spindle formation	7	121	0.00796944	0.452758	0.63356
R-HSA-5626467	RHO GTPases activate IQGAPs	2	36	0.00237107	0.564985	0.63356
R-HSA-171007	p38MAPK events	1	19	0.0012514	0.632302	0.63356
R-HSA-4085377	SUMOylation of SUMOylation proteins	2	39	0.00256866	0.608338	0.63356
R-HSA-5693567	HDR through Homologous Recombination (HRR) or Single Strand Annealing (SSA)	9	124	0.00816703	0.210736	0.63356
R-HSA-937061	TRIF(TICAM1)-mediated TLR4 signaling	6	121	0.00796944	0.612239	0.63356
R-HSA-5693538	Homology Directed Repair	10	130	0.00856221	0.152874	0.63356
R-HSA-901042	Calnexin/calreticulin cycle	3	41	0.00270039	0.365956	0.63356
R-HSA-400685	Sema4D in semaphorin signaling	2	31	0.00204176	0.485347	0.63356
R-HSA-2980766	Nuclear Envelope Breakdown	4	65	0.0042811	0.446338	0.63356
R-HSA-168181	Toll Like Receptor 7/8 (TLR7/8) Cascade	11	118	0.00777185	0.051201	0.63356
R-HSA-456926	Thrombin signalling through proteinase activated receptors (PARs)	3	36	0.00237107	0.294758	0.63356
R-HSA-166208	mTORC1-mediated signalling	2	28	0.00184417	0.433411	0.63356
R-HSA-5685939	HDR through MMEJ (alt-NHEJ)	1	17	0.00111967	0.591442	0.63356
R-HSA-2555396	Mitotic Metaphase and Anaphase	13	250	0.0164658	0.554999	0.63356
R-HSA-76005	Response to elevated platelet cytosolic Ca2+	10	148	0.00974774	0.256781	0.63356
R-HSA-5357769	Caspase activation via extrinsic apoptotic signalling pathway	4	32	0.00210762	0.0906038	0.63356
R-HSA-449836	Other interleukin signaling	3	24	0.00158072	0.13432	0.63356
R-HSA-1442490	Collagen degradation	4	69	0.00454456	0.491678	0.63356
R-HSA-975155	MyD88 dependent cascade initiated on endosome	10	117	0.00770599	0.0943452	0.63356
R-HSA-8939211	ESR-mediated signaling	18	257	0.0169268	0.138786	0.63356
R-HSA-446652	Interleukin-1 family signaling	13	183	0.012053	0.173503	0.63356
R-HSA-9729555	Sensory perception of sour taste	1	6	0.000395179	0.270802	0.63356
R-HSA-5357786	TNFR1-induced proapoptotic signaling	2	14	0.000922084	0.16863	0.63356
R-HSA-480985	Synthesis of dolichyl-phosphate-glucose	1	9	0.000592768	0.377345	0.63356
R-HSA-5666185	RHO GTPases Activate Rhotekin and Rhophilins	1	10	0.000658631	0.409284	0.63356
R-HSA-5250924	B-WICH complex positively regulates rRNA expression	6	62	0.00408351	0.112263	0.63356
R-HSA-69416	Dimerization of procaspase-8	1	11	0.000724495	0.439587	0.63356
R-HSA-446205	Synthesis of GDP-mannose	1	11	0.000724495	0.439587	0.63356
R-HSA-69473	G2/M DNA damage checkpoint	7	80	0.00526905	0.133135	0.63356
R-HSA-2855086	Ficolins bind to repetitive carbohydrate structures on the target cell surface	1	12	0.000790358	0.468337	0.63356
R-HSA-112411	MAPK1 (ERK2) activation	1	12	0.000790358	0.468337	0.63356
R-HSA-2022870	Chondroitin sulfate biosynthesis	2	25	0.00164658	0.378791	0.63356
R-HSA-8876198	RAB GEFs exchange GTP for GDP on RABs	7	94	0.00619113	0.229593	0.63356
R-HSA-8878171	Transcriptional regulation by RUNX1	19	261	0.0171903	0.10133	0.63356
R-HSA-977606	Regulation of Complement cascade	10	139	0.00915498	0.201953	0.63356
R-HSA-166658	Complement cascade	11	156	0.0102746	0.204467	0.63356
R-HSA-166662	Lectin pathway of complement activation	1	15	0.000987947	0.546046	0.63356
R-HSA-6783984	Glycine degradation	1	15	0.000987947	0.546046	0.63356
R-HSA-4655427	SUMOylation of DNA methylation proteins	1	16	0.00105381	0.569341	0.63356
R-HSA-8856825	Cargo recognition for clathrin-mediated endocytosis	7	115	0.00757426	0.402053	0.63356
R-HSA-432040	Vasopressin regulates renal water homeostasis via Aquaporins	3	53	0.00349075	0.528275	0.63356
R-HSA-72695	Formation of the ternary complex, and subsequently, the 43S complex	3	54	0.00355661	0.540787	0.63356
R-HSA-3928665	EPH-ephrin mediated repulsion of cells	3	55	0.00362247	0.553106	0.63356
R-HSA-2173791	TGF-beta receptor signaling in EMT (epithelial to mesenchymal transition)	1	19	0.0012514	0.632302	0.63356
R-HSA-168138	Toll Like Receptor 9 (TLR9) Cascade	10	121	0.00796944	0.110687	0.63356
R-HSA-2559580	Oxidative Stress Induced Senescence	9	114	0.0075084	0.151901	0.63356
R-HSA-6794361	Neurexins and neuroligins	3	60	0.00395179	0.611637	0.63356
R-HSA-1638074	Keratan sulfate/keratin metabolism	4	51	0.00335902	0.282235	0.63356
R-HSA-5693571	Nonhomologous End-Joining (NHEJ)	4	56	0.00368834	0.340869	0.63356
R-HSA-193639	p75NTR signals via NF-kB	1	19	0.0012514	0.632302	0.63356
R-HSA-446353	Cell-extracellular matrix interactions	2	19	0.0012514	0.264193	0.63356
R-HSA-73614	Pyrimidine salvage	3	34	0.00223935	0.266435	0.63356
R-HSA-5689880	Ub-specific processing proteases	12	206	0.0135678	0.401589	0.63356
R-HSA-372790	Signaling by GPCR	46	875	0.0576302	0.524173	0.63356
R-HSA-1538133	G0 and Early G1	4	38	0.0025028	0.142603	0.63356
R-HSA-168176	Toll Like Receptor 5 (TLR5) Cascade	8	109	0.00717908	0.219957	0.63356
R-HSA-168142	Toll Like Receptor 10 (TLR10) Cascade	8	109	0.00717908	0.219957	0.63356
R-HSA-3108214	SUMOylation of DNA damage response and repair proteins	5	81	0.00533491	0.422459	0.63356
R-HSA-2262752	Cellular responses to stress	65	1005	0.0661925	0.0525414	0.63356
R-HSA-8939246	RUNX1 regulates transcription of genes involved in differentiation of myeloid cells	2	11	0.000724495	0.114945	0.63356
R-HSA-6803211	TP53 Regulates Transcription of Death Receptors and Ligands	2	18	0.00118554	0.244831	0.63356
R-HSA-8854691	Interleukin-20 family signaling	3	29	0.00191003	0.197622	0.63356
R-HSA-450520	HuR (ELAVL1) binds and stabilizes mRNA	1	12	0.000790358	0.468337	0.63356
R-HSA-5652084	Fructose metabolism	2	27	0.0017783	0.415478	0.63356
R-HSA-975871	MyD88 cascade initiated on plasma membrane	8	109	0.00717908	0.219957	0.63356
R-HSA-75205	Dissolution of Fibrin Clot	1	14	0.000922084	0.521493	0.63356
R-HSA-9758881	Uptake of dietary cobalamins into enterocytes	1	15	0.000987947	0.546046	0.63356
R-HSA-532668	N-glycan trimming in the ER and Calnexin/Calreticulin cycle	3	57	0.0037542	0.577143	0.63356
R-HSA-381042	PERK regulates gene expression	5	42	0.00276625	0.0733375	0.63356
R-HSA-6804759	Regulation of TP53 Activity through Association with Co-factors	2	17	0.00111967	0.225528	0.63356
R-HSA-6804114	TP53 Regulates Transcription of Genes Involved in G2 Cell Cycle Arrest	2	21	0.00138313	0.302871	0.63356
R-HSA-446203	Asparagine N-linked glycosylation	24	421	0.0277284	0.374197	0.63356
R-HSA-8953897	Cellular responses to stimuli	65	1023	0.067378	0.0691431	0.63356
R-HSA-9614657	FOXO-mediated transcription of cell death genes	3	23	0.00151485	0.122638	0.63356
R-HSA-70221	Glycogen breakdown (glycogenolysis)	2	25	0.00164658	0.378791	0.63356
R-HSA-4551638	SUMOylation of chromatin organization proteins	3	62	0.00408351	0.63356	0.63356
R-HSA-140877	Formation of Fibrin Clot (Clotting Cascade)	5	43	0.00283211	0.0791886	0.63356
R-HSA-2980767	Activation of NIMA Kinases NEK9, NEK6, NEK7	2	9	0.000592768	0.0822667	0.63356
R-HSA-9706374	FLT3 signaling through SRC family kinases	1	6	0.000395179	0.270802	0.63356
R-HSA-2514853	Condensation of Prometaphase Chromosomes	2	15	0.000987947	0.187354	0.63356
R-HSA-1482883	Acyl chain remodeling of DAG and TAG	2	17	0.00111967	0.225528	0.63356
R-HSA-163767	PP2A-mediated dephosphorylation of key metabolic factors	1	9	0.000592768	0.377345	0.63356
R-HSA-1362300	Transcription of E2F targets under negative control by p107 (RBL1) and p130 (RBL2) in complex with HDAC1	2	20	0.00131726	0.283556	0.63356
R-HSA-8849469	PTK6 Regulates RTKs and Their Effectors AKT1 and DOK1	1	11	0.000724495	0.439587	0.63356
R-HSA-197264	Nicotinamide salvaging	5	59	0.00388593	0.20235	0.63356
R-HSA-71240	Tryptophan catabolism	4	48	0.00316143	0.247831	0.63356
R-HSA-198693	AKT phosphorylates targets in the nucleus	1	12	0.000790358	0.468337	0.63356
R-HSA-2465910	MASTL Facilitates Mitotic Progression	1	12	0.000790358	0.468337	0.63356
R-HSA-75876	Synthesis of very long-chain fatty acyl-CoAs	4	51	0.00335902	0.282235	0.63356
R-HSA-110056	MAPK3 (ERK1) activation	1	13	0.000856221	0.495614	0.63356
R-HSA-2022923	Dermatan sulfate biosynthesis	1	13	0.000856221	0.495614	0.63356
R-HSA-211000	Gene Silencing by RNA	9	120	0.00790358	0.186167	0.63356
R-HSA-71384	Ethanol oxidation	2	28	0.00184417	0.433411	0.63356
R-HSA-68884	Mitotic Telophase/Cytokinesis	1	15	0.000987947	0.546046	0.63356
R-HSA-8866654	E3 ubiquitin ligases ubiquitinate target proteins	4	61	0.00401765	0.399823	0.63356
R-HSA-380615	Serotonin clearance from the synaptic cleft	1	16	0.00105381	0.569341	0.63356
R-HSA-418457	cGMP effects	1	18	0.00118554	0.612409	0.63356
R-HSA-77348	Beta oxidation of octanoyl-CoA to hexanoyl-CoA	1	18	0.00118554	0.612409	0.63356
R-HSA-1810476	RIP-mediated NFkB activation via ZBP1	1	19	0.0012514	0.632302	0.63356
R-HSA-9006931	Signaling by Nuclear Receptors	20	387	0.025489	0.563442	0.63356
R-HSA-76002	Platelet activation, signaling and aggregation	15	293	0.0192979	0.577972	0.63356
R-HSA-2122948	Activated NOTCH1 Transmits Signal to the Nucleus	2	32	0.00210762	0.501991	0.63356
R-HSA-9009391	Extra-nuclear estrogen signaling	8	111	0.00731081	0.23391	0.63356
R-HSA-9007101	Rab regulation of trafficking	7	131	0.00862807	0.534938	0.63356
R-HSA-173736	Alternative complement activation	1	6	0.000395179	0.270802	0.63356
R-HSA-110331	Cleavage of the damaged purine	5	45	0.00296384	0.0916145	0.63356
R-HSA-75072	mRNA Editing	1	12	0.000790358	0.468337	0.63356
R-HSA-901032	ER Quality Control Compartment (ERQC)	2	33	0.00217348	0.518284	0.63356
R-HSA-549127	Organic cation transport	2	36	0.00237107	0.564985	0.63356
R-HSA-1482788	Acyl chain remodelling of PC	2	40	0.00263453	0.622039	0.63356
R-HSA-157118	Signaling by NOTCH	13	259	0.0170586	0.60563	0.63356
R-HSA-73927	Depurination	5	46	0.0030297	0.0981819	0.63356
R-HSA-140875	Common Pathway of Fibrin Clot Formation	3	25	0.00164658	0.146368	0.63356
R-HSA-1433557	Signaling by SCF-KIT	5	51	0.00335902	0.134372	0.63356
R-HSA-2980736	Peptide hormone metabolism	9	130	0.00856221	0.249817	0.63356
R-HSA-163358	PKA-mediated phosphorylation of key metabolic factors	1	7	0.000461042	0.308199	0.63356
R-HSA-110330	Recognition and association of DNA glycosylase with site containing an affected purine	5	39	0.00256866	0.0572631	0.63356
R-HSA-446388	Regulation of cytoskeletal remodeling and cell spreading by IPP complex components	1	8	0.000526905	0.343681	0.63356
R-HSA-975163	IRAK2 mediated activation of TAK1 complex upon TLR7/8 or 9 stimulation	2	18	0.00118554	0.244831	0.63356
R-HSA-9707616	Heme signaling	6	70	0.00461042	0.167161	0.63356
R-HSA-9013700	NOTCH4 Activation and Transmission of Signal to the Nucleus	1	12	0.000790358	0.468337	0.63356
R-HSA-193692	Regulated proteolysis of p75NTR	1	12	0.000790358	0.468337	0.63356
R-HSA-8853383	Lysosomal oligosaccharide catabolism	1	12	0.000790358	0.468337	0.63356
R-HSA-391903	Eicosanoid ligand-binding receptors	2	25	0.00164658	0.378791	0.63356
R-HSA-210991	Basigin interactions	2	26	0.00171244	0.397264	0.63356
R-HSA-6799990	Metal sequestration by antimicrobial proteins	1	13	0.000856221	0.495614	0.63356
R-HSA-73854	RNA Polymerase I Promoter Clearance	6	85	0.00559837	0.292228	0.63356
R-HSA-75035	Chk1/Chk2(Cds1) mediated inactivation of Cyclin B:Cdk1 complex	1	15	0.000987947	0.546046	0.63356
R-HSA-964739	N-glycan trimming and elongation in the cis-Golgi	1	18	0.00118554	0.612409	0.63356
R-HSA-399956	CRMPs in Sema3A signaling	1	18	0.00118554	0.612409	0.63356
R-HSA-1461957	Beta defensins	2	40	0.00263453	0.622039	0.63356
R-HSA-170822	Regulation of Glucokinase by Glucokinase Regulatory Protein	2	40	0.00263453	0.622039	0.63356
R-HSA-6791312	TP53 Regulates Transcription of Cell Cycle Genes	5	65	0.0042811	0.259421	0.63356
R-HSA-6803157	Antimicrobial peptides	6	123	0.00810117	0.627874	0.63356
R-HSA-913709	O-linked glycosylation of mucins	4	73	0.00480801	0.535399	0.63356
R-HSA-163125	Post-translational modification: synthesis of GPI-anchored proteins	6	115	0.00757426	0.563247	0.63356
R-HSA-975138	TRAF6 mediated induction of NFkB and MAP kinases upon TLR7/8 or 9 activation	9	116	0.00764012	0.162957	0.63356
R-HSA-9768759	Regulation of NPAS4 gene expression	2	22	0.00144899	0.32209	0.63356
R-HSA-8956321	Nucleotide salvage	4	69	0.00454456	0.491678	0.63356
R-HSA-499943	Interconversion of nucleotide di- and triphosphates	4	80	0.00526905	0.607031	0.63356
R-HSA-6804116	TP53 Regulates Transcription of Genes Involved in G1 Cell Cycle Arrest	2	20	0.00131726	0.283556	0.63356
R-HSA-196807	Nicotinate metabolism	7	84	0.0055325	0.15835	0.63356
R-HSA-162658	Golgi Cisternae Pericentriolar Stack Reorganization	3	17	0.00111967	0.0618725	0.63356
R-HSA-975577	N-Glycan antennae elongation	2	19	0.0012514	0.264193	0.63356
R-HSA-442380	Zinc influx into cells by the SLC39 gene family	1	11	0.000724495	0.439587	0.63356
R-HSA-1362277	Transcription of E2F targets under negative control by DREAM complex	2	25	0.00164658	0.378791	0.63356
R-HSA-8979227	Triglyceride metabolism	5	66	0.00434697	0.269293	0.63356
R-HSA-416550	Sema4D mediated inhibition of cell attachment and migration	1	15	0.000987947	0.546046	0.63356
R-HSA-451326	Activation of kainate receptors upon glutamate binding	2	34	0.00223935	0.534218	0.63356
R-HSA-5578768	Physiological factors	1	18	0.00118554	0.612409	0.63356
R-HSA-373080	Class B/2 (Secretin family receptors)	5	99	0.00652045	0.596188	0.63356
R-HSA-75105	Fatty acyl-CoA biosynthesis	5	82	0.00540078	0.432667	0.63356
R-HSA-417957	P2Y receptors	2	18	0.00118554	0.244831	0.63356
R-HSA-2022377	Metabolism of Angiotensinogen to Angiotensins	2	27	0.0017783	0.415478	0.63356
R-HSA-1368108	BMAL1:CLOCK,NPAS2 activates circadian gene expression	3	43	0.00283211	0.394188	0.63356
R-HSA-2173795	Downregulation of SMAD2/3:SMAD4 transcriptional activity	3	38	0.0025028	0.323252	0.63356
R-HSA-500792	GPCR ligand binding	37	608	0.0400448	0.205382	0.63356
R-HSA-400511	Synthesis, secretion, and inactivation of Glucose-dependent Insulinotropic Polypeptide (GIP)	3	22	0.00144899	0.111352	0.63356
R-HSA-447043	Neurofascin interactions	1	9	0.000592768	0.377345	0.63356
R-HSA-5676934	Protein repair	2	19	0.0012514	0.264193	0.63356
R-HSA-2892245	POU5F1 (OCT4), SOX2, NANOG repress genes related to differentiation	1	10	0.000658631	0.409284	0.63356
R-HSA-2995383	Initiation of Nuclear Envelope (NE) Reformation	2	27	0.0017783	0.415478	0.63356
R-HSA-6804115	TP53 regulates transcription of additional cell cycle genes whose exact role in the p53 pathway remain uncertain	2	28	0.00184417	0.433411	0.63356
R-HSA-73864	RNA Polymerase I Transcription	6	87	0.00573009	0.310298	0.63356
R-HSA-5689896	Ovarian tumor domain proteases	3	44	0.00289798	0.408184	0.63356
R-HSA-5357801	Programmed Cell Death	14	234	0.015412	0.35144	0.63356
R-HSA-205043	NRIF signals cell death from the nucleus	1	18	0.00118554	0.612409	0.63356
R-HSA-189483	Heme degradation	3	40	0.00263453	0.351752	0.63356
R-HSA-1630316	Glycosaminoglycan metabolism	9	181	0.0119212	0.61238	0.63356
R-HSA-418038	Nucleotide-like (purinergic) receptors	2	23	0.00151485	0.341174	0.63356
R-HSA-400508	Incretin synthesis, secretion, and inactivation	3	51	0.00335902	0.502696	0.63356
R-HSA-196757	Metabolism of folate and pterines	3	47	0.00309557	0.449524	0.63356
R-HSA-8939242	RUNX1 regulates transcription of genes involved in differentiation of keratinocytes	2	11	0.000724495	0.114945	0.63356
R-HSA-419812	Calcitonin-like ligand receptors	1	11	0.000724495	0.439587	0.63356
R-HSA-8851680	Butyrophilin (BTN) family interactions	1	12	0.000790358	0.468337	0.63356
R-HSA-418889	Caspase activation via Dependence Receptors in the absence of ligand	1	12	0.000790358	0.468337	0.63356
R-HSA-381771	Synthesis, secretion, and inactivation of Glucagon-like Peptide-1 (GLP-1)	3	47	0.00309557	0.449524	0.63356
R-HSA-420092	Glucagon-type ligand receptors	2	35	0.00230521	0.549786	0.63356
R-HSA-977225	Amyloid fiber formation	8	89	0.00586182	0.101857	0.63356
R-HSA-5633008	TP53 Regulates Transcription of Cell Death Genes	8	83	0.00546664	0.0755519	0.63356
R-HSA-8866910	TFAP2 (AP-2) family regulates transcription of growth factors and their receptors	2	21	0.00138313	0.302871	0.63356
R-HSA-2559586	DNA Damage/Telomere Stress Induced Senescence	6	71	0.00467628	0.174709	0.63356
R-HSA-9758890	Transport of RCbl within the body	1	14	0.000922084	0.521493	0.63356
R-HSA-352230	Amino acid transport across the plasma membrane	4	69	0.00454456	0.491678	0.63356
R-HSA-9614085	FOXO-mediated transcription	7	110	0.00724495	0.359678	0.63356
R-HSA-6803205	TP53 regulates transcription of several additional cell death genes whose specific roles in p53-dependent apoptosis remain uncertain	2	28	0.00184417	0.433411	0.63356
R-HSA-8877330	RUNX1 and FOXP3 control the development of regulatory T lymphocytes (Tregs)	2	17	0.00111967	0.225528	0.63356
R-HSA-425410	Metal ion SLC transporters	2	33	0.00217348	0.518284	0.63356
R-HSA-73929	Base-Excision Repair, AP Site Formation	5	63	0.00414938	0.239951	0.63356
R-HSA-9617828	FOXO-mediated transcription of cell cycle genes	2	27	0.0017783	0.415478	0.63356
R-HSA-196849	Metabolism of water-soluble vitamins and cofactors	13	258	0.0169927	0.600132	0.63356
R-HSA-3299685	Detoxification of Reactive Oxygen Species	4	68	0.00447869	0.480479	0.63356
R-HSA-199220	Vitamin B5 (pantothenate) metabolism	2	35	0.00230521	0.549786	0.63356
R-HSA-435354	Zinc transporters	1	18	0.00118554	0.612409	0.63356
R-HSA-1222556	ROS and RNS production in phagocytes	5	82	0.00540078	0.432667	0.63356
R-HSA-110329	Cleavage of the damaged pyrimidine	5	51	0.00335902	0.134372	0.63356
R-HSA-73928	Depyrimidination	5	51	0.00335902	0.134372	0.63356
R-HSA-110328	Recognition and association of DNA glycosylase with site containing an affected pyrimidine	5	42	0.00276625	0.0733375	0.63356
R-HSA-5365859	RA biosynthesis pathway	2	41	0.00270039	0.635367	0.635367
R-HSA-5673000	RAF activation	2	41	0.00270039	0.635367	0.635367
R-HSA-8982491	Glycogen metabolism	2	41	0.00270039	0.635367	0.635367
R-HSA-8852276	The role of GTSE1 in G2/M progression after G2 checkpoint	4	83	0.00546664	0.635579	0.635579
R-HSA-917937	Iron uptake and transport	4	83	0.00546664	0.635579	0.635579
R-HSA-425366	Transport of bile salts and organic acids, metal ions and amine compounds	8	165	0.0108674	0.638856	0.638856
R-HSA-3700989	Transcriptional Regulation by TP53	24	484	0.0318778	0.644258	0.644258
R-HSA-8852135	Protein ubiquitination	4	84	0.0055325	0.644791	0.644791
R-HSA-8964539	Glutamate and glutamine metabolism	2	42	0.00276625	0.648324	0.648324
R-HSA-5693616	Presynaptic phase of homologous DNA pairing and strand exchange	2	42	0.00276625	0.648324	0.648324
R-HSA-2142816	Synthesis of (16-20)-hydroxyeicosatetraenoic acids (HETE)	1	20	0.00131726	0.651176	0.651176
R-HSA-434316	Fatty Acids bound to GPR40 (FFAR1) regulate insulin secretion	1	20	0.00131726	0.651176	0.651176
R-HSA-176412	Phosphorylation of the APC/C	1	20	0.00131726	0.651176	0.651176
R-HSA-5576886	Phase 4 - resting membrane potential	1	20	0.00131726	0.651176	0.651176
R-HSA-8963684	Tyrosine catabolism	1	20	0.00131726	0.651176	0.651176
R-HSA-71262	Carnitine synthesis	1	20	0.00131726	0.651176	0.651176
R-HSA-9754706	Atorvastatin ADME	1	20	0.00131726	0.651176	0.651176
R-HSA-163685	Integration of energy metabolism	7	147	0.00968188	0.654407	0.654407
R-HSA-72702	Ribosomal scanning and start codon recognition	3	64	0.00421524	0.654607	0.654607
R-HSA-2173793	Transcriptional activity of SMAD2/SMAD3:SMAD4 heterotrimer	3	64	0.00421524	0.654607	0.654607
R-HSA-9759194	Nuclear events mediated by NFE2L2	5	106	0.00698149	0.655381	0.655381
R-HSA-68882	Mitotic Anaphase	12	249	0.0163999	0.658997	0.658997
R-HSA-3232142	SUMOylation of ubiquitinylation proteins	2	43	0.00283211	0.660913	0.660913
R-HSA-114604	GPVI-mediated activation cascade	2	43	0.00283211	0.660913	0.660913
R-HSA-1474228	Degradation of the extracellular matrix	7	148	0.00974774	0.661237	0.661237
R-HSA-983705	Signaling by the B Cell Receptor (BCR)	9	189	0.0124481	0.662462	0.662462
R-HSA-416482	G alpha (12/13) signalling events	4	86	0.00566423	0.66275	0.66275
R-HSA-6807878	COPI-mediated anterograde transport	5	107	0.00704736	0.663368	0.663368
R-HSA-6811434	COPI-dependent Golgi-to-ER retrograde traffic	5	107	0.00704736	0.663368	0.663368
R-HSA-170834	Signaling by TGF-beta Receptor Complex	5	107	0.00704736	0.663368	0.663368
R-HSA-5621480	Dectin-2 family	3	65	0.0042811	0.6648	0.6648
R-HSA-1250347	SHC1 events in ERBB4 signaling	1	21	0.00138313	0.669081	0.669081
R-HSA-430039	mRNA decay by 5' to 3' exoribonuclease	1	21	0.00138313	0.669081	0.669081
R-HSA-432047	Passive transport by Aquaporins	1	21	0.00138313	0.669081	0.669081
R-HSA-1963640	GRB2 events in ERBB2 signaling	1	21	0.00138313	0.669081	0.669081
R-HSA-3000471	Scavenging by Class B Receptors	1	21	0.00138313	0.669081	0.669081
R-HSA-77346	Beta oxidation of decanoyl-CoA to octanoyl-CoA-CoA	1	21	0.00138313	0.669081	0.669081
R-HSA-77288	mitochondrial fatty acid beta-oxidation of unsaturated fatty acids	1	21	0.00138313	0.669081	0.669081
R-HSA-3134975	Regulation of innate immune responses to cytosolic DNA	1	21	0.00138313	0.669081	0.669081
R-HSA-422356	Regulation of insulin secretion	5	108	0.00711322	0.671234	0.671234
R-HSA-6811558	PI5P, PP2A and IER3 Regulate PI3K/AKT Signaling	6	129	0.00849634	0.672513	0.672513
R-HSA-3769402	Deactivation of the beta-catenin transactivating complex	2	44	0.00289798	0.673137	0.673137
R-HSA-6782210	Gap-filling DNA repair synthesis and ligation in TC-NER	3	66	0.00434697	0.674773	0.674773
R-HSA-72662	Activation of the mRNA upon binding of the cap-binding complex and eIFs, and subsequent binding to 43S	3	66	0.00434697	0.674773	0.674773
R-HSA-2995410	Nuclear Envelope (NE) Reassembly	4	88	0.00579596	0.680081	0.680081
R-HSA-180786	Extension of Telomeres	3	67	0.00441283	0.684525	0.684525
R-HSA-2022090	Assembly of collagen fibrils and other multimeric structures	3	67	0.00441283	0.684525	0.684525
R-HSA-5693579	Homologous DNA Pairing and Strand Exchange	2	45	0.00296384	0.685001	0.685001
R-HSA-452723	Transcriptional regulation of pluripotent stem cells	2	45	0.00296384	0.685001	0.685001
R-HSA-174437	Removal of the Flap Intermediate from the C-strand	1	22	0.00144899	0.686069	0.686069
R-HSA-4641263	Regulation of FZD by ubiquitination	1	22	0.00144899	0.686069	0.686069
R-HSA-1614517	Sulfide oxidation to sulfate	1	22	0.00144899	0.686069	0.686069
R-HSA-190840	Microtubule-dependent trafficking of connexons from Golgi to the plasma membrane	1	22	0.00144899	0.686069	0.686069
R-HSA-176407	Conversion from APC/C:Cdc20 to APC/C:Cdh1 in late anaphase	1	22	0.00144899	0.686069	0.686069
R-HSA-1963642	PI3K events in ERBB2 signaling	1	22	0.00144899	0.686069	0.686069
R-HSA-2142770	Synthesis of 15-eicosatetraenoic acid derivatives	1	22	0.00144899	0.686069	0.686069
R-HSA-5358606	Mismatch repair (MMR) directed by MSH2:MSH3 (MutSbeta)	1	22	0.00144899	0.686069	0.686069
R-HSA-5358565	Mismatch repair (MMR) directed by MSH2:MSH6 (MutSalpha)	1	22	0.00144899	0.686069	0.686069
R-HSA-6798163	Choline catabolism	1	22	0.00144899	0.686069	0.686069
R-HSA-174154	APC/C:Cdc20 mediated degradation of Securin	3	68	0.00447869	0.694057	0.694057
R-HSA-6782135	Dual incision in TC-NER	3	68	0.00447869	0.694057	0.694057
R-HSA-983189	Kinesins	3	68	0.00447869	0.694057	0.694057
R-HSA-379724	tRNA Aminoacylation	3	68	0.00447869	0.694057	0.694057
R-HSA-159231	Transport of Mature mRNA Derived from an Intronless Transcript	2	46	0.0030297	0.696509	0.696509
R-HSA-5357905	Regulation of TNFR1 signaling	2	46	0.0030297	0.696509	0.696509
R-HSA-9035034	RHOF GTPase cycle	2	46	0.0030297	0.696509	0.696509
R-HSA-975576	N-glycan antennae elongation in the medial/trans-Golgi	2	46	0.0030297	0.696509	0.696509
R-HSA-2467813	Separation of Sister Chromatids	9	195	0.0128433	0.697434	0.697434
R-HSA-202733	Cell surface interactions at the vascular wall	12	257	0.0169268	0.699831	0.699831
R-HSA-2142670	Synthesis of epoxy (EET) and dihydroxyeicosatrienoic acids (DHET)	1	23	0.00151485	0.702186	0.702186
R-HSA-164378	PKA activation in glucagon signalling	1	23	0.00151485	0.702186	0.702186
R-HSA-432142	Platelet sensitization by LDL	1	23	0.00151485	0.702186	0.702186
R-HSA-4419969	Depolymerisation of the Nuclear Lamina	1	23	0.00151485	0.702186	0.702186
R-HSA-190872	Transport of connexons to the plasma membrane	1	23	0.00151485	0.702186	0.702186
R-HSA-163615	PKA activation	1	23	0.00151485	0.702186	0.702186
R-HSA-2979096	NOTCH2 Activation and Transmission of Signal to the Nucleus	1	23	0.00151485	0.702186	0.702186
R-HSA-5358508	Mismatch Repair	1	23	0.00151485	0.702186	0.702186
R-HSA-1912420	Pre-NOTCH Processing in Golgi	1	23	0.00151485	0.702186	0.702186
R-HSA-1606322	ZBP1(DAI) mediated induction of type I IFNs	1	23	0.00151485	0.702186	0.702186
R-HSA-3928664	Ephrin signaling	1	23	0.00151485	0.702186	0.702186
R-HSA-111471	Apoptotic factor-mediated response	1	23	0.00151485	0.702186	0.702186
R-HSA-1168372	Downstream signaling events of B Cell Receptor (BCR)	4	91	0.00599355	0.704893	0.704893
R-HSA-9707564	Cytoprotection by HMOX1	4	91	0.00599355	0.704893	0.704893
R-HSA-159234	Transport of Mature mRNAs Derived from Intronless Transcripts	2	47	0.00309557	0.707668	0.707668
R-HSA-5696395	Formation of Incision Complex in GG-NER	2	47	0.00309557	0.707668	0.707668
R-HSA-1251985	Nuclear signaling by ERBB4	2	47	0.00309557	0.707668	0.707668
R-HSA-6784531	tRNA processing in the nucleus	3	70	0.00461042	0.712466	0.712466
R-HSA-69580	p53-Dependent G1/S DNA damage checkpoint	3	70	0.00461042	0.712466	0.712466
R-HSA-69563	p53-Dependent G1 DNA Damage Response	3	70	0.00461042	0.712466	0.712466
R-HSA-5696399	Global Genome Nucleotide Excision Repair (GG-NER)	4	92	0.00605941	0.712847	0.712847
R-HSA-9013404	RAC2 GTPase cycle	4	92	0.00605941	0.712847	0.712847
R-HSA-5627117	RHO GTPases Activate ROCKs	1	24	0.00158072	0.717476	0.717476
R-HSA-9013418	RHOBTB2 GTPase cycle	1	24	0.00158072	0.717476	0.717476
R-HSA-9013422	RHOBTB1 GTPase cycle	1	24	0.00158072	0.717476	0.717476
R-HSA-881907	Gastrin-CREB signalling pathway via PKC and MAPK	1	24	0.00158072	0.717476	0.717476
R-HSA-113510	E2F mediated regulation of DNA replication	1	24	0.00158072	0.717476	0.717476
R-HSA-9754189	Germ layer formation at gastrulation	1	24	0.00158072	0.717476	0.717476
R-HSA-1237044	Erythrocytes take up carbon dioxide and release oxygen	1	24	0.00158072	0.717476	0.717476
R-HSA-1480926	O2/CO2 exchange in erythrocytes	1	24	0.00158072	0.717476	0.717476
R-HSA-1834941	STING mediated induction of host immune responses	1	24	0.00158072	0.717476	0.717476
R-HSA-73817	Purine ribonucleoside monophosphate biosynthesis	2	48	0.00316143	0.718481	0.718481
R-HSA-549132	Organic cation/anion/zwitterion transport	2	48	0.00316143	0.718481	0.718481
R-HSA-373755	Semaphorin interactions	3	71	0.00467628	0.721344	0.721344
R-HSA-199418	Negative regulation of the PI3K/AKT network	6	137	0.00902325	0.726456	0.726456
R-HSA-69052	Switching of origins to a post-replicative state	4	94	0.00619113	0.728281	0.728281
R-HSA-5674135	MAP2K and MAPK activation	2	49	0.00322729	0.728956	0.728956
R-HSA-174417	Telomere C-strand (Lagging Strand) Synthesis	2	49	0.00322729	0.728956	0.728956
R-HSA-9615017	FOXO-mediated transcription of oxidative stress, metabolic and neuronal genes	2	49	0.00322729	0.728956	0.728956
R-HSA-9609736	Assembly and cell surface presentation of NMDA receptors	2	49	0.00322729	0.728956	0.728956
R-HSA-5358346	Hedgehog ligand biogenesis	3	72	0.00474215	0.730008	0.730008
R-HSA-69615	G1/S DNA Damage Checkpoints	3	72	0.00474215	0.730008	0.730008
R-HSA-9609523	Insertion of tail-anchored proteins into the endoplasmic reticulum membrane	1	25	0.00164658	0.731982	0.731982
R-HSA-389977	Post-chaperonin tubulin folding pathway	1	25	0.00164658	0.731982	0.731982
R-HSA-389513	CTLA4 inhibitory signaling	1	25	0.00164658	0.731982	0.731982
R-HSA-416572	Sema4D induced cell migration and growth-cone collapse	1	25	0.00164658	0.731982	0.731982
R-HSA-1482922	Acyl chain remodelling of PI	1	25	0.00164658	0.731982	0.731982
R-HSA-1362409	Mitochondrial iron-sulfur cluster biogenesis	1	25	0.00164658	0.731982	0.731982
R-HSA-977347	Serine biosynthesis	1	25	0.00164658	0.731982	0.731982
R-HSA-1793185	Chondroitin sulfate/dermatan sulfate metabolism	3	73	0.00480801	0.738459	0.738459
R-HSA-5685942	HDR through Homologous Recombination (HRR)	3	73	0.00480801	0.738459	0.738459
R-HSA-165159	MTOR signalling	2	50	0.00329316	0.739098	0.739098
R-HSA-381676	Glucagon-like Peptide-1 (GLP1) regulates insulin secretion	2	50	0.00329316	0.739098	0.739098
R-HSA-4615885	SUMOylation of DNA replication proteins	2	50	0.00329316	0.739098	0.739098
R-HSA-2173789	TGF-beta receptor signaling activates SMADs	2	50	0.00329316	0.739098	0.739098
R-HSA-447115	Interleukin-12 family signaling	4	96	0.00632286	0.743087	0.743087
R-HSA-450321	JNK (c-Jun kinases) phosphorylation and activation mediated by activated human TAK1	1	26	0.00171244	0.745744	0.745744
R-HSA-1368082	RORA activates gene expression	1	26	0.00171244	0.745744	0.745744
R-HSA-167044	Signalling to RAS	1	26	0.00171244	0.745744	0.745744
R-HSA-111931	PKA-mediated phosphorylation of CREB	1	26	0.00171244	0.745744	0.745744
R-HSA-174178	APC/C:Cdh1 mediated degradation of Cdc20 and other APC/C:Cdh1 targeted proteins in late mitosis/early G1	3	74	0.00487387	0.746699	0.746699
R-HSA-3214841	PKMTs methylate histone lysines	2	51	0.00335902	0.748915	0.748915
R-HSA-4570464	SUMOylation of RNA binding proteins	2	51	0.00335902	0.748915	0.748915
R-HSA-442660	Na+/Cl- dependent neurotransmitter transporters	2	51	0.00335902	0.748915	0.748915
R-HSA-9755511	KEAP1-NFE2L2 pathway	6	141	0.0092867	0.750973	0.750973
R-HSA-5688426	Deubiquitination	13	289	0.0190344	0.751754	0.751754
R-HSA-9013026	RHOB GTPase cycle	3	75	0.00493974	0.75473	0.75473
R-HSA-69017	CDK-mediated phosphorylation and removal of Cdc6	3	75	0.00493974	0.75473	0.75473
R-HSA-9711123	Cellular response to chemical stress	12	269	0.0177172	0.755202	0.755202
R-HSA-190828	Gap junction trafficking	2	52	0.00342488	0.758412	0.758412
R-HSA-1614558	Degradation of cysteine and homocysteine	2	52	0.00342488	0.758412	0.758412
R-HSA-5683826	Surfactant metabolism	2	52	0.00342488	0.758412	0.758412
R-HSA-8864260	Transcriptional regulation by the AP-2 (TFAP2) family of transcription factors	2	52	0.00342488	0.758412	0.758412
R-HSA-450302	activated TAK1 mediates p38 MAPK activation	1	27	0.0017783	0.7588	0.7588
R-HSA-211958	Miscellaneous substrates	1	27	0.0017783	0.7588	0.7588
R-HSA-174403	Glutathione synthesis and recycling	1	27	0.0017783	0.7588	0.7588
R-HSA-9755088	Ribavirin ADME	1	27	0.0017783	0.7588	0.7588
R-HSA-73887	Death Receptor Signalling	7	164	0.0108016	0.758922	0.758922
R-HSA-189445	Metabolism of porphyrins	3	76	0.0050056	0.762554	0.762554
R-HSA-1236978	Cross-presentation of soluble exogenous antigens (endosomes)	2	53	0.00349075	0.767597	0.767597
R-HSA-9013423	RAC3 GTPase cycle	4	100	0.00658631	0.770844	0.770844
R-HSA-3238698	WNT ligand biogenesis and trafficking	1	28	0.00184417	0.771187	0.771187
R-HSA-212676	Dopamine Neurotransmitter Release Cycle	1	28	0.00184417	0.771187	0.771187
R-HSA-879518	Transport of organic anions	1	28	0.00184417	0.771187	0.771187
R-HSA-429947	Deadenylation of mRNA	1	28	0.00184417	0.771187	0.771187
R-HSA-977068	Termination of O-glycan biosynthesis	1	28	0.00184417	0.771187	0.771187
R-HSA-389357	CD28 dependent PI3K/Akt signaling	1	28	0.00184417	0.771187	0.771187
R-HSA-112409	RAF-independent MAPK1/3 activation	1	28	0.00184417	0.771187	0.771187
R-HSA-189085	Digestion of dietary carbohydrate	1	28	0.00184417	0.771187	0.771187
R-HSA-9013507	NOTCH3 Activation and Transmission of Signal to the Nucleus	1	28	0.00184417	0.771187	0.771187
R-HSA-200425	Carnitine metabolism	1	28	0.00184417	0.771187	0.771187
R-HSA-2173788	Downregulation of TGF-beta receptor signaling	1	28	0.00184417	0.771187	0.771187
R-HSA-9013408	RHOG GTPase cycle	3	78	0.00513732	0.777596	0.777596
R-HSA-448424	Interleukin-17 signaling	3	78	0.00513732	0.777596	0.777596
R-HSA-1834949	Cytosolic sensors of pathogen-associated DNA	3	78	0.00513732	0.777596	0.777596
R-HSA-68877	Mitotic Prometaphase	9	211	0.0138971	0.778975	0.778975
R-HSA-5358351	Signaling by Hedgehog	7	168	0.011065	0.77986	0.77986
R-HSA-8943723	Regulation of PTEN mRNA translation	1	29	0.00191003	0.782938	0.782938
R-HSA-389957	Prefoldin mediated transfer of substrate to CCT/TriC	1	29	0.00191003	0.782938	0.782938
R-HSA-211935	Fatty acids	1	29	0.00191003	0.782938	0.782938
R-HSA-9027604	Biosynthesis of electrophilic ?-3 PUFA oxo-derivatives	1	29	0.00191003	0.782938	0.782938
R-HSA-444209	Free fatty acid receptors	1	29	0.00191003	0.782938	0.782938
R-HSA-446210	Synthesis of UDP-N-acetyl-glucosamine	1	29	0.00191003	0.782938	0.782938
R-HSA-1855167	Synthesis of pyrophosphates in the cytosol	1	29	0.00191003	0.782938	0.782938
R-HSA-164952	The role of Nef in HIV-1 replication and disease pathogenesis	1	29	0.00191003	0.782938	0.782938
R-HSA-2682334	EPH-Ephrin signaling	4	102	0.00671804	0.783813	0.783813
R-HSA-9013106	RHOC GTPase cycle	3	79	0.00520319	0.784818	0.784818
R-HSA-445989	TAK1-dependent IKK and NF-kappa-B activation	2	55	0.00362247	0.785057	0.785057
R-HSA-1483191	Synthesis of PC	2	55	0.00362247	0.785057	0.785057
R-HSA-5628897	TP53 Regulates Metabolic Genes	5	126	0.00829876	0.791743	0.791743
R-HSA-199992	trans-Golgi Network Vesicle Budding	3	80	0.00526905	0.791845	0.791845
R-HSA-75893	TNF signaling	2	56	0.00368834	0.793348	0.793348
R-HSA-389960	Formation of tubulin folding intermediates by CCT/TriC	1	30	0.00197589	0.794087	0.794087
R-HSA-77387	Insulin receptor recycling	1	30	0.00197589	0.794087	0.794087
R-HSA-9758941	Gastrulation	1	30	0.00197589	0.794087	0.794087
R-HSA-70921	Histidine catabolism	1	30	0.00197589	0.794087	0.794087
R-HSA-2132295	MHC class II antigen presentation	6	149	0.00981361	0.795128	0.795128
R-HSA-1474290	Collagen formation	4	104	0.00684977	0.796192	0.796192
R-HSA-204998	Cell death signalling via NRAGE, NRIF and NADE	3	81	0.00533491	0.79868	0.79868
R-HSA-157858	Gap junction trafficking and regulation	2	57	0.0037542	0.801354	0.801354
R-HSA-400253	Circadian Clock	4	105	0.00691563	0.802164	0.802164
R-HSA-174411	Polymerase switching on the C-strand of the telomere	1	31	0.00204176	0.804664	0.804664
R-HSA-203927	MicroRNA (miRNA) biogenesis	1	31	0.00204176	0.804664	0.804664
R-HSA-389599	Alpha-oxidation of phytanate	1	31	0.00204176	0.804664	0.804664
R-HSA-1187000	Fertilization	1	31	0.00204176	0.804664	0.804664
R-HSA-1482801	Acyl chain remodelling of PS	1	31	0.00204176	0.804664	0.804664
R-HSA-9025094	Biosynthesis of DPAn-3 SPMs	1	31	0.00204176	0.804664	0.804664
R-HSA-4420097	VEGFA-VEGFR2 Pathway	5	129	0.00849634	0.808018	0.808018
R-HSA-2162123	Synthesis of Prostaglandins (PG) and Thromboxanes (TX)	2	58	0.00382006	0.809084	0.809084
R-HSA-373760	L1CAM interactions	5	130	0.00856221	0.813213	0.813213
R-HSA-1296071	Potassium Channels	4	107	0.00704736	0.813683	0.813683
R-HSA-5689901	Metalloprotease DUBs	1	32	0.00210762	0.814698	0.814698
R-HSA-9615933	Postmitotic nuclear pore complex (NPC) reformation	1	32	0.00210762	0.814698	0.814698
R-HSA-1855183	Synthesis of IP2, IP, and Ins in the cytosol	1	32	0.00210762	0.814698	0.814698
R-HSA-2046105	Linoleic acid (LA) metabolism	1	32	0.00210762	0.814698	0.814698
R-HSA-109582	Hemostasis	37	803	0.0528881	0.817677	0.817677
R-HSA-9020591	Interleukin-12 signaling	3	84	0.0055325	0.818065	0.818065
R-HSA-1980143	Signaling by NOTCH1	3	84	0.0055325	0.818065	0.818065
R-HSA-446219	Synthesis of substrates in N-glycan biosythesis	5	131	0.00862807	0.818296	0.818296
R-HSA-71387	Metabolism of carbohydrates	20	456	0.0300336	0.823531	0.823531
R-HSA-4085001	Sialic acid metabolism	2	60	0.00395179	0.823744	0.823744
R-HSA-6781827	Transcription-Coupled Nucleotide Excision Repair (TC-NER)	3	85	0.00559837	0.824165	0.824165
R-HSA-445095	Interaction between L1 and Ankyrins	1	33	0.00217348	0.824217	0.824217
R-HSA-174414	Processive synthesis on the C-strand of the telomere	1	33	0.00217348	0.824217	0.824217
R-HSA-8866652	Synthesis of active ubiquitin: roles of E1 and E2 enzymes	1	33	0.00217348	0.824217	0.824217
R-HSA-9018679	Biosynthesis of EPA-derived SPMs	1	33	0.00217348	0.824217	0.824217
R-HSA-5173105	O-linked glycosylation	5	133	0.0087598	0.828127	0.828127
R-HSA-193704	p75 NTR receptor-mediated signalling	4	110	0.00724495	0.829925	0.829925
R-HSA-70171	Glycolysis	4	110	0.00724495	0.829925	0.829925
R-HSA-6796648	TP53 Regulates Transcription of DNA Repair Genes	3	86	0.00566423	0.830089	0.830089
R-HSA-177929	Signaling by EGFR	2	61	0.00401765	0.830688	0.830688
R-HSA-9639288	Amino acids regulate mTORC1	2	61	0.00401765	0.830688	0.830688
R-HSA-8956320	Nucleotide biosynthesis	2	61	0.00401765	0.830688	0.830688
R-HSA-113418	Formation of the Early Elongation Complex	1	34	0.00223935	0.833247	0.833247
R-HSA-9619483	Activation of AMPK downstream of NMDARs	1	34	0.00223935	0.833247	0.833247
R-HSA-171319	Telomere Extension By Telomerase	1	34	0.00223935	0.833247	0.833247
R-HSA-194315	Signaling by Rho GTPases	32	709	0.046697	0.834947	0.834947
R-HSA-5610780	Degradation of GLI1 by the proteasome	2	62	0.00408351	0.837384	0.837384
R-HSA-187577	SCF(Skp2)-mediated degradation of p27/p21	2	62	0.00408351	0.837384	0.837384
R-HSA-2151201	Transcriptional activation of mitochondrial biogenesis	3	88	0.00579596	0.841424	0.841424
R-HSA-9006335	Signaling by Erythropoietin	1	35	0.00230521	0.841815	0.841815
R-HSA-917729	Endosomal Sorting Complex Required For Transport (ESCRT)	1	35	0.00230521	0.841815	0.841815
R-HSA-392154	Nitric oxide stimulates guanylate cyclase	1	35	0.00230521	0.841815	0.841815
R-HSA-450282	MAPK targets/ Nuclear events mediated by MAP kinases	1	35	0.00230521	0.841815	0.841815
R-HSA-418990	Adherens junctions interactions	1	35	0.00230521	0.841815	0.841815
R-HSA-9018683	Biosynthesis of DPA-derived SPMs	1	35	0.00230521	0.841815	0.841815
R-HSA-9006936	Signaling by TGFB family members	5	136	0.00895739	0.842059	0.842059
R-HSA-9012852	Signaling by NOTCH3	2	63	0.00414938	0.84384	0.84384
R-HSA-3371453	Regulation of HSF1-mediated heat shock response	4	113	0.00744253	0.844973	0.844973
R-HSA-111885	Opioid Signalling	4	113	0.00744253	0.844973	0.844973
R-HSA-442755	Activation of NMDA receptors and postsynaptic events	4	113	0.00744253	0.844973	0.844973
R-HSA-3108232	SUMO E3 ligases SUMOylate target proteins	7	183	0.012053	0.846371	0.846371
R-HSA-1250196	SHC1 events in ERBB2 signaling	1	36	0.00237107	0.849943	0.849943
R-HSA-2424491	DAP12 signaling	1	36	0.00237107	0.849943	0.849943
R-HSA-380972	Energy dependent regulation of mTOR by LKB1-AMPK	1	36	0.00237107	0.849943	0.849943
R-HSA-9008059	Interleukin-37 signaling	1	36	0.00237107	0.849943	0.849943
R-HSA-9013508	NOTCH3 Intracellular Domain Regulates Transcription	1	36	0.00237107	0.849943	0.849943
R-HSA-8863795	Downregulation of ERBB2 signaling	1	36	0.00237107	0.849943	0.849943
R-HSA-112311	Neurotransmitter clearance	1	36	0.00237107	0.849943	0.849943
R-HSA-193648	NRAGE signals death through JNK	2	64	0.00421524	0.850063	0.850063
R-HSA-9662361	Sensory processing of sound by outer hair cells of the cochlea	2	64	0.00421524	0.850063	0.850063
R-HSA-429914	Deadenylation-dependent mRNA decay	2	65	0.0042811	0.856058	0.856058
R-HSA-389958	Cooperation of Prefoldin and TriC/CCT in actin and tubulin folding	1	37	0.00243694	0.857653	0.857653
R-HSA-8963693	Aspartate and asparagine metabolism	1	37	0.00243694	0.857653	0.857653
R-HSA-186763	Downstream signal transduction	1	37	0.00243694	0.857653	0.857653
R-HSA-168164	Toll Like Receptor 3 (TLR3) Cascade	4	116	0.00764012	0.858883	0.858883
R-HSA-194138	Signaling by VEGF	5	140	0.00922084	0.859177	0.859177
R-HSA-70326	Glucose metabolism	5	140	0.00922084	0.859177	0.859177
R-HSA-112314	Neurotransmitter receptors and postsynaptic signal transmission	9	232	0.0152802	0.860163	0.860163
R-HSA-4608870	Asymmetric localization of PCP proteins	2	66	0.00434697	0.861835	0.861835
R-HSA-2565942	Regulation of PLK1 Activity at G2/M Transition	3	92	0.00605941	0.862143	0.862143
R-HSA-5632684	Hedgehog 'on' state	3	92	0.00605941	0.862143	0.862143
R-HSA-1980145	Signaling by NOTCH2	1	38	0.0025028	0.864968	0.864968
R-HSA-15869	Metabolism of nucleotides	10	256	0.016861	0.865301	0.865301
R-HSA-9716542	Signaling by Rho GTPases, Miro GTPases and RHOBTB3	32	725	0.0477508	0.866655	0.866655
R-HSA-6794362	Protein-protein interactions at synapses	3	93	0.00612527	0.866936	0.866936
R-HSA-194441	Metabolism of non-coding RNA	2	67	0.00441283	0.867398	0.867398
R-HSA-191859	snRNP Assembly	2	67	0.00441283	0.867398	0.867398
R-HSA-112043	PLC beta mediated events	2	67	0.00441283	0.867398	0.867398
R-HSA-418346	Platelet homeostasis	4	118	0.00777185	0.867554	0.867554
R-HSA-3858494	Beta-catenin independent WNT signaling	6	166	0.0109333	0.868687	0.868687
R-HSA-5696398	Nucleotide Excision Repair	4	119	0.00783771	0.871715	0.871715
R-HSA-1855204	Synthesis of IP3 and IP4 in the cytosol	1	39	0.00256866	0.871907	0.871907
R-HSA-9013424	RHOV GTPase cycle	1	39	0.00256866	0.871907	0.871907
R-HSA-9022692	Regulation of MECP2 expression and activity	1	39	0.00256866	0.871907	0.871907
R-HSA-917977	Transferrin endocytosis and recycling	1	39	0.00256866	0.871907	0.871907
R-HSA-2022928	HS-GAG biosynthesis	1	39	0.00256866	0.871907	0.871907
R-HSA-9668328	Sealing of the nuclear envelope (NE) by ESCRT-III	1	39	0.00256866	0.871907	0.871907
R-HSA-9037629	Lewis blood group biosynthesis	1	39	0.00256866	0.871907	0.871907
R-HSA-159418	Recycling of bile acids and salts	1	39	0.00256866	0.871907	0.871907
R-HSA-156590	Glutathione conjugation	2	68	0.00447869	0.872755	0.872755
R-HSA-2173782	Binding and Uptake of Ligands by Scavenger Receptors	6	168	0.011065	0.875691	0.875691
R-HSA-166663	Initial triggering of complement	4	120	0.00790358	0.875763	0.875763
R-HSA-2672351	Stimuli-sensing channels	4	120	0.00790358	0.875763	0.875763
R-HSA-6804756	Regulation of TP53 Activity through Phosphorylation	3	95	0.006257	0.876084	0.876084
R-HSA-2990846	SUMOylation	7	192	0.0126457	0.877852	0.877852
R-HSA-450294	MAP kinase activation	2	69	0.00454456	0.877911	0.877911
R-HSA-5696394	DNA Damage Recognition in GG-NER	1	40	0.00263453	0.878491	0.878491
R-HSA-983231	Factors involved in megakaryocyte development and platelet production	7	194	0.0127774	0.884069	0.884069
R-HSA-156902	Peptide chain elongation	3	97	0.00638872	0.88467	0.88467
R-HSA-5173214	O-glycosylation of TSR domain-containing proteins	1	41	0.00270039	0.884736	0.884736
R-HSA-389356	CD28 co-stimulation	1	41	0.00270039	0.884736	0.884736
R-HSA-5663213	RHO GTPases Activate WASPs and WAVEs	1	41	0.00270039	0.884736	0.884736
R-HSA-190861	Gap junction assembly	1	41	0.00270039	0.884736	0.884736
R-HSA-8878166	Transcriptional regulation by RUNX2	5	147	0.00968188	0.885392	0.885392
R-HSA-5658442	Regulation of RAS by GAPs	2	71	0.00467628	0.887651	0.887651
R-HSA-9006927	Signaling by Non-Receptor Tyrosine Kinases	2	71	0.00467628	0.887651	0.887651
R-HSA-8848021	Signaling by PTK6	2	71	0.00467628	0.887651	0.887651
R-HSA-5689603	UCH proteinases	3	98	0.00645459	0.888761	0.888761
R-HSA-8856688	Golgi-to-ER retrograde transport	5	148	0.00974774	0.888774	0.888774
R-HSA-202430	Translocation of ZAP-70 to Immunological synapse	1	42	0.00276625	0.890661	0.890661
R-HSA-1482839	Acyl chain remodelling of PE	1	42	0.00276625	0.890661	0.890661
R-HSA-187687	Signalling to ERKs	1	42	0.00276625	0.890661	0.890661
R-HSA-163560	Triglyceride catabolism	1	42	0.00276625	0.890661	0.890661
R-HSA-5610787	Hedgehog 'off' state	4	124	0.00816703	0.890869	0.890869
R-HSA-5690714	CD22 mediated BCR regulation	2	72	0.00474215	0.892246	0.892246
R-HSA-1234176	Oxygen-dependent proline hydroxylation of Hypoxia-inducible Factor Alpha	2	72	0.00474215	0.892246	0.892246
R-HSA-1169091	Activation of NF-kappaB in B cells	2	72	0.00474215	0.892246	0.892246
R-HSA-6790901	rRNA modification in the nucleus and cytosol	2	72	0.00474215	0.892246	0.892246
R-HSA-1483206	Glycerophospholipid biosynthesis	8	221	0.0145558	0.894761	0.894761
R-HSA-432720	Lysosome Vesicle Biogenesis	1	43	0.00283211	0.896281	0.896281
R-HSA-9696273	RND1 GTPase cycle	1	43	0.00283211	0.896281	0.896281
R-HSA-9696264	RND3 GTPase cycle	1	43	0.00283211	0.896281	0.896281
R-HSA-3371511	HSF1 activation	1	43	0.00283211	0.896281	0.896281
R-HSA-8963691	Phenylalanine and tyrosine metabolism	1	43	0.00283211	0.896281	0.896281
R-HSA-111933	Calmodulin induced events	1	43	0.00283211	0.896281	0.896281
R-HSA-111997	CaM pathway	1	43	0.00283211	0.896281	0.896281
R-HSA-6804757	Regulation of TP53 Degradation	1	43	0.00283211	0.896281	0.896281
R-HSA-112040	G-protein mediated events	2	73	0.00480801	0.896666	0.896666
R-HSA-5362517	Signaling by Retinoic Acid	2	73	0.00480801	0.896666	0.896666
R-HSA-389661	Glyoxylate metabolism and glycine degradation	2	73	0.00480801	0.896666	0.896666
R-HSA-8950505	Gene and protein expression by JAK-STAT signaling after Interleukin-12 stimulation	2	73	0.00480801	0.896666	0.896666
R-HSA-975956	Nonsense Mediated Decay (NMD) independent of the Exon Junction Complex (EJC)	3	101	0.00665218	0.900266	0.900266
R-HSA-2024096	HS-GAG degradation	1	44	0.00289798	0.901613	0.901613
R-HSA-156842	Eukaryotic Translation Elongation	3	102	0.00671804	0.903855	0.903855
R-HSA-72766	Translation	13	339	0.0223276	0.904818	0.904818
R-HSA-202427	Phosphorylation of CD3 and TCR zeta chains	1	45	0.00296384	0.906671	0.906671
R-HSA-389948	PD-1 signaling	1	45	0.00296384	0.906671	0.906671
R-HSA-74217	Purine salvage	1	45	0.00296384	0.906671	0.906671
R-HSA-193775	Synthesis of bile acids and bile salts via 24-hydroxycholesterol	1	45	0.00296384	0.906671	0.906671
R-HSA-2046106	alpha-linolenic acid (ALA) metabolism	1	45	0.00296384	0.906671	0.906671
R-HSA-8980692	RHOA GTPase cycle	5	154	0.0101429	0.907312	0.907312
R-HSA-2029481	FCGR activation	3	103	0.0067839	0.907328	0.907328
R-HSA-3371497	HSP90 chaperone cycle for steroid hormone receptors (SHR) in the presence of ligand	2	76	0.0050056	0.908934	0.908934
R-HSA-9662360	Sensory processing of sound by inner hair cells of the cochlea	2	76	0.0050056	0.908934	0.908934
R-HSA-71336	Pentose phosphate pathway	1	46	0.0030297	0.91147	0.91147
R-HSA-6806003	Regulation of TP53 Expression and Degradation	1	46	0.0030297	0.91147	0.91147
R-HSA-112315	Transmission across Chemical Synapses	13	344	0.0226569	0.914518	0.914518
R-HSA-5673001	RAF/MAP kinase cascade	12	322	0.0212079	0.915655	0.915655
R-HSA-3371568	Attenuation phase	1	47	0.00309557	0.916022	0.916022
R-HSA-9646399	Aggrephagy	1	47	0.00309557	0.916022	0.916022
R-HSA-72689	Formation of a pool of free 40S subunits	3	106	0.00698149	0.917074	0.917074
R-HSA-72764	Eukaryotic Translation Termination	3	106	0.00698149	0.917074	0.917074
R-HSA-111996	Ca-dependent events	1	48	0.00316143	0.92034	0.92034
R-HSA-9607240	FLT3 Signaling	1	48	0.00316143	0.92034	0.92034
R-HSA-446193	Biosynthesis of the N-glycan precursor (dolichol lipid-linked oligosaccharide, LLO) and transfer to a nascent protein	5	159	0.0104722	0.920641	0.920641
R-HSA-1500931	Cell-Cell communication	4	134	0.00882566	0.921796	0.921796
R-HSA-9012999	RHO GTPase cycle	18	460	0.030297	0.922268	0.922268
R-HSA-3371556	Cellular response to heat stress	4	135	0.00889152	0.92441	0.92441
R-HSA-5675221	Negative regulation of MAPK pathway	1	49	0.00322729	0.924436	0.924436
R-HSA-5423646	Aflatoxin activation and detoxification	1	49	0.00322729	0.924436	0.924436
R-HSA-8957275	Post-translational protein phosphorylation	3	109	0.00717908	0.925878	0.925878
R-HSA-159236	Transport of Mature mRNA derived from an Intron-Containing Transcript	2	81	0.00533491	0.926395	0.926395
R-HSA-1445148	Translocation of SLC2A4 (GLUT4) to the plasma membrane	2	81	0.00533491	0.926395	0.926395
R-HSA-5684996	MAPK1/MAPK3 signaling	12	329	0.021669	0.928052	0.928052
R-HSA-211733	Regulation of activated PAK-2p34 by proteasome mediated degradation	1	50	0.00329316	0.928322	0.928322
R-HSA-71403	Citric acid cycle (TCA cycle)	1	50	0.00329316	0.928322	0.928322
R-HSA-69275	G2/M Transition	7	212	0.013963	0.928968	0.928968
R-HSA-1236394	Signaling by ERBB4	2	82	0.00540078	0.929486	0.929486
R-HSA-1236977	Endosomal/Vacuolar pathway	2	82	0.00540078	0.929486	0.929486
R-HSA-166786	Creation of C4 and C2 activators	3	111	0.00731081	0.931262	0.931262
R-HSA-350562	Regulation of ornithine decarboxylase (ODC)	1	51	0.00335902	0.932009	0.932009
R-HSA-8854214	TBC/RABGAPs	1	51	0.00335902	0.932009	0.932009
R-HSA-73621	Pyrimidine catabolism	1	51	0.00335902	0.932009	0.932009
R-HSA-6791226	Major pathway of rRNA processing in the nucleolus and cytosol	6	189	0.0124481	0.932043	0.932043
R-HSA-8939902	Regulation of RUNX2 expression and activity	2	83	0.00546664	0.932453	0.932453
R-HSA-453274	Mitotic G2-G2/M phases	7	214	0.0140947	0.932871	0.932871
R-HSA-2408557	Selenocysteine synthesis	3	112	0.00737667	0.933817	0.933817
R-HSA-2142691	Synthesis of Leukotrienes (LT) and Eoxins (EX)	1	52	0.00342488	0.935506	0.935506
R-HSA-196741	Cobalamin (Cbl, vitamin B12) transport and metabolism	1	52	0.00342488	0.935506	0.935506
R-HSA-9033658	Blood group systems biosynthesis	1	52	0.00342488	0.935506	0.935506
R-HSA-3928662	EPHB-mediated forward signaling	1	52	0.00342488	0.935506	0.935506
R-HSA-9013149	RAC1 GTPase cycle	6	191	0.0125799	0.936003	0.936003
R-HSA-73894	DNA Repair	14	381	0.0250939	0.937578	0.937578
R-HSA-109581	Apoptosis	6	192	0.0126457	0.937905	0.937905
R-HSA-425393	Transport of inorganic cations/anions and amino acids/oligopeptides	5	167	0.0109991	0.938459	0.938459
R-HSA-6783310	Fanconi Anemia Pathway	1	53	0.00349075	0.938823	0.938823
R-HSA-77286	mitochondrial fatty acid beta-oxidation of saturated fatty acids	1	53	0.00349075	0.938823	0.938823
R-HSA-1489509	DAG and IP3 signaling	1	53	0.00349075	0.938823	0.938823
R-HSA-383280	Nuclear Receptor transcription pathway	2	86	0.00566423	0.940663	0.940663
R-HSA-1234174	Cellular response to hypoxia	2	86	0.00566423	0.940663	0.940663
R-HSA-216083	Integrin cell surface interactions	2	86	0.00566423	0.940663	0.940663
R-HSA-69613	p53-Independent G1/S DNA damage checkpoint	1	54	0.00355661	0.94197	0.94197
R-HSA-69610	p53-Independent DNA Damage Response	1	54	0.00355661	0.94197	0.94197
R-HSA-9762114	GSK3B and BTRC:CUL1-mediated-degradation of NFE2L2	1	54	0.00355661	0.94197	0.94197
R-HSA-69601	Ubiquitin Mediated Degradation of Phosphorylated Cdc25A	1	54	0.00355661	0.94197	0.94197
R-HSA-349425	Autodegradation of the E3 ubiquitin ligase COP1	1	54	0.00355661	0.94197	0.94197
R-HSA-75815	Ubiquitin-dependent degradation of Cyclin D	1	54	0.00355661	0.94197	0.94197
R-HSA-169911	Regulation of Apoptosis	1	54	0.00355661	0.94197	0.94197
R-HSA-9659379	Sensory processing of sound	2	87	0.00573009	0.943182	0.943182
R-HSA-1638091	Heparan sulfate/heparin (HS-GAG) metabolism	2	87	0.00573009	0.943182	0.943182
R-HSA-8955332	Carboxyterminal post-translational modifications of tubulin	1	55	0.00362247	0.944955	0.944955
R-HSA-8854050	FBXL7 down-regulates AURKA during mitotic entry and in early mitosis	1	55	0.00362247	0.944955	0.944955
R-HSA-2046104	alpha-linolenic (omega3) and linoleic (omega6) acid metabolism	1	55	0.00362247	0.944955	0.944955
R-HSA-69202	Cyclin E associated events during G1/S transition	2	88	0.00579596	0.945599	0.945599
R-HSA-5620924	Intraflagellar transport	1	56	0.00368834	0.947787	0.947787
R-HSA-450408	AUF1 (hnRNP D0) binds and destabilizes mRNA	1	56	0.00368834	0.947787	0.947787
R-HSA-9031628	NGF-stimulated transcription	1	56	0.00368834	0.947787	0.947787
R-HSA-72202	Transport of Mature Transcript to Cytoplasm	2	90	0.00592768	0.950143	0.950143
R-HSA-69656	Cyclin A:Cdk2-associated events at S phase entry	2	90	0.00592768	0.950143	0.950143
R-HSA-1483249	Inositol phosphate metabolism	2	90	0.00592768	0.950143	0.950143
R-HSA-4641258	Degradation of DVL	1	57	0.0037542	0.950474	0.950474
R-HSA-4641257	Degradation of AXIN	1	57	0.0037542	0.950474	0.950474
R-HSA-9604323	Negative regulation of NOTCH4 signaling	1	57	0.0037542	0.950474	0.950474
R-HSA-5620920	Cargo trafficking to the periciliary membrane	1	57	0.0037542	0.950474	0.950474
R-HSA-70268	Pyruvate metabolism	1	57	0.0037542	0.950474	0.950474
R-HSA-8941858	Regulation of RUNX3 expression and activity	1	57	0.0037542	0.950474	0.950474
R-HSA-9013405	RHOD GTPase cycle	1	57	0.0037542	0.950474	0.950474
R-HSA-2122947	NOTCH1 Intracellular Domain Regulates Transcription	1	57	0.0037542	0.950474	0.950474
R-HSA-2453902	The canonical retinoid cycle in rods (twilight vision)	1	57	0.0037542	0.950474	0.950474
R-HSA-72706	GTP hydrolysis and joining of the 60S ribosomal subunit	3	120	0.00790358	0.951311	0.951311
R-HSA-156827	L13a-mediated translational silencing of Ceruloplasmin expression	3	120	0.00790358	0.951311	0.951311
R-HSA-9748787	Azathioprine ADME	1	58	0.00382006	0.953022	0.953022
R-HSA-70895	Branched-chain amino acid catabolism	1	58	0.00382006	0.953022	0.953022
R-HSA-1614635	Sulfur amino acid metabolism	2	92	0.00605941	0.954324	0.954324
R-HSA-9013694	Signaling by NOTCH4	2	92	0.00605941	0.954324	0.954324
R-HSA-1632852	Macroautophagy	4	150	0.00987947	0.955213	0.955213
R-HSA-3371571	HSF1-dependent transactivation	1	59	0.00388593	0.955439	0.955439
R-HSA-202433	Generation of second messenger molecules	1	59	0.00388593	0.955439	0.955439
R-HSA-69541	Stabilization of p53	1	59	0.00388593	0.955439	0.955439
R-HSA-450531	Regulation of mRNA stability by proteins that bind AU-rich elements	2	93	0.00612527	0.956286	0.956286
R-HSA-5633007	Regulation of TP53 Activity	5	178	0.0117236	0.957093	0.957093
R-HSA-199991	Membrane Trafficking	26	668	0.0439966	0.957284	0.957284
R-HSA-112382	Formation of RNA Pol II elongation complex	1	60	0.00395179	0.957732	0.957732
R-HSA-927802	Nonsense-Mediated Decay (NMD)	3	124	0.00816703	0.958342	0.958342
R-HSA-975957	Nonsense Mediated Decay (NMD) enhanced by the Exon Junction Complex (EJC)	3	124	0.00816703	0.958342	0.958342
R-HSA-202424	Downstream TCR signaling	3	124	0.00816703	0.958342	0.958342
R-HSA-382556	ABC-family proteins mediated transport	3	124	0.00816703	0.958342	0.958342
R-HSA-75955	RNA Polymerase II Transcription Elongation	1	61	0.00401765	0.959908	0.959908
R-HSA-5676590	NIK-->noncanonical NF-kB signaling	1	61	0.00401765	0.959908	0.959908
R-HSA-446728	Cell junction organization	2	95	0.006257	0.959972	0.959972
R-HSA-397014	Muscle contraction	7	232	0.0152802	0.960317	0.960317
R-HSA-3247509	Chromatin modifying enzymes	8	258	0.0169927	0.961395	0.961395
R-HSA-4839726	Chromatin organization	8	258	0.0169927	0.961395	0.961395
R-HSA-438064	Post NMDA receptor activation events	2	96	0.00632286	0.961701	0.961701
R-HSA-5610783	Degradation of GLI2 by the proteasome	1	62	0.00408351	0.961971	0.961971
R-HSA-5610785	GLI3 is processed to GLI3R by the proteasome	1	62	0.00408351	0.961971	0.961971
R-HSA-8868773	rRNA processing in the nucleus and cytosol	6	208	0.0136995	0.962189	0.962189
R-HSA-983712	Ion channel transport	6	208	0.0136995	0.962189	0.962189
R-HSA-5683057	MAPK family signaling cascades	13	380	0.025028	0.962703	0.962703
R-HSA-381426	Regulation of Insulin-like Growth Factor (IGF) transport and uptake by Insulin-like Growth Factor Binding Proteins (IGFBPs)	3	127	0.00836462	0.962978	0.962978
R-HSA-173623	Classical antibody-mediated complement activation	2	97	0.00638872	0.963358	0.963358
R-HSA-6811436	COPI-independent Golgi-to-ER retrograde traffic	1	63	0.00414938	0.963928	0.963928
R-HSA-9753281	Paracetamol ADME	1	63	0.00414938	0.963928	0.963928
R-HSA-1592230	Mitochondrial biogenesis	3	128	0.00843048	0.964412	0.964412
R-HSA-196854	Metabolism of vitamins and cofactors	13	382	0.0251597	0.964479	0.964479
R-HSA-174084	Autodegradation of Cdh1 by Cdh1:APC/C	1	64	0.00421524	0.965785	0.965785
R-HSA-109606	Intrinsic Pathway for Apoptosis	1	64	0.00421524	0.965785	0.965785
R-HSA-2029485	Role of phospholipids in phagocytosis	3	129	0.00849634	0.965794	0.965794
R-HSA-388841	Costimulation by the CD28 family	2	99	0.00652045	0.966469	0.966469
R-HSA-4086400	PCP/CE pathway	2	99	0.00652045	0.966469	0.966469
R-HSA-72737	Cap-dependent Translation Initiation	3	130	0.00856221	0.967125	0.967125
R-HSA-72613	Eukaryotic Translation Initiation	3	130	0.00856221	0.967125	0.967125
R-HSA-8935690	Digestion	1	65	0.0042811	0.967546	0.967546
R-HSA-71406	Pyruvate metabolism and Citric Acid (TCA) cycle	2	100	0.00658631	0.967927	0.967927
R-HSA-983168	Antigen processing: Ubiquitination & Proteasome degradation	10	315	0.0207469	0.968835	0.968835
R-HSA-9029569	NR1H3 & NR1H2 regulate gene expression linked to cholesterol transport and efflux	1	66	0.00434697	0.969217	0.969217
R-HSA-5607761	Dectin-1 mediated noncanonical NF-kB signaling	1	66	0.00434697	0.969217	0.969217
R-HSA-70263	Gluconeogenesis	1	66	0.00434697	0.969217	0.969217
R-HSA-418555	G alpha (s) signalling events	5	189	0.0124481	0.970431	0.970431
R-HSA-9033241	Peroxisomal protein import	1	67	0.00441283	0.970802	0.970802
R-HSA-1227986	Signaling by ERBB2	1	68	0.00447869	0.972305	0.972305
R-HSA-421270	Cell-cell junction organization	1	68	0.00447869	0.972305	0.972305
R-HSA-1257604	PIP3 activates AKT signaling	10	321	0.0211421	0.973565	0.973565
R-HSA-2029480	Fcgamma receptor (FCGR) dependent phagocytosis	5	193	0.0127116	0.974245	0.974245
R-HSA-77289	Mitochondrial Fatty Acid Beta-Oxidation	2	105	0.00691563	0.974349	0.974349
R-HSA-5653656	Vesicle-mediated transport	32	828	0.0545347	0.974391	0.974391
R-HSA-9612973	Autophagy	4	166	0.0109333	0.975	0.975
R-HSA-425407	SLC-mediated transmembrane transport	14	420	0.0276625	0.975004	0.975004
R-HSA-8943724	Regulation of PTEN gene transcription	1	70	0.00461042	0.975084	0.975084
R-HSA-186797	Signaling by PDGF	1	70	0.00461042	0.975084	0.975084
R-HSA-2168880	Scavenging of heme from plasma	2	106	0.00698149	0.975475	0.975475
R-HSA-5687128	MAPK6/MAPK4 signaling	2	106	0.00698149	0.975475	0.975475
R-HSA-380284	Loss of proteins required for interphase microtubule organization from the centrosome	1	71	0.00467628	0.976367	0.976367
R-HSA-380259	Loss of Nlp from mitotic centrosomes	1	71	0.00467628	0.976367	0.976367
R-HSA-2426168	Activation of gene expression by SREBF (SREBP)	1	71	0.00467628	0.976367	0.976367
R-HSA-2142753	Arachidonic acid metabolism	4	168	0.011065	0.976795	0.976795
R-HSA-936837	Ion transport by P-type ATPases	1	72	0.00474215	0.977584	0.977584
R-HSA-8963743	Digestion and absorption	1	72	0.00474215	0.977584	0.977584
R-HSA-211976	Endogenous sterols	1	72	0.00474215	0.977584	0.977584
R-HSA-6782315	tRNA modification in the nucleus and cytosol	1	72	0.00474215	0.977584	0.977584
R-HSA-1474244	Extracellular matrix organization	10	328	0.0216031	0.978255	0.978255
R-HSA-8854518	AURKA Activation by TPX2	1	74	0.00487387	0.979834	0.979834
R-HSA-8948751	Regulation of PTEN stability and activity	1	74	0.00487387	0.979834	0.979834
R-HSA-1650814	Collagen biosynthesis and modifying enzymes	1	76	0.0050056	0.981858	0.981858
R-HSA-202403	TCR signaling	3	147	0.00968188	0.983473	0.983473
R-HSA-193368	Synthesis of bile acids and bile salts via 7alpha-hydroxycholesterol	1	78	0.00513732	0.983679	0.983679
R-HSA-212436	Generic Transcription Pathway	66	1588	0.104591	0.984073	0.984073
R-HSA-1483257	Phospholipid metabolism	9	314	0.020681	0.984336	0.984336
R-HSA-2408522	Selenoamino acid metabolism	4	180	0.0118554	0.985259	0.985259
R-HSA-351202	Metabolism of polyamines	1	80	0.00526905	0.985318	0.985318
R-HSA-198725	Nuclear Events (kinase and transcription factor activation)	1	80	0.00526905	0.985318	0.985318
R-HSA-9006925	Intracellular signaling by second messengers	11	368	0.0242376	0.985748	0.985748
R-HSA-8878159	Transcriptional regulation by RUNX3	2	118	0.00777185	0.985762	0.985762
R-HSA-380270	Recruitment of mitotic centrosome proteins and complexes	1	81	0.00533491	0.986074	0.986074
R-HSA-674695	RNA Polymerase II Pre-transcription Events	1	82	0.00540078	0.986792	0.986792
R-HSA-9010553	Regulation of expression of SLITs and ROBOs	4	183	0.012053	0.986862	0.986862
R-HSA-72306	tRNA processing	4	184	0.0121188	0.987359	0.987359
R-HSA-380287	Centrosome maturation	1	83	0.00546664	0.987472	0.987472
R-HSA-9024446	NR1H2 and NR1H3-mediated signaling	1	85	0.00559837	0.988731	0.988731
R-HSA-1660662	Glycosphingolipid metabolism	1	86	0.00566423	0.989311	0.989311
R-HSA-72312	rRNA processing	6	246	0.0162023	0.989341	0.989341
R-HSA-2029482	Regulation of actin dynamics for phagocytic cup formation	3	158	0.0104064	0.98953	0.98953
R-HSA-194068	Bile acid and bile salt metabolism	2	125	0.00823289	0.989672	0.989672
R-HSA-6811442	Intra-Golgi and retrograde Golgi-to-ER traffic	5	219	0.014424	0.989826	0.989826
R-HSA-1655829	Regulation of cholesterol biosynthesis by SREBP (SREBF)	1	87	0.00573009	0.989862	0.989862
R-HSA-9013148	CDC42 GTPase cycle	3	159	0.0104722	0.98996	0.98996
R-HSA-9663891	Selective autophagy	1	89	0.00586182	0.990881	0.990881
R-HSA-9018677	Biosynthesis of DHA-derived SPMs	1	89	0.00586182	0.990881	0.990881
R-HSA-390918	Peroxisomal lipid metabolism	1	90	0.00592768	0.991351	0.991351
R-HSA-112316	Neuronal System	15	490	0.0322729	0.99231	0.99231
R-HSA-6807505	RNA polymerase II transcribes snRNA genes	1	94	0.00619113	0.993002	0.993002
R-HSA-392499	Metabolism of proteins	93	2214	0.145821	0.993246	0.993246
R-HSA-597592	Post-translational protein modification	64	1604	0.105644	0.993597	0.993597
R-HSA-6807070	PTEN Regulation	3	171	0.0112626	0.993958	0.993958
R-HSA-380320	Recruitment of NuMA to mitotic centrosomes	1	97	0.00638872	0.99403	0.99403
R-HSA-6809371	Formation of the cornified envelope	2	138	0.00908911	0.994348	0.994348
R-HSA-5620912	Anchoring of the basal body to the plasma membrane	1	99	0.00652045	0.99463	0.99463
R-HSA-74752	Signaling by Insulin receptor	1	99	0.00652045	0.99463	0.99463
R-HSA-8986944	Transcriptional Regulation by MECP2	1	100	0.00658631	0.994907	0.994907
R-HSA-112310	Neurotransmitter release cycle	1	100	0.00658631	0.994907	0.994907
R-HSA-8978868	Fatty acid metabolism	12	431	0.028387	0.995192	0.995192
R-HSA-187037	Signaling by NTRK1 (TRKA)	2	143	0.00941843	0.995527	0.995527
R-HSA-211945	Phase I - Functionalization of compounds	7	301	0.0198248	0.995831	0.995831
R-HSA-5576891	Cardiac conduction	2	147	0.00968188	0.996293	0.996293
R-HSA-983170	Antigen Presentation: Folding, assembly and peptide loading of class I MHC	1	108	0.00711322	0.996667	0.996667
R-HSA-425397	Transport of vitamins, nucleosides, and related molecules	1	108	0.00711322	0.996667	0.996667
R-HSA-211897	Cytochrome P450 - arranged by substrate type	3	186	0.0122505	0.996834	0.996834
R-HSA-1483255	PI Metabolism	1	112	0.00737667	0.997304	0.997304
R-HSA-192105	Synthesis of bile acids and bile salts	1	113	0.00744253	0.997443	0.997443
R-HSA-2454202	Fc epsilon receptor (FCERI) signaling	4	235	0.0154778	0.998371	0.998371
R-HSA-376176	Signaling by ROBO receptors	4	235	0.0154778	0.998371	0.998371
R-HSA-162582	Signal Transduction	127	3023	0.199104	0.998459	0.998459
R-HSA-73857	RNA Polymerase II Transcription	66	1730	0.113943	0.998467	0.998467
R-HSA-166520	Signaling by NTRKs	2	166	0.0109333	0.998494	0.998494
R-HSA-2871796	FCERI mediated MAPK activation	1	124	0.00816703	0.998573	0.998573
R-HSA-9609507	Protein localization	2	170	0.0111967	0.998756	0.998756
R-HSA-2871809	FCERI mediated Ca+2 mobilization	1	129	0.00849634	0.998906	0.998906
R-HSA-2871837	FCERI mediated NF-kB activation	2	175	0.011526	0.999021	0.999021
R-HSA-71291	Metabolism of amino acids and derivatives	19	666	0.0438648	0.999042	0.999042
R-HSA-8951664	Neddylation	4	249	0.0163999	0.999094	0.999094
R-HSA-382551	Transport of small molecules	31	971	0.0639531	0.999272	0.999272
R-HSA-8956319	Nucleotide catabolism	1	144	0.00948429	0.999507	0.999507
R-HSA-9748784	Drug ADME	3	230	0.0151485	0.999552	0.999552
R-HSA-9717189	Sensory perception of taste	1	147	0.00968188	0.999579	0.999579
R-HSA-9006934	Signaling by Receptor Tyrosine Kinases	16	621	0.040901	0.999634	0.999634
R-HSA-74160	Gene expression (Transcription)	69	1893	0.124679	0.99976	0.99976
R-HSA-428157	Sphingolipid metabolism	1	158	0.0104064	0.999766	0.999766
R-HSA-1266738	Developmental Biology	42	1279	0.084239	0.999766	0.999766
R-HSA-9018678	Biosynthesis of specialized proresolving mediators (SPMs)	1	159	0.0104722	0.999778	0.999778
R-HSA-422475	Axon guidance	14	585	0.0385299	0.999793	0.999793
R-HSA-5617833	Cilium Assembly	2	210	0.0138313	0.999821	0.999821
R-HSA-2187338	Visual phototransduction	1	169	0.0111309	0.999869	0.999869
R-HSA-72203	Processing of Capped Intron-Containing Pre-mRNA	3	259	0.0170586	0.999881	0.999881
R-HSA-1852241	Organelle biogenesis and maintenance	5	338	0.0222617	0.999912	0.999912
R-HSA-6805567	Keratinization	2	226	0.0148851	0.999918	0.999918
R-HSA-9675108	Nervous system development	14	621	0.040901	0.999938	0.999938
R-HSA-72163	mRNA Splicing - Major Pathway	1	188	0.0123823	0.999953	0.999953
R-HSA-1428517	The citric acid (TCA) cycle and respiratory electron transport	2	238	0.0156754	0.999955	0.999955
R-HSA-72172	mRNA Splicing	1	199	0.0131068	0.999974	0.999974
R-HSA-156580	Phase II - Conjugation of compounds	2	263	0.017322	0.999987	0.999987
R-HSA-8957322	Metabolism of steroids	3	331	0.0218007	0.999996	0.999996
R-HSA-211859	Biological oxidations	9	551	0.0362906	0.999997	0.999997
R-HSA-8953854	Metabolism of RNA	14	789	0.051966	1	1
R-HSA-556833	Metabolism of lipids	33	1446	0.0952381	1	1
R-HSA-1430728	Metabolism	108	3641	0.239808	1	1
R-HSA-9709957	Sensory Perception	4	1262	0.0831193	1	1
