# Supplementary material for: VIGET: A web portal for study of vaccine-induced host responses based on Reactome pathways and ImmPort data
Source: Front Immunol. 2023 Mar 21;14:1141030. doi: 10.3389/fimmu.2023.1141030 (PMC10172660; doi:10.3389/fimmu.2023.1141030)
Supplement: Supplementary Table 9 — Reactome pathway enrichment analysis results for genes having Log2FC > 0.2 reported in Table S4 . [file Table_9.xlsx]

## Sheet: OneWeek_PosGenes_Pathways
Stable Identifier	Pathway Name	Entities Found	Entities Total	Entities Ratio	Entitis pValue	Entities FDR
R-HSA-909733	Interferon alpha/beta signaling	44	190	0.012514	1.11022e-16	3.23075e-14
R-HSA-913531	Interferon Signaling	74	397	0.0261477	1.11022e-16	3.23075e-14
R-HSA-168256	Immune System	176	2698	0.177699	1.11022e-16	3.23075e-14
R-HSA-1280215	Cytokine Signaling in Immune system	112	1107	0.0729105	1.11022e-16	3.23075e-14
R-HSA-877300	Interferon gamma signaling	37	252	0.0165975	1.43219e-14	3.32268e-12
R-HSA-6783783	Interleukin-10 signaling	14	86	0.00566423	7.47596e-07	0.000145034
R-HSA-6798695	Neutrophil degranulation	36	480	0.0316143	1.42051e-06	0.000235805
R-HSA-1169410	Antiviral mechanism by IFN-stimulated genes	14	94	0.00619113	2.07989e-06	0.000301584
R-HSA-168249	Innate Immune System	72	1345	0.0885859	3.76982e-06	0.000486306
R-HSA-8936459	RUNX1 regulates genes involved in megakaryocyte differentiation and platelet function	12	78	0.00513732	8.02117e-06	0.000930456
R-HSA-936440	Negative regulators of DDX58/IFIH1 signaling	8	37	0.00243694	2.51914e-05	0.0026451
R-HSA-1169408	ISG15 antiviral mechanism	11	83	0.00546664	7.1623e-05	0.00694744
R-HSA-449147	Signaling by Interleukins	38	658	0.0433379	0.000207102	0.018432
R-HSA-380108	Chemokine receptors bind chemokines	8	57	0.0037542	0.00046959	0.0389759
R-HSA-69895	Transcriptional activation of cell cycle inhibitor p21	3	6	0.000395179	0.000918866	0.0661584
R-HSA-69560	Transcriptional activation of p53 responsive genes	3	6	0.000395179	0.000918866	0.0661584
R-HSA-6785807	Interleukin-4 and Interleukin-13 signaling	16	211	0.0138971	0.00108655	0.0738855
R-HSA-8983711	OAS antiviral response	4	15	0.000987947	0.00131651	0.0842568
R-HSA-168928	DDX58/IFIH1-mediated induction of interferon-alpha/beta	10	104	0.00684977	0.00173278	0.0953027
R-HSA-2559586	DNA Damage/Telomere Stress Induced Senescence	8	71	0.00467628	0.00188015	0.097768
R-HSA-1500620	Meiosis	9	92	0.00605941	0.00258539	0.0982447
R-HSA-5218859	Regulated Necrosis	8	73	0.00480801	0.00222763	0.0982447
R-HSA-912446	Meiotic recombination	7	58	0.00382006	0.00244335	0.0982447
R-HSA-69205	G1/S-Specific Transcription	6	43	0.00283211	0.0024314	0.0982447
R-HSA-453279	Mitotic G1 phase and G1/S transition	13	174	0.0114602	0.00348043	0.125295
R-HSA-918233	TRAF3-dependent IRF activation pathway	4	20	0.00131726	0.00368912	0.12543
R-HSA-6804116	TP53 Regulates Transcription of Genes Involved in G1 Cell Cycle Arrest	4	20	0.00131726	0.00368912	0.12543
R-HSA-2562578	TRIF-mediated programmed cell death	3	10	0.000658631	0.00388414	0.128177
R-HSA-171306	Packaging Of Telomere Ends	5	34	0.00223935	0.00443137	0.132941
R-HSA-5620971	Pyroptosis	5	34	0.00223935	0.00443137	0.132941
R-HSA-73728	RNA Polymerase I Promoter Opening	5	34	0.00223935	0.00443137	0.132941
R-HSA-168898	Toll-like Receptor Cascades	14	202	0.0133044	0.00475919	0.138017
R-HSA-201722	Formation of the beta-catenin:TCF transactivating complex	7	67	0.00441283	0.00531225	0.143431
R-HSA-76002	Platelet activation, signaling and aggregation	18	293	0.0192979	0.00516357	0.143431
R-HSA-114608	Platelet degranulation	11	141	0.0092867	0.00506406	0.143431
R-HSA-5334118	DNA methylation	5	36	0.00237107	0.00561191	0.151522
R-HSA-166016	Toll Like Receptor 4 (TLR4) Cascade	12	165	0.0108674	0.00600497	0.156129
R-HSA-448706	Interleukin-1 processing	3	12	0.000790358	0.00641476	0.16033
R-HSA-75072	mRNA Editing	3	12	0.000790358	0.00641476	0.16033
R-HSA-9707616	Heme signaling	7	70	0.00461042	0.00668043	0.16033
R-HSA-76005	Response to elevated platelet cytosolic Ca2+	11	148	0.00974774	0.00715077	0.171619
R-HSA-110330	Recognition and association of DNA glycosylase with site containing an affected purine	5	39	0.00256866	0.0077745	0.178814
R-HSA-1236973	Cross-presentation of particulate exogenous antigens (phagosomes)	3	13	0.000856221	0.00797373	0.183396
R-HSA-68616	Assembly of the ORC complex at the origin of replication	5	40	0.00263453	0.00860832	0.189383
R-HSA-933543	NF-kB activation through FADD/RIP-1 pathway mediated by caspase-8 and -10	3	14	0.000922084	0.00973702	0.19474
R-HSA-168188	Toll Like Receptor TLR6:TLR2 Cascade	10	133	0.0087598	0.00934365	0.19474
R-HSA-166058	MyD88:MAL(TIRAP) cascade initiated on plasma membrane	10	133	0.0087598	0.00934365	0.19474
R-HSA-181438	Toll Like Receptor 2 (TLR2) Cascade	10	136	0.00895739	0.0107839	0.204894
R-HSA-168179	Toll Like Receptor TLR1:TLR2 Cascade	10	136	0.00895739	0.0107839	0.204894
R-HSA-110328	Recognition and association of DNA glycosylase with site containing an affected pyrimidine	5	42	0.00276625	0.0104576	0.204894
R-HSA-140877	Formation of Fibrin Clot (Clotting Cascade)	5	43	0.00283211	0.0114769	0.21806
R-HSA-212300	PRC2 methylates histones and DNA	5	44	0.00289798	0.0125618	0.219425
R-HSA-73772	RNA Polymerase I Promoter Escape	6	61	0.00401765	0.0125521	0.219425
R-HSA-1221632	Meiotic synapsis	6	62	0.00408351	0.0134941	0.219425
R-HSA-5250924	B-WICH complex positively regulates rRNA expression	6	62	0.00408351	0.0134941	0.219425
R-HSA-427359	SIRT1 negatively regulates rRNA expression	5	45	0.00296384	0.013714	0.219425
R-HSA-1640170	Cell Cycle	34	734	0.0483435	0.0134447	0.219425
R-HSA-1834949	Cytosolic sensors of pathogen-associated DNA	7	78	0.00513732	0.0115973	0.219425
R-HSA-110331	Cleavage of the damaged purine	5	45	0.00296384	0.013714	0.219425
R-HSA-9707587	Regulation of HMOX1 expression and activity	2	6	0.000395179	0.0151688	0.227531
R-HSA-3214815	HDACs deacetylate histones	6	63	0.00414938	0.0144843	0.227531
R-HSA-8866911	TFAP2 (AP-2) family regulates transcription of cell cycle factors	2	6	0.000395179	0.0151688	0.227531
R-HSA-73927	Depurination	5	46	0.0030297	0.0149354	0.227531
R-HSA-1474165	Reproduction	9	123	0.00810117	0.0155618	0.233426
R-HSA-157118	Signaling by NOTCH	15	259	0.0170586	0.0164025	0.246038
R-HSA-9670095	Inhibition of DNA recombination at telomere	5	48	0.00316143	0.017592	0.246288
R-HSA-427389	ERCC6 (CSB) and EHMT2 (G9a) positively regulate rRNA expression	5	48	0.00316143	0.017592	0.246288
R-HSA-8939236	RUNX1 regulates transcription of genes involved in differentiation of HSCs	8	106	0.00698149	0.018594	0.260315
R-HSA-5625886	Activated PKN1 stimulates transcription of AR (androgen receptor) regulated genes KLK2 and KLK3	5	49	0.00322729	0.0190302	0.260668
R-HSA-69278	Cell Cycle, Mitotic	28	596	0.0392544	0.0200514	0.260668
R-HSA-69206	G1/S Transition	10	150	0.00987947	0.0198279	0.260668
R-HSA-381426	Regulation of Insulin-like Growth Factor (IGF) transport and uptake by Insulin-like Growth Factor Binding Proteins (IGFBPs)	9	127	0.00836462	0.0186897	0.260668
R-HSA-3134963	DEx/H-box helicases activate type I IFN and inflammatory cytokines production	2	7	0.000461042	0.0202342	0.263045
R-HSA-1810476	RIP-mediated NFkB activation via ZBP1	3	19	0.0012514	0.0217569	0.274336
R-HSA-69580	p53-Dependent G1/S DNA damage checkpoint	6	70	0.00461042	0.0228614	0.274336
R-HSA-69563	p53-Dependent G1 DNA Damage Response	6	70	0.00461042	0.0228614	0.274336
R-HSA-977225	Amyloid fiber formation	7	89	0.00586182	0.0220368	0.274336
R-HSA-110329	Cleavage of the damaged pyrimidine	5	51	0.00335902	0.0221336	0.274336
R-HSA-73928	Depyrimidination	5	51	0.00335902	0.0221336	0.274336
R-HSA-936964	Activation of IRF3/IRF7 mediated by TBK1/IKK epsilon	3	20	0.00131726	0.0248161	0.283245
R-HSA-5656169	Termination of translesion DNA synthesis	4	35	0.00230521	0.0242139	0.283245
R-HSA-140534	Caspase activation via Death Receptors in the presence of ligand	3	20	0.00131726	0.0248161	0.283245
R-HSA-69615	G1/S DNA Damage Checkpoints	6	72	0.00474215	0.0257495	0.283245
R-HSA-2559582	Senescence-Associated Secretory Phenotype (SASP)	7	91	0.00599355	0.0244661	0.283245
R-HSA-9616222	Transcriptional regulation of granulopoiesis	6	71	0.00467628	0.0242767	0.283245
R-HSA-8941855	RUNX3 regulates CDKN1A transcription	2	8	0.000526905	0.0259021	0.284923
R-HSA-75094	Formation of the Editosome	2	8	0.000526905	0.0259021	0.284923
R-HSA-375276	Peptide ligand-binding receptors	12	203	0.0133702	0.0260224	0.286247
R-HSA-5686938	Regulation of TLR by endogenous ligand	4	36	0.00237107	0.0264708	0.291178
R-HSA-2299718	Condensation of Prophase Chromosomes	5	55	0.00362247	0.0292826	0.292826
R-HSA-3214858	RMTs methylate histone arginines	5	55	0.00362247	0.0292826	0.292826
R-HSA-5689880	Ub-specific processing proteases	12	206	0.0135678	0.028643	0.292826
R-HSA-975155	MyD88 dependent cascade initiated on endosome	8	117	0.00770599	0.0308304	0.308304
R-HSA-168181	Toll Like Receptor 7/8 (TLR7/8) Cascade	8	118	0.00777185	0.0321635	0.321635
R-HSA-8878171	Transcriptional regulation by RUNX1	14	261	0.0171903	0.0347517	0.347517
R-HSA-1606322	ZBP1(DAI) mediated induction of type I IFNs	3	23	0.00151485	0.035306	0.349943
R-HSA-72200	mRNA Editing: C to U Conversion	2	10	0.000658631	0.0388826	0.349943
R-HSA-166166	MyD88-independent TLR4 cascade	8	121	0.00796944	0.0363976	0.349943
R-HSA-937061	TRIF(TICAM1)-mediated TLR4 signaling	8	121	0.00796944	0.0363976	0.349943
R-HSA-168138	Toll Like Receptor 9 (TLR9) Cascade	8	121	0.00796944	0.0363976	0.349943
R-HSA-5688426	Deubiquitination	15	289	0.0190344	0.0376504	0.349943
R-HSA-937041	IKK complex recruitment mediated by RIP1	3	24	0.00158072	0.0392349	0.353114
R-HSA-69306	DNA Replication	10	169	0.0111309	0.0396378	0.35674
R-HSA-5250913	Positive epigenetic regulation of rRNA expression	6	80	0.00526905	0.0396909	0.357218
R-HSA-427413	NoRC negatively regulates rRNA expression	6	80	0.00526905	0.0396909	0.357218
R-HSA-187577	SCF(Skp2)-mediated degradation of p27/p21	5	62	0.00408351	0.0449715	0.359772
R-HSA-445355	Smooth Muscle Contraction	5	61	0.00401765	0.0424759	0.359772
R-HSA-5578749	Transcriptional regulation by small RNAs	6	81	0.00533491	0.0417129	0.359772
R-HSA-5668541	TNFR2 non-canonical NF-kB pathway	7	104	0.00684977	0.0447976	0.359772
R-HSA-109582	Hemostasis	34	803	0.0528881	0.0412392	0.359772
R-HSA-140875	Common Pathway of Fibrin Clot Formation	3	25	0.00164658	0.043376	0.359772
R-HSA-73929	Base-Excision Repair, AP Site Formation	5	63	0.00414938	0.047553	0.380424
R-HSA-140837	Intrinsic Pathway of Fibrin Clot Formation	3	26	0.00171244	0.0477262	0.38181
R-HSA-933541	TRAF6 mediated IRF7 activation	4	44	0.00289798	0.0489703	0.391762
R-HSA-5689896	Ovarian tumor domain proteases	4	44	0.00289798	0.0489703	0.391762
R-HSA-73854	RNA Polymerase I Promoter Clearance	6	85	0.00559837	0.0504431	0.403544
R-HSA-9617828	FOXO-mediated transcription of cell cycle genes	3	27	0.0017783	0.0522821	0.418256
R-HSA-8877627	Vitamin E	1	2	0.000131726	0.0599138	0.419397
R-HSA-8957275	Post-translational protein phosphorylation	7	109	0.00717908	0.0548577	0.419397
R-HSA-3214847	HATs acetylate histones	7	110	0.00724495	0.0570255	0.419397
R-HSA-73864	RNA Polymerase I Transcription	6	87	0.00573009	0.0551975	0.419397
R-HSA-77042	Formation of editosomes by ADAR proteins	1	2	0.000131726	0.0599138	0.419397
R-HSA-112409	RAF-independent MAPK1/3 activation	3	28	0.00184417	0.0570397	0.419397
R-HSA-8953750	Transcriptional Regulation by E2F6	4	46	0.0030297	0.0558373	0.419397
R-HSA-5250941	Negative epigenetic regulation of rRNA expression	6	89	0.00586182	0.0602138	0.421496
R-HSA-1912408	Pre-NOTCH Transcription and Translation	6	89	0.00586182	0.0602138	0.421496
R-HSA-446652	Interleukin-1 family signaling	10	183	0.012053	0.0609385	0.42657
R-HSA-9648895	Response of EIF2AK1 (HRI) to heme deficiency	3	29	0.00191003	0.0619948	0.433964
R-HSA-5357801	Programmed Cell Death	12	234	0.015412	0.0628433	0.439903
R-HSA-110313	Translesion synthesis by Y family DNA polymerases bypasses lesions on DNA template	4	48	0.00316143	0.0631949	0.442364
R-HSA-68867	Assembly of the pre-replicative complex	7	114	0.0075084	0.0662226	0.463558
R-HSA-5357956	TNFR1-induced NFkappaB signaling pathway	3	30	0.00197589	0.0671431	0.470002
R-HSA-933542	TRAF6 mediated NF-kB activation	3	30	0.00197589	0.0671431	0.470002
R-HSA-5669034	TNFs bind their physiological receptors	3	30	0.00197589	0.0671431	0.470002
R-HSA-1280218	Adaptive Immune System	40	1012	0.0666535	0.067475	0.472325
R-HSA-2514853	Condensation of Prometaphase Chromosomes	2	15	0.000987947	0.0792224	0.475334
R-HSA-9758890	Transport of RCbl within the body	2	14	0.000922084	0.070387	0.475334
R-HSA-983169	Class I MHC mediated antigen processing & presentation	21	479	0.0315484	0.0715011	0.475334
R-HSA-5689901	Metalloprotease DUBs	3	32	0.00210762	0.0779994	0.475334
R-HSA-5357769	Caspase activation via extrinsic apoptotic signalling pathway	3	32	0.00210762	0.0779994	0.475334
R-HSA-381183	ATF6 (ATF6-alpha) activates chaperone genes	2	15	0.000987947	0.0792224	0.475334
R-HSA-975138	TRAF6 mediated induction of NFkB and MAP kinases upon TLR7/8 or 9 activation	7	116	0.00764012	0.0711378	0.475334
R-HSA-1266695	Interleukin-7 signaling	3	31	0.00204176	0.0724796	0.475334
R-HSA-166020	Transfer of LPS from LBP carrier to CD14	1	3	0.000197589	0.0885136	0.497141
R-HSA-5626978	TNFR1-mediated ceramide production	1	6	0.000395179	0.169208	0.497141
R-HSA-1251932	PLCG1 events in ERBB2 signaling	1	6	0.000395179	0.169208	0.497141
R-HSA-68911	G2 Phase	1	7	0.000461042	0.194489	0.497141
R-HSA-176417	Phosphorylation of Emi1	1	8	0.000526905	0.219003	0.497141
R-HSA-975110	TRAF6 mediated IRF7 activation in TLR7/8 or 9 signaling	2	17	0.00111967	0.0978347	0.497141
R-HSA-8964026	Chylomicron clearance	1	9	0.000592768	0.242772	0.497141
R-HSA-937072	TRAF6-mediated induction of TAK1 complex within TLR4 complex	2	19	0.0012514	0.117524	0.497141
R-HSA-8964315	G beta:gamma signalling through BTK	2	19	0.0012514	0.117524	0.497141
R-HSA-8951430	RUNX3 regulates WNT signaling	1	10	0.000658631	0.265819	0.497141
R-HSA-4411364	Binding of TCF/LEF:CTNNB1 to target gene promoters	1	10	0.000658631	0.265819	0.497141
R-HSA-9632974	NR1H2 & NR1H3 regulate gene expression linked to gluconeogenesis	1	10	0.000658631	0.265819	0.497141
R-HSA-212718	EGFR interacts with phospholipase C-gamma	1	11	0.000724495	0.288166	0.497141
R-HSA-9768778	Regulation of NPAS4 mRNA translation	1	11	0.000724495	0.288166	0.497141
R-HSA-164378	PKA activation in glucagon signalling	2	23	0.00151485	0.159374	0.497141
R-HSA-5218900	CASP8 activity is inhibited	1	12	0.000790358	0.309835	0.497141
R-HSA-174113	SCF-beta-TrCP mediated degradation of Emi1	4	55	0.00362247	0.0926776	0.497141
R-HSA-3214842	HDMs demethylate histones	2	31	0.00204176	0.248626	0.497141
R-HSA-3000484	Scavenging by Class F Receptors	1	16	0.00105381	0.390123	0.497141
R-HSA-5685939	HDR through MMEJ (alt-NHEJ)	1	17	0.00111967	0.408694	0.497141
R-HSA-170660	Adenylate cyclase activating pathway	1	17	0.00111967	0.408694	0.497141
R-HSA-8847993	ERBB2 Activates PTK6 Signaling	1	18	0.00118554	0.4267	0.497141
R-HSA-174184	Cdc20:Phospho-APC/C mediated degradation of Cyclin A	4	73	0.00480801	0.191199	0.497141
R-HSA-8854050	FBXL7 down-regulates AURKA during mitotic entry and in early mitosis	3	55	0.00362247	0.242352	0.497141
R-HSA-179419	APC:Cdc20 mediated degradation of cell cycle proteins prior to satisfation of the cell cycle checkpoint	4	74	0.00487387	0.197428	0.497141
R-HSA-176409	APC/C:Cdc20 mediated degradation of mitotic proteins	4	76	0.0050056	0.210066	0.497141
R-HSA-8948700	Competing endogenous RNAs (ceRNAs) regulate PTEN translation	1	19	0.0012514	0.44416	0.497141
R-HSA-170670	Adenylate cyclase inhibitory pathway	1	19	0.0012514	0.44416	0.497141
R-HSA-180336	SHC1 events in EGFR signaling	1	19	0.0012514	0.44416	0.497141
R-HSA-73780	RNA Polymerase III Chain Elongation	1	19	0.0012514	0.44416	0.497141
R-HSA-6785631	ERBB2 Regulates Cell Motility	1	19	0.0012514	0.44416	0.497141
R-HSA-3301854	Nuclear Pore Complex (NPC) Disassembly	2	42	0.00276625	0.372391	0.497141
R-HSA-430039	mRNA decay by 5' to 3' exoribonuclease	1	21	0.00138313	0.477502	0.497141
R-HSA-141405	Inhibition of the proteolytic activity of APC/C required for the onset of anaphase by mitotic spindle checkpoint components	1	21	0.00138313	0.477502	0.497141
R-HSA-141430	Inactivation of APC/C via direct inhibition of the APC/C complex	1	21	0.00138313	0.477502	0.497141
R-HSA-174437	Removal of the Flap Intermediate from the C-strand	1	22	0.00144899	0.493418	0.497141
R-HSA-174154	APC/C:Cdc20 mediated degradation of Securin	3	68	0.00447869	0.350566	0.497141
R-HSA-1989781	PPARA activates gene expression	7	175	0.011526	0.298679	0.497141
R-HSA-991365	Activation of GABAB receptors	2	50	0.00329316	0.457249	0.497141
R-HSA-5693607	Processing of DNA double-strand break ends	4	89	0.00586182	0.296617	0.497141
R-HSA-400206	Regulation of lipid metabolism by PPARalpha	7	177	0.0116578	0.308372	0.497141
R-HSA-5213460	RIPK1-mediated regulated necrosis	3	42	0.00276625	0.142059	0.497141
R-HSA-3214841	PKMTs methylate histone lysines	3	51	0.00335902	0.210115	0.497141
R-HSA-977444	GABA B receptor activation	2	50	0.00329316	0.457249	0.497141
R-HSA-5675482	Regulation of necroptotic cell death	3	36	0.00237107	0.101804	0.497141
R-HSA-2424491	DAP12 signaling	3	36	0.00237107	0.101804	0.497141
R-HSA-176814	Activation of APC/C and APC/C:Cdc20 mediated degradation of mitotic proteins	4	77	0.00507146	0.216469	0.497141
R-HSA-75158	TRAIL signaling	1	8	0.000526905	0.219003	0.497141
R-HSA-389359	CD28 dependent Vav1 pathway	1	17	0.00111967	0.408694	0.497141
R-HSA-8964616	G beta:gamma signalling through CDC42	1	21	0.00138313	0.477502	0.497141
R-HSA-157579	Telomere Maintenance	6	109	0.00717908	0.124586	0.497141
R-HSA-73886	Chromosome Maintenance	6	136	0.00895739	0.246433	0.497141
R-HSA-912694	Regulation of IFNA/IFNB signaling	2	28	0.00184417	0.214662	0.497141
R-HSA-5682910	LGI-ADAM interactions	1	14	0.000922084	0.351217	0.497141
R-HSA-171319	Telomere Extension By Telomerase	2	34	0.00223935	0.282741	0.497141
R-HSA-9634597	GPER1 signaling	3	56	0.00368834	0.250538	0.497141
R-HSA-397795	G-protein beta:gamma signalling	2	39	0.00256866	0.339167	0.497141
R-HSA-69656	Cyclin A:Cdk2-associated events at S phase entry	5	90	0.00592768	0.148674	0.497141
R-HSA-176408	Regulation of APC/C activators between G1/S and early anaphase	5	83	0.00546664	0.116968	0.497141
R-HSA-168638	NOD1/2 Signaling Pathway	2	41	0.00270039	0.361386	0.497141
R-HSA-983168	Antigen processing: Ubiquitination & Proteasome degradation	13	315	0.0207469	0.181456	0.497141
R-HSA-174577	Activation of C3 and C5	1	7	0.000461042	0.194489	0.497141
R-HSA-163680	AMPK inhibits chREBP transcriptional activation activity	1	11	0.000724495	0.288166	0.497141
R-HSA-163615	PKA activation	2	23	0.00151485	0.159374	0.497141
R-HSA-774815	Nucleosome assembly	4	54	0.00355661	0.0881223	0.497141
R-HSA-606279	Deposition of new CENPA-containing nucleosomes at the centromere	4	54	0.00355661	0.0881223	0.497141
R-HSA-9029558	NR1H2 & NR1H3 regulate gene expression linked to lipogenesis	1	17	0.00111967	0.408694	0.497141
R-HSA-9762114	GSK3B and BTRC:CUL1-mediated-degradation of NFE2L2	3	54	0.00355661	0.234212	0.497141
R-HSA-68949	Orc1 removal from chromatin	4	73	0.00480801	0.191199	0.497141
R-HSA-453276	Regulation of mitotic cell cycle	5	92	0.00605941	0.158342	0.497141
R-HSA-174143	APC/C-mediated degradation of cell cycle proteins	5	92	0.00605941	0.158342	0.497141
R-HSA-174430	Telomere C-strand synthesis initiation	1	19	0.0012514	0.44416	0.497141
R-HSA-5619507	Activation of HOX genes during differentiation	6	116	0.00764012	0.152834	0.497141
R-HSA-5617472	Activation of anterior HOX genes in hindbrain development during early embryogenesis	6	116	0.00764012	0.152834	0.497141
R-HSA-430116	GP1b-IX-V activation signalling	1	12	0.000790358	0.309835	0.497141
R-HSA-9609523	Insertion of tail-anchored proteins into the endoplasmic reticulum membrane	2	25	0.00164658	0.181201	0.497141
R-HSA-4641265	Repression of WNT target genes	1	16	0.00105381	0.390123	0.497141
R-HSA-75893	TNF signaling	3	56	0.00368834	0.250538	0.497141
R-HSA-212165	Epigenetic regulation of gene expression	6	139	0.00915498	0.261746	0.497141
R-HSA-1606341	IRF3 mediated activation of type 1 IFN	1	7	0.000461042	0.194489	0.497141
R-HSA-75892	Platelet Adhesion to exposed collagen	2	16	0.00105381	0.0883809	0.497141
R-HSA-9705462	Inactivation of CSF3 (G-CSF) signaling	2	27	0.0017783	0.203433	0.497141
R-HSA-179812	GRB2 events in EGFR signaling	1	16	0.00105381	0.390123	0.497141
R-HSA-2565942	Regulation of PLK1 Activity at G2/M Transition	4	92	0.00605941	0.317281	0.497141
R-HSA-174178	APC/C:Cdh1 mediated degradation of Cdc20 and other APC/C:Cdh1 targeted proteins in late mitosis/early G1	3	74	0.00487387	0.40039	0.497141
R-HSA-456926	Thrombin signalling through proteinase activated receptors (PARs)	2	36	0.00237107	0.305423	0.497141
R-HSA-8949664	Processing of SMDT1	1	17	0.00111967	0.408694	0.497141
R-HSA-8856828	Clathrin-mediated endocytosis	7	161	0.010604	0.233118	0.497141
R-HSA-69236	G1 Phase	3	52	0.00342488	0.218088	0.497141
R-HSA-69231	Cyclin D associated events in G1	3	52	0.00342488	0.218088	0.497141
R-HSA-5357905	Regulation of TNFR1 signaling	3	46	0.0030297	0.171368	0.497141
R-HSA-9707564	Cytoprotection by HMOX1	5	91	0.00599355	0.153476	0.497141
R-HSA-5693571	Nonhomologous End-Joining (NHEJ)	3	56	0.00368834	0.250538	0.497141
R-HSA-416482	G alpha (12/13) signalling events	5	86	0.00566423	0.130134	0.497141
R-HSA-381340	Transcriptional regulation of white adipocyte differentiation	4	109	0.00717908	0.434702	0.497141
R-HSA-2173782	Binding and Uptake of Ligands by Scavenger Receptors	7	168	0.011065	0.26533	0.497141
R-HSA-75064	mRNA Editing: A to I Conversion	1	4	0.000263453	0.116245	0.497141
R-HSA-75102	C6 deamination of adenosine	1	4	0.000263453	0.116245	0.497141
R-HSA-8875513	MET interacts with TNS proteins	1	5	0.000329316	0.143135	0.497141
R-HSA-844623	The IPAF inflammasome	1	5	0.000329316	0.143135	0.497141
R-HSA-170145	Phosphorylation of proteins involved in the G2/M transition by Cyclin A:Cdc2 complexes	1	5	0.000329316	0.143135	0.497141
R-HSA-69478	G2/M DNA replication checkpoint	1	7	0.000461042	0.194489	0.497141
R-HSA-434313	Intracellular metabolism of fatty acids regulates insulin secretion	1	9	0.000592768	0.242772	0.497141
R-HSA-162791	Attachment of GPI anchor to uPAR	1	10	0.000658631	0.265819	0.497141
R-HSA-419771	Opsins	1	10	0.000658631	0.265819	0.497141
R-HSA-3371378	Regulation by c-FLIP	1	11	0.000724495	0.288166	0.497141
R-HSA-1237044	Erythrocytes take up carbon dioxide and release oxygen	2	24	0.00158072	0.170228	0.497141
R-HSA-9619229	Activation of RAC1 downstream of NMDARs	1	12	0.000790358	0.309835	0.497141
R-HSA-176974	Unwinding of DNA	1	12	0.000790358	0.309835	0.497141
R-HSA-428543	Inactivation of CDC42 and RAC1	1	12	0.000790358	0.309835	0.497141
R-HSA-6803544	Ion influx/efflux at host-pathogen interface	1	13	0.000856221	0.330845	0.497141
R-HSA-2151209	Activation of PPARGC1A (PGC-1alpha) by phosphorylation	1	13	0.000856221	0.330845	0.497141
R-HSA-3000497	Scavenging by Class H Receptors	1	15	0.000987947	0.37097	0.497141
R-HSA-202670	ERKs are inactivated	1	15	0.000987947	0.37097	0.497141
R-HSA-3000480	Scavenging by Class A Receptors	3	49	0.00322729	0.194376	0.497141
R-HSA-2559584	Formation of Senescence-Associated Heterochromatin Foci (SAHF)	1	17	0.00111967	0.408694	0.497141
R-HSA-804914	Transport of fatty acids	1	18	0.00118554	0.4267	0.497141
R-HSA-163359	Glucagon signaling in metabolic regulation	2	40	0.00263453	0.350309	0.497141
R-HSA-5610780	Degradation of GLI1 by the proteasome	3	62	0.00408351	0.300329	0.497141
R-HSA-1963640	GRB2 events in ERBB2 signaling	1	21	0.00138313	0.477502	0.497141
R-HSA-453274	Mitotic G2-G2/M phases	10	214	0.0140947	0.130771	0.497141
R-HSA-432720	Lysosome Vesicle Biogenesis	2	43	0.00283211	0.38332	0.497141
R-HSA-9696273	RND1 GTPase cycle	2	43	0.00283211	0.38332	0.497141
R-HSA-1236974	ER-Phagosome pathway	8	173	0.0113943	0.170548	0.497141
R-HSA-1614517	Sulfide oxidation to sulfate	1	22	0.00144899	0.493418	0.497141
R-HSA-69052	Switching of origins to a post-replicative state	4	94	0.00619113	0.331123	0.497141
R-HSA-69017	CDK-mediated phosphorylation and removal of Cdc6	3	75	0.00493974	0.408602	0.497141
R-HSA-4615885	SUMOylation of DNA replication proteins	2	50	0.00329316	0.457249	0.497141
R-HSA-211733	Regulation of activated PAK-2p34 by proteasome mediated degradation	2	50	0.00329316	0.457249	0.497141
R-HSA-69275	G2/M Transition	10	212	0.013963	0.125319	0.497141
R-HSA-2172127	DAP12 interactions	3	53	0.00349075	0.226122	0.497141
R-HSA-114604	GPVI-mediated activation cascade	3	43	0.00283211	0.149222	0.497141
R-HSA-432040	Vasopressin regulates renal water homeostasis via Aquaporins	3	53	0.00349075	0.226122	0.497141
R-HSA-5689603	UCH proteinases	6	98	0.00645459	0.086029	0.497141
R-HSA-9013973	TICAM1-dependent activation of IRF3/IRF7	1	14	0.000922084	0.351217	0.497141
R-HSA-209543	p75NTR recruits signalling complexes	1	16	0.00105381	0.390123	0.497141
R-HSA-69273	Cyclin A/B1/B2 associated events during G2/M transition	2	32	0.00210762	0.259996	0.497141
R-HSA-388396	GPCR downstream signalling	25	794	0.0522953	0.489782	0.497141
R-HSA-1480926	O2/CO2 exchange in erythrocytes	2	24	0.00158072	0.170228	0.497141
R-HSA-111931	PKA-mediated phosphorylation of CREB	2	26	0.00171244	0.192274	0.497141
R-HSA-3295583	TRP channels	2	32	0.00210762	0.259996	0.497141
R-HSA-1679131	Trafficking and processing of endosomal TLR	1	16	0.00105381	0.390123	0.497141
R-HSA-1963642	PI3K events in ERBB2 signaling	1	22	0.00144899	0.493418	0.497141
R-HSA-166663	Initial triggering of complement	5	120	0.00790358	0.313863	0.497141
R-HSA-1912422	Pre-NOTCH Expression and Processing	6	114	0.0075084	0.144488	0.497141
R-HSA-199992	trans-Golgi Network Vesicle Budding	3	80	0.00526905	0.449095	0.497141
R-HSA-69242	S Phase	6	179	0.0117895	0.476629	0.497141
R-HSA-381676	Glucagon-like Peptide-1 (GLP1) regulates insulin secretion	2	50	0.00329316	0.457249	0.497141
R-HSA-5625740	RHO GTPases activate PKNs	5	80	0.00526905	0.104475	0.497141
R-HSA-69202	Cyclin E associated events during G1/S transition	5	88	0.00579596	0.139268	0.497141
R-HSA-8856825	Cargo recognition for clathrin-mediated endocytosis	6	115	0.00757426	0.148634	0.497141
R-HSA-5610785	GLI3 is processed to GLI3R by the proteasome	3	62	0.00408351	0.300329	0.497141
R-HSA-5610783	Degradation of GLI2 by the proteasome	3	62	0.00408351	0.300329	0.497141
R-HSA-3000471	Scavenging by Class B Receptors	1	21	0.00138313	0.477502	0.497141
R-HSA-418594	G alpha (i) signalling events	15	426	0.0280577	0.339949	0.497141
R-HSA-1236975	Antigen processing-Cross presentation	10	195	0.0128433	0.0842122	0.497141
R-HSA-168643	Nucleotide-binding domain, leucine rich repeat containing receptor (NLR) signaling pathways	3	72	0.00474215	0.383874	0.497141
R-HSA-73887	Death Receptor Signalling	8	164	0.0108016	0.13922	0.497141
R-HSA-4086398	Ca2+ pathway	3	81	0.00533491	0.457063	0.497141
R-HSA-69620	Cell Cycle Checkpoints	12	279	0.0183758	0.159643	0.497141
R-HSA-68875	Mitotic Prophase	7	135	0.00889152	0.128219	0.497141
R-HSA-195253	Degradation of beta-catenin by the destruction complex	4	91	0.00599355	0.310377	0.497141
R-HSA-9020702	Interleukin-1 signaling	7	125	0.00823289	0.0958643	0.497141
R-HSA-9013957	TLR3-mediated TICAM1-dependent programmed cell death	1	6	0.000395179	0.169208	0.497141
R-HSA-1566977	Fibronectin matrix formation	1	7	0.000461042	0.194489	0.497141
R-HSA-1247673	Erythrocytes take up oxygen and release carbon dioxide	2	16	0.00105381	0.0883809	0.497141
R-HSA-3134975	Regulation of innate immune responses to cytosolic DNA	2	21	0.00138313	0.138096	0.497141
R-HSA-69416	Dimerization of procaspase-8	1	11	0.000724495	0.288166	0.497141
R-HSA-444473	Formyl peptide receptors bind formyl peptides and many other ligands	1	11	0.000724495	0.288166	0.497141
R-HSA-2855086	Ficolins bind to repetitive carbohydrate structures on the target cell surface	1	12	0.000790358	0.309835	0.497141
R-HSA-426048	Arachidonate production from DAG	1	13	0.000856221	0.330845	0.497141
R-HSA-428359	Insulin-like Growth Factor-2 mRNA Binding Proteins (IGF2BPs/IMPs/VICKZs) bind RNA	1	13	0.000856221	0.330845	0.497141
R-HSA-5357786	TNFR1-induced proapoptotic signaling	1	14	0.000922084	0.351217	0.497141
R-HSA-166662	Lectin pathway of complement activation	1	15	0.000987947	0.37097	0.497141
R-HSA-442720	CREB1 phosphorylation through the activation of Adenylate Cyclase	1	17	0.00111967	0.408694	0.497141
R-HSA-9674555	Signaling by CSF3 (G-CSF)	2	35	0.00230521	0.294095	0.497141
R-HSA-9604323	Negative regulation of NOTCH4 signaling	3	57	0.0037542	0.258764	0.497141
R-HSA-9013407	RHOH GTPase cycle	2	38	0.0025028	0.327967	0.497141
R-HSA-168927	TICAM1, RIP1-mediated IKK complex recruitment	1	19	0.0012514	0.44416	0.497141
R-HSA-5676590	NIK-->noncanonical NF-kB signaling	3	61	0.00401765	0.291974	0.497141
R-HSA-5607761	Dectin-1 mediated noncanonical NF-kB signaling	3	66	0.00434697	0.333827	0.497141
R-HSA-176407	Conversion from APC/C:Cdc20 to APC/C:Cdh1 in late anaphase	1	22	0.00144899	0.493418	0.497141
R-HSA-9013026	RHOB GTPase cycle	3	75	0.00493974	0.408602	0.497141
R-HSA-9013106	RHOC GTPase cycle	3	79	0.00520319	0.441081	0.497141
R-HSA-166658	Complement cascade	7	156	0.0102746	0.210971	0.497141
R-HSA-9018519	Estrogen-dependent gene expression	7	154	0.0101429	0.202342	0.497141
R-HSA-193639	p75NTR signals via NF-kB	1	19	0.0012514	0.44416	0.497141
R-HSA-8853884	Transcriptional Regulation by VENTX	2	48	0.00316143	0.436629	0.497141
R-HSA-8852276	The role of GTSE1 in G2/M progression after G2 checkpoint	4	83	0.00546664	0.255897	0.497141
R-HSA-1169091	Activation of NF-kappaB in B cells	3	72	0.00474215	0.383874	0.497141
R-HSA-422356	Regulation of insulin secretion	4	108	0.00711322	0.427887	0.497141
R-HSA-73894	DNA Repair	13	381	0.0250939	0.397294	0.497141
R-HSA-392154	Nitric oxide stimulates guanylate cyclase	2	35	0.00230521	0.294095	0.497141
R-HSA-975871	MyD88 cascade initiated on plasma membrane	5	109	0.00717908	0.24928	0.497141
R-HSA-9662360	Sensory processing of sound by inner hair cells of the cochlea	3	76	0.0050056	0.416779	0.497141
R-HSA-168142	Toll Like Receptor 10 (TLR10) Cascade	5	109	0.00717908	0.24928	0.497141
R-HSA-168176	Toll Like Receptor 5 (TLR5) Cascade	5	109	0.00717908	0.24928	0.497141
R-HSA-201681	TCF dependent signaling in response to WNT	9	216	0.0142264	0.228101	0.497141
R-HSA-5610787	Hedgehog 'off' state	5	124	0.00816703	0.33792	0.497141
R-HSA-445717	Aquaporin-mediated transport	3	69	0.00454456	0.35892	0.497141
R-HSA-9758274	Regulation of NF-kappa B signaling	1	20	0.00131726	0.461088	0.497141
R-HSA-1445148	Translocation of SLC2A4 (GLUT4) to the plasma membrane	3	81	0.00533491	0.457063	0.497141
R-HSA-977606	Regulation of Complement cascade	5	139	0.00915498	0.428601	0.497141
R-HSA-69239	Synthesis of DNA	5	132	0.00869393	0.386356	0.497141
R-HSA-163685	Integration of energy metabolism	6	147	0.00968188	0.303669	0.497141
R-HSA-438064	Post NMDA receptor activation events	4	96	0.00632286	0.344996	0.497141
R-HSA-75108	Activation, myristolyation of BID and translocation to mitochondria	1	4	0.000263453	0.116245	0.497141
R-HSA-844615	The AIM2 inflammasome	1	4	0.000263453	0.116245	0.497141
R-HSA-111457	Release of apoptotic factors from the mitochondria	1	8	0.000526905	0.219003	0.497141
R-HSA-1475029	Reversible hydration of carbon dioxide	2	17	0.00111967	0.0978347	0.497141
R-HSA-2980767	Activation of NIMA Kinases NEK9, NEK6, NEK7	1	9	0.000592768	0.242772	0.497141
R-HSA-877312	Regulation of IFNG signaling	1	16	0.00105381	0.390123	0.497141
R-HSA-5684264	MAP3K8 (TPL2)-dependent MAPK1/3 activation	1	18	0.00118554	0.4267	0.497141
R-HSA-77348	Beta oxidation of octanoyl-CoA to hexanoyl-CoA	1	18	0.00118554	0.4267	0.497141
R-HSA-9708530	Regulation of BACH1 activity	1	20	0.00131726	0.461088	0.497141
R-HSA-75876	Synthesis of very long-chain fatty acyl-CoAs	2	51	0.00335902	0.467395	0.497141
R-HSA-350562	Regulation of ornithine decarboxylase (ODC)	2	51	0.00335902	0.467395	0.497141
R-HSA-69473	G2/M DNA damage checkpoint	3	80	0.00526905	0.449095	0.497141
R-HSA-69601	Ubiquitin Mediated Degradation of Phosphorylated Cdc25A	2	54	0.00355661	0.497141	0.497141
R-HSA-69613	p53-Independent G1/S DNA damage checkpoint	2	54	0.00355661	0.497141	0.497141
R-HSA-69610	p53-Independent DNA Damage Response	2	54	0.00355661	0.497141	0.497141
R-HSA-8939902	Regulation of RUNX2 expression and activity	3	83	0.00546664	0.47285	0.497141
R-HSA-195721	Signaling by WNT	12	332	0.0218666	0.331646	0.497141
R-HSA-8939211	ESR-mediated signaling	9	257	0.0169268	0.398817	0.497141
R-HSA-917937	Iron uptake and transport	3	83	0.00546664	0.47285	0.497141
R-HSA-173736	Alternative complement activation	1	6	0.000395179	0.169208	0.497141
R-HSA-2197563	NOTCH2 intracellular domain regulates transcription	2	16	0.00105381	0.0883809	0.497141
R-HSA-1538133	G0 and Early G1	3	38	0.0025028	0.114663	0.497141
R-HSA-5635838	Activation of SMO	1	20	0.00131726	0.461088	0.497141
R-HSA-196741	Cobalamin (Cbl, vitamin B12) transport and metabolism	2	52	0.00342488	0.477427	0.497141
R-HSA-1170546	Prolactin receptor signaling	1	18	0.00118554	0.4267	0.497141
R-HSA-3769402	Deactivation of the beta-catenin transactivating complex	2	44	0.00289798	0.394166	0.497141
R-HSA-2559583	Cellular Senescence	10	200	0.0131726	0.0953159	0.497141
R-HSA-69481	G2/M Checkpoints	6	153	0.0100771	0.335866	0.497141
R-HSA-3108214	SUMOylation of DNA damage response and repair proteins	3	81	0.00533491	0.457063	0.497141
R-HSA-168164	Toll Like Receptor 3 (TLR3) Cascade	6	116	0.00764012	0.152834	0.497141
R-HSA-975163	IRAK2 mediated activation of TAK1 complex upon TLR7/8 or 9 stimulation	2	18	0.00118554	0.107558	0.497141
R-HSA-9613354	Lipophagy	1	12	0.000790358	0.309835	0.497141
R-HSA-6799990	Metal sequestration by antimicrobial proteins	1	13	0.000856221	0.330845	0.497141
R-HSA-2559580	Oxidative Stress Induced Senescence	6	114	0.0075084	0.144488	0.497141
R-HSA-3270619	IRF3-mediated induction of type I IFN	1	19	0.0012514	0.44416	0.497141
R-HSA-77346	Beta oxidation of decanoyl-CoA to octanoyl-CoA-CoA	1	21	0.00138313	0.477502	0.497141
R-HSA-5687128	MAPK6/MAPK4 signaling	5	106	0.00698149	0.23228	0.497141
R-HSA-349425	Autodegradation of the E3 ubiquitin ligase COP1	2	54	0.00355661	0.497141	0.497141
R-HSA-75815	Ubiquitin-dependent degradation of Cyclin D	2	54	0.00355661	0.497141	0.497141
R-HSA-169911	Regulation of Apoptosis	2	54	0.00355661	0.497141	0.497141
R-HSA-8878159	Transcriptional regulation by RUNX3	5	118	0.00777185	0.301919	0.497141
R-HSA-9711123	Cellular response to chemical stress	11	269	0.0177172	0.214344	0.497141
R-HSA-9768759	Regulation of NPAS4 gene expression	1	22	0.00144899	0.493418	0.497141
R-HSA-73893	DNA Damage Bypass	4	57	0.0037542	0.102116	0.497141
R-HSA-5358351	Signaling by Hedgehog	6	168	0.011065	0.417432	0.497141
R-HSA-1362277	Transcription of E2F targets under negative control by DREAM complex	2	25	0.00164658	0.181201	0.497141
R-HSA-416550	Sema4D mediated inhibition of cell attachment and migration	1	15	0.000987947	0.37097	0.497141
R-HSA-5676594	TNF receptor superfamily (TNFSF) members mediating non-canonical NF-kB pathway	1	17	0.00111967	0.408694	0.497141
R-HSA-162658	Golgi Cisternae Pericentriolar Stack Reorganization	1	17	0.00111967	0.408694	0.497141
R-HSA-77288	mitochondrial fatty acid beta-oxidation of unsaturated fatty acids	1	21	0.00138313	0.477502	0.497141
R-HSA-1236978	Cross-presentation of soluble exogenous antigens (endosomes)	2	53	0.00349075	0.487343	0.497141
R-HSA-75105	Fatty acyl-CoA biosynthesis	3	82	0.00540078	0.464982	0.497141
R-HSA-1834941	STING mediated induction of host immune responses	2	24	0.00158072	0.170228	0.497141
R-HSA-983712	Ion channel transport	7	208	0.0136995	0.462109	0.497141
R-HSA-450294	MAP kinase activation	3	69	0.00454456	0.35892	0.497141
R-HSA-442755	Activation of NMDA receptors and postsynaptic events	4	113	0.00744253	0.461722	0.497141
R-HSA-6804756	Regulation of TP53 Activity through Phosphorylation	4	95	0.006257	0.338057	0.497141
R-HSA-2672351	Stimuli-sensing channels	5	120	0.00790358	0.313863	0.497141
R-HSA-499943	Interconversion of nucleotide di- and triphosphates	3	80	0.00526905	0.449095	0.497141
R-HSA-9013694	Signaling by NOTCH4	5	92	0.00605941	0.158342	0.497141
R-HSA-6791312	TP53 Regulates Transcription of Cell Cycle Genes	4	65	0.0042811	0.143907	0.497141
R-HSA-622312	Inflammasomes	2	34	0.00223935	0.282741	0.497141
R-HSA-380994	ATF4 activates genes in response to endoplasmic reticulum stress	2	34	0.00223935	0.282741	0.497141
R-HSA-399997	Acetylcholine regulates insulin secretion	1	20	0.00131726	0.461088	0.497141
R-HSA-193648	NRAGE signals death through JNK	3	64	0.00421524	0.317071	0.497141
R-HSA-448424	Interleukin-17 signaling	3	78	0.00513732	0.433021	0.497141
R-HSA-156711	Polo-like kinase mediated events	2	23	0.00151485	0.159374	0.497141
R-HSA-2262752	Cellular responses to stress	35	1005	0.0661925	0.255378	0.497141
R-HSA-111933	Calmodulin induced events	2	43	0.00283211	0.38332	0.497141
R-HSA-8953897	Cellular responses to stimuli	36	1023	0.067378	0.232278	0.497141
R-HSA-9755511	KEAP1-NFE2L2 pathway	6	141	0.0092867	0.272091	0.497141
R-HSA-419812	Calcitonin-like ligand receptors	1	11	0.000724495	0.288166	0.497141
R-HSA-8851680	Butyrophilin (BTN) family interactions	1	12	0.000790358	0.309835	0.497141
R-HSA-1482883	Acyl chain remodeling of DAG and TAG	1	17	0.00111967	0.408694	0.497141
R-HSA-1433559	Regulation of KIT signaling	1	18	0.00118554	0.4267	0.497141
R-HSA-399955	SEMA3A-Plexin repulsion signaling by inhibiting Integrin adhesion	1	20	0.00131726	0.461088	0.497141
R-HSA-111997	CaM pathway	2	43	0.00283211	0.38332	0.497141
R-HSA-8878166	Transcriptional regulation by RUNX2	5	147	0.00968188	0.47612	0.497141
R-HSA-6803207	TP53 Regulates Transcription of Caspase Activators and Caspases	2	20	0.00131726	0.127711	0.497141
R-HSA-163560	Triglyceride catabolism	2	42	0.00276625	0.372391	0.497141
R-HSA-5675221	Negative regulation of MAPK pathway	2	49	0.00322729	0.446993	0.497141
R-HSA-73621	Pyrimidine catabolism	2	51	0.00335902	0.467395	0.497141
R-HSA-9690406	Transcriptional regulation of testis differentiation	2	21	0.00138313	0.138096	0.497141
R-HSA-844456	The NLRP3 inflammasome	2	24	0.00158072	0.170228	0.497141
R-HSA-9013695	NOTCH4 Intracellular Domain Regulates Transcription	2	26	0.00171244	0.192274	0.497141
R-HSA-5661231	Metallothioneins bind metals	1	16	0.00105381	0.390123	0.497141
R-HSA-198323	AKT phosphorylates targets in the cytosol	1	16	0.00105381	0.390123	0.497141
R-HSA-1592389	Activation of Matrix Metalloproteinases	2	35	0.00230521	0.294095	0.497141
R-HSA-111996	Ca-dependent events	2	48	0.00316143	0.436629	0.497141
R-HSA-9759194	Nuclear events mediated by NFE2L2	5	106	0.00698149	0.23228	0.497141
R-HSA-1489509	DAG and IP3 signaling	2	53	0.00349075	0.487343	0.497141
R-HSA-381033	ATF6 (ATF6-alpha) activates chaperones	2	17	0.00111967	0.0978347	0.497141
R-HSA-1502540	Signaling by Activin	1	17	0.00111967	0.408694	0.497141
R-HSA-1980145	Signaling by NOTCH2	2	38	0.0025028	0.327967	0.497141
R-HSA-193704	p75 NTR receptor-mediated signalling	4	110	0.00724495	0.441495	0.497141
R-HSA-5660526	Response to metal ions	1	21	0.00138313	0.477502	0.497141
R-HSA-196757	Metabolism of folate and pterines	2	47	0.00309557	0.42616	0.497141
R-HSA-69002	DNA Replication Pre-Initiation	7	132	0.00869393	0.11799	0.497141
R-HSA-189483	Heme degradation	2	40	0.00263453	0.350309	0.497141
R-HSA-381042	PERK regulates gene expression	2	42	0.00276625	0.372391	0.497141
R-HSA-197264	Nicotinamide salvaging	3	59	0.00388593	0.275318	0.497141
R-HSA-417957	P2Y receptors	1	18	0.00118554	0.4267	0.497141
R-HSA-373076	Class A/1 (Rhodopsin-like receptors)	16	414	0.0272673	0.215352	0.497141
R-HSA-189445	Metabolism of porphyrins	3	76	0.0050056	0.416779	0.497141
R-HSA-196807	Nicotinate metabolism	4	84	0.0055325	0.26261	0.497141
R-HSA-8864260	Transcriptional regulation by the AP-2 (TFAP2) family of transcription factors	2	52	0.00342488	0.477427	0.497141
R-HSA-198725	Nuclear Events (kinase and transcription factor activation)	3	80	0.00526905	0.449095	0.497141
R-HSA-1251985	Nuclear signaling by ERBB4	2	47	0.00309557	0.42616	0.497141
R-HSA-204998	Cell death signalling via NRAGE, NRIF and NADE	3	81	0.00533491	0.457063	0.497141
R-HSA-1236394	Signaling by ERBB4	3	82	0.00540078	0.464982	0.497141
R-HSA-109581	Apoptosis	7	192	0.0126457	0.382518	0.497141
R-HSA-73884	Base Excision Repair	5	100	0.00658631	0.199382	0.497141
R-HSA-2022377	Metabolism of Angiotensinogen to Angiotensins	2	27	0.0017783	0.203433	0.497141
R-HSA-211000	Gene Silencing by RNA	6	120	0.00790358	0.170144	0.497141
R-HSA-75205	Dissolution of Fibrin Clot	1	14	0.000922084	0.351217	0.497141
R-HSA-381119	Unfolded Protein Response (UPR)	6	155	0.0102088	0.346691	0.497141
R-HSA-3108232	SUMO E3 ligases SUMOylate target proteins	6	183	0.012053	0.497748	0.497748
R-HSA-9659379	Sensory processing of sound	3	87	0.00573009	0.503773	0.503773
R-HSA-445989	TAK1-dependent IKK and NF-kappa-B activation	2	55	0.00362247	0.506819	0.506819
R-HSA-73980	RNA Polymerase III Transcription Termination	1	23	0.00151485	0.508849	0.508849
R-HSA-418217	G beta:gamma signalling through PLC beta	1	23	0.00151485	0.508849	0.508849
R-HSA-180292	GAB1 signalosome	1	23	0.00151485	0.508849	0.508849
R-HSA-500657	Presynaptic function of Kainate receptors	1	23	0.00151485	0.508849	0.508849
R-HSA-9613829	Chaperone Mediated Autophagy	1	23	0.00151485	0.508849	0.508849
R-HSA-210993	Tie2 Signaling	1	23	0.00151485	0.508849	0.508849
R-HSA-418038	Nucleotide-like (purinergic) receptors	1	23	0.00151485	0.508849	0.508849
R-HSA-196791	Vitamin D (calciferol) metabolism	1	23	0.00151485	0.508849	0.508849
R-HSA-111471	Apoptotic factor-mediated response	1	23	0.00151485	0.508849	0.508849
R-HSA-198933	Immunoregulatory interactions between a Lymphoid and a non-Lymphoid cell	10	316	0.0208128	0.512882	0.512882
R-HSA-450408	AUF1 (hnRNP D0) binds and destabilizes mRNA	2	56	0.00368834	0.516375	0.516375
R-HSA-9031628	NGF-stimulated transcription	2	56	0.00368834	0.516375	0.516375
R-HSA-6806667	Metabolism of fat-soluble vitamins	3	89	0.00586182	0.518881	0.518881
R-HSA-68886	M Phase	13	416	0.0273991	0.521645	0.521645
R-HSA-174048	APC/C:Cdc20 mediated degradation of Cyclin B	1	24	0.00158072	0.523812	0.523812
R-HSA-392851	Prostacyclin signalling through prostacyclin receptor	1	24	0.00158072	0.523812	0.523812
R-HSA-4641258	Degradation of DVL	2	57	0.0037542	0.525807	0.525807
R-HSA-4641257	Degradation of AXIN	2	57	0.0037542	0.525807	0.525807
R-HSA-8941858	Regulation of RUNX3 expression and activity	2	57	0.0037542	0.525807	0.525807
R-HSA-6803157	Antimicrobial peptides	4	123	0.00810117	0.527067	0.527067
R-HSA-418555	G alpha (s) signalling events	6	189	0.0124481	0.528855	0.528855
R-HSA-983705	Signaling by the B Cell Receptor (BCR)	6	189	0.0124481	0.528855	0.528855
R-HSA-372790	Signaling by GPCR	27	875	0.0576302	0.530129	0.530129
R-HSA-5693567	HDR through Homologous Recombination (HRR) or Single Strand Annealing (SSA)	4	124	0.00816703	0.533394	0.533394
R-HSA-1168372	Downstream signaling events of B Cell Receptor (BCR)	3	91	0.00599355	0.533737	0.533737
R-HSA-2162123	Synthesis of Prostaglandins (PG) and Thromboxanes (TX)	2	58	0.00382006	0.535114	0.535114
R-HSA-389513	CTLA4 inhibitory signaling	1	25	0.00164658	0.538319	0.538319
R-HSA-5620916	VxPx cargo-targeting to cilium	1	25	0.00164658	0.538319	0.538319
R-HSA-1181150	Signaling by NODAL	1	25	0.00164658	0.538319	0.538319
R-HSA-202733	Cell surface interactions at the vascular wall	8	257	0.0169268	0.539576	0.539576
R-HSA-5632684	Hedgehog 'on' state	3	92	0.00605941	0.541068	0.541068
R-HSA-4839726	Chromatin organization	8	258	0.0169927	0.543949	0.543949
R-HSA-3247509	Chromatin modifying enzymes	8	258	0.0169927	0.543949	0.543949
R-HSA-196849	Metabolism of water-soluble vitamins and cofactors	8	258	0.0169927	0.543949	0.543949
R-HSA-2990846	SUMOylation	6	192	0.0126457	0.544112	0.544112
R-HSA-9013409	RHOJ GTPase cycle	2	59	0.00388593	0.544296	0.544296
R-HSA-69541	Stabilization of p53	2	59	0.00388593	0.544296	0.544296
R-HSA-9013148	CDC42 GTPase cycle	5	159	0.0104722	0.544696	0.544696
R-HSA-195258	RHO GTPase Effectors	10	326	0.0214714	0.552251	0.552251
R-HSA-179409	APC-Cdc20 mediated degradation of Nek2A	1	26	0.00171244	0.552386	0.552386
R-HSA-202040	G-protein activation	1	26	0.00171244	0.552386	0.552386
R-HSA-392170	ADP signalling through P2Y purinoceptor 12	1	26	0.00171244	0.552386	0.552386
R-HSA-450321	JNK (c-Jun kinases) phosphorylation and activation mediated by activated human TAK1	1	26	0.00171244	0.552386	0.552386
R-HSA-1368082	RORA activates gene expression	1	26	0.00171244	0.552386	0.552386
R-HSA-198753	ERK/MAPK targets	1	26	0.00171244	0.552386	0.552386
R-HSA-422085	Synthesis, secretion, and deacylation of Ghrelin	1	26	0.00171244	0.552386	0.552386
R-HSA-210991	Basigin interactions	1	26	0.00171244	0.552386	0.552386
R-HSA-4085001	Sialic acid metabolism	2	60	0.00395179	0.55335	0.55335
R-HSA-983231	Factors involved in megakaryocyte development and platelet production	6	194	0.0127774	0.554162	0.554162
R-HSA-8876198	RAB GEFs exchange GTP for GDP on RABs	3	94	0.00619113	0.555528	0.555528
R-HSA-432722	Golgi Associated Vesicle Biogenesis	2	61	0.00401765	0.562276	0.562276
R-HSA-6811558	PI5P, PP2A and IER3 Regulate PI3K/AKT Signaling	4	129	0.00849634	0.564376	0.564376
R-HSA-76066	RNA Polymerase III Transcription Initiation From Type 2 Promoter	1	27	0.0017783	0.566025	0.566025
R-HSA-8949215	Mitochondrial calcium ion transport	1	27	0.0017783	0.566025	0.566025
R-HSA-9617324	Negative regulation of NMDA receptor-mediated neuronal transmission	1	27	0.0017783	0.566025	0.566025
R-HSA-450302	activated TAK1 mediates p38 MAPK activation	1	27	0.0017783	0.566025	0.566025
R-HSA-2995383	Initiation of Nuclear Envelope (NE) Reformation	1	27	0.0017783	0.566025	0.566025
R-HSA-174403	Glutathione synthesis and recycling	1	27	0.0017783	0.566025	0.566025
R-HSA-5627123	RHO GTPases activate PAKs	1	27	0.0017783	0.566025	0.566025
R-HSA-5693538	Homology Directed Repair	4	130	0.00856221	0.570436	0.570436
R-HSA-2980736	Peptide hormone metabolism	4	130	0.00856221	0.570436	0.570436
R-HSA-4551638	SUMOylation of chromatin organization proteins	2	62	0.00408351	0.571074	0.571074
R-HSA-76071	RNA Polymerase III Transcription Initiation From Type 3 Promoter	1	28	0.00184417	0.579249	0.579249
R-HSA-8964038	LDL clearance	1	28	0.00184417	0.579249	0.579249
R-HSA-76061	RNA Polymerase III Transcription Initiation From Type 1 Promoter	1	28	0.00184417	0.579249	0.579249
R-HSA-389357	CD28 dependent PI3K/Akt signaling	1	28	0.00184417	0.579249	0.579249
R-HSA-975578	Reactions specific to the complex N-glycan synthesis pathway	1	28	0.00184417	0.579249	0.579249
R-HSA-9013507	NOTCH3 Activation and Transmission of Signal to the Nucleus	1	28	0.00184417	0.579249	0.579249
R-HSA-400451	Free fatty acids regulate insulin secretion	1	28	0.00184417	0.579249	0.579249
R-HSA-200425	Carnitine metabolism	1	28	0.00184417	0.579249	0.579249
R-HSA-418597	G alpha (z) signalling events	2	63	0.00414938	0.579744	0.579744
R-HSA-9013406	RHOQ GTPase cycle	2	63	0.00414938	0.579744	0.579744
R-HSA-3858494	Beta-catenin independent WNT signaling	5	166	0.0109333	0.582682	0.582682
R-HSA-174084	Autodegradation of Cdh1 by Cdh1:APC/C	2	64	0.00421524	0.588284	0.588284
R-HSA-109606	Intrinsic Pathway for Apoptosis	2	64	0.00421524	0.588284	0.588284
R-HSA-8943723	Regulation of PTEN mRNA translation	1	29	0.00191003	0.592071	0.592071
R-HSA-392451	G beta:gamma signalling through PI3Kgamma	1	29	0.00191003	0.592071	0.592071
R-HSA-444209	Free fatty acid receptors	1	29	0.00191003	0.592071	0.592071
R-HSA-446210	Synthesis of UDP-N-acetyl-glucosamine	1	29	0.00191003	0.592071	0.592071
R-HSA-3000170	Syndecan interactions	1	29	0.00191003	0.592071	0.592071
R-HSA-9634638	Estrogen-dependent nuclear events downstream of ESR-membrane signaling	1	29	0.00191003	0.592071	0.592071
R-HSA-982772	Growth hormone receptor signaling	1	29	0.00191003	0.592071	0.592071
R-HSA-8854691	Interleukin-20 family signaling	1	29	0.00191003	0.592071	0.592071
R-HSA-2980766	Nuclear Envelope Breakdown	2	65	0.0042811	0.596694	0.596694
R-HSA-5693532	DNA Double-Strand Break Repair	5	169	0.0111309	0.598432	0.598432
R-HSA-428930	Thromboxane signalling through TP receptor	1	30	0.00197589	0.604503	0.604503
R-HSA-418592	ADP signalling through P2Y purinoceptor 1	1	30	0.00197589	0.604503	0.604503
R-HSA-5621575	CD209 (DC-SIGN) signaling	1	30	0.00197589	0.604503	0.604503
R-HSA-4608870	Asymmetric localization of PCP proteins	2	66	0.00434697	0.604976	0.604976
R-HSA-8979227	Triglyceride metabolism	2	66	0.00434697	0.604976	0.604976
R-HSA-500792	GPCR ligand binding	18	608	0.0400448	0.605748	0.605748
R-HSA-199418	Negative regulation of the PI3K/AKT network	4	137	0.00902325	0.611502	0.611502
R-HSA-180786	Extension of Telomeres	2	67	0.00441283	0.613128	0.613128
R-HSA-5693565	Recruitment and ATM-mediated phosphorylation of repair and signaling proteins at DNA double strand breaks	2	67	0.00441283	0.613128	0.613128
R-HSA-112043	PLC beta mediated events	2	67	0.00441283	0.613128	0.613128
R-HSA-1296059	G protein gated Potassium channels	1	31	0.00204176	0.616557	0.616557
R-HSA-997272	Inhibition of voltage gated Ca2+ channels via Gbeta/gamma subunits	1	31	0.00204176	0.616557	0.616557
R-HSA-1296041	Activation of G protein gated Potassium channels	1	31	0.00204176	0.616557	0.616557
R-HSA-5693554	Resolution of D-loop Structures through Synthesis-Dependent Strand Annealing (SDSA)	1	31	0.00204176	0.616557	0.616557
R-HSA-174411	Polymerase switching on the C-strand of the telomere	1	31	0.00204176	0.616557	0.616557
R-HSA-9620244	Long-term potentiation	1	31	0.00204176	0.616557	0.616557
R-HSA-389599	Alpha-oxidation of phytanate	1	31	0.00204176	0.616557	0.616557
R-HSA-3000157	Laminin interactions	1	31	0.00204176	0.616557	0.616557
R-HSA-1482801	Acyl chain remodelling of PS	1	31	0.00204176	0.616557	0.616557
R-HSA-400685	Sema4D in semaphorin signaling	1	31	0.00204176	0.616557	0.616557
R-HSA-983695	Antigen activates B Cell Receptor (BCR) leading to generation of second messengers	3	103	0.0067839	0.617099	0.617099
R-HSA-977443	GABA receptor activation	2	68	0.00447869	0.62115	0.62115
R-HSA-8873719	RAB geranylgeranylation	2	68	0.00447869	0.62115	0.62115
R-HSA-3299685	Detoxification of Reactive Oxygen Species	2	68	0.00447869	0.62115	0.62115
R-HSA-5683057	MAPK family signaling cascades	11	380	0.025028	0.627144	0.627144
R-HSA-400042	Adrenaline,noradrenaline inhibits insulin secretion	1	32	0.00210762	0.628244	0.628244
R-HSA-8934593	Regulation of RUNX1 Expression and Activity	1	32	0.00210762	0.628244	0.628244
R-HSA-9615933	Postmitotic nuclear pore complex (NPC) reformation	1	32	0.00210762	0.628244	0.628244
R-HSA-2122948	Activated NOTCH1 Transmits Signal to the Nucleus	1	32	0.00210762	0.628244	0.628244
R-HSA-8956321	Nucleotide salvage	2	69	0.00454456	0.629044	0.629044
R-HSA-400253	Circadian Clock	3	105	0.00691563	0.629972	0.629972
R-HSA-196854	Metabolism of vitamins and cofactors	11	382	0.0251597	0.633938	0.633938
R-HSA-6784531	tRNA processing in the nucleus	2	70	0.00461042	0.63681	0.63681
R-HSA-174414	Processive synthesis on the C-strand of the telomere	1	33	0.00217348	0.639576	0.639576
R-HSA-73863	RNA Polymerase I Transcription Termination	1	33	0.00217348	0.639576	0.639576
R-HSA-8866652	Synthesis of active ubiquitin: roles of E1 and E2 enzymes	1	33	0.00217348	0.639576	0.639576
R-HSA-5658442	Regulation of RAS by GAPs	2	71	0.00467628	0.644448	0.644448
R-HSA-9619483	Activation of AMPK downstream of NMDARs	1	34	0.00223935	0.650563	0.650563
R-HSA-451326	Activation of kainate receptors upon glutamate binding	1	34	0.00223935	0.650563	0.650563
R-HSA-73614	Pyrimidine salvage	1	34	0.00223935	0.650563	0.650563
R-HSA-936837	Ion transport by P-type ATPases	2	72	0.00474215	0.651958	0.651958
R-HSA-1234176	Oxygen-dependent proline hydroxylation of Hypoxia-inducible Factor Alpha	2	72	0.00474215	0.651958	0.651958
R-HSA-5358346	Hedgehog ligand biogenesis	2	72	0.00474215	0.651958	0.651958
R-HSA-112040	G-protein mediated events	2	73	0.00480801	0.659341	0.659341
R-HSA-8950505	Gene and protein expression by JAK-STAT signaling after Interleukin-12 stimulation	2	73	0.00480801	0.659341	0.659341
R-HSA-9614085	FOXO-mediated transcription	3	110	0.00724495	0.660832	0.660832
R-HSA-9615710	Late endosomal microautophagy	1	35	0.00230521	0.661216	0.661216
R-HSA-917729	Endosomal Sorting Complex Required For Transport (ESCRT)	1	35	0.00230521	0.661216	0.661216
R-HSA-180024	DARPP-32 events	1	35	0.00230521	0.661216	0.661216
R-HSA-420092	Glucagon-type ligand receptors	1	35	0.00230521	0.661216	0.661216
R-HSA-450282	MAPK targets/ Nuclear events mediated by MAP kinases	1	35	0.00230521	0.661216	0.661216
R-HSA-418990	Adherens junctions interactions	1	35	0.00230521	0.661216	0.661216
R-HSA-202403	TCR signaling	4	147	0.00968188	0.665789	0.665789
R-HSA-8854518	AURKA Activation by TPX2	2	74	0.00487387	0.666599	0.666599
R-HSA-8948751	Regulation of PTEN stability and activity	2	74	0.00487387	0.666599	0.666599
R-HSA-166786	Creation of C4 and C2 activators	3	111	0.00731081	0.666776	0.666776
R-HSA-380972	Energy dependent regulation of mTOR by LKB1-AMPK	1	36	0.00237107	0.671544	0.671544
R-HSA-1250196	SHC1 events in ERBB2 signaling	1	36	0.00237107	0.671544	0.671544
R-HSA-76046	RNA Polymerase III Transcription Initiation	1	36	0.00237107	0.671544	0.671544
R-HSA-8863795	Downregulation of ERBB2 signaling	1	36	0.00237107	0.671544	0.671544
R-HSA-9008059	Interleukin-37 signaling	1	36	0.00237107	0.671544	0.671544
R-HSA-5693606	DNA Double Strand Break Response	2	75	0.00493974	0.673731	0.673731
R-HSA-2132295	MHC class II antigen presentation	4	149	0.00981361	0.676002	0.676002
R-HSA-111885	Opioid Signalling	3	113	0.00744253	0.678435	0.678435
R-HSA-182971	EGFR downregulation	1	37	0.00243694	0.681559	0.681559
R-HSA-5693568	Resolution of D-loop Structures through Holliday Junction Intermediates	1	37	0.00243694	0.681559	0.681559
R-HSA-2129379	Molecules associated with elastic fibres	1	37	0.00243694	0.681559	0.681559
R-HSA-5694530	Cargo concentration in the ER	1	37	0.00243694	0.681559	0.681559
R-HSA-1474151	Tetrahydrobiopterin (BH4) synthesis, recycling, salvage and regulation	1	37	0.00243694	0.681559	0.681559
R-HSA-163125	Post-translational modification: synthesis of GPI-anchored proteins	3	115	0.00757426	0.68979	0.68979
R-HSA-5693537	Resolution of D-Loop Structures	1	38	0.0025028	0.691269	0.691269
R-HSA-1296065	Inwardly rectifying K+ channels	1	38	0.0025028	0.691269	0.691269
R-HSA-5668599	RHO GTPases Activate NADPH Oxidases	1	38	0.0025028	0.691269	0.691269
R-HSA-69190	DNA strand elongation	1	38	0.0025028	0.691269	0.691269
R-HSA-194315	Signaling by Rho GTPases	20	709	0.046697	0.691827	0.691827
R-HSA-8980692	RHOA GTPase cycle	4	154	0.0101429	0.70058	0.70058
R-HSA-159227	Transport of the SLBP independent Mature mRNA	1	39	0.00256866	0.700683	0.700683
R-HSA-5685938	HDR through Single Strand Annealing (SSA)	1	39	0.00256866	0.700683	0.700683
R-HSA-4085377	SUMOylation of SUMOylation proteins	1	39	0.00256866	0.700683	0.700683
R-HSA-2022928	HS-GAG biosynthesis	1	39	0.00256866	0.700683	0.700683
R-HSA-9022692	Regulation of MECP2 expression and activity	1	39	0.00256866	0.700683	0.700683
R-HSA-9006925	Intracellular signaling by second messengers	10	368	0.0242376	0.70094	0.70094
R-HSA-3000178	ECM proteoglycans	2	79	0.00520319	0.701028	0.701028
R-HSA-975634	Retinoid metabolism and transport	2	79	0.00520319	0.701028	0.701028
R-HSA-418346	Platelet homeostasis	3	118	0.00777185	0.706254	0.706254
R-HSA-351202	Metabolism of polyamines	2	80	0.00526905	0.707549	0.707549
R-HSA-159230	Transport of the SLBP Dependant Mature mRNA	1	40	0.00263453	0.709811	0.709811
R-HSA-390471	Association of TriC/CCT with target proteins during biosynthesis	1	40	0.00263453	0.709811	0.709811
R-HSA-170822	Regulation of Glucokinase by Glucokinase Regulatory Protein	1	40	0.00263453	0.709811	0.709811
R-HSA-114508	Effects of PIP2 hydrolysis	1	40	0.00263453	0.709811	0.709811
R-HSA-5607764	CLEC7A (Dectin-1) signaling	3	120	0.00790358	0.716854	0.716854
R-HSA-392518	Signal amplification	1	41	0.00270039	0.718661	0.718661
R-HSA-389356	CD28 co-stimulation	1	41	0.00270039	0.718661	0.718661
R-HSA-901042	Calnexin/calreticulin cycle	1	41	0.00270039	0.718661	0.718661
R-HSA-6814122	Cooperation of PDCL (PhLP1) and TRiC/CCT in G-protein beta folding	1	41	0.00270039	0.718661	0.718661
R-HSA-5663213	RHO GTPases Activate WASPs and WAVEs	1	41	0.00270039	0.718661	0.718661
R-HSA-5365859	RA biosynthesis pathway	1	41	0.00270039	0.718661	0.718661
R-HSA-112314	Neurotransmitter receptors and postsynaptic signal transmission	6	232	0.0152802	0.72207	0.72207
R-HSA-5633008	TP53 Regulates Transcription of Cell Death Genes	2	83	0.00546664	0.726403	0.726403
R-HSA-5693616	Presynaptic phase of homologous DNA pairing and strand exchange	1	42	0.00276625	0.727242	0.727242
R-HSA-2559585	Oncogene Induced Senescence	1	42	0.00276625	0.727242	0.727242
R-HSA-9716542	Signaling by Rho GTPases, Miro GTPases and RHOBTB3	20	725	0.0477508	0.728016	0.728016
R-HSA-8852135	Protein ubiquitination	2	84	0.0055325	0.732455	0.732455
R-HSA-1980143	Signaling by NOTCH1	2	84	0.0055325	0.732455	0.732455
R-HSA-9020591	Interleukin-12 signaling	2	84	0.0055325	0.732455	0.732455
R-HSA-2454202	Fc epsilon receptor (FCERI) signaling	6	235	0.0154778	0.733236	0.733236
R-HSA-749476	RNA Polymerase III Abortive And Retractive Initiation	1	43	0.00283211	0.735561	0.735561
R-HSA-74158	RNA Polymerase III Transcription	1	43	0.00283211	0.735561	0.735561
R-HSA-3232142	SUMOylation of ubiquitinylation proteins	1	43	0.00283211	0.735561	0.735561
R-HSA-1368108	BMAL1:CLOCK,NPAS2 activates circadian gene expression	1	43	0.00283211	0.735561	0.735561
R-HSA-6804757	Regulation of TP53 Degradation	1	43	0.00283211	0.735561	0.735561
R-HSA-202424	Downstream TCR signaling	3	124	0.00816703	0.737162	0.737162
R-HSA-9024446	NR1H2 and NR1H3-mediated signaling	2	85	0.00559837	0.738393	0.738393
R-HSA-2024096	HS-GAG degradation	1	44	0.00289798	0.743628	0.743628
R-HSA-3899300	SUMOylation of transcription cofactors	1	44	0.00289798	0.743628	0.743628
R-HSA-216083	Integrin cell surface interactions	2	86	0.00566423	0.744219	0.744219
R-HSA-1234174	Cellular response to hypoxia	2	86	0.00566423	0.744219	0.744219
R-HSA-1638091	Heparan sulfate/heparin (HS-GAG) metabolism	2	87	0.00573009	0.749933	0.749933
R-HSA-5621481	C-type lectin receptors (CLRs)	5	203	0.0133702	0.751398	0.751398
R-HSA-5693579	Homologous DNA Pairing and Strand Exchange	1	45	0.00296384	0.751449	0.751449
R-HSA-1566948	Elastic fibre formation	1	45	0.00296384	0.751449	0.751449
R-HSA-8875878	MET promotes cell motility	1	45	0.00296384	0.751449	0.751449
R-HSA-74217	Purine salvage	1	45	0.00296384	0.751449	0.751449
R-HSA-193775	Synthesis of bile acids and bile salts via 24-hydroxycholesterol	1	45	0.00296384	0.751449	0.751449
R-HSA-2995410	Nuclear Envelope (NE) Reassembly	2	88	0.00579596	0.755537	0.755537
R-HSA-2151201	Transcriptional activation of mitochondrial biogenesis	2	88	0.00579596	0.755537	0.755537
R-HSA-1592230	Mitochondrial biogenesis	3	128	0.00843048	0.756302	0.756302
R-HSA-9006931	Signaling by Nuclear Receptors	10	387	0.025489	0.756968	0.756968
R-HSA-159231	Transport of Mature mRNA Derived from an Intronless Transcript	1	46	0.0030297	0.759031	0.759031
R-HSA-8964043	Plasma lipoprotein clearance	1	46	0.0030297	0.759031	0.759031
R-HSA-9035034	RHOF GTPase cycle	1	46	0.0030297	0.759031	0.759031
R-HSA-71336	Pentose phosphate pathway	1	46	0.0030297	0.759031	0.759031
R-HSA-975576	N-glycan antennae elongation in the medial/trans-Golgi	1	46	0.0030297	0.759031	0.759031
R-HSA-5218920	VEGFR2 mediated vascular permeability	1	46	0.0030297	0.759031	0.759031
R-HSA-189451	Heme biosynthesis	1	46	0.0030297	0.759031	0.759031
R-HSA-6806003	Regulation of TP53 Expression and Degradation	1	46	0.0030297	0.759031	0.759031
R-HSA-2871809	FCERI mediated Ca+2 mobilization	3	129	0.00849634	0.760908	0.760908
R-HSA-4420097	VEGFA-VEGFR2 Pathway	3	129	0.00849634	0.760908	0.760908
R-HSA-159234	Transport of Mature mRNAs Derived from Intronless Transcripts	1	47	0.00309557	0.766383	0.766383
R-HSA-381771	Synthesis, secretion, and inactivation of Glucagon-like Peptide-1 (GLP-1)	1	47	0.00309557	0.766383	0.766383
R-HSA-9007101	Rab regulation of trafficking	3	131	0.00862807	0.769909	0.769909
R-HSA-446219	Synthesis of substrates in N-glycan biosythesis	3	131	0.00862807	0.769909	0.769909
R-HSA-9609507	Protein localization	4	170	0.0111967	0.770093	0.770093
R-HSA-71240	Tryptophan catabolism	1	48	0.00316143	0.773511	0.773511
R-HSA-1257604	PIP3 activates AKT signaling	8	321	0.0211421	0.774958	0.774958
R-HSA-5673001	RAF/MAP kinase cascade	8	322	0.0212079	0.777812	0.777812
R-HSA-68877	Mitotic Prometaphase	5	211	0.0138971	0.780261	0.780261
R-HSA-174417	Telomere C-strand (Lagging Strand) Synthesis	1	49	0.00322729	0.780422	0.780422
R-HSA-5674135	MAP2K and MAPK activation	1	49	0.00322729	0.780422	0.780422
R-HSA-8951664	Neddylation	6	249	0.0163999	0.781128	0.781128
R-HSA-68882	Mitotic Anaphase	6	249	0.0163999	0.781128	0.781128
R-HSA-450531	Regulation of mRNA stability by proteins that bind AU-rich elements	2	93	0.00612527	0.781956	0.781956
R-HSA-2500257	Resolution of Sister Chromatid Cohesion	3	134	0.00882566	0.78289	0.78289
R-HSA-2555396	Mitotic Metaphase and Anaphase	6	250	0.0164658	0.784285	0.784285
R-HSA-5419276	Mitochondrial translation termination	2	94	0.00619113	0.78693	0.78693
R-HSA-141424	Amplification of signal from the kinetochores	2	94	0.00619113	0.78693	0.78693
R-HSA-141444	Amplification of signal from unattached kinetochores via a MAD2 inhibitory signal	2	94	0.00619113	0.78693	0.78693
R-HSA-5389840	Mitochondrial translation elongation	2	94	0.00619113	0.78693	0.78693
R-HSA-73762	RNA Polymerase I Transcription Initiation	1	50	0.00329316	0.787123	0.787123
R-HSA-165159	MTOR signalling	1	50	0.00329316	0.787123	0.787123
R-HSA-71403	Citric acid cycle (TCA cycle)	1	50	0.00329316	0.787123	0.787123
R-HSA-379716	Cytosolic tRNA aminoacylation	1	50	0.00329316	0.787123	0.787123
R-HSA-2173789	TGF-beta receptor signaling activates SMADs	1	50	0.00329316	0.787123	0.787123
R-HSA-2871837	FCERI mediated NF-kB activation	4	175	0.011526	0.789033	0.789033
R-HSA-381038	XBP1(S) activates chaperone genes	2	95	0.006257	0.791804	0.791804
R-HSA-4570464	SUMOylation of RNA binding proteins	1	51	0.00335902	0.793619	0.793619
R-HSA-8854214	TBC/RABGAPs	1	51	0.00335902	0.793619	0.793619
R-HSA-400508	Incretin synthesis, secretion, and inactivation	1	51	0.00335902	0.793619	0.793619
R-HSA-1433557	Signaling by SCF-KIT	1	51	0.00335902	0.793619	0.793619
R-HSA-5653656	Vesicle-mediated transport	22	828	0.0545347	0.793884	0.793884
R-HSA-5368286	Mitochondrial translation initiation	2	96	0.00632286	0.796579	0.796579
R-HSA-390466	Chaperonin-mediated protein folding	2	96	0.00632286	0.796579	0.796579
R-HSA-447115	Interleukin-12 family signaling	2	96	0.00632286	0.796579	0.796579
R-HSA-5684996	MAPK1/MAPK3 signaling	8	329	0.021669	0.797048	0.797048
R-HSA-5633007	Regulation of TP53 Activity	4	178	0.0117236	0.799786	0.799786
R-HSA-1614558	Degradation of cysteine and homocysteine	1	52	0.00342488	0.799918	0.799918
R-HSA-5683826	Surfactant metabolism	1	52	0.00342488	0.799918	0.799918
R-HSA-173623	Classical antibody-mediated complement activation	2	97	0.00638872	0.801257	0.801257
R-HSA-15869	Metabolism of nucleotides	6	256	0.016861	0.802511	0.802511
R-HSA-6783310	Fanconi Anemia Pathway	1	53	0.00349075	0.806025	0.806025
R-HSA-77286	mitochondrial fatty acid beta-oxidation of saturated fatty acids	1	53	0.00349075	0.806025	0.806025
R-HSA-76009	Platelet Aggregation (Plug Formation)	1	53	0.00349075	0.806025	0.806025
R-HSA-194138	Signaling by VEGF	3	140	0.00922084	0.807039	0.807039
R-HSA-5620912	Anchoring of the basal body to the plasma membrane	2	99	0.00652045	0.810328	0.810328
R-HSA-373080	Class B/2 (Secretin family receptors)	2	99	0.00652045	0.810328	0.810328
R-HSA-4086400	PCP/CE pathway	2	99	0.00652045	0.810328	0.810328
R-HSA-6811440	Retrograde transport at the Trans-Golgi-Network	1	55	0.00362247	0.817686	0.817686
R-HSA-437239	Recycling pathway of L1	1	55	0.00362247	0.817686	0.817686
R-HSA-187037	Signaling by NTRK1 (TRKA)	3	143	0.00941843	0.818242	0.818242
R-HSA-381070	IRE1alpha activates chaperones	2	101	0.00665218	0.819028	0.819028
R-HSA-5368287	Mitochondrial translation	2	102	0.00671804	0.823243	0.823243
R-HSA-391251	Protein folding	2	102	0.00671804	0.823243	0.823243
R-HSA-5620920	Cargo trafficking to the periciliary membrane	1	57	0.0037542	0.828648	0.828648
R-HSA-532668	N-glycan trimming in the ER and Calnexin/Calreticulin cycle	1	57	0.0037542	0.828648	0.828648
R-HSA-2122947	NOTCH1 Intracellular Domain Regulates Transcription	1	57	0.0037542	0.828648	0.828648
R-HSA-9013405	RHOD GTPase cycle	1	57	0.0037542	0.828648	0.828648
R-HSA-2453902	The canonical retinoid cycle in rods (twilight vision)	1	57	0.0037542	0.828648	0.828648
R-HSA-77289	Mitochondrial Fatty Acid Beta-Oxidation	2	105	0.00691563	0.835364	0.835364
R-HSA-1474228	Degradation of the extracellular matrix	3	148	0.00974774	0.835685	0.835685
R-HSA-202433	Generation of second messenger molecules	1	59	0.00388593	0.838951	0.838951
R-HSA-2168880	Scavenging of heme from plasma	2	106	0.00698149	0.839234	0.839234
R-HSA-9012999	RHO GTPase cycle	11	460	0.030297	0.841805	0.841805
R-HSA-397014	Muscle contraction	5	232	0.0152802	0.843721	0.843721
R-HSA-6794361	Neurexins and neuroligins	1	60	0.00395179	0.843869	0.843869
R-HSA-9634815	Transcriptional Regulation by NPAS4	1	60	0.00395179	0.843869	0.843869
R-HSA-177929	Signaling by EGFR	1	61	0.00401765	0.848637	0.848637
R-HSA-8866654	E3 ubiquitin ligases ubiquitinate target proteins	1	61	0.00401765	0.848637	0.848637
R-HSA-3000171	Non-integrin membrane-ECM interactions	1	61	0.00401765	0.848637	0.848637
R-HSA-2467813	Separation of Sister Chromatids	4	195	0.0128433	0.852601	0.852601
R-HSA-69618	Mitotic Spindle Checkpoint	2	111	0.00731081	0.857378	0.857378
R-HSA-9009391	Extra-nuclear estrogen signaling	2	111	0.00731081	0.857378	0.857378
R-HSA-6811436	COPI-independent Golgi-to-ER retrograde traffic	1	63	0.00414938	0.857741	0.857741
R-HSA-9753281	Paracetamol ADME	1	63	0.00414938	0.857741	0.857741
R-HSA-9012852	Signaling by NOTCH3	1	63	0.00414938	0.857741	0.857741
R-HSA-9662361	Sensory processing of sound by outer hair cells of the cochlea	1	64	0.00421524	0.862086	0.862086
R-HSA-5621480	Dectin-2 family	1	65	0.0042811	0.866299	0.866299
R-HSA-429914	Deadenylation-dependent mRNA decay	1	65	0.0042811	0.866299	0.866299
R-HSA-1483166	Synthesis of PA	1	65	0.0042811	0.866299	0.866299
R-HSA-446193	Biosynthesis of the N-glycan precursor (dolichol lipid-linked oligosaccharide, LLO) and transfer to a nascent protein	3	159	0.0104722	0.869049	0.869049
R-HSA-9029569	NR1H3 & NR1H2 regulate gene expression linked to cholesterol transport and efflux	1	66	0.00434697	0.870383	0.870383
R-HSA-416476	G alpha (q) signalling events	6	284	0.0187051	0.872173	0.872173
R-HSA-194441	Metabolism of non-coding RNA	1	67	0.00441283	0.874343	0.874343
R-HSA-191859	snRNP Assembly	1	67	0.00441283	0.874343	0.874343
R-HSA-9033241	Peroxisomal protein import	1	67	0.00441283	0.874343	0.874343
R-HSA-1227986	Signaling by ERBB2	1	68	0.00447869	0.878182	0.878182
R-HSA-8978934	Metabolism of cofactors	1	68	0.00447869	0.878182	0.878182
R-HSA-156590	Glutathione conjugation	1	68	0.00447869	0.878182	0.878182
R-HSA-421270	Cell-cell junction organization	1	68	0.00447869	0.878182	0.878182
R-HSA-379724	tRNA Aminoacylation	1	68	0.00447869	0.878182	0.878182
R-HSA-1474244	Extracellular matrix organization	7	328	0.0216031	0.88064	0.88064
R-HSA-352230	Amino acid transport across the plasma membrane	1	69	0.00454456	0.881904	0.881904
R-HSA-1268020	Mitochondrial protein import	1	69	0.00454456	0.881904	0.881904
R-HSA-1660499	Synthesis of PIPs at the plasma membrane	1	69	0.00454456	0.881904	0.881904
R-HSA-166520	Signaling by NTRKs	3	166	0.0109333	0.887036	0.887036
R-HSA-9648025	EML4 and NUDC in mitotic spindle formation	2	121	0.00796944	0.88817	0.88817
R-HSA-597592	Post-translational protein modification	42	1604	0.105644	0.888659	0.888659
R-HSA-380284	Loss of proteins required for interphase microtubule organization from the centrosome	1	71	0.00467628	0.889011	0.889011
R-HSA-380259	Loss of Nlp from mitotic centrosomes	1	71	0.00467628	0.889011	0.889011
R-HSA-2426168	Activation of gene expression by SREBF (SREBP)	1	71	0.00467628	0.889011	0.889011
R-HSA-373755	Semaphorin interactions	1	71	0.00467628	0.889011	0.889011
R-HSA-8848021	Signaling by PTK6	1	71	0.00467628	0.889011	0.889011
R-HSA-9006927	Signaling by Non-Receptor Tyrosine Kinases	1	71	0.00467628	0.889011	0.889011
R-HSA-2187338	Visual phototransduction	3	169	0.0111309	0.894046	0.894046
R-HSA-5685942	HDR through Homologous Recombination (HRR)	1	73	0.00480801	0.895691	0.895691
R-HSA-5362517	Signaling by Retinoic Acid	1	73	0.00480801	0.895691	0.895691
R-HSA-2871796	FCERI mediated MAPK activation	2	124	0.00816703	0.896132	0.896132
R-HSA-382556	ABC-family proteins mediated transport	2	124	0.00816703	0.896132	0.896132
R-HSA-6807070	PTEN Regulation	3	171	0.0112626	0.898501	0.898501
R-HSA-5628897	TP53 Regulates Metabolic Genes	2	126	0.00829876	0.901144	0.901144
R-HSA-3371497	HSP90 chaperone cycle for steroid hormone receptors (SHR) in the presence of ligand	1	76	0.0050056	0.904966	0.904966
R-HSA-204005	COPII-mediated vesicle transport	1	77	0.00507146	0.907871	0.907871
R-HSA-193368	Synthesis of bile acids and bile salts via 7alpha-hydroxycholesterol	1	78	0.00513732	0.910688	0.910688
R-HSA-1660661	Sphingolipid de novo biosynthesis	1	80	0.00526905	0.916065	0.916065
R-HSA-380270	Recruitment of mitotic centrosome proteins and complexes	1	81	0.00533491	0.918632	0.918632
R-HSA-159236	Transport of Mature mRNA derived from an Intron-Containing Transcript	1	81	0.00533491	0.918632	0.918632
R-HSA-1222556	ROS and RNS production in phagocytes	1	82	0.00540078	0.92112	0.92112
R-HSA-199991	Membrane Trafficking	15	668	0.0439966	0.92214	0.92214
R-HSA-9006936	Signaling by TGFB family members	2	136	0.00895739	0.92299	0.92299
R-HSA-380287	Centrosome maturation	1	83	0.00546664	0.923532	0.923532
R-HSA-1660662	Glycosphingolipid metabolism	1	86	0.00566423	0.930336	0.930336
R-HSA-3700989	Transcriptional Regulation by TP53	10	484	0.0318778	0.931677	0.931677
R-HSA-1655829	Regulation of cholesterol biosynthesis by SREBP (SREBF)	1	87	0.00573009	0.932467	0.932467
R-HSA-6806834	Signaling by MET	1	88	0.00579596	0.934533	0.934533
R-HSA-9663891	Selective autophagy	1	89	0.00586182	0.936536	0.936536
R-HSA-8956319	Nucleotide catabolism	2	144	0.00948429	0.937106	0.937106
R-HSA-72202	Transport of Mature Transcript to Cytoplasm	1	90	0.00592768	0.938478	0.938478
R-HSA-390918	Peroxisomal lipid metabolism	1	90	0.00592768	0.938478	0.938478
R-HSA-9013404	RAC2 GTPase cycle	1	92	0.00605941	0.942185	0.942185
R-HSA-1614635	Sulfur amino acid metabolism	1	92	0.00605941	0.942185	0.942185
R-HSA-6794362	Protein-protein interactions at synapses	1	93	0.00612527	0.943954	0.943954
R-HSA-5663220	RHO GTPases Activate Formins	2	149	0.00981361	0.944644	0.944644
R-HSA-6807505	RNA polymerase II transcribes snRNA genes	1	94	0.00619113	0.945669	0.945669
R-HSA-446728	Cell junction organization	1	95	0.006257	0.947332	0.947332
R-HSA-162582	Signal Transduction	80	3023	0.199104	0.947921	0.947921
R-HSA-380320	Recruitment of NuMA to mitotic centrosomes	1	97	0.00638872	0.950507	0.950507
R-HSA-388841	Costimulation by the CD28 family	1	99	0.00652045	0.953491	0.953491
R-HSA-9013423	RAC3 GTPase cycle	1	100	0.00658631	0.954915	0.954915
R-HSA-8986944	Transcriptional Regulation by MECP2	1	100	0.00658631	0.954915	0.954915
R-HSA-71406	Pyruvate metabolism and Citric Acid (TCA) cycle	1	100	0.00658631	0.954915	0.954915
R-HSA-112315	Transmission across Chemical Synapses	6	344	0.0226569	0.954937	0.954937
R-HSA-428157	Sphingolipid metabolism	2	158	0.0104064	0.956099	0.956099
R-HSA-8978868	Fatty acid metabolism	8	431	0.028387	0.956355	0.956355
R-HSA-174824	Plasma lipoprotein assembly, remodeling, and clearance	1	102	0.00671804	0.957633	0.957633
R-HSA-199977	ER to Golgi Anterograde Transport	2	164	0.0108016	0.962436	0.962436
R-HSA-2730905	Role of LAT2/NTAL/LAB on calcium mobilization	1	107	0.00704736	0.963735	0.963735
R-HSA-6807878	COPI-mediated anterograde transport	1	107	0.00704736	0.963735	0.963735
R-HSA-1296071	Potassium Channels	1	107	0.00704736	0.963735	0.963735
R-HSA-170834	Signaling by TGF-beta Receptor Complex	1	107	0.00704736	0.963735	0.963735
R-HSA-9612973	Autophagy	2	166	0.0109333	0.964347	0.964347
R-HSA-983170	Antigen Presentation: Folding, assembly and peptide loading of class I MHC	1	108	0.00711322	0.964846	0.964846
R-HSA-425397	Transport of vitamins, nucleosides, and related molecules	1	108	0.00711322	0.964846	0.964846
R-HSA-948021	Transport to the Golgi and subsequent modification	3	219	0.014424	0.965551	0.965551
R-HSA-2142753	Arachidonic acid metabolism	2	168	0.011065	0.966164	0.966164
R-HSA-70171	Glycolysis	1	110	0.00724495	0.966967	0.966967
R-HSA-1483206	Glycerophospholipid biosynthesis	3	221	0.0145558	0.967127	0.967127
R-HSA-382551	Transport of small molecules	21	971	0.0639531	0.968891	0.968891
R-HSA-1483255	PI Metabolism	1	112	0.00737667	0.96896	0.96896
R-HSA-3371453	Regulation of HSF1-mediated heat shock response	1	113	0.00744253	0.969911	0.969911
R-HSA-192105	Synthesis of bile acids and bile salts	1	113	0.00744253	0.969911	0.969911
R-HSA-611105	Respiratory electron transport	1	118	0.00777185	0.974248	0.974248
R-HSA-446203	Asparagine N-linked glycosylation	7	421	0.0277284	0.97564	0.97564
R-HSA-1630316	Glycosaminoglycan metabolism	2	181	0.0119212	0.975977	0.975977
R-HSA-376176	Signaling by ROBO receptors	3	235	0.0154778	0.976398	0.976398
R-HSA-9010553	Regulation of expression of SLITs and ROBOs	2	183	0.012053	0.977219	0.977219
R-HSA-72306	tRNA processing	2	184	0.0121188	0.977816	0.977816
R-HSA-1852241	Organelle biogenesis and maintenance	5	338	0.0222617	0.979095	0.979095
R-HSA-194068	Bile acid and bile salt metabolism	1	125	0.00823289	0.979291	0.979291
R-HSA-9013149	RAC1 GTPase cycle	2	191	0.0125799	0.981593	0.981593
R-HSA-373760	L1CAM interactions	1	130	0.00856221	0.982278	0.982278
R-HSA-392499	Metabolism of proteins	53	2214	0.145821	0.983714	0.983714
R-HSA-1500931	Cell-Cell communication	1	134	0.00882566	0.984355	0.984355
R-HSA-3371556	Cellular response to heat stress	1	135	0.00889152	0.984835	0.984835
R-HSA-9006934	Signaling by Receptor Tyrosine Kinases	11	621	0.040901	0.984936	0.984936
R-HSA-6809371	Formation of the cornified envelope	1	138	0.00908911	0.986189	0.986189
R-HSA-70326	Glucose metabolism	1	140	0.00922084	0.987024	0.987024
R-HSA-1483257	Phospholipid metabolism	4	314	0.020681	0.987773	0.987773
R-HSA-5617833	Cilium Assembly	2	210	0.0138313	0.988968	0.988968
R-HSA-8856688	Golgi-to-ER retrograde transport	1	148	0.00974774	0.989889	0.989889
R-HSA-1632852	Macroautophagy	1	150	0.00987947	0.9905	0.9905
R-HSA-163200	Respiratory electron transport, ATP synthesis by chemiosmotic coupling, and heat production by uncoupling proteins.	1	153	0.0100771	0.991349	0.991349
R-HSA-6811442	Intra-Golgi and retrograde Golgi-to-ER traffic	2	219	0.014424	0.991364	0.991364
R-HSA-2029482	Regulation of actin dynamics for phagocytic cup formation	1	158	0.0104064	0.992599	0.992599
R-HSA-112316	Neuronal System	7	490	0.0322729	0.993643	0.993643
R-HSA-425393	Transport of inorganic cations/anions and amino acids/oligopeptides	1	167	0.0109991	0.994412	0.994412
R-HSA-1428517	The citric acid (TCA) cycle and respiratory electron transport	2	238	0.0156754	0.994875	0.994875
R-HSA-2029480	Fcgamma receptor (FCGR) dependent phagocytosis	1	193	0.0127116	0.997521	0.997521
R-HSA-8957322	Metabolism of steroids	3	331	0.0218007	0.997863	0.997863
R-HSA-72766	Translation	3	339	0.0223276	0.998265	0.998265
R-HSA-6805567	Keratinization	1	226	0.0148851	0.999118	0.999118
R-HSA-9748784	Drug ADME	1	230	0.0151485	0.999222	0.999222
R-HSA-71387	Metabolism of carbohydrates	4	456	0.0300336	0.999614	0.999614
R-HSA-72203	Processing of Capped Intron-Containing Pre-mRNA	1	259	0.0170586	0.999687	0.999687
R-HSA-1266738	Developmental Biology	21	1279	0.084239	0.999698	0.999698
R-HSA-156580	Phase II - Conjugation of compounds	1	263	0.017322	0.999724	0.999724
R-HSA-212436	Generic Transcription Pathway	28	1588	0.104591	0.999762	0.999762
R-HSA-8953854	Metabolism of RNA	9	789	0.051966	0.999914	0.999914
R-HSA-422475	Axon guidance	5	585	0.0385299	0.999936	0.999936
R-HSA-73857	RNA Polymerase II Transcription	29	1730	0.113943	0.999955	0.999955
R-HSA-425407	SLC-mediated transmembrane transport	2	420	0.0276625	0.999972	0.999972
R-HSA-9675108	Nervous system development	5	621	0.040901	0.999975	0.999975
R-HSA-74160	Gene expression (Transcription)	32	1893	0.124679	0.999976	0.999976
R-HSA-556833	Metabolism of lipids	21	1446	0.0952381	0.999986	0.999986
R-HSA-71291	Metabolism of amino acids and derivatives	4	666	0.0438648	0.999999	0.999999
R-HSA-211859	Biological oxidations	1	551	0.0362906	1	1
R-HSA-1430728	Metabolism	57	3641	0.239808	1	1
R-HSA-9709957	Sensory Perception	6	1262	0.0831193	1	1

## Sheet: OneToTwoWeek_PosGenes_Pathways
Stable Identifier	Pathway Name	Entities Found	Entities Total	Entities Ratio	Entitis pValue	Entities FDR
R-HSA-72695	Formation of the ternary complex, and subsequently, the 43S complex	6	54	0.00355661	0.000151742	0.0592207
R-HSA-72649	Translation initiation complex formation	6	62	0.00408351	0.000316103	0.0592207
R-HSA-72702	Ribosomal scanning and start codon recognition	6	64	0.00421524	0.000373469	0.0592207
R-HSA-72706	GTP hydrolysis and joining of the 60S ribosomal subunit	8	120	0.00790358	0.000402645	0.0592207
R-HSA-156827	L13a-mediated translational silencing of Ceruloplasmin expression	8	120	0.00790358	0.000402645	0.0592207
R-HSA-72662	Activation of the mRNA upon binding of the cap-binding complex and eIFs, and subsequent binding to 43S	6	66	0.00434697	0.000438672	0.0592207
R-HSA-975956	Nonsense Mediated Decay (NMD) independent of the Exon Junction Complex (EJC)	7	101	0.00665218	0.000737162	0.0663446
R-HSA-72737	Cap-dependent Translation Initiation	8	130	0.00856221	0.000676347	0.0663446
R-HSA-72613	Eukaryotic Translation Initiation	8	130	0.00856221	0.000676347	0.0663446
R-HSA-72689	Formation of a pool of free 40S subunits	7	106	0.00698149	0.00097357	0.0710706
R-HSA-72764	Eukaryotic Translation Termination	7	106	0.00698149	0.00097357	0.0710706
R-HSA-1799339	SRP-dependent cotranslational protein targeting to membrane	7	119	0.00783771	0.00187218	0.0936091
R-HSA-6798695	Neutrophil degranulation	16	480	0.0316143	0.00179536	0.0936091
R-HSA-1247673	Erythrocytes take up oxygen and release carbon dioxide	3	16	0.00105381	0.00170511	0.0936091
R-HSA-72766	Translation	13	339	0.0223276	0.00144405	0.0936091
R-HSA-9010553	Regulation of expression of SLITs and ROBOs	9	183	0.012053	0.00151365	0.0936091
R-HSA-927802	Nonsense-Mediated Decay (NMD)	7	124	0.00816703	0.00235222	0.10585
R-HSA-975957	Nonsense Mediated Decay (NMD) enhanced by the Exon Junction Complex (EJC)	7	124	0.00816703	0.00235222	0.10585
R-HSA-156902	Peptide chain elongation	6	97	0.00638872	0.00306568	0.128758
R-HSA-69205	G1/S-Specific Transcription	4	43	0.00283211	0.00370231	0.148092
R-HSA-156842	Eukaryotic Translation Elongation	6	102	0.00671804	0.00390818	0.148511
R-HSA-9614657	FOXO-mediated transcription of cell death genes	3	23	0.00151485	0.00470507	0.16399
R-HSA-8939245	RUNX1 regulates transcription of genes involved in BCR signaling	2	7	0.000461042	0.0047479	0.16399
R-HSA-1480926	O2/CO2 exchange in erythrocytes	3	24	0.00158072	0.00529001	0.16399
R-HSA-1237044	Erythrocytes take up carbon dioxide and release oxygen	3	24	0.00158072	0.00529001	0.16399
R-HSA-422475	Axon guidance	17	585	0.0385299	0.00521472	0.16399
R-HSA-9633012	Response of EIF2AK4 (GCN2) to amino acid deficiency	6	115	0.00757426	0.00689233	0.20677
R-HSA-376176	Signaling by ROBO receptors	9	235	0.0154778	0.00762584	0.213523
R-HSA-9675108	Nervous system development	17	621	0.040901	0.00915914	0.247297
R-HSA-5669034	TNFs bind their physiological receptors	3	30	0.00197589	0.0097028	0.261976
R-HSA-196025	Formation of annular gap junctions	2	11	0.000724495	0.0112904	0.282261
R-HSA-111453	BH3-only proteins associate with and inactivate anti-apoptotic BCL-2 members	2	11	0.000724495	0.0112904	0.282261
R-HSA-190873	Gap junction degradation	2	12	0.000790358	0.0133108	0.318334
R-HSA-9711097	Cellular response to starvation	7	176	0.0115919	0.0147043	0.318334
R-HSA-199220	Vitamin B5 (pantothenate) metabolism	3	35	0.00230521	0.0146247	0.318334
R-HSA-109606	Intrinsic Pathway for Apoptosis	4	64	0.00421524	0.0144047	0.318334
R-HSA-6791312	TP53 Regulates Transcription of Cell Cycle Genes	4	65	0.0042811	0.0151587	0.318334
R-HSA-198203	PI3K/AKT activation	2	13	0.000856221	0.0154757	0.32499
R-HSA-5668541	TNFR2 non-canonical NF-kB pathway	5	104	0.00684977	0.0181775	0.36355
R-HSA-1475029	Reversible hydration of carbon dioxide	2	17	0.00111967	0.0254916	0.385313
R-HSA-9614085	FOXO-mediated transcription	5	110	0.00724495	0.0224805	0.385313
R-HSA-983705	Signaling by the B Cell Receptor (BCR)	7	189	0.0124481	0.0207696	0.385313
R-HSA-2408557	Selenocysteine synthesis	5	112	0.00737667	0.0240495	0.385313
R-HSA-381183	ATF6 (ATF6-alpha) activates chaperone genes	2	15	0.000987947	0.0202211	0.385313
R-HSA-8853659	RET signaling	3	43	0.00283211	0.0249588	0.385313
R-HSA-381033	ATF6 (ATF6-alpha) activates chaperones	2	17	0.00111967	0.0254916	0.385313
R-HSA-109581	Apoptosis	7	192	0.0126457	0.0223848	0.385313
R-HSA-74713	IRS activation	1	7	0.000461042	0.0960593	0.39675
R-HSA-9027283	Erythropoietin activates STAT5	1	9	0.000592768	0.121777	0.39675
R-HSA-1362300	Transcription of E2F targets under negative control by p107 (RBL1) and p130 (RBL2) in complex with HDAC1	2	20	0.00131726	0.0343094	0.39675
R-HSA-112412	SOS-mediated signalling	1	10	0.000658631	0.134361	0.39675
R-HSA-72731	Recycling of eIF2:GDP	1	10	0.000658631	0.134361	0.39675
R-HSA-1362277	Transcription of E2F targets under negative control by DREAM complex	2	25	0.00164658	0.0511785	0.39675
R-HSA-9027277	Erythropoietin activates Phospholipase C gamma (PLCG)	1	13	0.000856221	0.171048	0.39675
R-HSA-5358493	Synthesis of diphthamide-EEF2	1	15	0.000987947	0.194641	0.39675
R-HSA-9027276	Erythropoietin activates Phosphoinositide-3-kinase (PI3K)	1	16	0.00105381	0.206186	0.39675
R-HSA-177504	Retrograde neurotrophin signalling	1	18	0.00118554	0.228784	0.39675
R-HSA-9027284	Erythropoietin activates RAS	1	19	0.0012514	0.239841	0.39675
R-HSA-8964315	G beta:gamma signalling through BTK	1	19	0.0012514	0.239841	0.39675
R-HSA-390522	Striated Muscle Contraction	2	40	0.00263453	0.114194	0.39675
R-HSA-418217	G beta:gamma signalling through PLC beta	1	23	0.00151485	0.282516	0.39675
R-HSA-1296041	Activation of G protein gated Potassium channels	1	31	0.00204176	0.360841	0.39675
R-HSA-997272	Inhibition of voltage gated Ca2+ channels via Gbeta/gamma subunits	1	31	0.00204176	0.360841	0.39675
R-HSA-1296059	G protein gated Potassium channels	1	31	0.00204176	0.360841	0.39675
R-HSA-171306	Packaging Of Telomere Ends	1	34	0.00223935	0.387966	0.39675
R-HSA-9006335	Signaling by Erythropoietin	1	35	0.00230521	0.39675	0.39675
R-HSA-1538133	G0 and Early G1	2	38	0.0025028	0.10495	0.39675
R-HSA-6791226	Major pathway of rRNA processing in the nucleolus and cytosol	6	189	0.0124481	0.0576862	0.39675
R-HSA-8964616	G beta:gamma signalling through CDC42	1	21	0.00138313	0.261485	0.39675
R-HSA-202040	G-protein activation	1	26	0.00171244	0.312949	0.39675
R-HSA-392170	ADP signalling through P2Y purinoceptor 12	1	26	0.00171244	0.312949	0.39675
R-HSA-428930	Thromboxane signalling through TP receptor	1	30	0.00197589	0.351536	0.39675
R-HSA-5690714	CD22 mediated BCR regulation	2	72	0.00474215	0.278445	0.39675
R-HSA-5693565	Recruitment and ATM-mediated phosphorylation of repair and signaling proteins at DNA double strand breaks	2	67	0.00441283	0.251858	0.39675
R-HSA-437239	Recycling pathway of L1	2	55	0.00362247	0.188674	0.39675
R-HSA-2025928	Calcineurin activates NFAT	1	12	0.000790358	0.158994	0.39675
R-HSA-9035034	RHOF GTPase cycle	3	46	0.0030297	0.0296226	0.39675
R-HSA-9013409	RHOJ GTPase cycle	2	59	0.00388593	0.209546	0.39675
R-HSA-400042	Adrenaline,noradrenaline inhibits insulin secretion	1	32	0.00210762	0.370013	0.39675
R-HSA-983168	Antigen processing: Ubiquitination & Proteasome degradation	7	315	0.0207469	0.172575	0.39675
R-HSA-5205685	PINK1-PRKN Mediated Mitophagy	2	22	0.00144899	0.0407498	0.39675
R-HSA-5693606	DNA Double Strand Break Response	2	75	0.00493974	0.294376	0.39675
R-HSA-9614399	Regulation of localization of FOXO transcription factors	1	14	0.000922084	0.182929	0.39675
R-HSA-392851	Prostacyclin signalling through prostacyclin receptor	1	24	0.00158072	0.292806	0.39675
R-HSA-9617828	FOXO-mediated transcription of cell cycle genes	1	27	0.0017783	0.322805	0.39675
R-HSA-983695	Antigen activates B Cell Receptor (BCR) leading to generation of second messengers	4	103	0.0067839	0.063219	0.39675
R-HSA-453279	Mitotic G1 phase and G1/S transition	6	174	0.0114602	0.0417112	0.39675
R-HSA-8868773	rRNA processing in the nucleus and cytosol	6	208	0.0136995	0.082545	0.39675
R-HSA-69206	G1/S Transition	5	150	0.00987947	0.0676614	0.39675
R-HSA-162699	Synthesis of dolichyl-phosphate mannose	1	7	0.000461042	0.0960593	0.39675
R-HSA-1462054	Alpha-defensins	1	11	0.000724495	0.146766	0.39675
R-HSA-5625970	RHO GTPases activate KTN1	1	12	0.000790358	0.158994	0.39675
R-HSA-5140745	WNT5A-dependent internalization of FZD2, FZD5 and ROR2	1	13	0.000856221	0.171048	0.39675
R-HSA-177135	Conjugation of benzoate with glycine	1	14	0.000922084	0.182929	0.39675
R-HSA-879415	Advanced glycosylation endproduct receptor signaling	1	16	0.00105381	0.206186	0.39675
R-HSA-8866427	VLDLR internalisation and degradation	1	16	0.00105381	0.206186	0.39675
R-HSA-177128	Conjugation of salicylate with glycine	1	16	0.00105381	0.206186	0.39675
R-HSA-2559584	Formation of Senescence-Associated Heterochromatin Foci (SAHF)	1	17	0.00111967	0.217566	0.39675
R-HSA-5607763	CLEC7A (Dectin-1) induces NFAT activation	1	18	0.00118554	0.228784	0.39675
R-HSA-9603798	Class I peroxisomal membrane protein import	1	20	0.00131726	0.250741	0.39675
R-HSA-500657	Presynaptic function of Kainate receptors	1	23	0.00151485	0.282516	0.39675
R-HSA-73980	RNA Polymerase III Transcription Termination	1	23	0.00151485	0.282516	0.39675
R-HSA-9013418	RHOBTB2 GTPase cycle	1	24	0.00158072	0.292806	0.39675
R-HSA-211733	Regulation of activated PAK-2p34 by proteasome mediated degradation	2	50	0.00329316	0.163045	0.39675
R-HSA-392451	G beta:gamma signalling through PI3Kgamma	1	29	0.00191003	0.342096	0.39675
R-HSA-445095	Interaction between L1 and Ankyrins	1	33	0.00217348	0.379054	0.39675
R-HSA-73728	RNA Polymerase I Promoter Opening	1	34	0.00223935	0.387966	0.39675
R-HSA-2428928	IRS-related events triggered by IGF1R	2	69	0.00454456	0.262492	0.39675
R-HSA-5625740	RHO GTPases activate PKNs	2	80	0.00526905	0.320806	0.39675
R-HSA-9617629	Regulation of FOXO transcriptional activity by acetylation	1	16	0.00105381	0.206186	0.39675
R-HSA-112399	IRS-mediated signalling	2	65	0.0042811	0.241237	0.39675
R-HSA-74749	Signal attenuation	1	13	0.000856221	0.171048	0.39675
R-HSA-912631	Regulation of signaling by CBL	1	24	0.00158072	0.292806	0.39675
R-HSA-418592	ADP signalling through P2Y purinoceptor 1	1	30	0.00197589	0.351536	0.39675
R-HSA-977225	Amyloid fiber formation	4	89	0.00586182	0.0409972	0.39675
R-HSA-111448	Activation of NOXA and translocation to mitochondria	1	6	0.000395179	0.0829206	0.39675
R-HSA-139915	Activation of PUMA and translocation to mitochondria	1	10	0.000658631	0.134361	0.39675
R-HSA-5099900	WNT5A-dependent internalization of FZD4	1	20	0.00131726	0.250741	0.39675
R-HSA-164952	The role of Nef in HIV-1 replication and disease pathogenesis	1	29	0.00191003	0.342096	0.39675
R-HSA-5357956	TNFR1-induced NFkappaB signaling pathway	1	30	0.00197589	0.351536	0.39675
R-HSA-74751	Insulin receptor signalling cascade	2	72	0.00474215	0.278445	0.39675
R-HSA-9615017	FOXO-mediated transcription of oxidative stress, metabolic and neuronal genes	3	49	0.00322729	0.0347137	0.39675
R-HSA-72312	rRNA processing	6	246	0.0162023	0.14723	0.39675
R-HSA-74752	Signaling by Insulin receptor	3	99	0.00652045	0.172844	0.39675
R-HSA-2428924	IGF1R signaling cascade	2	72	0.00474215	0.278445	0.39675
R-HSA-9013425	RHOT1 GTPase cycle	1	9	0.000592768	0.121777	0.39675
R-HSA-9013419	RHOT2 GTPase cycle	1	11	0.000724495	0.146766	0.39675
R-HSA-9715370	Miro GTPase Cycle	1	12	0.000790358	0.158994	0.39675
R-HSA-916853	Degradation of GABA	1	12	0.000790358	0.158994	0.39675
R-HSA-428359	Insulin-like Growth Factor-2 mRNA Binding Proteins (IGF2BPs/IMPs/VICKZs) bind RNA	1	13	0.000856221	0.171048	0.39675
R-HSA-113501	Inhibition of replication initiation of damaged DNA by RB1/E2F1	1	15	0.000987947	0.194641	0.39675
R-HSA-5205647	Mitophagy	2	31	0.00204176	0.0744595	0.39675
R-HSA-9018681	Biosynthesis of protectins	1	18	0.00118554	0.228784	0.39675
R-HSA-416993	Trafficking of GluR2-containing AMPA receptors	1	23	0.00151485	0.282516	0.39675
R-HSA-159424	Conjugation of carboxylic acids	1	24	0.00158072	0.292806	0.39675
R-HSA-156587	Amino Acid conjugation	1	24	0.00158072	0.292806	0.39675
R-HSA-429958	mRNA decay by 3' to 5' exoribonuclease	1	24	0.00158072	0.292806	0.39675
R-HSA-1362409	Mitochondrial iron-sulfur cluster biogenesis	1	25	0.00164658	0.30295	0.39675
R-HSA-8854050	FBXL7 down-regulates AURKA during mitotic entry and in early mitosis	2	55	0.00362247	0.188674	0.39675
R-HSA-174113	SCF-beta-TrCP mediated degradation of Emi1	2	55	0.00362247	0.188674	0.39675
R-HSA-77387	Insulin receptor recycling	1	30	0.00197589	0.351536	0.39675
R-HSA-5610780	Degradation of GLI1 by the proteasome	2	62	0.00408351	0.225349	0.39675
R-HSA-5689901	Metalloprotease DUBs	1	32	0.00210762	0.370013	0.39675
R-HSA-174154	APC/C:Cdc20 mediated degradation of Securin	2	68	0.00447869	0.257174	0.39675
R-HSA-174184	Cdc20:Phospho-APC/C mediated degradation of Cyclin A	2	73	0.00480801	0.283759	0.39675
R-HSA-174178	APC/C:Cdh1 mediated degradation of Cdc20 and other APC/C:Cdh1 targeted proteins in late mitosis/early G1	2	74	0.00487387	0.28907	0.39675
R-HSA-2404192	Signaling by Type 1 Insulin-like Growth Factor 1 Receptor (IGF1R)	2	73	0.00480801	0.283759	0.39675
R-HSA-5693571	Nonhomologous End-Joining (NHEJ)	2	56	0.00368834	0.193866	0.39675
R-HSA-6811440	Retrograde transport at the Trans-Golgi-Network	2	55	0.00362247	0.188674	0.39675
R-HSA-4086398	Ca2+ pathway	2	81	0.00533491	0.326066	0.39675
R-HSA-1679131	Trafficking and processing of endosomal TLR	1	16	0.00105381	0.206186	0.39675
R-HSA-6788467	IL-6-type cytokine receptor ligand interactions	1	17	0.00111967	0.217566	0.39675
R-HSA-6787639	GDP-fucose biosynthesis	1	21	0.00138313	0.261485	0.39675
R-HSA-5627117	RHO GTPases Activate ROCKs	1	24	0.00158072	0.292806	0.39675
R-HSA-4641258	Degradation of DVL	2	57	0.0037542	0.199077	0.39675
R-HSA-2559580	Oxidative Stress Induced Senescence	3	114	0.0075084	0.227809	0.39675
R-HSA-70268	Pyruvate metabolism	3	57	0.0037542	0.0503336	0.39675
R-HSA-8939236	RUNX1 regulates transcription of genes involved in differentiation of HSCs	3	106	0.00698149	0.198034	0.39675
R-HSA-114452	Activation of BH3-only proteins	2	36	0.00237107	0.095925	0.39675
R-HSA-844455	The NLRP1 inflammasome	1	5	0.000329316	0.0695919	0.39675
R-HSA-198693	AKT phosphorylates targets in the nucleus	1	12	0.000790358	0.158994	0.39675
R-HSA-425381	Bicarbonate transporters	1	14	0.000922084	0.182929	0.39675
R-HSA-113510	E2F mediated regulation of DNA replication	1	24	0.00158072	0.292806	0.39675
R-HSA-350562	Regulation of ornithine decarboxylase (ODC)	2	51	0.00335902	0.168121	0.39675
R-HSA-69610	p53-Independent DNA Damage Response	2	54	0.00355661	0.183502	0.39675
R-HSA-69613	p53-Independent G1/S DNA damage checkpoint	2	54	0.00355661	0.183502	0.39675
R-HSA-69601	Ubiquitin Mediated Degradation of Phosphorylated Cdc25A	2	54	0.00355661	0.183502	0.39675
R-HSA-450408	AUF1 (hnRNP D0) binds and destabilizes mRNA	2	56	0.00368834	0.193866	0.39675
R-HSA-977068	Termination of O-glycan biosynthesis	1	28	0.00184417	0.33252	0.39675
R-HSA-4641257	Degradation of AXIN	2	57	0.0037542	0.199077	0.39675
R-HSA-9648895	Response of EIF2AK1 (HRI) to heme deficiency	1	29	0.00191003	0.342096	0.39675
R-HSA-933542	TRAF6 mediated NF-kB activation	1	30	0.00197589	0.351536	0.39675
R-HSA-3928663	EPHA-mediated growth cone collapse	1	33	0.00217348	0.379054	0.39675
R-HSA-68949	Orc1 removal from chromatin	2	73	0.00480801	0.283759	0.39675
R-HSA-69017	CDK-mediated phosphorylation and removal of Cdc6	2	75	0.00493974	0.294376	0.39675
R-HSA-3858494	Beta-catenin independent WNT signaling	5	166	0.0109333	0.094061	0.39675
R-HSA-2132295	MHC class II antigen presentation	3	149	0.00981361	0.363827	0.39675
R-HSA-3928665	EPH-ephrin mediated repulsion of cells	3	55	0.00362247	0.0461552	0.39675
R-HSA-389357	CD28 dependent PI3K/Akt signaling	1	28	0.00184417	0.33252	0.39675
R-HSA-199991	Membrane Trafficking	11	668	0.0439966	0.370376	0.39675
R-HSA-6799990	Metal sequestration by antimicrobial proteins	1	13	0.000856221	0.171048	0.39675
R-HSA-8851805	MET activates RAS signaling	1	16	0.00105381	0.206186	0.39675
R-HSA-111447	Activation of BAD and translocation to mitochondria	1	19	0.0012514	0.239841	0.39675
R-HSA-9020265	Biosynthesis of aspirin-triggered D-series resolvins	1	22	0.00144899	0.272076	0.39675
R-HSA-70221	Glycogen breakdown (glycogenolysis)	1	25	0.00164658	0.30295	0.39675
R-HSA-190828	Gap junction trafficking	2	52	0.00342488	0.173224	0.39675
R-HSA-75815	Ubiquitin-dependent degradation of Cyclin D	2	54	0.00355661	0.183502	0.39675
R-HSA-349425	Autodegradation of the E3 ubiquitin ligase COP1	2	54	0.00355661	0.183502	0.39675
R-HSA-169911	Regulation of Apoptosis	2	54	0.00355661	0.183502	0.39675
R-HSA-5627123	RHO GTPases activate PAKs	1	27	0.0017783	0.322805	0.39675
R-HSA-1168372	Downstream signaling events of B Cell Receptor (BCR)	3	91	0.00599355	0.145315	0.39675
R-HSA-5610783	Degradation of GLI2 by the proteasome	2	62	0.00408351	0.225349	0.39675
R-HSA-5610785	GLI3 is processed to GLI3R by the proteasome	2	62	0.00408351	0.225349	0.39675
R-HSA-5658442	Regulation of RAS by GAPs	2	71	0.00467628	0.273128	0.39675
R-HSA-69052	Switching of origins to a post-replicative state	2	94	0.00619113	0.39322	0.39675
R-HSA-8878171	Transcriptional regulation by RUNX1	5	261	0.0171903	0.324894	0.39675
R-HSA-8876198	RAB GEFs exchange GTP for GDP on RABs	3	94	0.00619113	0.155463	0.39675
R-HSA-2559583	Cellular Senescence	4	200	0.0131726	0.326804	0.39675
R-HSA-163125	Post-translational modification: synthesis of GPI-anchored proteins	3	115	0.00757426	0.231591	0.39675
R-HSA-6804114	TP53 Regulates Transcription of Genes Involved in G2 Cell Cycle Arrest	2	21	0.00138313	0.037476	0.39675
R-HSA-9018676	Biosynthesis of D-series resolvins	1	27	0.0017783	0.322805	0.39675
R-HSA-1912408	Pre-NOTCH Transcription and Translation	2	89	0.00586182	0.367701	0.39675
R-HSA-69231	Cyclin D associated events in G1	3	52	0.00342488	0.0402269	0.39675
R-HSA-69236	G1 Phase	3	52	0.00342488	0.0402269	0.39675
R-HSA-3214842	HDMs demethylate histones	1	31	0.00204176	0.360841	0.39675
R-HSA-6803157	Antimicrobial peptides	4	123	0.00810117	0.103803	0.39675
R-HSA-9007101	Rab regulation of trafficking	5	131	0.00862807	0.0425038	0.39675
R-HSA-1280218	Adaptive Immune System	19	1012	0.0666535	0.145593	0.39675
R-HSA-140342	Apoptosis induced DNA fragmentation	1	13	0.000856221	0.171048	0.39675
R-HSA-1483191	Synthesis of PC	3	55	0.00362247	0.0461552	0.39675
R-HSA-975577	N-Glycan antennae elongation	1	19	0.0012514	0.239841	0.39675
R-HSA-1614517	Sulfide oxidation to sulfate	1	22	0.00144899	0.272076	0.39675
R-HSA-5625900	RHO GTPases activate CIT	1	23	0.00151485	0.282516	0.39675
R-HSA-71288	Creatine metabolism	1	25	0.00164658	0.30295	0.39675
R-HSA-1236978	Cross-presentation of soluble exogenous antigens (endosomes)	2	53	0.00349075	0.178351	0.39675
R-HSA-157858	Gap junction trafficking and regulation	2	57	0.0037542	0.199077	0.39675
R-HSA-109704	PI3K Cascade	2	58	0.00382006	0.204304	0.39675
R-HSA-912526	Interleukin receptor SHC signaling	1	29	0.00191003	0.342096	0.39675
R-HSA-202424	Downstream TCR signaling	4	124	0.00816703	0.106086	0.39675
R-HSA-4086400	PCP/CE pathway	3	99	0.00652045	0.172844	0.39675
R-HSA-451326	Activation of kainate receptors upon glutamate binding	1	34	0.00223935	0.387966	0.39675
R-HSA-179419	APC:Cdc20 mediated degradation of cell cycle proteins prior to satisfation of the cell cycle checkpoint	2	74	0.00487387	0.28907	0.39675
R-HSA-69473	G2/M DNA damage checkpoint	2	80	0.00526905	0.320806	0.39675
R-HSA-5673001	RAF/MAP kinase cascade	6	322	0.0212079	0.321268	0.39675
R-HSA-6794361	Neurexins and neuroligins	2	60	0.00395179	0.214802	0.39675
R-HSA-9009391	Extra-nuclear estrogen signaling	3	111	0.00731081	0.216537	0.39675
R-HSA-176409	APC/C:Cdc20 mediated degradation of mitotic proteins	2	76	0.0050056	0.299676	0.39675
R-HSA-9659379	Sensory processing of sound	2	87	0.00573009	0.357376	0.39675
R-HSA-499943	Interconversion of nucleotide di- and triphosphates	3	80	0.00526905	0.110207	0.39675
R-HSA-189451	Heme biosynthesis	2	46	0.0030297	0.143049	0.39675
R-HSA-8964038	LDL clearance	1	28	0.00184417	0.33252	0.39675
R-HSA-174143	APC/C-mediated degradation of cell cycle proteins	2	92	0.00605941	0.383065	0.39675
R-HSA-453276	Regulation of mitotic cell cycle	2	92	0.00605941	0.383065	0.39675
R-HSA-1632852	Macroautophagy	3	150	0.00987947	0.367729	0.39675
R-HSA-1592389	Activation of Matrix Metalloproteinases	1	35	0.00230521	0.39675	0.39675
R-HSA-9616222	Transcriptional regulation of granulopoiesis	2	71	0.00467628	0.273128	0.39675
R-HSA-917937	Iron uptake and transport	2	83	0.00546664	0.336553	0.39675
R-HSA-5684996	MAPK1/MAPK3 signaling	6	329	0.021669	0.338987	0.39675
R-HSA-6804115	TP53 regulates transcription of additional cell cycle genes whose exact role in the p53 pathway remain uncertain	2	28	0.00184417	0.0624447	0.39675
R-HSA-9023661	Biosynthesis of E-series 18(R)-resolvins	1	18	0.00118554	0.228784	0.39675
R-HSA-196783	Coenzyme A biosynthesis	1	21	0.00138313	0.261485	0.39675
R-HSA-400511	Synthesis, secretion, and inactivation of Glucose-dependent Insulinotropic Polypeptide (GIP)	1	22	0.00144899	0.272076	0.39675
R-HSA-392517	Rap1 signalling	1	24	0.00158072	0.292806	0.39675
R-HSA-416572	Sema4D induced cell migration and growth-cone collapse	1	25	0.00164658	0.30295	0.39675
R-HSA-8854214	TBC/RABGAPs	2	51	0.00335902	0.168121	0.39675
R-HSA-4608870	Asymmetric localization of PCP proteins	2	66	0.00434697	0.246546	0.39675
R-HSA-9662360	Sensory processing of sound by inner hair cells of the cochlea	2	76	0.0050056	0.299676	0.39675
R-HSA-6811558	PI5P, PP2A and IER3 Regulate PI3K/AKT Signaling	3	129	0.00849634	0.28552	0.39675
R-HSA-8953854	Metabolism of RNA	13	789	0.051966	0.351664	0.39675
R-HSA-5607764	CLEC7A (Dectin-1) signaling	4	120	0.00790358	0.0970907	0.39675
R-HSA-176814	Activation of APC/C and APC/C:Cdc20 mediated degradation of mitotic proteins	2	77	0.00507146	0.304971	0.39675
R-HSA-1445148	Translocation of SLC2A4 (GLUT4) to the plasma membrane	2	81	0.00533491	0.326066	0.39675
R-HSA-1266738	Developmental Biology	21	1279	0.084239	0.300025	0.39675
R-HSA-195721	Signaling by WNT	7	332	0.0218666	0.205747	0.39675
R-HSA-2173796	SMAD2/SMAD3:SMAD4 heterotrimer regulates transcription	2	44	0.00289798	0.133261	0.39675
R-HSA-6798163	Choline catabolism	1	22	0.00144899	0.272076	0.39675
R-HSA-422085	Synthesis, secretion, and deacylation of Ghrelin	1	26	0.00171244	0.312949	0.39675
R-HSA-9662361	Sensory processing of sound by outer hair cells of the cochlea	2	64	0.00421524	0.235934	0.39675
R-HSA-8866652	Synthesis of active ubiquitin: roles of E1 and E2 enzymes	1	33	0.00217348	0.379054	0.39675
R-HSA-418990	Adherens junctions interactions	1	35	0.00230521	0.39675	0.39675
R-HSA-420092	Glucagon-type ligand receptors	1	35	0.00230521	0.39675	0.39675
R-HSA-69481	G2/M Checkpoints	4	153	0.0100771	0.181206	0.39675
R-HSA-8939902	Regulation of RUNX2 expression and activity	2	83	0.00546664	0.336553	0.39675
R-HSA-6803204	TP53 Regulates Transcription of Genes Involved in Cytochrome C Release	2	33	0.00217348	0.0828441	0.39675
R-HSA-6783589	Interleukin-6 family signaling	1	30	0.00197589	0.351536	0.39675
R-HSA-9018679	Biosynthesis of EPA-derived SPMs	1	33	0.00217348	0.379054	0.39675
R-HSA-5693607	Processing of DNA double-strand break ends	2	89	0.00586182	0.367701	0.39675
R-HSA-392499	Metabolism of proteins	38	2214	0.145821	0.143775	0.39675
R-HSA-8876725	Protein methylation	1	21	0.00138313	0.261485	0.39675
R-HSA-352230	Amino acid transport across the plasma membrane	3	69	0.00454456	0.0790115	0.39675
R-HSA-9018896	Biosynthesis of E-series 18(S)-resolvins	1	24	0.00158072	0.292806	0.39675
R-HSA-5676590	NIK-->noncanonical NF-kB signaling	2	61	0.00401765	0.22007	0.39675
R-HSA-5607761	Dectin-1 mediated noncanonical NF-kB signaling	2	66	0.00434697	0.246546	0.39675
R-HSA-1483213	Synthesis of PE	1	33	0.00217348	0.379054	0.39675
R-HSA-71406	Pyruvate metabolism and Citric Acid (TCA) cycle	3	100	0.00658631	0.176385	0.39675
R-HSA-2559586	DNA Damage/Telomere Stress Induced Senescence	2	71	0.00467628	0.273128	0.39675
R-HSA-2454202	Fc epsilon receptor (FCERI) signaling	5	235	0.0154778	0.253005	0.39675
R-HSA-2262752	Cellular responses to stress	20	1005	0.0661925	0.0911736	0.39675
R-HSA-2586552	Signaling by Leptin	1	13	0.000856221	0.171048	0.39675
R-HSA-2559585	Oncogene Induced Senescence	2	42	0.00276625	0.123637	0.39675
R-HSA-69656	Cyclin A:Cdk2-associated events at S phase entry	3	90	0.00592768	0.141983	0.39675
R-HSA-9663891	Selective autophagy	2	89	0.00586182	0.367701	0.39675
R-HSA-5688426	Deubiquitination	6	289	0.0190344	0.240427	0.39675
R-HSA-1433557	Signaling by SCF-KIT	2	51	0.00335902	0.168121	0.39675
R-HSA-446353	Cell-extracellular matrix interactions	1	19	0.0012514	0.239841	0.39675
R-HSA-2142691	Synthesis of Leukotrienes (LT) and Eoxins (EX)	2	52	0.00342488	0.173224	0.39675
R-HSA-210991	Basigin interactions	1	26	0.00171244	0.312949	0.39675
R-HSA-69202	Cyclin E associated events during G1/S transition	3	88	0.00579596	0.135398	0.39675
R-HSA-1169091	Activation of NF-kappaB in B cells	2	72	0.00474215	0.278445	0.39675
R-HSA-5689880	Ub-specific processing proteases	5	206	0.0135678	0.17877	0.39675
R-HSA-8852276	The role of GTSE1 in G2/M progression after G2 checkpoint	2	83	0.00546664	0.336553	0.39675
R-HSA-199418	Negative regulation of the PI3K/AKT network	3	137	0.00902325	0.316821	0.39675
R-HSA-8953897	Cellular responses to stimuli	20	1023	0.067378	0.103894	0.39675
R-HSA-201681	TCF dependent signaling in response to WNT	4	216	0.0142264	0.378828	0.39675
R-HSA-189445	Metabolism of porphyrins	3	76	0.0050056	0.0983685	0.39675
R-HSA-1257604	PIP3 activates AKT signaling	7	321	0.0211421	0.184005	0.39675
R-HSA-202733	Cell surface interactions at the vascular wall	6	257	0.0169268	0.16932	0.39675
R-HSA-69242	S Phase	4	179	0.0117895	0.259524	0.39675
R-HSA-6794362	Protein-protein interactions at synapses	2	93	0.00612527	0.388152	0.39675
R-HSA-187037	Signaling by NTRK1 (TRKA)	4	143	0.00941843	0.153524	0.39675
R-HSA-5621481	C-type lectin receptors (CLRs)	4	203	0.0133702	0.336547	0.39675
R-HSA-180024	DARPP-32 events	1	35	0.00230521	0.39675	0.39675
R-HSA-1234176	Oxygen-dependent proline hydroxylation of Hypoxia-inducible Factor Alpha	2	72	0.00474215	0.278445	0.39675
R-HSA-446219	Synthesis of substrates in N-glycan biosythesis	3	131	0.00862807	0.293327	0.39675
R-HSA-1266695	Interleukin-7 signaling	2	31	0.00204176	0.0744595	0.39675
R-HSA-373753	Nephrin family interactions	1	25	0.00164658	0.30295	0.39675
R-HSA-400685	Sema4D in semaphorin signaling	1	31	0.00204176	0.360841	0.39675
R-HSA-9755511	KEAP1-NFE2L2 pathway	4	141	0.0092867	0.148194	0.39675
R-HSA-69615	G1/S DNA Damage Checkpoints	2	72	0.00474215	0.278445	0.39675
R-HSA-202403	TCR signaling	4	147	0.00968188	0.164397	0.39675
R-HSA-8948751	Regulation of PTEN stability and activity	2	74	0.00487387	0.28907	0.39675
R-HSA-382556	ABC-family proteins mediated transport	3	124	0.00816703	0.266089	0.39675
R-HSA-210993	Tie2 Signaling	1	23	0.00151485	0.282516	0.39675
R-HSA-2682334	EPH-Ephrin signaling	4	102	0.00671804	0.0614575	0.39675
R-HSA-176408	Regulation of APC/C activators between G1/S and early anaphase	2	83	0.00546664	0.336553	0.39675
R-HSA-9006925	Intracellular signaling by second messengers	7	368	0.0242376	0.28278	0.39675
R-HSA-382551	Transport of small molecules	16	971	0.0639531	0.327865	0.39675
R-HSA-69541	Stabilization of p53	2	59	0.00388593	0.209546	0.39675
R-HSA-5358346	Hedgehog ligand biogenesis	2	72	0.00474215	0.278445	0.39675
R-HSA-425393	Transport of inorganic cations/anions and amino acids/oligopeptides	4	167	0.0109991	0.222432	0.39675
R-HSA-9759194	Nuclear events mediated by NFE2L2	3	106	0.00698149	0.198034	0.39675
R-HSA-168256	Immune System	50	2698	0.177699	0.0336541	0.39675
R-HSA-6785807	Interleukin-4 and Interleukin-13 signaling	7	211	0.0138971	0.0346634	0.39675
R-HSA-2408522	Selenoamino acid metabolism	5	180	0.0118554	0.120872	0.39675
R-HSA-9711123	Cellular response to chemical stress	6	269	0.0177172	0.194891	0.39675
R-HSA-2173793	Transcriptional activity of SMAD2/SMAD3:SMAD4 heterotrimer	2	64	0.00421524	0.235934	0.39675
R-HSA-351202	Metabolism of polyamines	2	80	0.00526905	0.320806	0.39675
R-HSA-168249	Innate Immune System	27	1345	0.0885859	0.0506819	0.39675
R-HSA-166520	Signaling by NTRKs	4	166	0.0109333	0.219406	0.39675
R-HSA-5632684	Hedgehog 'on' state	2	92	0.00605941	0.383065	0.39675
R-HSA-5357801	Programmed Cell Death	7	234	0.015412	0.0546658	0.39675
R-HSA-1234174	Cellular response to hypoxia	2	86	0.00566423	0.352191	0.39675
R-HSA-69580	p53-Dependent G1/S DNA damage checkpoint	2	70	0.00461042	0.26781	0.39675
R-HSA-69563	p53-Dependent G1 DNA Damage Response	2	70	0.00461042	0.26781	0.39675
R-HSA-5633008	TP53 Regulates Transcription of Cell Death Genes	2	83	0.00546664	0.336553	0.39675
R-HSA-195253	Degradation of beta-catenin by the destruction complex	2	91	0.00599355	0.377961	0.39675
R-HSA-450531	Regulation of mRNA stability by proteins that bind AU-rich elements	2	93	0.00612527	0.388152	0.39675
R-HSA-1483206	Glycerophospholipid biosynthesis	4	221	0.0145558	0.395047	0.39675
R-HSA-982772	Growth hormone receptor signaling	1	29	0.00191003	0.342096	0.39675
R-HSA-622312	Inflammasomes	1	34	0.00223935	0.387966	0.39675
R-HSA-140875	Common Pathway of Fibrin Clot Formation	1	25	0.00164658	0.30295	0.39675
R-HSA-9020702	Interleukin-1 signaling	3	125	0.00823289	0.269963	0.39675
R-HSA-449147	Signaling by Interleukins	15	658	0.0433379	0.0554887	0.39675
R-HSA-381119	Unfolded Protein Response (UPR)	3	155	0.0102088	0.387171	0.39675
R-HSA-1280215	Cytokine Signaling in Immune system	18	1107	0.0729105	0.333859	0.39675
R-HSA-71291	Metabolism of amino acids and derivatives	11	666	0.0438648	0.366717	0.39675
R-HSA-8950505	Gene and protein expression by JAK-STAT signaling after Interleukin-12 stimulation	2	73	0.00480801	0.283759	0.39675
R-HSA-9020591	Interleukin-12 signaling	2	84	0.0055325	0.341779	0.39675
R-HSA-446193	Biosynthesis of the N-glycan precursor (dolichol lipid-linked oligosaccharide, LLO) and transfer to a nascent protein	3	159	0.0104722	0.402624	0.402624
R-HSA-390466	Chaperonin-mediated protein folding	2	96	0.00632286	0.403299	0.403299
R-HSA-447115	Interleukin-12 family signaling	2	96	0.00632286	0.403299	0.403299
R-HSA-5334118	DNA methylation	1	36	0.00237107	0.405409	0.405409
R-HSA-456926	Thrombin signalling through proteinase activated receptors (PARs)	1	36	0.00237107	0.405409	0.405409
R-HSA-2022854	Keratan sulfate biosynthesis	1	36	0.00237107	0.405409	0.405409
R-HSA-9706574	RHOBTB GTPase Cycle	1	36	0.00237107	0.405409	0.405409
R-HSA-5626467	RHO GTPases activate IQGAPs	1	36	0.00237107	0.405409	0.405409
R-HSA-5223345	Miscellaneous transport and binding events	1	36	0.00237107	0.405409	0.405409
R-HSA-2424491	DAP12 signaling	1	36	0.00237107	0.405409	0.405409
R-HSA-8856828	Clathrin-mediated endocytosis	3	161	0.010604	0.410311	0.410311
R-HSA-5689603	UCH proteinases	2	98	0.00645459	0.413298	0.413298
R-HSA-399719	Trafficking of AMPA receptors	1	37	0.00243694	0.413944	0.413944
R-HSA-186763	Downstream signal transduction	1	37	0.00243694	0.413944	0.413944
R-HSA-888590	GABA synthesis, release, reuptake and degradation	1	37	0.00243694	0.413944	0.413944
R-HSA-162710	Synthesis of glycosylphosphatidylinositol (GPI)	1	37	0.00243694	0.413944	0.413944
R-HSA-5653656	Vesicle-mediated transport	13	828	0.0545347	0.417312	0.417312
R-HSA-1296065	Inwardly rectifying K+ channels	1	38	0.0025028	0.422357	0.422357
R-HSA-9013407	RHOH GTPase cycle	1	38	0.0025028	0.422357	0.422357
R-HSA-9013423	RAC3 GTPase cycle	2	100	0.00658631	0.423214	0.423214
R-HSA-8986944	Transcriptional Regulation by MECP2	2	100	0.00658631	0.423214	0.423214
R-HSA-9612973	Autophagy	3	166	0.0109333	0.429391	0.429391
R-HSA-397795	G-protein beta:gamma signalling	1	39	0.00256866	0.43065	0.43065
R-HSA-110330	Recognition and association of DNA glycosylase with site containing an affected purine	1	39	0.00256866	0.43065	0.43065
R-HSA-917977	Transferrin endocytosis and recycling	1	39	0.00256866	0.43065	0.43065
R-HSA-399721	Glutamate binding, activation of AMPA receptors and synaptic plasticity	1	39	0.00256866	0.43065	0.43065
R-HSA-391251	Protein folding	2	102	0.00671804	0.433043	0.433043
R-HSA-5696394	DNA Damage Recognition in GG-NER	1	40	0.00263453	0.438825	0.438825
R-HSA-390471	Association of TriC/CCT with target proteins during biosynthesis	1	40	0.00263453	0.438825	0.438825
R-HSA-68616	Assembly of the ORC complex at the origin of replication	1	40	0.00263453	0.438825	0.438825
R-HSA-163359	Glucagon signaling in metabolic regulation	1	40	0.00263453	0.438825	0.438825
R-HSA-1482788	Acyl chain remodelling of PC	1	40	0.00263453	0.438825	0.438825
R-HSA-189483	Heme degradation	1	40	0.00263453	0.438825	0.438825
R-HSA-69306	DNA Replication	3	169	0.0111309	0.440734	0.440734
R-HSA-9609507	Protein localization	3	170	0.0111967	0.444497	0.444497
R-HSA-392518	Signal amplification	1	41	0.00270039	0.446883	0.446883
R-HSA-5663213	RHO GTPases Activate WASPs and WAVEs	1	41	0.00270039	0.446883	0.446883
R-HSA-6814122	Cooperation of PDCL (PhLP1) and TRiC/CCT in G-protein beta folding	1	41	0.00270039	0.446883	0.446883
R-HSA-389356	CD28 co-stimulation	1	41	0.00270039	0.446883	0.446883
R-HSA-8982491	Glycogen metabolism	1	41	0.00270039	0.446883	0.446883
R-HSA-6807070	PTEN Regulation	3	171	0.0112626	0.448249	0.448249
R-HSA-5687128	MAPK6/MAPK4 signaling	2	106	0.00698149	0.45243	0.45243
R-HSA-381042	PERK regulates gene expression	1	42	0.00276625	0.454825	0.454825
R-HSA-110328	Recognition and association of DNA glycosylase with site containing an affected pyrimidine	1	42	0.00276625	0.454825	0.454825
R-HSA-170834	Signaling by TGF-beta Receptor Complex	2	107	0.00704736	0.457218	0.457218
R-HSA-9696273	RND1 GTPase cycle	1	43	0.00283211	0.462654	0.462654
R-HSA-9696264	RND3 GTPase cycle	1	43	0.00283211	0.462654	0.462654
R-HSA-6804757	Regulation of TP53 Degradation	1	43	0.00283211	0.462654	0.462654
R-HSA-114604	GPVI-mediated activation cascade	1	43	0.00283211	0.462654	0.462654
R-HSA-749476	RNA Polymerase III Abortive And Retractive Initiation	1	43	0.00283211	0.462654	0.462654
R-HSA-201556	Signaling by ALK	1	43	0.00283211	0.462654	0.462654
R-HSA-74158	RNA Polymerase III Transcription	1	43	0.00283211	0.462654	0.462654
R-HSA-140877	Formation of Fibrin Clot (Clotting Cascade)	1	43	0.00283211	0.462654	0.462654
R-HSA-2871837	FCERI mediated NF-kB activation	3	175	0.011526	0.463156	0.463156
R-HSA-5683057	MAPK family signaling cascades	6	380	0.025028	0.468889	0.468889
R-HSA-212300	PRC2 methylates histones and DNA	1	44	0.00289798	0.470371	0.470371
R-HSA-9696270	RND2 GTPase cycle	1	44	0.00289798	0.470371	0.470371
R-HSA-9013420	RHOU GTPase cycle	1	44	0.00289798	0.470371	0.470371
R-HSA-3769402	Deactivation of the beta-catenin transactivating complex	1	44	0.00289798	0.470371	0.470371
R-HSA-1483257	Phospholipid metabolism	5	314	0.020681	0.474464	0.474464
R-HSA-427359	SIRT1 negatively regulates rRNA expression	1	45	0.00296384	0.477978	0.477978
R-HSA-110331	Cleavage of the damaged purine	1	45	0.00296384	0.477978	0.477978
R-HSA-74217	Purine salvage	1	45	0.00296384	0.477978	0.477978
R-HSA-8951664	Neddylation	4	249	0.0163999	0.484035	0.484035
R-HSA-111885	Opioid Signalling	2	113	0.00744253	0.485429	0.485429
R-HSA-8953750	Transcriptional Regulation by E2F6	1	46	0.0030297	0.485476	0.485476
R-HSA-5357905	Regulation of TNFR1 signaling	1	46	0.0030297	0.485476	0.485476
R-HSA-73927	Depurination	1	46	0.0030297	0.485476	0.485476
R-HSA-8964043	Plasma lipoprotein clearance	1	46	0.0030297	0.485476	0.485476
R-HSA-71336	Pentose phosphate pathway	1	46	0.0030297	0.485476	0.485476
R-HSA-6806003	Regulation of TP53 Expression and Degradation	1	46	0.0030297	0.485476	0.485476
R-HSA-975576	N-glycan antennae elongation in the medial/trans-Golgi	1	46	0.0030297	0.485476	0.485476
R-HSA-9648002	RAS processing	1	46	0.0030297	0.485476	0.485476
R-HSA-1912422	Pre-NOTCH Expression and Processing	2	114	0.0075084	0.490043	0.490043
R-HSA-68867	Assembly of the pre-replicative complex	2	114	0.0075084	0.490043	0.490043
R-HSA-109582	Hemostasis	12	803	0.0528881	0.491782	0.491782
R-HSA-69278	Cell Cycle, Mitotic	9	596	0.0392544	0.491786	0.491786
R-HSA-446652	Interleukin-1 family signaling	3	183	0.012053	0.492429	0.492429
R-HSA-5696395	Formation of Incision Complex in GG-NER	1	47	0.00309557	0.492866	0.492866
R-HSA-381771	Synthesis, secretion, and inactivation of Glucagon-like Peptide-1 (GLP-1)	1	47	0.00309557	0.492866	0.492866
R-HSA-451927	Interleukin-2 family signaling	1	47	0.00309557	0.492866	0.492866
R-HSA-8856825	Cargo recognition for clathrin-mediated endocytosis	2	115	0.00757426	0.494631	0.494631
R-HSA-9670095	Inhibition of DNA recombination at telomere	1	48	0.00316143	0.500151	0.500151
R-HSA-427389	ERCC6 (CSB) and EHMT2 (G9a) positively regulate rRNA expression	1	48	0.00316143	0.500151	0.500151
R-HSA-71240	Tryptophan catabolism	1	48	0.00316143	0.500151	0.500151
R-HSA-15869	Metabolism of nucleotides	4	256	0.016861	0.505522	0.505522
R-HSA-5625886	Activated PKN1 stimulates transcription of AR (androgen receptor) regulated genes KLK2 and KLK3	1	49	0.00322729	0.507332	0.507332
R-HSA-5674135	MAP2K and MAPK activation	1	49	0.00322729	0.507332	0.507332
R-HSA-3000480	Scavenging by Class A Receptors	1	49	0.00322729	0.507332	0.507332
R-HSA-5423646	Aflatoxin activation and detoxification	1	49	0.00322729	0.507332	0.507332
R-HSA-8939211	ESR-mediated signaling	4	257	0.0169268	0.50856	0.50856
R-HSA-991365	Activation of GABAB receptors	1	50	0.00329316	0.51441	0.51441
R-HSA-381676	Glucagon-like Peptide-1 (GLP1) regulates insulin secretion	1	50	0.00329316	0.51441	0.51441
R-HSA-977444	GABA B receptor activation	1	50	0.00329316	0.51441	0.51441
R-HSA-512988	Interleukin-3, Interleukin-5 and GM-CSF signaling	1	50	0.00329316	0.51441	0.51441
R-HSA-1461973	Defensins	1	51	0.00335902	0.521387	0.521387
R-HSA-1638074	Keratan sulfate/keratin metabolism	1	51	0.00335902	0.521387	0.521387
R-HSA-3214841	PKMTs methylate histone lysines	1	51	0.00335902	0.521387	0.521387
R-HSA-400508	Incretin synthesis, secretion, and inactivation	1	51	0.00335902	0.521387	0.521387
R-HSA-110329	Cleavage of the damaged pyrimidine	1	51	0.00335902	0.521387	0.521387
R-HSA-73928	Depyrimidination	1	51	0.00335902	0.521387	0.521387
R-HSA-2029480	Fcgamma receptor (FCGR) dependent phagocytosis	3	193	0.0127116	0.527886	0.527886
R-HSA-1614558	Degradation of cysteine and homocysteine	1	52	0.00342488	0.528264	0.528264
R-HSA-3928662	EPHB-mediated forward signaling	1	52	0.00342488	0.528264	0.528264
R-HSA-983231	Factors involved in megakaryocyte development and platelet production	3	194	0.0127774	0.531356	0.531356
R-HSA-5610787	Hedgehog 'off' state	2	124	0.00816703	0.534723	0.534723
R-HSA-5693567	HDR through Homologous Recombination (HRR) or Single Strand Annealing (SSA)	2	124	0.00816703	0.534723	0.534723
R-HSA-432040	Vasopressin regulates renal water homeostasis via Aquaporins	1	53	0.00349075	0.535043	0.535043
R-HSA-2172127	DAP12 interactions	1	53	0.00349075	0.535043	0.535043
R-HSA-983169	Class I MHC mediated antigen processing & presentation	7	479	0.0315484	0.538862	0.538862
R-HSA-72165	mRNA Splicing - Minor Pathway	1	54	0.00355661	0.541725	0.541725
R-HSA-606279	Deposition of new CENPA-containing nucleosomes at the centromere	1	54	0.00355661	0.541725	0.541725
R-HSA-774815	Nucleosome assembly	1	54	0.00355661	0.541725	0.541725
R-HSA-9762114	GSK3B and BTRC:CUL1-mediated-degradation of NFE2L2	1	54	0.00355661	0.541725	0.541725
R-HSA-75153	Apoptotic execution phase	1	54	0.00355661	0.541725	0.541725
R-HSA-597592	Post-translational protein modification	23	1604	0.105644	0.544264	0.544264
R-HSA-2299718	Condensation of Prophase Chromosomes	1	55	0.00362247	0.548311	0.548311
R-HSA-3214858	RMTs methylate histone arginines	1	55	0.00362247	0.548311	0.548311
R-HSA-8955332	Carboxyterminal post-translational modifications of tubulin	1	55	0.00362247	0.548311	0.548311
R-HSA-445989	TAK1-dependent IKK and NF-kappa-B activation	1	55	0.00362247	0.548311	0.548311
R-HSA-3700989	Transcriptional Regulation by TP53	7	484	0.0318778	0.549867	0.549867
R-HSA-9634597	GPER1 signaling	1	56	0.00368834	0.554803	0.554803
R-HSA-75893	TNF signaling	1	56	0.00368834	0.554803	0.554803
R-HSA-9031628	NGF-stimulated transcription	1	56	0.00368834	0.554803	0.554803
R-HSA-4420097	VEGFA-VEGFR2 Pathway	2	129	0.00849634	0.556042	0.556042
R-HSA-373760	L1CAM interactions	2	130	0.00856221	0.560222	0.560222
R-HSA-5693538	Homology Directed Repair	2	130	0.00856221	0.560222	0.560222
R-HSA-9604323	Negative regulation of NOTCH4 signaling	1	57	0.0037542	0.561202	0.561202
R-HSA-8941858	Regulation of RUNX3 expression and activity	1	57	0.0037542	0.561202	0.561202
R-HSA-9013405	RHOD GTPase cycle	1	57	0.0037542	0.561202	0.561202
R-HSA-380108	Chemokine receptors bind chemokines	1	57	0.0037542	0.561202	0.561202
R-HSA-375276	Peptide ligand-binding receptors	3	203	0.0133702	0.561938	0.561938
R-HSA-912446	Meiotic recombination	1	58	0.00382006	0.56751	0.56751
R-HSA-9748787	Azathioprine ADME	1	58	0.00382006	0.56751	0.56751
R-HSA-446203	Asparagine N-linked glycosylation	6	421	0.0277284	0.568293	0.568293
R-HSA-69002	DNA Replication Pre-Initiation	2	132	0.00869393	0.568498	0.568498
R-HSA-69239	Synthesis of DNA	2	132	0.00869393	0.568498	0.568498
R-HSA-69620	Cell Cycle Checkpoints	4	279	0.0183758	0.573109	0.573109
R-HSA-373752	Netrin-1 signaling	1	59	0.00388593	0.573727	0.573727
R-HSA-1500931	Cell-Cell communication	2	134	0.00882566	0.576662	0.576662
R-HSA-4085001	Sialic acid metabolism	1	60	0.00395179	0.579855	0.579855
R-HSA-9006936	Signaling by TGFB family members	2	136	0.00895739	0.584713	0.584713
R-HSA-9639288	Amino acids regulate mTORC1	1	61	0.00401765	0.585896	0.585896
R-HSA-432722	Golgi Associated Vesicle Biogenesis	1	61	0.00401765	0.585896	0.585896
R-HSA-73772	RNA Polymerase I Promoter Escape	1	61	0.00401765	0.585896	0.585896
R-HSA-69275	G2/M Transition	3	212	0.013963	0.591289	0.591289
R-HSA-1221632	Meiotic synapsis	1	62	0.00408351	0.59185	0.59185
R-HSA-5250924	B-WICH complex positively regulates rRNA expression	1	62	0.00408351	0.59185	0.59185
R-HSA-187577	SCF(Skp2)-mediated degradation of p27/p21	1	62	0.00408351	0.59185	0.59185
R-HSA-4551638	SUMOylation of chromatin organization proteins	1	62	0.00408351	0.59185	0.59185
R-HSA-6809371	Formation of the cornified envelope	2	138	0.00908911	0.592651	0.592651
R-HSA-453274	Mitotic G2-G2/M phases	3	214	0.0140947	0.597638	0.597638
R-HSA-3214815	HDACs deacetylate histones	1	63	0.00414938	0.597719	0.597719
R-HSA-418597	G alpha (z) signalling events	1	63	0.00414938	0.597719	0.597719
R-HSA-9013406	RHOQ GTPase cycle	1	63	0.00414938	0.597719	0.597719
R-HSA-73929	Base-Excision Repair, AP Site Formation	1	63	0.00414938	0.597719	0.597719
R-HSA-194138	Signaling by VEGF	2	140	0.00922084	0.600476	0.600476
R-HSA-174084	Autodegradation of Cdh1 by Cdh1:APC/C	1	64	0.00421524	0.603504	0.603504
R-HSA-114608	Platelet degranulation	2	141	0.0092867	0.604346	0.604346
R-HSA-429914	Deadenylation-dependent mRNA decay	1	65	0.0042811	0.609206	0.609206
R-HSA-76002	Platelet activation, signaling and aggregation	4	293	0.0192979	0.611634	0.611634
R-HSA-6811442	Intra-Golgi and retrograde Golgi-to-ER traffic	3	219	0.014424	0.613229	0.613229
R-HSA-1640170	Cell Cycle	10	734	0.0483435	0.617663	0.617663
R-HSA-201722	Formation of the beta-catenin:TCF transactivating complex	1	67	0.00441283	0.620366	0.620366
R-HSA-9033241	Peroxisomal protein import	1	67	0.00441283	0.620366	0.620366
R-HSA-2022090	Assembly of collagen fibrils and other multimeric structures	1	67	0.00441283	0.620366	0.620366
R-HSA-8873719	RAB geranylgeranylation	1	68	0.00447869	0.625827	0.625827
R-HSA-977443	GABA receptor activation	1	68	0.00447869	0.625827	0.625827
R-HSA-983189	Kinesins	1	68	0.00447869	0.625827	0.625827
R-HSA-421270	Cell-cell junction organization	1	68	0.00447869	0.625827	0.625827
R-HSA-3299685	Detoxification of Reactive Oxygen Species	1	68	0.00447869	0.625827	0.625827
R-HSA-8878166	Transcriptional regulation by RUNX2	2	147	0.00968188	0.626972	0.626972
R-HSA-1474228	Degradation of the extracellular matrix	2	148	0.00974774	0.630645	0.630645
R-HSA-76005	Response to elevated platelet cytosolic Ca2+	2	148	0.00974774	0.630645	0.630645
R-HSA-1442490	Collagen degradation	1	69	0.00454456	0.631209	0.631209
R-HSA-445717	Aquaporin-mediated transport	1	69	0.00454456	0.631209	0.631209
R-HSA-1268020	Mitochondrial protein import	1	69	0.00454456	0.631209	0.631209
R-HSA-1660499	Synthesis of PIPs at the plasma membrane	1	69	0.00454456	0.631209	0.631209
R-HSA-8956321	Nucleotide salvage	1	69	0.00454456	0.631209	0.631209
R-HSA-8943724	Regulation of PTEN gene transcription	1	70	0.00461042	0.636515	0.636515
R-HSA-186797	Signaling by PDGF	1	70	0.00461042	0.636515	0.636515
R-HSA-380284	Loss of proteins required for interphase microtubule organization from the centrosome	1	71	0.00467628	0.641744	0.641744
R-HSA-380259	Loss of Nlp from mitotic centrosomes	1	71	0.00467628	0.641744	0.641744
R-HSA-373755	Semaphorin interactions	1	71	0.00467628	0.641744	0.641744
R-HSA-6790901	rRNA modification in the nucleus and cytosol	1	72	0.00474215	0.646899	0.646899
R-HSA-168643	Nucleotide-binding domain, leucine rich repeat containing receptor (NLR) signaling pathways	1	72	0.00474215	0.646899	0.646899
R-HSA-913709	O-linked glycosylation of mucins	1	73	0.00480801	0.651979	0.651979
R-HSA-8854518	AURKA Activation by TPX2	1	74	0.00487387	0.656987	0.656987
R-HSA-163841	Gamma carboxylation, hypusine formation and arylsulfatase activation	1	74	0.00487387	0.656987	0.656987
R-HSA-9013026	RHOB GTPase cycle	1	75	0.00493974	0.661923	0.661923
R-HSA-2029482	Regulation of actin dynamics for phagocytic cup formation	2	158	0.0104064	0.665834	0.665834
R-HSA-3371497	HSP90 chaperone cycle for steroid hormone receptors (SHR) in the presence of ligand	1	76	0.0050056	0.666789	0.666789
R-HSA-1428517	The citric acid (TCA) cycle and respiratory electron transport	3	238	0.0156754	0.668721	0.668721
R-HSA-9006934	Signaling by Receptor Tyrosine Kinases	8	621	0.040901	0.675924	0.675924
R-HSA-8936459	RUNX1 regulates genes involved in megakaryocyte differentiation and platelet function	1	78	0.00513732	0.676312	0.676312
R-HSA-427413	NoRC negatively regulates rRNA expression	1	80	0.00526905	0.685563	0.685563
R-HSA-5250913	Positive epigenetic regulation of rRNA expression	1	80	0.00526905	0.685563	0.685563
R-HSA-199992	trans-Golgi Network Vesicle Budding	1	80	0.00526905	0.685563	0.685563
R-HSA-198725	Nuclear Events (kinase and transcription factor activation)	1	80	0.00526905	0.685563	0.685563
R-HSA-9749641	Aspirin ADME	1	80	0.00526905	0.685563	0.685563
R-HSA-380270	Recruitment of mitotic centrosome proteins and complexes	1	81	0.00533491	0.69009	0.69009
R-HSA-5578749	Transcriptional regulation by small RNAs	1	81	0.00533491	0.69009	0.69009
R-HSA-3108214	SUMOylation of DNA damage response and repair proteins	1	81	0.00533491	0.69009	0.69009
R-HSA-195258	RHO GTPase Effectors	4	326	0.0214714	0.693573	0.693573
R-HSA-1222556	ROS and RNS production in phagocytes	1	82	0.00540078	0.694552	0.694552
R-HSA-2173782	Binding and Uptake of Ligands by Scavenger Receptors	2	168	0.011065	0.698283	0.698283
R-HSA-5358351	Signaling by Hedgehog	2	168	0.011065	0.698283	0.698283
R-HSA-2142753	Arachidonic acid metabolism	2	168	0.011065	0.698283	0.698283
R-HSA-380287	Centrosome maturation	1	83	0.00546664	0.69895	0.69895
R-HSA-5693532	DNA Double-Strand Break Repair	2	169	0.0111309	0.701381	0.701381
R-HSA-8852135	Protein ubiquitination	1	84	0.0055325	0.703285	0.703285
R-HSA-73854	RNA Polymerase I Promoter Clearance	1	85	0.00559837	0.707557	0.707557
R-HSA-416482	G alpha (12/13) signalling events	1	86	0.00566423	0.711769	0.711769
R-HSA-1236974	ER-Phagosome pathway	2	173	0.0113943	0.71351	0.71351
R-HSA-73864	RNA Polymerase I Transcription	1	87	0.00573009	0.71592	0.71592
R-HSA-6806834	Signaling by MET	1	88	0.00579596	0.720012	0.720012
R-HSA-196849	Metabolism of water-soluble vitamins and cofactors	3	258	0.0169927	0.720641	0.720641
R-HSA-9716542	Signaling by Rho GTPases, Miro GTPases and RHOBTB3	9	725	0.0477508	0.722406	0.722406
R-HSA-157118	Signaling by NOTCH	3	259	0.0170586	0.723063	0.723063
R-HSA-5250941	Negative epigenetic regulation of rRNA expression	1	89	0.00586182	0.724045	0.724045
R-HSA-9018677	Biosynthesis of DHA-derived SPMs	1	89	0.00586182	0.724045	0.724045
R-HSA-425407	SLC-mediated transmembrane transport	5	420	0.0276625	0.726432	0.726432
R-HSA-2559582	Senescence-Associated Secretory Phenotype (SASP)	1	91	0.00599355	0.731938	0.731938
R-HSA-9707564	Cytoprotection by HMOX1	1	91	0.00599355	0.731938	0.731938
R-HSA-5696399	Global Genome Nucleotide Excision Repair (GG-NER)	1	92	0.00605941	0.7358	0.7358
R-HSA-1500620	Meiosis	1	92	0.00605941	0.7358	0.7358
R-HSA-2565942	Regulation of PLK1 Activity at G2/M Transition	1	92	0.00605941	0.7358	0.7358
R-HSA-9013404	RAC2 GTPase cycle	1	92	0.00605941	0.7358	0.7358
R-HSA-1614635	Sulfur amino acid metabolism	1	92	0.00605941	0.7358	0.7358
R-HSA-9013694	Signaling by NOTCH4	1	92	0.00605941	0.7358	0.7358
R-HSA-3108232	SUMO E3 ligases SUMOylate target proteins	2	183	0.012053	0.74204	0.74204
R-HSA-446728	Cell junction organization	1	95	0.006257	0.747056	0.747056
R-HSA-380320	Recruitment of NuMA to mitotic centrosomes	1	97	0.00638872	0.754294	0.754294
R-HSA-5620912	Anchoring of the basal body to the plasma membrane	1	99	0.00652045	0.761325	0.761325
R-HSA-388841	Costimulation by the CD28 family	1	99	0.00652045	0.761325	0.761325
R-HSA-373080	Class B/2 (Secretin family receptors)	1	99	0.00652045	0.761325	0.761325
R-HSA-9013149	RAC1 GTPase cycle	2	191	0.0125799	0.76309	0.76309
R-HSA-73884	Base Excision Repair	1	100	0.00658631	0.764766	0.764766
R-HSA-112310	Neurotransmitter release cycle	1	100	0.00658631	0.764766	0.764766
R-HSA-2990846	SUMOylation	2	192	0.0126457	0.765614	0.765614
R-HSA-174824	Plasma lipoprotein assembly, remodeling, and clearance	1	102	0.00671804	0.771499	0.771499
R-HSA-2467813	Separation of Sister Chromatids	2	195	0.0128433	0.773048	0.773048
R-HSA-1236975	Antigen processing-Cross presentation	2	195	0.0128433	0.773048	0.773048
R-HSA-168928	DDX58/IFIH1-mediated induction of interferon-alpha/beta	1	104	0.00684977	0.77804	0.77804
R-HSA-1474290	Collagen formation	1	104	0.00684977	0.77804	0.77804
R-HSA-416476	G alpha (q) signalling events	3	284	0.0187051	0.778444	0.778444
R-HSA-2168880	Scavenging of heme from plasma	1	106	0.00698149	0.784395	0.784395
R-HSA-2730905	Role of LAT2/NTAL/LAB on calcium mobilization	1	107	0.00704736	0.787505	0.787505
R-HSA-6811434	COPI-dependent Golgi-to-ER retrograde traffic	1	107	0.00704736	0.787505	0.787505
R-HSA-1296071	Potassium Channels	1	107	0.00704736	0.787505	0.787505
R-HSA-168898	Toll-like Receptor Cascades	2	202	0.0133044	0.789601	0.789601
R-HSA-422356	Regulation of insulin secretion	1	108	0.00711322	0.790569	0.790569
R-HSA-8957275	Post-translational protein phosphorylation	1	109	0.00717908	0.79359	0.79359
R-HSA-157579	Telomere Maintenance	1	109	0.00717908	0.79359	0.79359
R-HSA-975871	MyD88 cascade initiated on plasma membrane	1	109	0.00717908	0.79359	0.79359
R-HSA-168142	Toll Like Receptor 10 (TLR10) Cascade	1	109	0.00717908	0.79359	0.79359
R-HSA-168176	Toll Like Receptor 5 (TLR5) Cascade	1	109	0.00717908	0.79359	0.79359
R-HSA-9012999	RHO GTPase cycle	5	460	0.030297	0.795329	0.795329
R-HSA-3214847	HATs acetylate histones	1	110	0.00724495	0.796567	0.796567
R-HSA-1483255	PI Metabolism	1	112	0.00737667	0.802394	0.802394
R-HSA-983712	Ion channel transport	2	208	0.0136995	0.802937	0.802937
R-HSA-194315	Signaling by Rho GTPases	8	709	0.046697	0.805965	0.805965
R-HSA-9006931	Signaling by Nuclear Receptors	4	387	0.025489	0.811058	0.811058
R-HSA-5617472	Activation of anterior HOX genes in hindbrain development during early embryogenesis	1	116	0.00764012	0.813554	0.813554
R-HSA-5619507	Activation of HOX genes during differentiation	1	116	0.00764012	0.813554	0.813554
R-HSA-975138	TRAF6 mediated induction of NFkB and MAP kinases upon TLR7/8 or 9 activation	1	116	0.00764012	0.813554	0.813554
R-HSA-168164	Toll Like Receptor 3 (TLR3) Cascade	1	116	0.00764012	0.813554	0.813554
R-HSA-975155	MyD88 dependent cascade initiated on endosome	1	117	0.00770599	0.816244	0.816244
R-HSA-418346	Platelet homeostasis	1	118	0.00777185	0.818896	0.818896
R-HSA-8878159	Transcriptional regulation by RUNX3	1	118	0.00777185	0.818896	0.818896
R-HSA-168181	Toll Like Receptor 7/8 (TLR7/8) Cascade	1	118	0.00777185	0.818896	0.818896
R-HSA-5696398	Nucleotide Excision Repair	1	119	0.00783771	0.82151	0.82151
R-HSA-2672351	Stimuli-sensing channels	1	120	0.00790358	0.824086	0.824086
R-HSA-211000	Gene Silencing by RNA	1	120	0.00790358	0.824086	0.824086
R-HSA-937061	TRIF(TICAM1)-mediated TLR4 signaling	1	121	0.00796944	0.826625	0.826625
R-HSA-166166	MyD88-independent TLR4 cascade	1	121	0.00796944	0.826625	0.826625
R-HSA-168138	Toll Like Receptor 9 (TLR9) Cascade	1	121	0.00796944	0.826625	0.826625
R-HSA-1474165	Reproduction	1	123	0.00810117	0.831595	0.831595
R-HSA-198933	Immunoregulatory interactions between a Lymphoid and a non-Lymphoid cell	3	316	0.0208128	0.835758	0.835758
R-HSA-112316	Neuronal System	5	490	0.0322729	0.837538	0.837538
R-HSA-6805567	Keratinization	2	226	0.0148851	0.838558	0.838558
R-HSA-381426	Regulation of Insulin-like Growth Factor (IGF) transport and uptake by Insulin-like Growth Factor Binding Proteins (IGFBPs)	1	127	0.00836462	0.841112	0.841112
R-HSA-9748784	Drug ADME	2	230	0.0151485	0.845642	0.845642
R-HSA-2871809	FCERI mediated Ca+2 mobilization	1	129	0.00849634	0.845668	0.845668
R-HSA-2029485	Role of phospholipids in phagocytosis	1	129	0.00849634	0.845668	0.845668
R-HSA-2980736	Peptide hormone metabolism	1	130	0.00856221	0.847897	0.847897
R-HSA-397014	Muscle contraction	2	232	0.0152802	0.849077	0.849077
R-HSA-112314	Neurotransmitter receptors and postsynaptic signal transmission	2	232	0.0152802	0.849077	0.849077
R-HSA-68886	M Phase	4	416	0.0273991	0.852529	0.852529
R-HSA-5173105	O-linked glycosylation	1	133	0.0087598	0.854393	0.854393
R-HSA-166058	MyD88:MAL(TIRAP) cascade initiated on plasma membrane	1	133	0.0087598	0.854393	0.854393
R-HSA-168188	Toll Like Receptor TLR6:TLR2 Cascade	1	133	0.0087598	0.854393	0.854393
R-HSA-68875	Mitotic Prophase	1	135	0.00889152	0.85857	0.85857
R-HSA-73886	Chromosome Maintenance	1	136	0.00895739	0.860614	0.860614
R-HSA-168179	Toll Like Receptor TLR1:TLR2 Cascade	1	136	0.00895739	0.860614	0.860614
R-HSA-181438	Toll Like Receptor 2 (TLR2) Cascade	1	136	0.00895739	0.860614	0.860614
R-HSA-418594	G alpha (i) signalling events	4	426	0.0280577	0.864931	0.864931
R-HSA-212165	Epigenetic regulation of gene expression	1	139	0.00915498	0.866569	0.866569
R-HSA-977606	Regulation of Complement cascade	1	139	0.00915498	0.866569	0.866569
R-HSA-112315	Transmission across Chemical Synapses	3	344	0.0226569	0.875006	0.875006
R-HSA-68882	Mitotic Anaphase	2	249	0.0163999	0.875591	0.875591
R-HSA-2555396	Mitotic Metaphase and Anaphase	2	250	0.0164658	0.877009	0.877009
R-HSA-163685	Integration of energy metabolism	1	147	0.00968188	0.881241	0.881241
R-HSA-8856688	Golgi-to-ER retrograde transport	1	148	0.00974774	0.882959	0.882959
R-HSA-5663220	RHO GTPases Activate Formins	1	149	0.00981361	0.884651	0.884651
R-HSA-212436	Generic Transcription Pathway	18	1588	0.104591	0.88666	0.88666
R-HSA-4839726	Chromatin organization	2	258	0.0169927	0.88783	0.88783
R-HSA-3247509	Chromatin modifying enzymes	2	258	0.0169927	0.88783	0.88783
R-HSA-9018519	Estrogen-dependent gene expression	1	154	0.0101429	0.892755	0.892755
R-HSA-8980692	RHOA GTPase cycle	1	154	0.0101429	0.892755	0.892755
R-HSA-166658	Complement cascade	1	156	0.0102746	0.895836	0.895836
R-HSA-9013148	CDC42 GTPase cycle	1	159	0.0104722	0.900292	0.900292
R-HSA-9018678	Biosynthesis of specialized proresolving mediators (SPMs)	1	159	0.0104722	0.900292	0.900292
R-HSA-73887	Death Receptor Signalling	1	164	0.0108016	0.907302	0.907302
R-HSA-425366	Transport of bile salts and organic acids, metal ions and amine compounds	1	165	0.0108674	0.908644	0.908644
R-HSA-166016	Toll Like Receptor 4 (TLR4) Cascade	1	165	0.0108674	0.908644	0.908644
R-HSA-73894	DNA Repair	3	381	0.0250939	0.914075	0.914075
R-HSA-196854	Metabolism of vitamins and cofactors	3	382	0.0251597	0.914959	0.914959
R-HSA-5633007	Regulation of TP53 Activity	1	178	0.0117236	0.924426	0.924426
R-HSA-1630316	Glycosaminoglycan metabolism	1	181	0.0119212	0.927664	0.927664
R-HSA-72163	mRNA Splicing - Major Pathway	1	188	0.0123823	0.934692	0.934692
R-HSA-418555	G alpha (s) signalling events	1	189	0.0124481	0.935639	0.935639
R-HSA-373076	Class A/1 (Rhodopsin-like receptors)	3	414	0.0272673	0.939213	0.939213
R-HSA-72172	mRNA Splicing	1	199	0.0131068	0.944388	0.944388
R-HSA-73857	RNA Polymerase II Transcription	18	1730	0.113943	0.948982	0.948982
R-HSA-1474244	Extracellular matrix organization	2	328	0.0216031	0.951148	0.951148
R-HSA-5617833	Cilium Assembly	1	210	0.0138313	0.95265	0.95265
R-HSA-68877	Mitotic Prometaphase	1	211	0.0138971	0.953338	0.953338
R-HSA-948021	Transport to the Golgi and subsequent modification	1	219	0.014424	0.958492	0.958492
R-HSA-71387	Metabolism of carbohydrates	3	456	0.0300336	0.961418	0.961418
R-HSA-74160	Gene expression (Transcription)	19	1893	0.124679	0.969291	0.969291
R-HSA-372790	Signaling by GPCR	7	875	0.0576302	0.971246	0.971246
R-HSA-388396	GPCR downstream signalling	6	794	0.0522953	0.974367	0.974367
R-HSA-72203	Processing of Capped Intron-Containing Pre-mRNA	1	259	0.0170586	0.976903	0.976903
R-HSA-500792	GPCR ligand binding	4	608	0.0400448	0.97704	0.97704
R-HSA-156580	Phase II - Conjugation of compounds	1	263	0.017322	0.97822	0.97822
R-HSA-8978868	Fatty acid metabolism	2	431	0.028387	0.986505	0.986505
R-HSA-162582	Signal Transduction	31	3023	0.199104	0.989178	0.989178
R-HSA-1852241	Organelle biogenesis and maintenance	1	338	0.0222617	0.992776	0.992776
R-HSA-1430728	Metabolism	38	3641	0.239808	0.992909	0.992909
R-HSA-211859	Biological oxidations	2	551	0.0362906	0.99718	0.99718
R-HSA-556833	Metabolism of lipids	7	1446	0.0952381	0.999921	0.999921
R-HSA-9709957	Sensory Perception	2	1262	0.0831193	1	1

## Sheet: TwoToFourWeek_PosGenes_Pathways
Stable Identifier	Pathway Name	Entities Found	Entities Total	Entities Ratio	Entitis pValue	Entities FDR
R-HSA-6798695	Neutrophil degranulation	76	480	0.0316143	1.11022e-16	1.79856e-14
R-HSA-909733	Interferon alpha/beta signaling	41	190	0.012514	1.11022e-16	1.79856e-14
R-HSA-913531	Interferon Signaling	57	397	0.0261477	1.11022e-16	1.79856e-14
R-HSA-1280215	Cytokine Signaling in Immune system	119	1107	0.0729105	1.11022e-16	1.79856e-14
R-HSA-168256	Immune System	240	2698	0.177699	1.11022e-16	1.79856e-14
R-HSA-168249	Innate Immune System	122	1345	0.0885859	1.11022e-16	1.79856e-14
R-HSA-6783783	Interleukin-10 signaling	31	86	0.00566423	1.11022e-16	1.79856e-14
R-HSA-449147	Signaling by Interleukins	68	658	0.0433379	6.26166e-14	8.89155e-12
R-HSA-6785807	Interleukin-4 and Interleukin-13 signaling	25	211	0.0138971	6.3313e-07	7.97743e-05
R-HSA-380108	Chemokine receptors bind chemokines	12	57	0.0037542	2.24385e-06	0.000253555
R-HSA-877300	Interferon gamma signaling	25	252	0.0165975	1.32654e-05	0.00136633
R-HSA-168898	Toll-like Receptor Cascades	21	202	0.0133044	3.3227e-05	0.0029045
R-HSA-1169410	Antiviral mechanism by IFN-stimulated genes	13	94	0.00619113	6.88692e-05	0.00488971
R-HSA-9616222	Transcriptional regulation of granulopoiesis	11	71	0.00467628	9.26973e-05	0.00583993
R-HSA-375276	Peptide ligand-binding receptors	20	203	0.0133702	0.00010388	0.0061289
R-HSA-5660668	CLEC7A/inflammasome pathway	4	8	0.000526905	0.000254202	0.0142353
R-HSA-8983711	OAS antiviral response	5	15	0.000987947	0.000278332	0.01503
R-HSA-1679131	Trafficking and processing of endosomal TLR	5	16	0.00105381	0.000372873	0.0190165
R-HSA-198933	Immunoregulatory interactions between a Lymphoid and a non-Lymphoid cell	25	316	0.0208128	0.000431564	0.0211466
R-HSA-373076	Class A/1 (Rhodopsin-like receptors)	29	414	0.0272673	0.00104998	0.0472489
R-HSA-1236973	Cross-presentation of particulate exogenous antigens (phagosomes)	4	13	0.000856221	0.00153228	0.0638871
R-HSA-168188	Toll Like Receptor TLR6:TLR2 Cascade	13	133	0.0087598	0.00172668	0.0638871
R-HSA-166058	MyD88:MAL(TIRAP) cascade initiated on plasma membrane	13	133	0.0087598	0.00172668	0.0638871
R-HSA-181438	Toll Like Receptor 2 (TLR2) Cascade	13	136	0.00895739	0.00209058	0.0710798
R-HSA-168179	Toll Like Receptor TLR1:TLR2 Cascade	13	136	0.00895739	0.00209058	0.0710798
R-HSA-5686938	Regulation of TLR by endogenous ligand	6	36	0.00237107	0.00252157	0.0832117
R-HSA-877312	Regulation of IFNG signaling	4	16	0.00105381	0.00322322	0.103143
R-HSA-166016	Toll Like Receptor 4 (TLR4) Cascade	14	165	0.0108674	0.00413039	0.128042
R-HSA-1169408	ISG15 antiviral mechanism	9	83	0.00546664	0.0044011	0.131062
R-HSA-168181	Toll Like Receptor 7/8 (TLR7/8) Cascade	11	118	0.00777185	0.00534115	0.149552
R-HSA-5218859	Regulated Necrosis	8	73	0.00480801	0.00664015	0.172644
R-HSA-6803207	TP53 Regulates Transcription of Caspase Activators and Caspases	4	20	0.00131726	0.00701173	0.175293
R-HSA-9020702	Interleukin-1 signaling	11	125	0.00823289	0.00802796	0.200699
R-HSA-381340	Transcriptional regulation of white adipocyte differentiation	10	109	0.00717908	0.00855195	0.205247
R-HSA-451927	Interleukin-2 family signaling	6	47	0.00309557	0.00891786	0.214029
R-HSA-380994	ATF4 activates genes in response to endoplasmic reticulum stress	5	34	0.00223935	0.00941654	0.21658
R-HSA-622312	Inflammasomes	5	34	0.00223935	0.00941654	0.21658
R-HSA-844615	The AIM2 inflammasome	2	4	0.000263453	0.00998979	0.219775
R-HSA-448706	Interleukin-1 processing	3	12	0.000790358	0.0105686	0.23251
R-HSA-975155	MyD88 dependent cascade initiated on endosome	10	117	0.00770599	0.0134423	0.270921
R-HSA-844456	The NLRP3 inflammasome	4	24	0.00158072	0.0129634	0.270921
R-HSA-5633008	TP53 Regulates Transcription of Cell Death Genes	8	83	0.00546664	0.013546	0.270921
R-HSA-844623	The IPAF inflammasome	2	5	0.000329316	0.0152338	0.304676
R-HSA-168138	Toll Like Receptor 9 (TLR9) Cascade	10	121	0.00796944	0.0165588	0.314618
R-HSA-422085	Synthesis, secretion, and deacylation of Ghrelin	4	26	0.00171244	0.0168639	0.320415
R-HSA-9705462	Inactivation of CSF3 (G-CSF) signaling	4	27	0.0017783	0.0190609	0.343096
R-HSA-168643	Nucleotide-binding domain, leucine rich repeat containing receptor (NLR) signaling pathways	7	72	0.00474215	0.0193878	0.348981
R-HSA-9768919	NPAS4 regulates expression of target genes	5	41	0.00270039	0.0195167	0.351301
R-HSA-381042	PERK regulates gene expression	5	42	0.00276625	0.0213763	0.363397
R-HSA-500792	GPCR ligand binding	33	608	0.0400448	0.0210172	0.363397
R-HSA-9707587	Regulation of HMOX1 expression and activity	2	6	0.000395179	0.0214109	0.363985
R-HSA-5626978	TNFR1-mediated ceramide production	2	6	0.000395179	0.0214109	0.363985
R-HSA-8941333	RUNX2 regulates genes involved in differentiation of myeloid cells	2	6	0.000395179	0.0214109	0.363985
R-HSA-975110	TRAF6 mediated IRF7 activation in TLR7/8 or 9 signaling	3	17	0.00111967	0.0262596	0.367634
R-HSA-912526	Interleukin receptor SHC signaling	4	29	0.00191003	0.023965	0.367634
R-HSA-1059683	Interleukin-6 signaling	3	17	0.00111967	0.0262596	0.367634
R-HSA-9634815	Transcriptional Regulation by NPAS4	6	60	0.00395179	0.0260356	0.367634
R-HSA-9648895	Response of EIF2AK1 (HRI) to heme deficiency	4	29	0.00191003	0.023965	0.367634
R-HSA-9634638	Estrogen-dependent nuclear events downstream of ESR-membrane signaling	4	29	0.00191003	0.023965	0.367634
R-HSA-3134963	DEx/H-box helicases activate type I IFN and inflammatory cytokines production	2	7	0.000461042	0.0284463	0.398249
R-HSA-4641262	Disassembly of the destruction complex and recruitment of AXIN to the membrane	4	33	0.00217348	0.0358804	0.439992
R-HSA-75109	Triglyceride biosynthesis	4	33	0.00217348	0.0358804	0.439992
R-HSA-1236975	Antigen processing-Cross presentation	13	195	0.0128433	0.0330424	0.439992
R-HSA-975138	TRAF6 mediated induction of NFkB and MAP kinases upon TLR7/8 or 9 activation	9	116	0.00764012	0.0314955	0.439992
R-HSA-1280218	Adaptive Immune System	49	1012	0.0666535	0.036666	0.439992
R-HSA-5620971	Pyroptosis	4	34	0.00223935	0.0393068	0.471682
R-HSA-936964	Activation of IRF3/IRF7 mediated by TBK1/IKK epsilon	3	20	0.00131726	0.0394637	0.472048
R-HSA-9674555	Signaling by CSF3 (G-CSF)	4	35	0.00230521	0.0429135	0.472048
R-HSA-512988	Interleukin-3, Interleukin-5 and GM-CSF signaling	5	50	0.00329316	0.0404249	0.472048
R-HSA-918233	TRAF3-dependent IRF activation pathway	3	20	0.00131726	0.0394637	0.472048
R-HSA-140534	Caspase activation via Death Receptors in the presence of ligand	3	20	0.00131726	0.0394637	0.472048
R-HSA-1592389	Activation of Matrix Metalloproteinases	4	35	0.00230521	0.0429135	0.472048
R-HSA-1433557	Signaling by SCF-KIT	5	51	0.00335902	0.0433492	0.476841
R-HSA-446652	Interleukin-1 family signaling	12	183	0.012053	0.0437226	0.480948
R-HSA-391906	Leukotriene receptors	2	9	0.000592768	0.0448139	0.492953
R-HSA-5675482	Regulation of necroptotic cell death	4	36	0.00237107	0.0467003	0.513703
R-HSA-936440	Negative regulators of DDX58/IFIH1 signaling	4	37	0.00243694	0.0506668	0.534493
R-HSA-418594	G alpha (i) signalling events	23	426	0.0280577	0.0504563	0.534493
R-HSA-168176	Toll Like Receptor 5 (TLR5) Cascade	8	109	0.00717908	0.0534493	0.534493
R-HSA-168142	Toll Like Receptor 10 (TLR10) Cascade	8	109	0.00717908	0.0534493	0.534493
R-HSA-975871	MyD88 cascade initiated on plasma membrane	8	109	0.00717908	0.0534493	0.534493
R-HSA-2562578	TRIF-mediated programmed cell death	2	10	0.000658631	0.0540166	0.540166
R-HSA-9614657	FOXO-mediated transcription of cell death genes	3	23	0.00151485	0.0554216	0.554216
R-HSA-212718	EGFR interacts with phospholipase C-gamma	2	11	0.000724495	0.0638184	0.574366
R-HSA-9768778	Regulation of NPAS4 mRNA translation	2	11	0.000724495	0.0638184	0.574366
R-HSA-444473	Formyl peptide receptors bind formyl peptides and many other ligands	2	11	0.000724495	0.0638184	0.574366
R-HSA-449836	Other interleukin signaling	3	24	0.00158072	0.0613255	0.574366
R-HSA-8939246	RUNX1 regulates transcription of genes involved in differentiation of myeloid cells	2	11	0.000724495	0.0638184	0.574366
R-HSA-8939242	RUNX1 regulates transcription of genes involved in differentiation of keratinocytes	2	11	0.000724495	0.0638184	0.574366
R-HSA-73930	Abasic sugar-phosphate removal via the single-nucleotide replacement pathway	1	3	0.000197589	0.105465	0.606029
R-HSA-1296053	Classical Kir channels	1	5	0.000329316	0.169531	0.606029
R-HSA-933543	NF-kB activation through FADD/RIP-1 pathway mediated by caspase-8 and -10	2	14	0.000922084	0.0962774	0.606029
R-HSA-110381	Resolution of AP sites via the single-nucleotide replacement pathway	1	7	0.000461042	0.229016	0.606029
R-HSA-8857538	PTK6 promotes HIF1A stabilization	1	9	0.000592768	0.284247	0.606029
R-HSA-9027283	Erythropoietin activates STAT5	1	9	0.000592768	0.284247	0.606029
R-HSA-937072	TRAF6-mediated induction of TAK1 complex within TLR4 complex	2	19	0.0012514	0.157756	0.606029
R-HSA-180336	SHC1 events in EGFR signaling	2	19	0.0012514	0.157756	0.606029
R-HSA-162791	Attachment of GPI anchor to uPAR	1	10	0.000658631	0.310363	0.606029
R-HSA-1296059	G protein gated Potassium channels	3	31	0.00204176	0.109998	0.606029
R-HSA-1296041	Activation of G protein gated Potassium channels	3	31	0.00204176	0.109998	0.606029
R-HSA-997272	Inhibition of voltage gated Ca2+ channels via Gbeta/gamma subunits	3	31	0.00204176	0.109998	0.606029
R-HSA-5651801	PCNA-Dependent Long Patch Base Excision Repair	2	23	0.00151485	0.210833	0.606029
R-HSA-937041	IKK complex recruitment mediated by RIP1	2	24	0.00158072	0.224386	0.606029
R-HSA-5218900	CASP8 activity is inhibited	1	12	0.000790358	0.359777	0.606029
R-HSA-991365	Activation of GABAB receptors	4	50	0.00329316	0.11778	0.606029
R-HSA-202040	G-protein activation	2	26	0.00171244	0.251658	0.606029
R-HSA-9027277	Erythropoietin activates Phospholipase C gamma (PLCG)	1	13	0.000856221	0.383141	0.606029
R-HSA-5140745	WNT5A-dependent internalization of FZD2, FZD5 and ROR2	1	13	0.000856221	0.383141	0.606029
R-HSA-210990	PECAM1 interactions	1	14	0.000922084	0.405655	0.606029
R-HSA-112308	Presynaptic depolarization and calcium channel opening	1	14	0.000922084	0.405655	0.606029
R-HSA-933541	TRAF6 mediated IRF7 activation	3	44	0.00289798	0.225445	0.606029
R-HSA-5357956	TNFR1-induced NFkappaB signaling pathway	2	30	0.00197589	0.306283	0.606029
R-HSA-1250342	PI3K events in ERBB4 signaling	1	15	0.000987947	0.427348	0.606029
R-HSA-9027276	Erythropoietin activates Phosphoinositide-3-kinase (PI3K)	1	16	0.00105381	0.448251	0.606029
R-HSA-170660	Adenylate cyclase activating pathway	1	17	0.00111967	0.468392	0.606029
R-HSA-1170546	Prolactin receptor signaling	1	18	0.00118554	0.4878	0.606029
R-HSA-8847993	ERBB2 Activates PTK6 Signaling	1	18	0.00118554	0.4878	0.606029
R-HSA-8948700	Competing endogenous RNAs (ceRNAs) regulate PTEN translation	1	19	0.0012514	0.506499	0.606029
R-HSA-9027284	Erythropoietin activates RAS	1	19	0.0012514	0.506499	0.606029
R-HSA-170670	Adenylate cyclase inhibitory pathway	1	19	0.0012514	0.506499	0.606029
R-HSA-8964315	G beta:gamma signalling through BTK	1	19	0.0012514	0.506499	0.606029
R-HSA-6785631	ERBB2 Regulates Cell Motility	1	19	0.0012514	0.506499	0.606029
R-HSA-159227	Transport of the SLBP independent Mature mRNA	2	39	0.00256866	0.425066	0.606029
R-HSA-390522	Striated Muscle Contraction	2	40	0.00263453	0.437651	0.606029
R-HSA-159230	Transport of the SLBP Dependant Mature mRNA	2	40	0.00263453	0.437651	0.606029
R-HSA-5656121	Translesion synthesis by POLI	1	20	0.00131726	0.524518	0.606029
R-HSA-2142816	Synthesis of (16-20)-hydroxyeicosatetraenoic acids (HETE)	1	20	0.00131726	0.524518	0.606029
R-HSA-3301854	Nuclear Pore Complex (NPC) Disassembly	2	42	0.00276625	0.46236	0.606029
R-HSA-1250347	SHC1 events in ERBB4 signaling	1	21	0.00138313	0.541879	0.606029
R-HSA-5655862	Translesion synthesis by POLK	1	21	0.00138313	0.541879	0.606029
R-HSA-159231	Transport of Mature mRNA Derived from an Intronless Transcript	2	46	0.0030297	0.509801	0.606029
R-HSA-418217	G beta:gamma signalling through PLC beta	1	23	0.00151485	0.574727	0.606029
R-HSA-159234	Transport of Mature mRNAs Derived from Intronless Transcripts	2	47	0.00309557	0.521226	0.606029
R-HSA-1989781	PPARA activates gene expression	7	175	0.011526	0.474042	0.606029
R-HSA-400206	Regulation of lipid metabolism by PPARalpha	7	177	0.0116578	0.485777	0.606029
R-HSA-391160	Signal regulatory protein family interactions	2	18	0.00118554	0.144914	0.606029
R-HSA-977444	GABA B receptor activation	4	50	0.00329316	0.11778	0.606029
R-HSA-5656169	Termination of translesion DNA synthesis	2	35	0.00230521	0.373349	0.606029
R-HSA-8984722	Interleukin-35 Signalling	2	16	0.00105381	0.119974	0.606029
R-HSA-110313	Translesion synthesis by Y family DNA polymerases bypasses lesions on DNA template	2	48	0.00316143	0.532472	0.606029
R-HSA-110373	Resolution of AP sites via the multiple-nucleotide patch replacement pathway	2	32	0.00210762	0.333356	0.606029
R-HSA-75158	TRAIL signaling	1	8	0.000526905	0.257144	0.606029
R-HSA-389359	CD28 dependent Vav1 pathway	1	17	0.00111967	0.468392	0.606029
R-HSA-8964616	G beta:gamma signalling through CDC42	1	21	0.00138313	0.541879	0.606029
R-HSA-5625900	RHO GTPases activate CIT	1	23	0.00151485	0.574727	0.606029
R-HSA-180292	GAB1 signalosome	2	23	0.00151485	0.210833	0.606029
R-HSA-182971	EGFR downregulation	2	37	0.00243694	0.399467	0.606029
R-HSA-168928	DDX58/IFIH1-mediated induction of interferon-alpha/beta	7	104	0.00684977	0.0962067	0.606029
R-HSA-912694	Regulation of IFNA/IFNB signaling	3	28	0.00184417	0.0876558	0.606029
R-HSA-110362	POLB-Dependent Long Patch Base Excision Repair	1	15	0.000987947	0.427348	0.606029
R-HSA-110312	Translesion synthesis by REV1	1	19	0.0012514	0.506499	0.606029
R-HSA-2586552	Signaling by Leptin	1	13	0.000856221	0.383141	0.606029
R-HSA-5668599	RHO GTPases Activate NADPH Oxidases	3	38	0.0025028	0.169128	0.606029
R-HSA-5649702	APEX1-Independent Resolution of AP Sites via the Single Nucleotide Replacement Pathway	1	12	0.000790358	0.359777	0.606029
R-HSA-168638	NOD1/2 Signaling Pathway	3	41	0.00270039	0.19679	0.606029
R-HSA-937039	IRAK1 recruits IKK complex	2	16	0.00105381	0.119974	0.606029
R-HSA-879415	Advanced glycosylation endproduct receptor signaling	2	16	0.00105381	0.119974	0.606029
R-HSA-975144	IRAK1 recruits IKK complex upon TLR7/8 or 9 stimulation	2	16	0.00105381	0.119974	0.606029
R-HSA-9634600	Regulation of glycolysis by fructose 2,6-bisphosphate metabolism	2	18	0.00118554	0.144914	0.606029
R-HSA-196299	Beta-catenin phosphorylation cascade	2	19	0.0012514	0.157756	0.606029
R-HSA-982772	Growth hormone receptor signaling	3	29	0.00191003	0.0948722	0.606029
R-HSA-933542	TRAF6 mediated NF-kB activation	3	30	0.00197589	0.102323	0.606029
R-HSA-428930	Thromboxane signalling through TP receptor	2	30	0.00197589	0.306283	0.606029
R-HSA-69166	Removal of the Flap Intermediate	1	18	0.00118554	0.4878	0.606029
R-HSA-5621480	Dectin-2 family	3	65	0.0042811	0.434318	0.606029
R-HSA-174437	Removal of the Flap Intermediate from the C-strand	1	22	0.00144899	0.558608	0.606029
R-HSA-110320	Translesion Synthesis by POLH	1	24	0.00158072	0.590258	0.606029
R-HSA-6783589	Interleukin-6 family signaling	3	30	0.00197589	0.102323	0.606029
R-HSA-399997	Acetylcholine regulates insulin secretion	2	20	0.00131726	0.170799	0.606029
R-HSA-4641265	Repression of WNT target genes	1	16	0.00105381	0.448251	0.606029
R-HSA-432722	Golgi Associated Vesicle Biogenesis	3	61	0.00401765	0.395056	0.606029
R-HSA-9609523	Insertion of tail-anchored proteins into the endoplasmic reticulum membrane	1	25	0.00164658	0.605224	0.606029
R-HSA-392518	Signal amplification	2	41	0.00270039	0.450084	0.606029
R-HSA-2559582	Senescence-Associated Secretory Phenotype (SASP)	6	91	0.00599355	0.126377	0.606029
R-HSA-73933	Resolution of Abasic Sites (AP sites)	2	48	0.00316143	0.532472	0.606029
R-HSA-426496	Post-transcriptional silencing by small RNAs	1	7	0.000461042	0.229016	0.606029
R-HSA-179812	GRB2 events in EGFR signaling	2	16	0.00105381	0.119974	0.606029
R-HSA-9020933	Interleukin-23 signaling	1	11	0.000724495	0.335528	0.606029
R-HSA-2025928	Calcineurin activates NFAT	1	12	0.000790358	0.359777	0.606029
R-HSA-2179392	EGFR Transactivation by Gastrin	1	13	0.000856221	0.383141	0.606029
R-HSA-977443	GABA receptor activation	4	68	0.00447869	0.247763	0.606029
R-HSA-434316	Fatty Acids bound to GPR40 (FFAR1) regulate insulin secretion	1	20	0.00131726	0.524518	0.606029
R-HSA-2142670	Synthesis of epoxy (EET) and dihydroxyeicosatrienoic acids (DHET)	1	23	0.00151485	0.574727	0.606029
R-HSA-389977	Post-chaperonin tubulin folding pathway	1	25	0.00164658	0.605224	0.606029
R-HSA-6788467	IL-6-type cytokine receptor ligand interactions	1	17	0.00111967	0.468392	0.606029
R-HSA-391251	Protein folding	4	102	0.00671804	0.524802	0.606029
R-HSA-6814122	Cooperation of PDCL (PhLP1) and TRiC/CCT in G-protein beta folding	2	41	0.00270039	0.450084	0.606029
R-HSA-390466	Chaperonin-mediated protein folding	4	96	0.00632286	0.477943	0.606029
R-HSA-400451	Free fatty acids regulate insulin secretion	2	28	0.00184417	0.279007	0.606029
R-HSA-204005	COPII-mediated vesicle transport	3	77	0.00507146	0.545308	0.606029
R-HSA-9711097	Cellular response to starvation	7	176	0.0115919	0.479918	0.606029
R-HSA-69560	Transcriptional activation of p53 responsive genes	1	6	0.000395179	0.199825	0.606029
R-HSA-69895	Transcriptional activation of cell cycle inhibitor p21	1	6	0.000395179	0.199825	0.606029
R-HSA-426486	Small interfering RNA (siRNA) biogenesis	1	9	0.000592768	0.284247	0.606029
R-HSA-3772470	Negative regulation of TCF-dependent signaling by WNT ligand antagonists	1	15	0.000987947	0.427348	0.606029
R-HSA-416476	G alpha (q) signalling events	16	284	0.0187051	0.0686597	0.606029
R-HSA-392851	Prostacyclin signalling through prostacyclin receptor	1	24	0.00158072	0.590258	0.606029
R-HSA-389513	CTLA4 inhibitory signaling	1	25	0.00164658	0.605224	0.606029
R-HSA-1296065	Inwardly rectifying K+ channels	3	38	0.0025028	0.169128	0.606029
R-HSA-418592	ADP signalling through P2Y purinoceptor 1	2	30	0.00197589	0.306283	0.606029
R-HSA-5627117	RHO GTPases Activate ROCKs	1	24	0.00158072	0.590258	0.606029
R-HSA-416572	Sema4D induced cell migration and growth-cone collapse	1	25	0.00164658	0.605224	0.606029
R-HSA-3371453	Regulation of HSF1-mediated heat shock response	4	113	0.00744253	0.604979	0.606029
R-HSA-9633012	Response of EIF2AK4 (GCN2) to amino acid deficiency	5	115	0.00757426	0.424322	0.606029
R-HSA-5213460	RIPK1-mediated regulated necrosis	4	42	0.00276625	0.0731541	0.606029
R-HSA-2022854	Keratan sulfate biosynthesis	3	36	0.00237107	0.151373	0.606029
R-HSA-8856828	Clathrin-mediated endocytosis	7	161	0.010604	0.390569	0.606029
R-HSA-418597	G alpha (z) signalling events	3	63	0.00414938	0.414792	0.606029
R-HSA-165159	MTOR signalling	2	50	0.00329316	0.554416	0.606029
R-HSA-432030	Transport of glycerol from adipocytes to the liver by Aquaporins	1	3	0.000197589	0.105465	0.606029
R-HSA-9020956	Interleukin-27 signaling	2	13	0.000856221	0.0849998	0.606029
R-HSA-5624138	Trafficking of myristoylated proteins to the cilium	1	7	0.000461042	0.229016	0.606029
R-HSA-174577	Activation of C3 and C5	1	7	0.000461042	0.229016	0.606029
R-HSA-9017802	Noncanonical activation of NOTCH3	1	8	0.000526905	0.257144	0.606029
R-HSA-434313	Intracellular metabolism of fatty acids regulates insulin secretion	1	9	0.000592768	0.284247	0.606029
R-HSA-427975	Proton/oligopeptide cotransporters	1	9	0.000592768	0.284247	0.606029
R-HSA-399955	SEMA3A-Plexin repulsion signaling by inhibiting Integrin adhesion	2	20	0.00131726	0.170799	0.606029
R-HSA-3371378	Regulation by c-FLIP	1	11	0.000724495	0.335528	0.606029
R-HSA-9619229	Activation of RAC1 downstream of NMDARs	1	12	0.000790358	0.359777	0.606029
R-HSA-1300642	Sperm Motility And Taxes	1	13	0.000856221	0.383141	0.606029
R-HSA-380612	Metabolism of serotonin	1	13	0.000856221	0.383141	0.606029
R-HSA-6803544	Ion influx/efflux at host-pathogen interface	1	13	0.000856221	0.383141	0.606029
R-HSA-211979	Eicosanoids	2	27	0.0017783	0.265332	0.606029
R-HSA-9617324	Negative regulation of NMDA receptor-mediated neuronal transmission	2	27	0.0017783	0.265332	0.606029
R-HSA-433692	Proton-coupled monocarboxylate transport	1	14	0.000922084	0.405655	0.606029
R-HSA-399954	Sema3A PAK dependent Axon repulsion	1	19	0.0012514	0.506499	0.606029
R-HSA-163359	Glucagon signaling in metabolic regulation	2	40	0.00263453	0.437651	0.606029
R-HSA-5576886	Phase 4 - resting membrane potential	1	20	0.00131726	0.524518	0.606029
R-HSA-432047	Passive transport by Aquaporins	1	21	0.00138313	0.541879	0.606029
R-HSA-1963640	GRB2 events in ERBB2 signaling	1	21	0.00138313	0.541879	0.606029
R-HSA-4641263	Regulation of FZD by ubiquitination	1	22	0.00144899	0.558608	0.606029
R-HSA-1614517	Sulfide oxidation to sulfate	1	22	0.00144899	0.558608	0.606029
R-HSA-190840	Microtubule-dependent trafficking of connexons from Golgi to the plasma membrane	1	22	0.00144899	0.558608	0.606029
R-HSA-164378	PKA activation in glucagon signalling	1	23	0.00151485	0.574727	0.606029
R-HSA-500657	Presynaptic function of Kainate receptors	1	23	0.00151485	0.574727	0.606029
R-HSA-388396	GPCR downstream signalling	36	794	0.0522953	0.129317	0.606029
R-HSA-2559585	Oncogene Induced Senescence	3	42	0.00276625	0.206244	0.606029
R-HSA-199992	trans-Golgi Network Vesicle Budding	3	80	0.00526905	0.57103	0.606029
R-HSA-69231	Cyclin D associated events in G1	2	52	0.00342488	0.575621	0.606029
R-HSA-69236	G1 Phase	2	52	0.00342488	0.575621	0.606029
R-HSA-8985947	Interleukin-9 signaling	1	11	0.000724495	0.335528	0.606029
R-HSA-8853884	Transcriptional Regulation by VENTX	4	48	0.00316143	0.105694	0.606029
R-HSA-447115	Interleukin-12 family signaling	4	96	0.00632286	0.477943	0.606029
R-HSA-9013973	TICAM1-dependent activation of IRF3/IRF7	1	14	0.000922084	0.405655	0.606029
R-HSA-209543	p75NTR recruits signalling complexes	1	16	0.00105381	0.448251	0.606029
R-HSA-5607764	CLEC7A (Dectin-1) signaling	6	120	0.00790358	0.289479	0.606029
R-HSA-432142	Platelet sensitization by LDL	1	23	0.00151485	0.574727	0.606029
R-HSA-881907	Gastrin-CREB signalling pathway via PKC and MAPK	1	24	0.00158072	0.590258	0.606029
R-HSA-3295583	TRP channels	2	32	0.00210762	0.333356	0.606029
R-HSA-69183	Processive synthesis on the lagging strand	1	19	0.0012514	0.506499	0.606029
R-HSA-912631	Regulation of signaling by CBL	1	24	0.00158072	0.590258	0.606029
R-HSA-5621481	C-type lectin receptors (CLRs)	9	203	0.0133702	0.343214	0.606029
R-HSA-5676594	TNF receptor superfamily (TNFSF) members mediating non-canonical NF-kB pathway	2	17	0.00111967	0.132308	0.606029
R-HSA-9707564	Cytoprotection by HMOX1	4	91	0.00599355	0.437595	0.606029
R-HSA-166166	MyD88-independent TLR4 cascade	6	121	0.00796944	0.295829	0.606029
R-HSA-419408	Lysosphingolipid and LPA receptors	2	19	0.0012514	0.157756	0.606029
R-HSA-450341	Activation of the AP-1 family of transcription factors	1	12	0.000790358	0.359777	0.606029
R-HSA-9020958	Interleukin-21 signaling	1	12	0.000790358	0.359777	0.606029
R-HSA-8873719	RAB geranylgeranylation	4	68	0.00447869	0.247763	0.606029
R-HSA-171007	p38MAPK events	1	19	0.0012514	0.506499	0.606029
R-HSA-4085377	SUMOylation of SUMOylation proteins	2	39	0.00256866	0.425066	0.606029
R-HSA-3000471	Scavenging by Class B Receptors	1	21	0.00138313	0.541879	0.606029
R-HSA-445717	Aquaporin-mediated transport	3	69	0.00454456	0.4726	0.606029
R-HSA-5357905	Regulation of TNFR1 signaling	2	46	0.0030297	0.509801	0.606029
R-HSA-8939236	RUNX1 regulates transcription of genes involved in differentiation of HSCs	4	106	0.00698149	0.554889	0.606029
R-HSA-422356	Regulation of insulin secretion	4	108	0.00711322	0.569546	0.606029
R-HSA-937061	TRIF(TICAM1)-mediated TLR4 signaling	6	121	0.00796944	0.295829	0.606029
R-HSA-400685	Sema4D in semaphorin signaling	2	31	0.00204176	0.319852	0.606029
R-HSA-166208	mTORC1-mediated signalling	2	28	0.00184417	0.279007	0.606029
R-HSA-456926	Thrombin signalling through proteinase activated receptors (PARs)	2	36	0.00237107	0.386469	0.606029
R-HSA-1474228	Degradation of the extracellular matrix	6	148	0.00974774	0.471109	0.606029
R-HSA-5668541	TNFR2 non-canonical NF-kB pathway	4	104	0.00684977	0.53997	0.606029
R-HSA-9729555	Sensory perception of sour taste	1	6	0.000395179	0.199825	0.606029
R-HSA-5357786	TNFR1-induced proapoptotic signaling	2	14	0.000922084	0.0962774	0.606029
R-HSA-5666185	RHO GTPases Activate Rhotekin and Rhophilins	1	10	0.000658631	0.310363	0.606029
R-HSA-210455	Astrocytic Glutamate-Glutamine Uptake And Metabolism	1	10	0.000658631	0.310363	0.606029
R-HSA-112313	Neurotransmitter uptake and metabolism In glial cells	1	10	0.000658631	0.310363	0.606029
R-HSA-69416	Dimerization of procaspase-8	1	11	0.000724495	0.335528	0.606029
R-HSA-2855086	Ficolins bind to repetitive carbohydrate structures on the target cell surface	1	12	0.000790358	0.359777	0.606029
R-HSA-112411	MAPK1 (ERK2) activation	1	12	0.000790358	0.359777	0.606029
R-HSA-5694530	Cargo concentration in the ER	3	37	0.00243694	0.160175	0.606029
R-HSA-2022870	Chondroitin sulfate biosynthesis	2	25	0.00164658	0.238002	0.606029
R-HSA-166662	Lectin pathway of complement activation	1	15	0.000987947	0.427348	0.606029
R-HSA-2173791	TGF-beta receptor signaling in EMT (epithelial to mesenchymal transition)	1	19	0.0012514	0.506499	0.606029
R-HSA-3232142	SUMOylation of ubiquitinylation proteins	2	43	0.00283211	0.474474	0.606029
R-HSA-190872	Transport of connexons to the plasma membrane	1	23	0.00151485	0.574727	0.606029
R-HSA-1482922	Acyl chain remodelling of PI	1	25	0.00164658	0.605224	0.606029
R-HSA-432040	Vasopressin regulates renal water homeostasis via Aquaporins	2	53	0.00349075	0.585944	0.606029
R-HSA-1442490	Collagen degradation	3	69	0.00454456	0.4726	0.606029
R-HSA-373755	Semaphorin interactions	3	71	0.00467628	0.491296	0.606029
R-HSA-6794361	Neurexins and neuroligins	3	60	0.00395179	0.385121	0.606029
R-HSA-1638074	Keratan sulfate/keratin metabolism	3	51	0.00335902	0.294743	0.606029
R-HSA-2559583	Cellular Senescence	9	200	0.0131726	0.327835	0.606029
R-HSA-193639	p75NTR signals via NF-kB	1	19	0.0012514	0.506499	0.606029
R-HSA-166658	Complement cascade	9	156	0.0102746	0.131229	0.606029
R-HSA-163685	Integration of energy metabolism	6	147	0.00968188	0.464698	0.606029
R-HSA-4086398	Ca2+ pathway	3	81	0.00533491	0.579402	0.606029
R-HSA-5357769	Caspase activation via extrinsic apoptotic signalling pathway	3	32	0.00210762	0.117887	0.606029
R-HSA-983169	Class I MHC mediated antigen processing & presentation	19	479	0.0315484	0.418098	0.606029
R-HSA-372790	Signaling by GPCR	40	875	0.0576302	0.105504	0.606029
R-HSA-6803211	TP53 Regulates Transcription of Death Receptors and Ligands	2	18	0.00118554	0.144914	0.606029
R-HSA-8854691	Interleukin-20 family signaling	3	29	0.00191003	0.0948722	0.606029
R-HSA-450520	HuR (ELAVL1) binds and stabilizes mRNA	1	12	0.000790358	0.359777	0.606029
R-HSA-75205	Dissolution of Fibrin Clot	1	14	0.000922084	0.405655	0.606029
R-HSA-9758881	Uptake of dietary cobalamins into enterocytes	1	15	0.000987947	0.427348	0.606029
R-HSA-977606	Regulation of Complement cascade	8	139	0.00915498	0.150046	0.606029
R-HSA-437239	Recycling pathway of L1	3	55	0.00362247	0.335002	0.606029
R-HSA-1963642	PI3K events in ERBB2 signaling	1	22	0.00144899	0.558608	0.606029
R-HSA-6784531	tRNA processing in the nucleus	3	70	0.00461042	0.481988	0.606029
R-HSA-6804759	Regulation of TP53 Activity through Association with Co-factors	2	17	0.00111967	0.132308	0.606029
R-HSA-114608	Platelet degranulation	7	141	0.0092867	0.27279	0.606029
R-HSA-9018519	Estrogen-dependent gene expression	6	154	0.0101429	0.509083	0.606029
R-HSA-70221	Glycogen breakdown (glycogenolysis)	2	25	0.00164658	0.238002	0.606029
R-HSA-8856825	Cargo recognition for clathrin-mediated endocytosis	5	115	0.00757426	0.424322	0.606029
R-HSA-9706374	FLT3 signaling through SRC family kinases	1	6	0.000395179	0.199825	0.606029
R-HSA-1482883	Acyl chain remodeling of DAG and TAG	2	17	0.00111967	0.132308	0.606029
R-HSA-163767	PP2A-mediated dephosphorylation of key metabolic factors	1	9	0.000592768	0.284247	0.606029
R-HSA-8849469	PTK6 Regulates RTKs and Their Effectors AKT1 and DOK1	1	11	0.000724495	0.335528	0.606029
R-HSA-197264	Nicotinamide salvaging	5	59	0.00388593	0.0712193	0.606029
R-HSA-198693	AKT phosphorylates targets in the nucleus	1	12	0.000790358	0.359777	0.606029
R-HSA-110056	MAPK3 (ERK1) activation	1	13	0.000856221	0.383141	0.606029
R-HSA-2022923	Dermatan sulfate biosynthesis	1	13	0.000856221	0.383141	0.606029
R-HSA-71384	Ethanol oxidation	2	28	0.00184417	0.279007	0.606029
R-HSA-380615	Serotonin clearance from the synaptic cleft	1	16	0.00105381	0.448251	0.606029
R-HSA-418457	cGMP effects	1	18	0.00118554	0.4878	0.606029
R-HSA-1810476	RIP-mediated NFkB activation via ZBP1	1	19	0.0012514	0.506499	0.606029
R-HSA-2142770	Synthesis of 15-eicosatetraenoic acid derivatives	1	22	0.00144899	0.558608	0.606029
R-HSA-163615	PKA activation	1	23	0.00151485	0.574727	0.606029
R-HSA-4615885	SUMOylation of DNA replication proteins	2	50	0.00329316	0.554416	0.606029
R-HSA-4570464	SUMOylation of RNA binding proteins	2	51	0.00335902	0.565111	0.606029
R-HSA-2122948	Activated NOTCH1 Transmits Signal to the Nucleus	2	32	0.00210762	0.333356	0.606029
R-HSA-8939211	ESR-mediated signaling	10	257	0.0169268	0.484846	0.606029
R-HSA-173736	Alternative complement activation	1	6	0.000395179	0.199825	0.606029
R-HSA-549127	Organic cation transport	2	36	0.00237107	0.386469	0.606029
R-HSA-1482788	Acyl chain remodelling of PC	2	40	0.00263453	0.437651	0.606029
R-HSA-5358606	Mismatch repair (MMR) directed by MSH2:MSH3 (MutSbeta)	1	22	0.00144899	0.558608	0.606029
R-HSA-3928665	EPH-ephrin mediated repulsion of cells	2	55	0.00362247	0.606029	0.606029
R-HSA-76005	Response to elevated platelet cytosolic Ca2+	7	148	0.00974774	0.313218	0.606029
R-HSA-140837	Intrinsic Pathway of Fibrin Clot Formation	2	26	0.00171244	0.251658	0.606029
R-HSA-3108214	SUMOylation of DNA damage response and repair proteins	4	81	0.00533491	0.354765	0.606029
R-HSA-140875	Common Pathway of Fibrin Clot Formation	2	25	0.00164658	0.238002	0.606029
R-HSA-9009391	Extra-nuclear estrogen signaling	6	111	0.00731081	0.233906	0.606029
R-HSA-163358	PKA-mediated phosphorylation of key metabolic factors	1	7	0.000461042	0.229016	0.606029
R-HSA-381183	ATF6 (ATF6-alpha) activates chaperone genes	2	15	0.000987947	0.10795	0.606029
R-HSA-975163	IRAK2 mediated activation of TAK1 complex upon TLR7/8 or 9 stimulation	2	18	0.00118554	0.144914	0.606029
R-HSA-9013700	NOTCH4 Activation and Transmission of Signal to the Nucleus	1	12	0.000790358	0.359777	0.606029
R-HSA-8853383	Lysosomal oligosaccharide catabolism	1	12	0.000790358	0.359777	0.606029
R-HSA-193692	Regulated proteolysis of p75NTR	1	12	0.000790358	0.359777	0.606029
R-HSA-391903	Eicosanoid ligand-binding receptors	2	25	0.00164658	0.238002	0.606029
R-HSA-73614	Pyrimidine salvage	2	34	0.00223935	0.360116	0.606029
R-HSA-399956	CRMPs in Sema3A signaling	1	18	0.00118554	0.4878	0.606029
R-HSA-170822	Regulation of Glucokinase by Glucokinase Regulatory Protein	2	40	0.00263453	0.437651	0.606029
R-HSA-1461957	Beta defensins	2	40	0.00263453	0.437651	0.606029
R-HSA-70350	Fructose catabolism	1	20	0.00131726	0.524518	0.606029
R-HSA-5358565	Mismatch repair (MMR) directed by MSH2:MSH6 (MutSalpha)	1	22	0.00144899	0.558608	0.606029
R-HSA-448424	Interleukin-17 signaling	3	78	0.00513732	0.553982	0.606029
R-HSA-9020591	Interleukin-12 signaling	3	84	0.0055325	0.60389	0.606029
R-HSA-8876198	RAB GEFs exchange GTP for GDP on RABs	4	94	0.00619113	0.461927	0.606029
R-HSA-71240	Tryptophan catabolism	3	48	0.00316143	0.264751	0.606029
R-HSA-913709	O-linked glycosylation of mucins	4	73	0.00480801	0.288339	0.606029
R-HSA-163125	Post-translational modification: synthesis of GPI-anchored proteins	6	115	0.00757426	0.258215	0.606029
R-HSA-5173105	O-linked glycosylation	5	133	0.0087598	0.549744	0.606029
R-HSA-9768759	Regulation of NPAS4 gene expression	2	22	0.00144899	0.197366	0.606029
R-HSA-5365859	RA biosynthesis pathway	2	41	0.00270039	0.450084	0.606029
R-HSA-6804114	TP53 Regulates Transcription of Genes Involved in G2 Cell Cycle Arrest	1	21	0.00138313	0.541879	0.606029
R-HSA-2979096	NOTCH2 Activation and Transmission of Signal to the Nucleus	1	23	0.00151485	0.574727	0.606029
R-HSA-140877	Formation of Fibrin Clot (Clotting Cascade)	3	43	0.00283211	0.2158	0.606029
R-HSA-5358508	Mismatch Repair	1	23	0.00151485	0.574727	0.606029
R-HSA-5628897	TP53 Regulates Metabolic Genes	5	126	0.00829876	0.502305	0.606029
R-HSA-8878171	Transcriptional regulation by RUNX1	11	261	0.0171903	0.378568	0.606029
R-HSA-2980736	Peptide hormone metabolism	6	130	0.00856221	0.353949	0.606029
R-HSA-8979227	Triglyceride metabolism	5	66	0.00434697	0.102024	0.606029
R-HSA-416550	Sema4D mediated inhibition of cell attachment and migration	1	15	0.000987947	0.427348	0.606029
R-HSA-75876	Synthesis of very long-chain fatty acyl-CoAs	3	51	0.00335902	0.294743	0.606029
R-HSA-5578768	Physiological factors	1	18	0.00118554	0.4878	0.606029
R-HSA-975577	N-Glycan antennae elongation	1	19	0.0012514	0.506499	0.606029
R-HSA-5673000	RAF activation	2	41	0.00270039	0.450084	0.606029
R-HSA-549132	Organic cation/anion/zwitterion transport	2	48	0.00316143	0.532472	0.606029
R-HSA-373080	Class B/2 (Secretin family receptors)	4	99	0.00652045	0.501612	0.606029
R-HSA-1362409	Mitochondrial iron-sulfur cluster biogenesis	1	25	0.00164658	0.605224	0.606029
R-HSA-70171	Glycolysis	4	110	0.00724495	0.583932	0.606029
R-HSA-9707616	Heme signaling	5	70	0.00461042	0.122158	0.606029
R-HSA-417957	P2Y receptors	2	18	0.00118554	0.144914	0.606029
R-HSA-5669034	TNFs bind their physiological receptors	2	30	0.00197589	0.306283	0.606029
R-HSA-1980143	Signaling by NOTCH1	3	84	0.0055325	0.60389	0.606029
R-HSA-2022377	Metabolism of Angiotensinogen to Angiotensins	2	27	0.0017783	0.265332	0.606029
R-HSA-1368108	BMAL1:CLOCK,NPAS2 activates circadian gene expression	3	43	0.00283211	0.2158	0.606029
R-HSA-447043	Neurofascin interactions	1	9	0.000592768	0.284247	0.606029
R-HSA-5676934	Protein repair	2	19	0.0012514	0.157756	0.606029
R-HSA-2892245	POU5F1 (OCT4), SOX2, NANOG repress genes related to differentiation	1	10	0.000658631	0.310363	0.606029
R-HSA-5689896	Ovarian tumor domain proteases	3	44	0.00289798	0.225445	0.606029
R-HSA-205043	NRIF signals cell death from the nucleus	1	18	0.00118554	0.4878	0.606029
R-HSA-1793185	Chondroitin sulfate/dermatan sulfate metabolism	3	73	0.00480801	0.50966	0.606029
R-HSA-6811558	PI5P, PP2A and IER3 Regulate PI3K/AKT Signaling	5	129	0.00849634	0.522889	0.606029
R-HSA-196807	Nicotinate metabolism	6	84	0.0055325	0.0959648	0.606029
R-HSA-189483	Heme degradation	3	40	0.00263453	0.187446	0.606029
R-HSA-1630316	Glycosaminoglycan metabolism	8	181	0.0119212	0.359926	0.606029
R-HSA-418038	Nucleotide-like (purinergic) receptors	2	23	0.00151485	0.210833	0.606029
R-HSA-9711123	Cellular response to chemical stress	11	269	0.0177172	0.416009	0.606029
R-HSA-419812	Calcitonin-like ligand receptors	1	11	0.000724495	0.335528	0.606029
R-HSA-8851680	Butyrophilin (BTN) family interactions	1	12	0.000790358	0.359777	0.606029
R-HSA-1912420	Pre-NOTCH Processing in Golgi	1	23	0.00151485	0.574727	0.606029
R-HSA-1237044	Erythrocytes take up carbon dioxide and release oxygen	1	24	0.00158072	0.590258	0.606029
R-HSA-75105	Fatty acyl-CoA biosynthesis	4	82	0.00540078	0.363109	0.606029
R-HSA-6804116	TP53 Regulates Transcription of Genes Involved in G1 Cell Cycle Arrest	1	20	0.00131726	0.524518	0.606029
R-HSA-445989	TAK1-dependent IKK and NF-kappa-B activation	2	55	0.00362247	0.606029	0.606029
R-HSA-917937	Iron uptake and transport	3	83	0.00546664	0.595833	0.606029
R-HSA-5357801	Programmed Cell Death	10	234	0.015412	0.371813	0.606029
R-HSA-442755	Activation of NMDA receptors and postsynaptic events	4	113	0.00744253	0.604979	0.606029
R-HSA-8866910	TFAP2 (AP-2) family regulates transcription of growth factors and their receptors	2	21	0.00138313	0.184012	0.606029
R-HSA-9758890	Transport of RCbl within the body	1	14	0.000922084	0.405655	0.606029
R-HSA-3134975	Regulation of innate immune responses to cytosolic DNA	1	21	0.00138313	0.541879	0.606029
R-HSA-8982491	Glycogen metabolism	2	41	0.00270039	0.450084	0.606029
R-HSA-9614085	FOXO-mediated transcription	7	110	0.00724495	0.119085	0.606029
R-HSA-6803205	TP53 regulates transcription of several additional cell death genes whose specific roles in p53-dependent apoptosis remain uncertain	2	28	0.00184417	0.279007	0.606029
R-HSA-3700989	Transcriptional Regulation by TP53	18	484	0.0318778	0.53088	0.606029
R-HSA-400253	Circadian Clock	4	105	0.00691563	0.547462	0.606029
R-HSA-8877330	RUNX1 and FOXP3 control the development of regulatory T lymphocytes (Tregs)	2	17	0.00111967	0.132308	0.606029
R-HSA-381033	ATF6 (ATF6-alpha) activates chaperones	2	17	0.00111967	0.132308	0.606029
R-HSA-1236974	ER-Phagosome pathway	7	173	0.0113943	0.46224	0.606029
R-HSA-1834949	Cytosolic sensors of pathogen-associated DNA	3	78	0.00513732	0.553982	0.606029
R-HSA-199418	Negative regulation of the PI3K/AKT network	5	137	0.00902325	0.575852	0.606029
R-HSA-71387	Metabolism of carbohydrates	17	456	0.0300336	0.527759	0.606029
R-HSA-9617828	FOXO-mediated transcription of cell cycle genes	2	27	0.0017783	0.265332	0.606029
R-HSA-2172127	DAP12 interactions	3	53	0.00349075	0.314859	0.606029
R-HSA-1606322	ZBP1(DAI) mediated induction of type I IFNs	1	23	0.00151485	0.574727	0.606029
R-HSA-3928664	Ephrin signaling	1	23	0.00151485	0.574727	0.606029
R-HSA-3299685	Detoxification of Reactive Oxygen Species	4	68	0.00447869	0.247763	0.606029
R-HSA-9615017	FOXO-mediated transcription of oxidative stress, metabolic and neuronal genes	2	49	0.00322729	0.543535	0.606029
R-HSA-9609736	Assembly and cell surface presentation of NMDA receptors	2	49	0.00322729	0.543535	0.606029
R-HSA-9759194	Nuclear events mediated by NFE2L2	4	106	0.00698149	0.554889	0.606029
R-HSA-452723	Transcriptional regulation of pluripotent stem cells	2	45	0.00296384	0.498198	0.606029
R-HSA-199220	Vitamin B5 (pantothenate) metabolism	2	35	0.00230521	0.373349	0.606029
R-HSA-9754706	Atorvastatin ADME	1	20	0.00131726	0.524518	0.606029
R-HSA-1266695	Interleukin-7 signaling	2	31	0.00204176	0.319852	0.606029
R-HSA-1480926	O2/CO2 exchange in erythrocytes	1	24	0.00158072	0.590258	0.606029
R-HSA-189445	Metabolism of porphyrins	3	76	0.0050056	0.536537	0.606029
R-HSA-5683826	Surfactant metabolism	2	52	0.00342488	0.575621	0.606029
R-HSA-2173789	TGF-beta receptor signaling activates SMADs	2	50	0.00329316	0.554416	0.606029
R-HSA-1222556	ROS and RNS production in phagocytes	5	82	0.00540078	0.19209	0.606029
R-HSA-9755511	KEAP1-NFE2L2 pathway	5	141	0.0092867	0.601143	0.606029
R-HSA-196849	Metabolism of water-soluble vitamins and cofactors	10	258	0.0169927	0.4897	0.606029
R-HSA-1251985	Nuclear signaling by ERBB4	2	47	0.00309557	0.521226	0.606029
R-HSA-1834941	STING mediated induction of host immune responses	1	24	0.00158072	0.590258	0.606029
R-HSA-1461973	Defensins	2	51	0.00335902	0.565111	0.606029
R-HSA-8864260	Transcriptional regulation by the AP-2 (TFAP2) family of transcription factors	2	52	0.00342488	0.575621	0.606029
R-HSA-2022090	Assembly of collagen fibrils and other multimeric structures	3	67	0.00441283	0.453598	0.606029
R-HSA-9634597	GPER1 signaling	2	56	0.00368834	0.615791	0.615791
R-HSA-75893	TNF signaling	2	56	0.00368834	0.615791	0.615791
R-HSA-392170	ADP signalling through P2Y purinoceptor 12	1	26	0.00171244	0.619643	0.619643
R-HSA-450321	JNK (c-Jun kinases) phosphorylation and activation mediated by activated human TAK1	1	26	0.00171244	0.619643	0.619643
R-HSA-69186	Lagging Strand Synthesis	1	26	0.00171244	0.619643	0.619643
R-HSA-1368082	RORA activates gene expression	1	26	0.00171244	0.619643	0.619643
R-HSA-167044	Signalling to RAS	1	26	0.00171244	0.619643	0.619643
R-HSA-111931	PKA-mediated phosphorylation of CREB	1	26	0.00171244	0.619643	0.619643
R-HSA-210991	Basigin interactions	1	26	0.00171244	0.619643	0.619643
R-HSA-73893	DNA Damage Bypass	2	57	0.0037542	0.625367	0.625367
R-HSA-168164	Toll Like Receptor 3 (TLR3) Cascade	4	116	0.00764012	0.625368	0.625368
R-HSA-112314	Neurotransmitter receptors and postsynaptic signal transmission	8	232	0.0152802	0.6311	0.6311
R-HSA-5696397	Gap-filling DNA repair synthesis and ligation in GG-NER	1	27	0.0017783	0.633537	0.633537
R-HSA-450302	activated TAK1 mediates p38 MAPK activation	1	27	0.0017783	0.633537	0.633537
R-HSA-211958	Miscellaneous substrates	1	27	0.0017783	0.633537	0.633537
R-HSA-5652084	Fructose metabolism	1	27	0.0017783	0.633537	0.633537
R-HSA-174403	Glutathione synthesis and recycling	1	27	0.0017783	0.633537	0.633537
R-HSA-2162123	Synthesis of Prostaglandins (PG) and Thromboxanes (TX)	2	58	0.00382006	0.634756	0.634756
R-HSA-3238698	WNT ligand biogenesis and trafficking	1	28	0.00184417	0.646924	0.646924
R-HSA-212676	Dopamine Neurotransmitter Release Cycle	1	28	0.00184417	0.646924	0.646924
R-HSA-879518	Transport of organic anions	1	28	0.00184417	0.646924	0.646924
R-HSA-977068	Termination of O-glycan biosynthesis	1	28	0.00184417	0.646924	0.646924
R-HSA-429947	Deadenylation of mRNA	1	28	0.00184417	0.646924	0.646924
R-HSA-389357	CD28 dependent PI3K/Akt signaling	1	28	0.00184417	0.646924	0.646924
R-HSA-112409	RAF-independent MAPK1/3 activation	1	28	0.00184417	0.646924	0.646924
R-HSA-189085	Digestion of dietary carbohydrate	1	28	0.00184417	0.646924	0.646924
R-HSA-9013507	NOTCH3 Activation and Transmission of Signal to the Nucleus	1	28	0.00184417	0.646924	0.646924
R-HSA-200425	Carnitine metabolism	1	28	0.00184417	0.646924	0.646924
R-HSA-2173788	Downregulation of TGF-beta receptor signaling	1	28	0.00184417	0.646924	0.646924
R-HSA-76002	Platelet activation, signaling and aggregation	10	293	0.0192979	0.648807	0.648807
R-HSA-166663	Initial triggering of complement	4	120	0.00790358	0.651493	0.651493
R-HSA-2672351	Stimuli-sensing channels	4	120	0.00790358	0.651493	0.651493
R-HSA-4085001	Sialic acid metabolism	2	60	0.00395179	0.652981	0.652981
R-HSA-195253	Degradation of beta-catenin by the destruction complex	3	91	0.00599355	0.657263	0.657263
R-HSA-8943723	Regulation of PTEN mRNA translation	1	29	0.00191003	0.659822	0.659822
R-HSA-389957	Prefoldin mediated transfer of substrate to CCT/TriC	1	29	0.00191003	0.659822	0.659822
R-HSA-211935	Fatty acids	1	29	0.00191003	0.659822	0.659822
R-HSA-392451	G beta:gamma signalling through PI3Kgamma	1	29	0.00191003	0.659822	0.659822
R-HSA-9027604	Biosynthesis of electrophilic ?-3 PUFA oxo-derivatives	1	29	0.00191003	0.659822	0.659822
R-HSA-444209	Free fatty acid receptors	1	29	0.00191003	0.659822	0.659822
R-HSA-1855167	Synthesis of pyrophosphates in the cytosol	1	29	0.00191003	0.659822	0.659822
R-HSA-164952	The role of Nef in HIV-1 replication and disease pathogenesis	1	29	0.00191003	0.659822	0.659822
R-HSA-177929	Signaling by EGFR	2	61	0.00401765	0.661818	0.661818
R-HSA-9639288	Amino acids regulate mTORC1	2	61	0.00401765	0.661818	0.661818
R-HSA-445355	Smooth Muscle Contraction	2	61	0.00401765	0.661818	0.661818
R-HSA-9013404	RAC2 GTPase cycle	3	92	0.00605941	0.66445	0.66445
R-HSA-4551638	SUMOylation of chromatin organization proteins	2	62	0.00408351	0.670474	0.670474
R-HSA-6794362	Protein-protein interactions at synapses	3	93	0.00612527	0.671527	0.671527
R-HSA-389960	Formation of tubulin folding intermediates by CCT/TriC	1	30	0.00197589	0.672251	0.672251
R-HSA-110314	Recognition of DNA damage by PCNA-containing replication complex	1	30	0.00197589	0.672251	0.672251
R-HSA-77387	Insulin receptor recycling	1	30	0.00197589	0.672251	0.672251
R-HSA-70921	Histidine catabolism	1	30	0.00197589	0.672251	0.672251
R-HSA-9012852	Signaling by NOTCH3	2	63	0.00414938	0.67895	0.67895
R-HSA-381119	Unfolded Protein Response (UPR)	5	155	0.0102088	0.682516	0.682516
R-HSA-203927	MicroRNA (miRNA) biogenesis	1	31	0.00204176	0.684226	0.684226
R-HSA-389599	Alpha-oxidation of phytanate	1	31	0.00204176	0.684226	0.684226
R-HSA-1187000	Fertilization	1	31	0.00204176	0.684226	0.684226
R-HSA-9025094	Biosynthesis of DPAn-3 SPMs	1	31	0.00204176	0.684226	0.684226
R-HSA-2980766	Nuclear Envelope Breakdown	2	65	0.0042811	0.695367	0.695367
R-HSA-400042	Adrenaline,noradrenaline inhibits insulin secretion	1	32	0.00210762	0.695764	0.695764
R-HSA-8934593	Regulation of RUNX1 Expression and Activity	1	32	0.00210762	0.695764	0.695764
R-HSA-9615933	Postmitotic nuclear pore complex (NPC) reformation	1	32	0.00210762	0.695764	0.695764
R-HSA-1855183	Synthesis of IP2, IP, and Ins in the cytosol	1	32	0.00210762	0.695764	0.695764
R-HSA-2046105	Linoleic acid (LA) metabolism	1	32	0.00210762	0.695764	0.695764
R-HSA-4420097	VEGFA-VEGFR2 Pathway	4	129	0.00849634	0.705708	0.705708
R-HSA-174414	Processive synthesis on the C-strand of the telomere	1	33	0.00217348	0.706882	0.706882
R-HSA-8866652	Synthesis of active ubiquitin: roles of E1 and E2 enzymes	1	33	0.00217348	0.706882	0.706882
R-HSA-9018679	Biosynthesis of EPA-derived SPMs	1	33	0.00217348	0.706882	0.706882
R-HSA-425410	Metal ion SLC transporters	1	33	0.00217348	0.706882	0.706882
R-HSA-191859	snRNP Assembly	2	67	0.00441283	0.711084	0.711084
R-HSA-194441	Metabolism of non-coding RNA	2	67	0.00441283	0.711084	0.711084
R-HSA-112043	PLC beta mediated events	2	67	0.00441283	0.711084	0.711084
R-HSA-373760	L1CAM interactions	4	130	0.00856221	0.711338	0.711338
R-HSA-9013149	RAC1 GTPase cycle	6	191	0.0125799	0.712913	0.712913
R-HSA-9007101	Rab regulation of trafficking	4	131	0.00862807	0.716888	0.716888
R-HSA-113418	Formation of the Early Elongation Complex	1	34	0.00223935	0.717593	0.717593
R-HSA-9619483	Activation of AMPK downstream of NMDARs	1	34	0.00223935	0.717593	0.717593
R-HSA-451326	Activation of kainate receptors upon glutamate binding	1	34	0.00223935	0.717593	0.717593
R-HSA-9013423	RAC3 GTPase cycle	3	100	0.00658631	0.717995	0.717995
R-HSA-156590	Glutathione conjugation	2	68	0.00447869	0.718685	0.718685
R-HSA-450294	MAP kinase activation	2	69	0.00454456	0.726117	0.726117
R-HSA-8956321	Nucleotide salvage	2	69	0.00454456	0.726117	0.726117
R-HSA-9006335	Signaling by Erythropoietin	1	35	0.00230521	0.727915	0.727915
R-HSA-917729	Endosomal Sorting Complex Required For Transport (ESCRT)	1	35	0.00230521	0.727915	0.727915
R-HSA-392154	Nitric oxide stimulates guanylate cyclase	1	35	0.00230521	0.727915	0.727915
R-HSA-450282	MAPK targets/ Nuclear events mediated by MAP kinases	1	35	0.00230521	0.727915	0.727915
R-HSA-420092	Glucagon-type ligand receptors	1	35	0.00230521	0.727915	0.727915
R-HSA-9018683	Biosynthesis of DPA-derived SPMs	1	35	0.00230521	0.727915	0.727915
R-HSA-73887	Death Receptor Signalling	5	164	0.0108016	0.728553	0.728553
R-HSA-2682334	EPH-Ephrin signaling	3	102	0.00671804	0.730296	0.730296
R-HSA-112315	Transmission across Chemical Synapses	11	344	0.0226569	0.731688	0.731688
R-HSA-1250196	SHC1 events in ERBB2 signaling	1	36	0.00237107	0.737859	0.737859
R-HSA-68962	Activation of the pre-replicative complex	1	36	0.00237107	0.737859	0.737859
R-HSA-380972	Energy dependent regulation of mTOR by LKB1-AMPK	1	36	0.00237107	0.737859	0.737859
R-HSA-9008059	Interleukin-37 signaling	1	36	0.00237107	0.737859	0.737859
R-HSA-5626467	RHO GTPases activate IQGAPs	1	36	0.00237107	0.737859	0.737859
R-HSA-9013508	NOTCH3 Intracellular Domain Regulates Transcription	1	36	0.00237107	0.737859	0.737859
R-HSA-8863795	Downregulation of ERBB2 signaling	1	36	0.00237107	0.737859	0.737859
R-HSA-112311	Neurotransmitter clearance	1	36	0.00237107	0.737859	0.737859
R-HSA-3371556	Cellular response to heat stress	4	135	0.00889152	0.738303	0.738303
R-HSA-202733	Cell surface interactions at the vascular wall	8	257	0.0169268	0.738381	0.738381
R-HSA-8848021	Signaling by PTK6	2	71	0.00467628	0.740483	0.740483
R-HSA-9006927	Signaling by Non-Receptor Tyrosine Kinases	2	71	0.00467628	0.740483	0.740483
R-HSA-1474290	Collagen formation	3	104	0.00684977	0.742173	0.742173
R-HSA-389958	Cooperation of Prefoldin and TriC/CCT in actin and tubulin folding	1	37	0.00243694	0.747441	0.747441
R-HSA-186763	Downstream signal transduction	1	37	0.00243694	0.747441	0.747441
R-HSA-112040	G-protein mediated events	2	73	0.00480801	0.7542	0.7542
R-HSA-5362517	Signaling by Retinoic Acid	2	73	0.00480801	0.7542	0.7542
R-HSA-8950505	Gene and protein expression by JAK-STAT signaling after Interleukin-12 stimulation	2	73	0.00480801	0.7542	0.7542
R-HSA-69190	DNA strand elongation	1	38	0.0025028	0.756673	0.756673
R-HSA-1980145	Signaling by NOTCH2	1	38	0.0025028	0.756673	0.756673
R-HSA-2173795	Downregulation of SMAD2/3:SMAD4 transcriptional activity	1	38	0.0025028	0.756673	0.756673
R-HSA-1296071	Potassium Channels	3	107	0.00704736	0.759203	0.759203
R-HSA-170834	Signaling by TGF-beta Receptor Complex	3	107	0.00704736	0.759203	0.759203
R-HSA-194138	Signaling by VEGF	4	140	0.00922084	0.763323	0.763323
R-HSA-70326	Glucose metabolism	4	140	0.00922084	0.763323	0.763323
R-HSA-397795	G-protein beta:gamma signalling	1	39	0.00256866	0.765568	0.765568
R-HSA-5685938	HDR through Single Strand Annealing (SSA)	1	39	0.00256866	0.765568	0.765568
R-HSA-1855204	Synthesis of IP3 and IP4 in the cytosol	1	39	0.00256866	0.765568	0.765568
R-HSA-9013424	RHOV GTPase cycle	1	39	0.00256866	0.765568	0.765568
R-HSA-176187	Activation of ATR in response to replication stress	1	39	0.00256866	0.765568	0.765568
R-HSA-9022692	Regulation of MECP2 expression and activity	1	39	0.00256866	0.765568	0.765568
R-HSA-917977	Transferrin endocytosis and recycling	1	39	0.00256866	0.765568	0.765568
R-HSA-2022928	HS-GAG biosynthesis	1	39	0.00256866	0.765568	0.765568
R-HSA-9668328	Sealing of the nuclear envelope (NE) by ESCRT-III	1	39	0.00256866	0.765568	0.765568
R-HSA-9037629	Lewis blood group biosynthesis	1	39	0.00256866	0.765568	0.765568
R-HSA-159418	Recycling of bile acids and salts	1	39	0.00256866	0.765568	0.765568
R-HSA-9013026	RHOB GTPase cycle	2	75	0.00493974	0.767288	0.767288
R-HSA-3371497	HSP90 chaperone cycle for steroid hormone receptors (SHR) in the presence of ligand	2	76	0.0050056	0.773602	0.773602
R-HSA-9006931	Signaling by Nuclear Receptors	12	387	0.025489	0.77376	0.77376
R-HSA-390471	Association of TriC/CCT with target proteins during biosynthesis	1	40	0.00263453	0.774138	0.774138
R-HSA-166786	Creation of C4 and C2 activators	3	111	0.00731081	0.780483	0.780483
R-HSA-5696400	Dual Incision in GG-NER	1	41	0.00270039	0.782396	0.782396
R-HSA-5173214	O-glycosylation of TSR domain-containing proteins	1	41	0.00270039	0.782396	0.782396
R-HSA-389356	CD28 co-stimulation	1	41	0.00270039	0.782396	0.782396
R-HSA-190861	Gap junction assembly	1	41	0.00270039	0.782396	0.782396
R-HSA-983712	Ion channel transport	6	208	0.0136995	0.784312	0.784312
R-HSA-1482839	Acyl chain remodelling of PE	1	42	0.00276625	0.790353	0.790353
R-HSA-5693616	Presynaptic phase of homologous DNA pairing and strand exchange	1	42	0.00276625	0.790353	0.790353
R-HSA-8964539	Glutamate and glutamine metabolism	1	42	0.00276625	0.790353	0.790353
R-HSA-187687	Signalling to ERKs	1	42	0.00276625	0.790353	0.790353
R-HSA-163560	Triglyceride catabolism	1	42	0.00276625	0.790353	0.790353
R-HSA-111885	Opioid Signalling	3	113	0.00744253	0.790529	0.790529
R-HSA-2262752	Cellular responses to stress	33	1005	0.0661925	0.791206	0.791206
R-HSA-5625740	RHO GTPases activate PKNs	2	80	0.00526905	0.797384	0.797384
R-HSA-499943	Interconversion of nucleotide di- and triphosphates	2	80	0.00526905	0.797384	0.797384
R-HSA-432720	Lysosome Vesicle Biogenesis	1	43	0.00283211	0.798018	0.798018
R-HSA-9696273	RND1 GTPase cycle	1	43	0.00283211	0.798018	0.798018
R-HSA-9696264	RND3 GTPase cycle	1	43	0.00283211	0.798018	0.798018
R-HSA-3371511	HSF1 activation	1	43	0.00283211	0.798018	0.798018
R-HSA-111933	Calmodulin induced events	1	43	0.00283211	0.798018	0.798018
R-HSA-111997	CaM pathway	1	43	0.00283211	0.798018	0.798018
R-HSA-114604	GPVI-mediated activation cascade	1	43	0.00283211	0.798018	0.798018
R-HSA-159236	Transport of Mature mRNA derived from an Intron-Containing Transcript	2	81	0.00533491	0.802973	0.802973
R-HSA-5578749	Transcriptional regulation by small RNAs	2	81	0.00533491	0.802973	0.802973
R-HSA-3769402	Deactivation of the beta-catenin transactivating complex	1	44	0.00289798	0.805405	0.805405
R-HSA-2024096	HS-GAG degradation	1	44	0.00289798	0.805405	0.805405
R-HSA-1632852	Macroautophagy	4	150	0.00987947	0.807728	0.807728
R-HSA-1236394	Signaling by ERBB4	2	82	0.00540078	0.808425	0.808425
R-HSA-1236977	Endosomal/Vacuolar pathway	2	82	0.00540078	0.808425	0.808425
R-HSA-5693579	Homologous DNA Pairing and Strand Exchange	1	45	0.00296384	0.812521	0.812521
R-HSA-193775	Synthesis of bile acids and bile salts via 24-hydroxycholesterol	1	45	0.00296384	0.812521	0.812521
R-HSA-2046106	alpha-linolenic acid (ALA) metabolism	1	45	0.00296384	0.812521	0.812521
R-HSA-418346	Platelet homeostasis	3	118	0.00777185	0.81398	0.81398
R-HSA-9035034	RHOF GTPase cycle	1	46	0.0030297	0.819378	0.819378
R-HSA-975576	N-glycan antennae elongation in the medial/trans-Golgi	1	46	0.0030297	0.819378	0.819378
R-HSA-71336	Pentose phosphate pathway	1	46	0.0030297	0.819378	0.819378
R-HSA-8953897	Cellular responses to stimuli	33	1023	0.067378	0.8215	0.8215
R-HSA-211000	Gene Silencing by RNA	3	120	0.00790358	0.82272	0.82272
R-HSA-3371568	Attenuation phase	1	47	0.00309557	0.825984	0.825984
R-HSA-9646399	Aggrephagy	1	47	0.00309557	0.825984	0.825984
R-HSA-5696395	Formation of Incision Complex in GG-NER	1	47	0.00309557	0.825984	0.825984
R-HSA-196757	Metabolism of folate and pterines	1	47	0.00309557	0.825984	0.825984
R-HSA-416482	G alpha (12/13) signalling events	2	86	0.00566423	0.828911	0.828911
R-HSA-6796648	TP53 Regulates Transcription of DNA Repair Genes	2	86	0.00566423	0.828911	0.828911
R-HSA-216083	Integrin cell surface interactions	2	86	0.00566423	0.828911	0.828911
R-HSA-1483206	Glycerophospholipid biosynthesis	6	221	0.0145558	0.829191	0.829191
R-HSA-111996	Ca-dependent events	1	48	0.00316143	0.832349	0.832349
R-HSA-9607240	FLT3 Signaling	1	48	0.00316143	0.832349	0.832349
R-HSA-1638091	Heparan sulfate/heparin (HS-GAG) metabolism	2	87	0.00573009	0.833715	0.833715
R-HSA-1474165	Reproduction	3	123	0.00810117	0.835171	0.835171
R-HSA-6803157	Antimicrobial peptides	3	123	0.00810117	0.835171	0.835171
R-HSA-2995410	Nuclear Envelope (NE) Reassembly	2	88	0.00579596	0.838397	0.838397
R-HSA-2151201	Transcriptional activation of mitochondrial biogenesis	2	88	0.00579596	0.838397	0.838397
R-HSA-5625886	Activated PKN1 stimulates transcription of AR (androgen receptor) regulated genes KLK2 and KLK3	1	49	0.00322729	0.838482	0.838482
R-HSA-3000480	Scavenging by Class A Receptors	1	49	0.00322729	0.838482	0.838482
R-HSA-174417	Telomere C-strand (Lagging Strand) Synthesis	1	49	0.00322729	0.838482	0.838482
R-HSA-5423646	Aflatoxin activation and detoxification	1	49	0.00322729	0.838482	0.838482
R-HSA-5610787	Hedgehog 'off' state	3	124	0.00816703	0.839151	0.839151
R-HSA-977225	Amyloid fiber formation	2	89	0.00586182	0.84296	0.84296
R-HSA-381676	Glucagon-like Peptide-1 (GLP1) regulates insulin secretion	1	50	0.00329316	0.84439	0.84439
R-HSA-379716	Cytosolic tRNA aminoacylation	1	50	0.00329316	0.84439	0.84439
R-HSA-72202	Transport of Mature Transcript to Cytoplasm	2	90	0.00592768	0.847405	0.847405
R-HSA-1483249	Inositol phosphate metabolism	2	90	0.00592768	0.847405	0.847405
R-HSA-8854214	TBC/RABGAPs	1	51	0.00335902	0.850083	0.850083
R-HSA-73621	Pyrimidine catabolism	1	51	0.00335902	0.850083	0.850083
R-HSA-190828	Gap junction trafficking	1	52	0.00342488	0.855568	0.855568
R-HSA-2142691	Synthesis of Leukotrienes (LT) and Eoxins (EX)	1	52	0.00342488	0.855568	0.855568
R-HSA-1614558	Degradation of cysteine and homocysteine	1	52	0.00342488	0.855568	0.855568
R-HSA-196741	Cobalamin (Cbl, vitamin B12) transport and metabolism	1	52	0.00342488	0.855568	0.855568
R-HSA-9033658	Blood group systems biosynthesis	1	52	0.00342488	0.855568	0.855568
R-HSA-1500620	Meiosis	2	92	0.00605941	0.855954	0.855954
R-HSA-5632684	Hedgehog 'on' state	2	92	0.00605941	0.855954	0.855954
R-HSA-199977	ER to Golgi Anterograde Transport	4	164	0.0108016	0.858252	0.858252
R-HSA-1236978	Cross-presentation of soluble exogenous antigens (endosomes)	1	53	0.00349075	0.860853	0.860853
R-HSA-6783310	Fanconi Anemia Pathway	1	53	0.00349075	0.860853	0.860853
R-HSA-1489509	DAG and IP3 signaling	1	53	0.00349075	0.860853	0.860853
R-HSA-397014	Muscle contraction	6	232	0.0152802	0.86106	0.86106
R-HSA-425366	Transport of bile salts and organic acids, metal ions and amine compounds	4	165	0.0108674	0.861386	0.861386
R-HSA-9612973	Autophagy	4	166	0.0109333	0.86446	0.86446
R-HSA-2142753	Arachidonic acid metabolism	4	168	0.011065	0.870434	0.870434
R-HSA-5358351	Signaling by Hedgehog	4	168	0.011065	0.870434	0.870434
R-HSA-8955332	Carboxyterminal post-translational modifications of tubulin	1	55	0.00362247	0.87085	0.87085
R-HSA-2046104	alpha-linolenic (omega3) and linoleic (omega6) acid metabolism	1	55	0.00362247	0.87085	0.87085
R-HSA-1483191	Synthesis of PC	1	55	0.00362247	0.87085	0.87085
R-HSA-3214858	RMTs methylate histone arginines	1	55	0.00362247	0.87085	0.87085
R-HSA-438064	Post NMDA receptor activation events	2	96	0.00632286	0.871753	0.871753
R-HSA-173623	Classical antibody-mediated complement activation	2	97	0.00638872	0.875446	0.875446
R-HSA-5620924	Intraflagellar transport	1	56	0.00368834	0.875577	0.875577
R-HSA-9031628	NGF-stimulated transcription	1	56	0.00368834	0.875577	0.875577
R-HSA-5620920	Cargo trafficking to the periciliary membrane	1	57	0.0037542	0.880131	0.880131
R-HSA-70268	Pyruvate metabolism	1	57	0.0037542	0.880131	0.880131
R-HSA-157858	Gap junction trafficking and regulation	1	57	0.0037542	0.880131	0.880131
R-HSA-2122947	NOTCH1 Intracellular Domain Regulates Transcription	1	57	0.0037542	0.880131	0.880131
R-HSA-2453902	The canonical retinoid cycle in rods (twilight vision)	1	57	0.0037542	0.880131	0.880131
R-HSA-9006936	Signaling by TGFB family members	3	136	0.00895739	0.880775	0.880775
R-HSA-912446	Meiotic recombination	1	58	0.00382006	0.884518	0.884518
R-HSA-109582	Hemostasis	24	803	0.0528881	0.885918	0.885918
R-HSA-73884	Base Excision Repair	2	100	0.00658631	0.885945	0.885945
R-HSA-3371571	HSF1-dependent transactivation	1	59	0.00388593	0.888745	0.888745
R-HSA-112382	Formation of RNA Pol II elongation complex	1	60	0.00395179	0.892818	0.892818
R-HSA-2029481	FCGR activation	2	103	0.0067839	0.89562	0.89562
R-HSA-75955	RNA Polymerase II Transcription Elongation	1	61	0.00401765	0.896741	0.896741
R-HSA-8866654	E3 ubiquitin ligases ubiquitinate target proteins	1	61	0.00401765	0.896741	0.896741
R-HSA-5610780	Degradation of GLI1 by the proteasome	1	62	0.00408351	0.900522	0.900522
R-HSA-1221632	Meiotic synapsis	1	62	0.00408351	0.900522	0.900522
R-HSA-196854	Metabolism of vitamins and cofactors	10	382	0.0251597	0.902201	0.902201
R-HSA-201681	TCF dependent signaling in response to WNT	5	216	0.0142264	0.903341	0.903341
R-HSA-6811436	COPI-independent Golgi-to-ER retrograde traffic	1	63	0.00414938	0.904164	0.904164
R-HSA-6807878	COPI-mediated anterograde transport	2	107	0.00704736	0.907334	0.907334
R-HSA-9662361	Sensory processing of sound by outer hair cells of the cochlea	1	64	0.00421524	0.907673	0.907673
R-HSA-2173793	Transcriptional activity of SMAD2/SMAD3:SMAD4 heterotrimer	1	64	0.00421524	0.907673	0.907673
R-HSA-3108232	SUMO E3 ligases SUMOylate target proteins	4	183	0.012053	0.90841	0.90841
R-HSA-948021	Transport to the Golgi and subsequent modification	5	219	0.014424	0.909447	0.909447
R-HSA-1257604	PIP3 activates AKT signaling	8	321	0.0211421	0.909484	0.909484
R-HSA-8878166	Transcriptional regulation by RUNX2	3	147	0.00968188	0.910219	0.910219
R-HSA-429914	Deadenylation-dependent mRNA decay	1	65	0.0042811	0.911054	0.911054
R-HSA-6791312	TP53 Regulates Transcription of Cell Cycle Genes	1	65	0.0042811	0.911054	0.911054
R-HSA-8935690	Digestion	1	65	0.0042811	0.911054	0.911054
R-HSA-6782210	Gap-filling DNA repair synthesis and ligation in TC-NER	1	66	0.00434697	0.914311	0.914311
R-HSA-4608870	Asymmetric localization of PCP proteins	1	66	0.00434697	0.914311	0.914311
R-HSA-9029569	NR1H3 & NR1H2 regulate gene expression linked to cholesterol transport and efflux	1	66	0.00434697	0.914311	0.914311
R-HSA-2132295	MHC class II antigen presentation	3	149	0.00981361	0.914805	0.914805
R-HSA-193704	p75 NTR receptor-mediated signalling	2	110	0.00724495	0.915301	0.915301
R-HSA-9033241	Peroxisomal protein import	1	67	0.00441283	0.917449	0.917449
R-HSA-180786	Extension of Telomeres	1	67	0.00441283	0.917449	0.917449
R-HSA-201722	Formation of the beta-catenin:TCF transactivating complex	1	67	0.00441283	0.917449	0.917449
R-HSA-157118	Signaling by NOTCH	6	259	0.0170586	0.918948	0.918948
R-HSA-112316	Neuronal System	13	490	0.0322729	0.91897	0.91897
R-HSA-6782135	Dual incision in TC-NER	1	68	0.00447869	0.920473	0.920473
R-HSA-1227986	Signaling by ERBB2	1	68	0.00447869	0.920473	0.920473
R-HSA-983189	Kinesins	1	68	0.00447869	0.920473	0.920473
R-HSA-379724	tRNA Aminoacylation	1	68	0.00447869	0.920473	0.920473
R-HSA-1474244	Extracellular matrix organization	8	328	0.0216031	0.920507	0.920507
R-HSA-418555	G alpha (s) signalling events	4	189	0.0124481	0.920601	0.920601
R-HSA-352230	Amino acid transport across the plasma membrane	1	69	0.00454456	0.923386	0.923386
R-HSA-1912422	Pre-NOTCH Expression and Processing	2	114	0.0075084	0.924927	0.924927
R-HSA-2559580	Oxidative Stress Induced Senescence	2	114	0.0075084	0.924927	0.924927
R-HSA-2990846	SUMOylation	4	192	0.0126457	0.926134	0.926134
R-HSA-69580	p53-Dependent G1/S DNA damage checkpoint	1	70	0.00461042	0.926192	0.926192
R-HSA-69563	p53-Dependent G1 DNA Damage Response	1	70	0.00461042	0.926192	0.926192
R-HSA-8943724	Regulation of PTEN gene transcription	1	70	0.00461042	0.926192	0.926192
R-HSA-186797	Signaling by PDGF	1	70	0.00461042	0.926192	0.926192
R-HSA-195721	Signaling by WNT	8	332	0.0218666	0.926273	0.926273
R-HSA-380284	Loss of proteins required for interphase microtubule organization from the centrosome	1	71	0.00467628	0.928896	0.928896
R-HSA-380259	Loss of Nlp from mitotic centrosomes	1	71	0.00467628	0.928896	0.928896
R-HSA-2426168	Activation of gene expression by SREBF (SREBP)	1	71	0.00467628	0.928896	0.928896
R-HSA-9006925	Intracellular signaling by second messengers	9	368	0.0242376	0.929575	0.929575
R-HSA-983231	Factors involved in megakaryocyte development and platelet production	4	194	0.0127774	0.929628	0.929628
R-HSA-211945	Phase I - Functionalization of compounds	7	301	0.0198248	0.930477	0.930477
R-HSA-1234176	Oxygen-dependent proline hydroxylation of Hypoxia-inducible Factor Alpha	1	72	0.00474215	0.931501	0.931501
R-HSA-936837	Ion transport by P-type ATPases	1	72	0.00474215	0.931501	0.931501
R-HSA-69615	G1/S DNA Damage Checkpoints	1	72	0.00474215	0.931501	0.931501
R-HSA-8963743	Digestion and absorption	1	72	0.00474215	0.931501	0.931501
R-HSA-211976	Endogenous sterols	1	72	0.00474215	0.931501	0.931501
R-HSA-5685942	HDR through Homologous Recombination (HRR)	1	73	0.00480801	0.93401	0.93401
R-HSA-9013148	CDC42 GTPase cycle	3	159	0.0104722	0.934691	0.934691
R-HSA-8854518	AURKA Activation by TPX2	1	74	0.00487387	0.936428	0.936428
R-HSA-9662360	Sensory processing of sound by inner hair cells of the cochlea	1	76	0.0050056	0.941002	0.941002
R-HSA-9013408	RHOG GTPase cycle	1	78	0.00513732	0.945247	0.945247
R-HSA-193368	Synthesis of bile acids and bile salts via 7alpha-hydroxycholesterol	1	78	0.00513732	0.945247	0.945247
R-HSA-8936459	RUNX1 regulates genes involved in megakaryocyte differentiation and platelet function	1	78	0.00513732	0.945247	0.945247
R-HSA-3858494	Beta-catenin independent WNT signaling	3	166	0.0109333	0.945964	0.945964
R-HSA-194068	Bile acid and bile salt metabolism	2	125	0.00823289	0.946351	0.946351
R-HSA-1483257	Phospholipid metabolism	7	314	0.020681	0.946627	0.946627
R-HSA-9013106	RHOC GTPase cycle	1	79	0.00520319	0.947254	0.947254
R-HSA-5689880	Ub-specific processing proteases	4	206	0.0135678	0.947631	0.947631
R-HSA-2173782	Binding and Uptake of Ligands by Scavenger Receptors	3	168	0.011065	0.948837	0.948837
R-HSA-69473	G2/M DNA damage checkpoint	1	80	0.00526905	0.949187	0.949187
R-HSA-198725	Nuclear Events (kinase and transcription factor activation)	1	80	0.00526905	0.949187	0.949187
R-HSA-380270	Recruitment of mitotic centrosome proteins and complexes	1	81	0.00533491	0.95105	0.95105
R-HSA-1445148	Translocation of SLC2A4 (GLUT4) to the plasma membrane	1	81	0.00533491	0.95105	0.95105
R-HSA-204998	Cell death signalling via NRAGE, NRIF and NADE	1	81	0.00533491	0.95105	0.95105
R-HSA-1592230	Mitochondrial biogenesis	2	128	0.00843048	0.951097	0.951097
R-HSA-674695	RNA Polymerase II Pre-transcription Events	1	82	0.00540078	0.952844	0.952844
R-HSA-380287	Centrosome maturation	1	83	0.00546664	0.954573	0.954573
R-HSA-8852276	The role of GTSE1 in G2/M progression after G2 checkpoint	1	83	0.00546664	0.954573	0.954573
R-HSA-8939902	Regulation of RUNX2 expression and activity	1	83	0.00546664	0.954573	0.954573
R-HSA-5673001	RAF/MAP kinase cascade	7	322	0.0212079	0.954822	0.954822
R-HSA-9012999	RHO GTPase cycle	11	460	0.030297	0.955232	0.955232
R-HSA-446219	Synthesis of substrates in N-glycan biosythesis	2	131	0.00862807	0.955441	0.955441
R-HSA-8852135	Protein ubiquitination	1	84	0.0055325	0.956238	0.956238
R-HSA-453279	Mitotic G1 phase and G1/S transition	3	174	0.0114602	0.956624	0.956624
R-HSA-6781827	Transcription-Coupled Nucleotide Excision Repair (TC-NER)	1	85	0.00559837	0.957843	0.957843
R-HSA-9024446	NR1H2 and NR1H3-mediated signaling	1	85	0.00559837	0.957843	0.957843
R-HSA-8978868	Fatty acid metabolism	10	431	0.028387	0.959027	0.959027
R-HSA-383280	Nuclear Receptor transcription pathway	1	86	0.00566423	0.959389	0.959389
R-HSA-1234174	Cellular response to hypoxia	1	86	0.00566423	0.959389	0.959389
R-HSA-1660662	Glycosphingolipid metabolism	1	86	0.00566423	0.959389	0.959389
R-HSA-1500931	Cell-Cell communication	2	134	0.00882566	0.959415	0.959415
R-HSA-68875	Mitotic Prophase	2	135	0.00889152	0.960662	0.960662
R-HSA-9659379	Sensory processing of sound	1	87	0.00573009	0.960878	0.960878
R-HSA-1655829	Regulation of cholesterol biosynthesis by SREBP (SREBF)	1	87	0.00573009	0.960878	0.960878
R-HSA-5684996	MAPK1/MAPK3 signaling	7	329	0.021669	0.961047	0.961047
R-HSA-5633007	Regulation of TP53 Activity	3	178	0.0117236	0.961183	0.961183
R-HSA-1912408	Pre-NOTCH Transcription and Translation	1	89	0.00586182	0.963695	0.963695
R-HSA-5693607	Processing of DNA double-strand break ends	1	89	0.00586182	0.963695	0.963695
R-HSA-9663891	Selective autophagy	1	89	0.00586182	0.963695	0.963695
R-HSA-9018677	Biosynthesis of DHA-derived SPMs	1	89	0.00586182	0.963695	0.963695
R-HSA-6809371	Formation of the cornified envelope	2	138	0.00908911	0.964188	0.964188
R-HSA-390918	Peroxisomal lipid metabolism	1	90	0.00592768	0.965026	0.965026
R-HSA-1168372	Downstream signaling events of B Cell Receptor (BCR)	1	91	0.00599355	0.966309	0.966309
R-HSA-72306	tRNA processing	3	184	0.0121188	0.967187	0.967187
R-HSA-5696399	Global Genome Nucleotide Excision Repair (GG-NER)	1	92	0.00605941	0.967545	0.967545
R-HSA-2565942	Regulation of PLK1 Activity at G2/M Transition	1	92	0.00605941	0.967545	0.967545
R-HSA-1614635	Sulfur amino acid metabolism	1	92	0.00605941	0.967545	0.967545
R-HSA-9013694	Signaling by NOTCH4	1	92	0.00605941	0.967545	0.967545
R-HSA-450531	Regulation of mRNA stability by proteins that bind AU-rich elements	1	93	0.00612527	0.968736	0.968736
R-HSA-211897	Cytochrome P450 - arranged by substrate type	3	186	0.0122505	0.968986	0.968986
R-HSA-187037	Signaling by NTRK1 (TRKA)	2	143	0.00941843	0.9694	0.9694
R-HSA-6807505	RNA polymerase II transcribes snRNA genes	1	94	0.00619113	0.969883	0.969883
R-HSA-6804756	Regulation of TP53 Activity through Phosphorylation	1	95	0.006257	0.970988	0.970988
R-HSA-212436	Generic Transcription Pathway	46	1588	0.104591	0.971705	0.971705
R-HSA-5683057	MAPK family signaling cascades	8	380	0.025028	0.97179	0.97179
R-HSA-9006934	Signaling by Receptor Tyrosine Kinases	15	621	0.040901	0.972288	0.972288
R-HSA-5576891	Cardiac conduction	2	147	0.00968188	0.973036	0.973036
R-HSA-380320	Recruitment of NuMA to mitotic centrosomes	1	97	0.00638872	0.973078	0.973078
R-HSA-109581	Apoptosis	3	192	0.0126457	0.973839	0.973839
R-HSA-5689603	UCH proteinases	1	98	0.00645459	0.974066	0.974066
R-HSA-5663220	RHO GTPases Activate Formins	2	149	0.00981361	0.974694	0.974694
R-HSA-5620912	Anchoring of the basal body to the plasma membrane	1	99	0.00652045	0.975017	0.975017
R-HSA-388841	Costimulation by the CD28 family	1	99	0.00652045	0.975017	0.975017
R-HSA-4086400	PCP/CE pathway	1	99	0.00652045	0.975017	0.975017
R-HSA-74752	Signaling by Insulin receptor	1	99	0.00652045	0.975017	0.975017
R-HSA-8986944	Transcriptional Regulation by MECP2	1	100	0.00658631	0.975934	0.975934
R-HSA-71406	Pyruvate metabolism and Citric Acid (TCA) cycle	1	100	0.00658631	0.975934	0.975934
R-HSA-112310	Neurotransmitter release cycle	1	100	0.00658631	0.975934	0.975934
R-HSA-983168	Antigen processing: Ubiquitination & Proteasome degradation	6	315	0.0207469	0.97655	0.97655
R-HSA-8980692	RHOA GTPase cycle	2	154	0.0101429	0.978419	0.978419
R-HSA-983695	Antigen activates B Cell Receptor (BCR) leading to generation of second messengers	1	103	0.0067839	0.978488	0.978488
R-HSA-77289	Mitochondrial Fatty Acid Beta-Oxidation	1	105	0.00691563	0.980039	0.980039
R-HSA-2168880	Scavenging of heme from plasma	1	106	0.00698149	0.980772	0.980772
R-HSA-5687128	MAPK6/MAPK4 signaling	1	106	0.00698149	0.980772	0.980772
R-HSA-6811434	COPI-dependent Golgi-to-ER retrograde traffic	1	107	0.00704736	0.981478	0.981478
R-HSA-446193	Biosynthesis of the N-glycan precursor (dolichol lipid-linked oligosaccharide, LLO) and transfer to a nascent protein	2	159	0.0104722	0.981612	0.981612
R-HSA-195258	RHO GTPase Effectors	6	326	0.0214714	0.98192	0.98192
R-HSA-425397	Transport of vitamins, nucleosides, and related molecules	1	108	0.00711322	0.982158	0.982158
R-HSA-5688426	Deubiquitination	5	289	0.0190344	0.982727	0.982727
R-HSA-8957275	Post-translational protein phosphorylation	1	109	0.00717908	0.982813	0.982813
R-HSA-157579	Telomere Maintenance	1	109	0.00717908	0.982813	0.982813
R-HSA-1483255	PI Metabolism	1	112	0.00737667	0.984638	0.984638
R-HSA-192105	Synthesis of bile acids and bile salts	1	113	0.00744253	0.985202	0.985202
R-HSA-166520	Signaling by NTRKs	2	166	0.0109333	0.985323	0.985323
R-HSA-425393	Transport of inorganic cations/anions and amino acids/oligopeptides	2	167	0.0109991	0.98579	0.98579
R-HSA-15869	Metabolism of nucleotides	4	256	0.016861	0.985821	0.985821
R-HSA-5617472	Activation of anterior HOX genes in hindbrain development during early embryogenesis	1	116	0.00764012	0.986774	0.986774
R-HSA-5619507	Activation of HOX genes during differentiation	1	116	0.00764012	0.986774	0.986774
R-HSA-9609507	Protein localization	2	170	0.0111967	0.987105	0.987105
R-HSA-6807070	PTEN Regulation	2	171	0.0112626	0.987517	0.987517
R-HSA-5696398	Nucleotide Excision Repair	1	119	0.00783771	0.988179	0.988179
R-HSA-446203	Asparagine N-linked glycosylation	8	421	0.0277284	0.988467	0.988467
R-HSA-9648025	EML4 and NUDC in mitotic spindle formation	1	121	0.00796944	0.989032	0.989032
R-HSA-5693567	HDR through Homologous Recombination (HRR) or Single Strand Annealing (SSA)	1	124	0.00816703	0.990197	0.990197
R-HSA-2871796	FCERI mediated MAPK activation	1	124	0.00816703	0.990197	0.990197
R-HSA-381426	Regulation of Insulin-like Growth Factor (IGF) transport and uptake by Insulin-like Growth Factor Binding Proteins (IGFBPs)	1	127	0.00836462	0.991239	0.991239
R-HSA-2029485	Role of phospholipids in phagocytosis	1	129	0.00849634	0.991872	0.991872
R-HSA-5693538	Homology Directed Repair	1	130	0.00856221	0.992171	0.992171
R-HSA-69239	Synthesis of DNA	1	132	0.00869393	0.992736	0.992736
R-HSA-69002	DNA Replication Pre-Initiation	1	132	0.00869393	0.992736	0.992736
R-HSA-162582	Signal Transduction	90	3023	0.199104	0.993056	0.993056
R-HSA-983705	Signaling by the B Cell Receptor (BCR)	2	189	0.0124481	0.993069	0.993069
R-HSA-2500257	Resolution of Sister Chromatid Cohesion	1	134	0.00882566	0.99326	0.99326
R-HSA-73886	Chromosome Maintenance	1	136	0.00895739	0.993747	0.993747
R-HSA-199991	Membrane Trafficking	14	668	0.0439966	0.993801	0.993801
R-HSA-2029480	Fcgamma receptor (FCGR) dependent phagocytosis	2	193	0.0127116	0.993926	0.993926
R-HSA-73857	RNA Polymerase II Transcription	46	1730	0.113943	0.995199	0.995199
R-HSA-425407	SLC-mediated transmembrane transport	7	420	0.0276625	0.995245	0.995245
R-HSA-8956319	Nucleotide catabolism	1	144	0.00948429	0.995368	0.995368
R-HSA-9717189	Sensory perception of taste	1	147	0.00968188	0.995861	0.995861
R-HSA-8856688	Golgi-to-ER retrograde transport	1	148	0.00974774	0.996013	0.996013
R-HSA-69206	G1/S Transition	1	150	0.00987947	0.996301	0.996301
R-HSA-5617833	Cilium Assembly	2	210	0.0138313	0.996546	0.996546
R-HSA-69481	G2/M Checkpoints	1	153	0.0100771	0.996695	0.996695
R-HSA-2029482	Regulation of actin dynamics for phagocytic cup formation	1	158	0.0104064	0.99726	0.99726
R-HSA-428157	Sphingolipid metabolism	1	158	0.0104064	0.99726	0.99726
R-HSA-9018678	Biosynthesis of specialized proresolving mediators (SPMs)	1	159	0.0104722	0.997361	0.997361
R-HSA-5653656	Vesicle-mediated transport	17	828	0.0545347	0.997864	0.997864
R-HSA-6805567	Keratinization	2	226	0.0148851	0.99798	0.99798
R-HSA-1266738	Developmental Biology	30	1279	0.084239	0.998115	0.998115
R-HSA-5693532	DNA Double-Strand Break Repair	1	169	0.0111309	0.998187	0.998187
R-HSA-69306	DNA Replication	1	169	0.0111309	0.998187	0.998187
R-HSA-2187338	Visual phototransduction	1	169	0.0111309	0.998187	0.998187
R-HSA-1852241	Organelle biogenesis and maintenance	4	338	0.0222617	0.998632	0.998632
R-HSA-211859	Biological oxidations	9	551	0.0362906	0.99866	0.99866
R-HSA-69242	S Phase	1	179	0.0117895	0.998755	0.998755
R-HSA-74160	Gene expression (Transcription)	48	1893	0.124679	0.998855	0.998855
R-HSA-68882	Mitotic Anaphase	2	249	0.0163999	0.999073	0.999073
R-HSA-8951664	Neddylation	2	249	0.0163999	0.999073	0.999073
R-HSA-2555396	Mitotic Metaphase and Anaphase	2	250	0.0164658	0.999105	0.999105
R-HSA-2467813	Separation of Sister Chromatids	1	195	0.0128433	0.999318	0.999318
R-HSA-72203	Processing of Capped Intron-Containing Pre-mRNA	2	259	0.0170586	0.999342	0.999342
R-HSA-422475	Axon guidance	9	585	0.0385299	0.999424	0.999424
R-HSA-156580	Phase II - Conjugation of compounds	2	263	0.017322	0.999426	0.999426
R-HSA-194315	Signaling by Rho GTPases	12	709	0.046697	0.99949	0.99949
R-HSA-382551	Transport of small molecules	19	971	0.0639531	0.9995	0.9995
R-HSA-68877	Mitotic Prometaphase	1	211	0.0138971	0.999627	0.999627
R-HSA-8957322	Metabolism of steroids	3	331	0.0218007	0.999631	0.999631
R-HSA-69275	G2/M Transition	1	212	0.013963	0.99964	0.99964
R-HSA-9716542	Signaling by Rho GTPases, Miro GTPases and RHOBTB3	12	725	0.0477508	0.999651	0.999651
R-HSA-453274	Mitotic G2-G2/M phases	1	214	0.0140947	0.999667	0.999667
R-HSA-69620	Cell Cycle Checkpoints	2	279	0.0183758	0.999669	0.999669
R-HSA-6811442	Intra-Golgi and retrograde Golgi-to-ER traffic	1	219	0.014424	0.999724	0.999724
R-HSA-9675108	Nervous system development	9	621	0.040901	0.999771	0.999771
R-HSA-9748784	Drug ADME	1	230	0.0151485	0.999818	0.999818
R-HSA-2454202	Fc epsilon receptor (FCERI) signaling	1	235	0.0154778	0.999849	0.999849
R-HSA-1428517	The citric acid (TCA) cycle and respiratory electron transport	1	238	0.0156754	0.999865	0.999865
R-HSA-73894	DNA Repair	3	381	0.0250939	0.999928	0.999928
R-HSA-4839726	Chromatin organization	1	258	0.0169927	0.999937	0.999937
R-HSA-3247509	Chromatin modifying enzymes	1	258	0.0169927	0.999937	0.999937
R-HSA-597592	Post-translational protein modification	33	1604	0.105644	0.999969	0.999969
R-HSA-68886	M Phase	3	416	0.0273991	0.999978	0.999978
R-HSA-556833	Metabolism of lipids	28	1446	0.0952381	0.999979	0.999979
R-HSA-69278	Cell Cycle, Mitotic	6	596	0.0392544	0.99999	0.99999
R-HSA-392499	Metabolism of proteins	49	2214	0.145821	0.999991	0.999991
R-HSA-72766	Translation	1	339	0.0223276	0.999997	0.999997
R-HSA-1640170	Cell Cycle	8	734	0.0483435	0.999997	0.999997
R-HSA-71291	Metabolism of amino acids and derivatives	6	666	0.0438648	0.999999	0.999999
R-HSA-1430728	Metabolism	79	3641	0.239808	1	1
R-HSA-8953854	Metabolism of RNA	4	789	0.051966	1	1
R-HSA-9709957	Sensory Perception	3	1262	0.0831193	1	1
